# Supplementary material for: A Systematic Survey of Characteristic Features of Yeast Cell Death Triggered by External Factors
Source: J Fungi (Basel). 2021 Oct 20;7(11):886. doi: 10.3390/jof7110886 (PMC8626022; doi:10.3390/jof7110886)
Supplement: Supplementary file 1 [file jof-07-00886-s001.zip]

Archive with 8 entries (8 files):
- Copy of 01_10_Table S5 - Lysosome and autophagy.xlsx
- Copy of 01_10_Table S8 - Peptides.xlsx
- Copy of 01_10_Table S7 - Calcium.xlsx
- Copy of 01_10_Table S2 - Apoptotic and necrotic stimuli.xlsx
- Copy of 01_10_Table S3 - Annexin.xlsx
- Copy of 01_10_Table S1 - Main Compilation.xlsx
- Copy of 01_10_Table S6 - ROS.xlsx
- Copy of 01_10_Table S4 - Metacaspase.xlsx
