# Supplementary material for: A Systematic Survey of Characteristic Features of Yeast Cell Death Triggered by External Factors
Source: J Fungi (Basel). 2021 Oct 20;7(11):886. doi: 10.3390/jof7110886 (PMC8626022; doi:10.3390/jof7110886)
Supplement: Supplementary file 1 [file jof-07-00886-s001.zip › Copy of 01_10_Table S5 - Lysosome and autophagy.xlsx]

## Sheet: 1. Lys- and autophagy-mediate
											37
	DOI	PMID		year	Acute -Death of non-dividing cells	Chronic-Cell division continues during stimulus	Treatment	Treatment conditions	Concentration	unique stimulus?	Non-unique stimulus identifier	Mutation background of cells subjected to treatment	Treatment type (chem(metal,oxidizers,etc, nanoparticles); biologic-(peptide, drugs, oils, lipids), phys(pH, temp, irradiation, mechanics etc)	Treatment subtype	Preventive treatments	Apoptosis?	Necrosis?	Lysosome- and autophagy-mediated death	ROS?	ROS causative	Calcium?	Calcium causation	Metacaspase? (YCA1/Mca1)	% of FITC-VAD-fmk positive general (background signal - untreated control - in the brackets) / % of PI positive general (in the same experiment)	increase in caspase activity (in % of overall cell population) прирост по активности каспаз (абсолютн значение)	% of membrane-permeable cells (PI, Sytox, ADD positive) general (was measured in another experiment) - ann-PI+ and ann+PI+	Increase of PI+ population (% of overall population) (data similar to PI also included)	caspase/PI+ ratio	Apoptosis-inducing factor (AIF1)	Apoptosis methods	% of Ann+PI- after treatment	increase of Ann+PI- population (in % of overall population)	Ann+PI-/(PI+ overall)	Concentrations or treatment duration for both caspase\annexin experiments if some specific concentration were chosen	% CFU	Viability method	Vitality method	Terminal phenotype	Comm	Yeast/fungi?	Growth Medium	SELECTED PAPERS WITH NICE METHOD ARRAY -Has apoptosis methods/CFU+(PI, etc), ROS, Metacaspase
23	10.1016/j.febslet.2004.12.051.	https://pubmed.ncbi.nlm.nih.gov/15670835	Valproic acid induces apoptosis dependent of Yca1p at concentrations that mildly affect the proliferation of yeast	2005	V		valproic acid (25mm)		25 mM	no	77		chem	acid		V (when concentration is 25 mM)	V	V (autophagic bodies in vacuoles and a shrunken cytoplasm, arl1 mutant is resistant) - when concentration is 50 mM	V (DHE)				V (Yca1 deletion)	-		no quantitative data ("all PI-negative cells were stained by annexin V")				Annexin-FITC + PI, TUNEL	no quantitative data	-				Phloxine B				Saccharomyces cerevisiae		v
23	10.1016/j.febslet.2004.12.051.	https://pubmed.ncbi.nlm.nih.gov/15670835	Valproic acid induces apoptosis dependent of Yca1p at concentrations that mildly affect the proliferation of yeast	2005	V		valproic acid (50mm)		50 mM	no	77		chem	acid	arl1 deletion, vam7 deletion (not shown)			V (morphology, arl1 deletion)												n/a
35	10.1016/s1383-5718(01)00310-2.	https://pubmed.ncbi.nlm.nih.gov/11719103	Cell cycle and morphological alterations as indicative of apoptosis promoted by UV irradiation in S. cerevisiae	2002	V		hydrogen peroxide	180 min	5, 15, and 180 mM	no	38		chem	Oxidant		V	n/a	V (EM)	n/a											EM, subG1, TUNEL										Saccharomyces cerevisiae
35	10.1016/s1383-5718(01)00310-2.	https://pubmed.ncbi.nlm.nih.gov/11719103	Cell cycle and morphological alterations as indicative of apoptosis promoted by UV irradiation in S. cerevisiae	2002	V		uv radiation		90, 120, 150, 300 and 500 J/m^2	no	76		phys	radiation		V	n/a	V (EM)	n/a											EM, subG1, TUNEL										Saccharomyces cerevisiae
38	10.4161/cc.26885.	https://pubmed.ncbi.nlm.nih.gov/24196447	Macromitophagy, neutral lipids synthesis, and peroxisomal fatty acid oxidation protect yeast from "liponecrosis", a previously unknown form of programmed cell death	2014	V		hydrogen peroxide		0.5 mM - 2.5 mM	no	38		chem	Oxidant	atg32 mutation increases nucleus fragmentation and PS externalisation	V	no	V (atg32 mutant more sensitive)	n/a				n/a	-		5(2)	3			Annexin-FITC + PI, DAPI, EM	60(2)	58	19.3333	2.5 mM 1 day		CFU, PI				Saccharomyces cerevisiae		v
38	10.4161/cc.26885.	https://pubmed.ncbi.nlm.nih.gov/24196447	Macromitophagy, neutral lipids synthesis, and peroxisomal fatty acid oxidation protect yeast from "liponecrosis", a previously unknown form of programmed cell death.	2014	V		palmitoleic acid		0-0,15 mM	no			bio	lipid	atg1 mutation increases clonogenic survival, atg32 mutation decreases lipid droplets formation and this mutant is more proned to organelles losing and cell membrane permeabilization	no (no fragmented nucleus, but there are lipid droplets and lack of all organelles for WT)	no	V (Atg1 and atg32)	n/a				n/a	-		30(3)	27			Annexin (no PI), DAPI	8(2)	6	0.222222	0.15 POA 1 day		CFU, PI				Saccharomyces cerevisiae		v
47	10.1093/femsyr/fov032.	https://pubmed.ncbi.nlm.nih.gov/26032856	Inhibition of stress mediated cell death by human lactate dehydrogenase B in yeast	2015	V		copper sulfate	30°C, 18–20 h	1.8 mM, 2.2 mM	no	20		chem	metal	Human LDHB heterologous expression, 14-3-3β/α expression (both raise viability 2-fold) Results are even better if additionally use a ATG7 deletion and a CPR3 deletion.		no (necrosis was evaluated using mutants lacking cyclophilin D (CPR) and the VMA3 gene (VMA3)	? (ATG1 deletion doesn't interfere with lactate dehydrogenase protective effect, but atg7 mutant is less protected than atg1; authors say that autophagy is not involved)	n/a	n/a			no (Mca1 deletion)													spot test	trypan blue			Saccharomyces cerevisiae		v
47	10.1093/femsyr/fov032.	https://pubmed.ncbi.nlm.nih.gov/26032856	Inhibition of stress mediated cell death by human lactate dehydrogenase B in yeast	2015	V		leu starvation		5 h in YNB Gal/Raf media (1:20 dilution), washed, resuspended in YNB Gal/Raf media lacking leucine.	no	43		bio	metabolic	Human LDHB heterologous expression (viabiity raises by 20% compared to WT).		n/a	V (atg1 mutant more sensitive, lactate dehydrogenase protected him as well - from 20% of viability to 40%)	n/a	n/a																	trypan blue			Saccharomyces cerevisiae		v
50	10.1101/gad.1247904.	https://pubmed.ncbi.nlm.nih.gov/15520274	Mitochondrial fission proteins regulate programmed cell death in yeast	2004	V		acetic acid	4 h	130 mM	no	3	Fis1 deletion	chem	acid	knockouts of dnm1 (mitochondrial fission protein) and mdv1, Bcl-xL expressing	V	V	V (dnm1 knock-out - mitochondrial fragmentation, degradation by vacuoles)	n/a				V (Yca1 deletion; DEVD-CHO)							Annexin (no PI), mito-GFP	10 ann negative (80)	-				CFU	trypan blue, FUN-1		anti-death activity of yeast Fis1	Saccharomyces cerevisiae		v
50	10.1101/gad.1247904.	https://pubmed.ncbi.nlm.nih.gov/15520274	Mitochondrial fission proteins regulate programmed cell death in yeast	2004	V		heat shock		55°C, 0-60 m	no	33	Fis1 deletion	phys	temperature	knockouts of dnm1 (mitochondrial fission protein) and mdv1, Bcl-xL expressing	n/a	n/a	V (dnm1 knock-out - mitochondrial fragmentation, degradation by vacuoles)	n/a				V (Yca1 deletion)													CFU			anti-death activity of yeast Fis1	Saccharomyces cerevisiae		V
50	10.1101/gad.1247904.	https://pubmed.ncbi.nlm.nih.gov/15520274	Mitochondrial fission proteins regulate programmed cell death in yeast	2004	V		hydrogen peroxide	4 h	2.5 mM	no	38	Fis1 deletion	chem	Oxidant	knockouts of dnm1 (mitochondrial fission protein) and mdv1, Bcl-xL expressing	V	V	V (dnm1 knock-out - mitochondrial fragmentation, degradation by vacuoles)	n/a				V (Yca1 deletion; DEVD-CHO)							Annexin (no PI)	40 ann negative (90)	-				CFU	trypan blue, FUN-1		anti-death activity of yeast Fis1	Saccharomyces cerevisiae		v
68	10.1371/journal.pone.0048571.	https://pubmed.ncbi.nlm.nih.gov/23226203	Modulation of mitochondrial outer membrane permeabilization and apoptosis by ceramide metabolism	2012	V		acetic acid	pH 3, 200 m	180 mM	no	3		chem	acid	lag1D (ceramide synthase) deletion, if C2-phytoceramide was added, the acetic acid effect is worsen	V	V	V (decreased Pep4p activity)	V (DHE, MitoTracker Red CMXRos) but no protein carbonylation											cytochrome c release, mito-GFP						CFU			higher resistance to aceti acid apoptosis and delays mitochondrial degradation	Saccharomyces cerevisiae		v
68	10.1371/journal.pone.0048571.	https://pubmed.ncbi.nlm.nih.gov/23226203	Modulation of mitochondrial outer membrane permeabilization and apoptosis by ceramide metabolism	2012	V		acetic acid	pH 3, 200 m	180 mM	no	3		chem	acid	isc1D (inositol phosphosphingolipid phospholipase C), if C2-phytoceramide was added, the acetic acid effect is worsen	V	no	V (decreased Pep4p activity)	V (MitoTracker Red CMXRos, DHE) but no protein carbonylation	n/a (not associated with changes in protein oxidation.)			n/a							cytochrome c release, mito-GFP						CFU			higher resistance to aceti acid apoptosis and delays mitochondrial degradation	Saccharomyces cerevisiae		v
69	10.1371/journal.pone.0184151.	https://pubmed.ncbi.nlm.nih.gov/28854230	Heterologous expression of anti-apoptotic human 14-3-3β/α enhances iron-mediated programmed cell death in yeast	2017	V		copper sulfate		1.3, 2 mM	no	20		chem	metal	human 14-3-3β/α sequence expression		? (light microscopy - no? after metal treatment)	no (ATG1 deletion)					no (Yca1 deletion)							EM, defective vacuolar function							growth rate			saccharomyces Saccharomyces cerevisiaeevisiae		v
69	10.1371/journal.pone.0184151.	https://pubmed.ncbi.nlm.nih.gov/28854230	Heterologous expression of anti-apoptotic human 14-3-3β/α enhances iron-mediated programmed cell death in yeast.	2017	V		iron(iii) chloride		0,4; 2; 6 mM			pro-survival human 14-3-3β/α expression	chem	metal	copper, but Ferritin enhances iron toxicity		n/a	no (ATG1 deletion)					no (Yca1 deletion)							EM, defective vacuolar function							growth rate			Saccharomyces cerevisiae		v
74	10.2174/138920112804724819.	https://pubmed.ncbi.nlm.nih.gov/23072389/	The N-acetylcysteine-insensitive acetic acid-induced yeast programmed cell death occurs without macroautophagy	2012			acetic acid		80 mM	no	3	cytochrome c deletion	chem	acid		n/a	n/a	no (25% decrease in macroautophagy)	n/a				n/a							TUNEL						CFU				Saccharomyces cerevisiae		V
74	10.2174/138920112804724819.	https://pubmed.ncbi.nlm.nih.gov/23072389/	The N-acetylcysteine-insensitive acetic acid-induced yeast programmed cell death occurs without macroautophagy	2012			acetic acid		80 mM	no	3	YCA1 deletion	chem	acid		n/a	n/a	V (50% increase in macroautophagy)	n/a				n/a							TUNEL						CFU				Saccharomyces cerevisiae		v
75	10.3390/ijms150712573.	https://pubmed.ncbi.nlm.nih.gov/25029545	Proteomic analyses reveal that Sky1 modulates apoptosis and mitophagy in Saccharomyces cerevisiae cells exposed to cisplatin	2014	V		cisplatin	30°C, 250 rpm, 4 h in darkness.	600, 1200 µM	no	18		chem	drug (DNA damage)	sky1 deletion	V (less than WT)	V	V (mitophagy activated)	n/a	n/a			n/a							YO-PRO-1/PI						PI, CFU				Saccharomyces cerevisiae		v
76	10.4161/auto.19314.	https://pubmed.ncbi.nlm.nih.gov/22361650	Autophagy proteins play cytoprotective and cytocidal roles in leucine starvation-induced cell death in Saccharomyces cerevisiae	2012	V		leu starvation		SD-L	no	43	autophagy mutants	bio	metabolic		V	V	V (atg mutants more sensitive)					V (Yca1 deletion)	-		9(16)	1			Annexin-FITC + PI	4(9)	1	1	for atg15 mutant						Saccharomyces cerevisiae		v
76	10.4161/auto.19314.	https://pubmed.ncbi.nlm.nih.gov/22361650	Autophagy proteins play cytoprotective and cytocidal roles in leucine starvation-induced cell death in Saccharomyces cerevisiae	2012	V		nitrogen starvation	0-12 d	0-12 d	no	55	atg8 deletion	bio	metabolic		no	V	V (atg mutants more sensitive)					no (Yca1 deletion)	-		12(1)	3			Annexin-FITC + PI	1(1)	1	0.333333							Saccharomyces cerevisiae		v
76	10.4161/auto.19314.	https://pubmed.ncbi.nlm.nih.gov/22361650	Autophagy proteins play cytoprotective and cytocidal roles in leucine starvation-induced cell death in Saccharomyces cerevisiae	2012	V		nitrogen starvation		SD-N	no	55	atg15 deletion	bio	metabolic		V	V	V (atg mutants more sensitive)					no (Yca1 deletion)	-		4(1)	3			Annexin-FITC + PI	6(1)	5	1.66667							Saccharomyces cerevisiae		v
113	10.1074/jbc.M801303200.	https://pubmed.ncbi.nlm.nih.gov/18474590/	Kex1 protease is involved in yeast cell death induced by defective N-glycosylation, acetic acid, and chronological aging	2008	V		tunicamycin	shifted for 8 h to 37°C	10 μg/ml	no	75		chem	drug (glycosylation)	Kex1 disruption, cycloheximide and NAC helps	V	n/a	? (Kex1 - protease - disruption helps)	V (DHE, DHR 123, H2DCFDA)	V (NAC)			V (Yca1 deletion; FITC-VAD-fmk; D2R)	46 (1 in untreated)	45					GFP fluorescence signals						PI				Saccharomyces Cerevisiae		V
209	10.1016/j.bbamem.2020.183255	https://pubmed.ncbi.nlm.nih.gov/32145284/	The antifungal plant defensin HsAFP1 induces autophagy, vacuolar dysfunction and cell cycle impairment in yeast	2020	V		defensin HsAFP1	30°C, 150 m	12.5, 25 μg/mL, 50 μg/mL				bio	protein	n/a	V	no	V (Autophagy and mitophagy assay, 10.1242/jcs.076406)	n/a	n/a	n/a	n/a	n/a	n/a	n/a	n/a	n/a	n/a	n/a	BCECF-AM (vacuolar pH)	n/a	-	n/a	n/a	±7.7log10 (control - 7.7log10)	CFU, BODIPY, PI	n/a	n/a	affects cell cycle in the G2/M phase.	Saccharomyces cerevisiae	YPD, CSM	V
231	10.1016/j.chemosphere.2018.09.028.	https://pubmed.ncbi.nlm.nih.gov/30212720/	Zinc oxide nanoparticles induce toxicity by affecting cell wall integrity pathway, mitochondrial function and lipid homeostasis in Saccharomyces cerevisiae	2018	V		zinc oxide nanoparticles	30 m	10 mg/mL	no	79		chem	Nanoparticles		V (poorly proven)	n/a	V (GFP-Atg8: lipid droplets accumulation induces autophagy)	V (H2DCFDA)											no						CFU, PI			Lipid droplets	Saccharomyces cerevisiae		v
234	10.1016/j.devcel.2012.05.005.	https://pubmed.ncbi.nlm.nih.gov/22727375	Developmentally programmed nuclear destruction during yeast gametogenesis	2012	V (n/a)		sporulation		not applicable	no	70		natural bio	division		V	n/a	V (atg8-GFP proteolysis increased)												gel electrophoresis, TUNEL,
246	10.1016/j.febslet.2010.04.029.	https://pubmed.ncbi.nlm.nih.gov/20399776	Nocodazole induces mitotic cell death with apoptotic-like features in Saccharomyces cerevisiae.	2010	V		nocodazole	0-10 h	15 μg/mL	no	56		chem	drug (microtubule blocker)	cycloheximide; qcr7 deletion, cox12 deletion	V	V	no (GFP-Atg8)	V (H2DCFDA)	V (Rho- and mitoch mutants die less)			no (Yca1 deletion; D2R)			no quantitative data				Annexin-FITC + PI, CHX, DAPI, TUNEL,	no quantitative data	-				CFU	Methylene blue	cells die while staying in mitosis	sorbitol had no effect	Saccharomyces cerevisiae		v
250	10.1016/j.febslet.2012.11.025.	https://pubmed.ncbi.nlm.nih.gov/23220089/	The protective role of yeast Cathepsin D in acetic acid‐induced apoptosis depends on ANT (Aac2p) but not on the voltage‐dependent channel (Por1p)	2013	V		acetic acid	200 min	120 mM	no	3	pep4Dpor1D	chem	acid		n/a	V	V (Pep4p is involved)	V (DHE)	n/a	n/a	n/a	n/a			50(20)	30								20	CFU, PI				Saccharomyces cerevisiae		V
255	10.1016/j.femsyr.2005.07.008.	https://pubmed.ncbi.nlm.nih.gov/16183335	Increased nuclear envelope permeability and Pep4p-dependent degradation of nucleoporins during hydrogen peroxide-induced cell death.	2005	V		hydrogen peroxide			no	38		chem	Oxidant		n/a	V	no (delta Pep4 has no effect on survival)	V (H2DCFHDA)				n/a							no test for yeast (there are for HeLa)						CFU, PI	growth rate		permeability of yeast nuclear envelopes (NE) increased	Saccharomyces cerevisiae		v
266	10.1016/j.freeradbiomed.2006.08.012.	https://pubmed.ncbi.nlm.nih.gov/17145553	Lipid oxidation and autophagy in yeast.	2006	V		rapamycin		0.2 μg/mL (30 m)				chem	drug	resveratrol, alpha-tocopherol (only on mitoch fragm)	n/a	n/a	V (mitophagy activated)	V (DHR 123, lipid peroxidation (TBA-RS))	no (NAC decreased survival, tho not strongly)			n/a							n/a						CFU			mitoch fragmentation and autophagy	Saccharomyces cerevisiae	YNB, +lactat	v
281	10.1016/j.ijmm.2018.03.004.	https://pubmed.ncbi.nlm.nih.gov/29544880	Stress-associated endoplasmic reticulum protein 1 (SERP1) and Atg8 synergistically regulate unfolded protein response (UPR) that is independent on autophagy in Candida albicans	2018	V		tunicamycin	2 h	2 μg/ml	no	75	atg8 deletion, ysy6 deletion	chem	drug (glycosylation)		n/a	V	no (normal autophagic degradation of the ER component Sec63 under ER stress)	n/a				n/a							C-DCFDA, JC-1						ATP leakage, PI				Candida albicans		v
341	10.1021/np300678e.	https://pubmed.ncbi.nlm.nih.gov/23672235	The antifungal occidiofungin triggers an apoptotic mechanism of cell death in yeast.	2013	V (inhibtory concentrations)	V (subinhibitory concentrations)	occidiofungin		1 μg/mL, 2 μg/mL, 4 μg/mL, and 8 μg/mL, 48 h				bio	peptide	rny1 deletion, apg7 deletion (maybe)	V	no	no (numerous atg mutants were as wt, but there were strange vesicles on TEM)	V (DHR 123)	V (anaerobic growth and Rho0 increase MIC)			? (Mic was double for yca1 deletant, but on spot test there was no difference)			no quantitative data				Annexin-FITC + PI, EM, TUNEL	no quantitative data	-				CFU	FUN-1		increased chitin levels in buds at subinhibitory conc	Saccharomyces cerevisiae		v
346	10.1038/ncb1975.	https://pubmed.ncbi.nlm.nih.gov/19801973	Induction of autophagy by spermidine promotes longevity	2009			chronological aging		0-60 days	no	16	spe1	natural bio	metabolic	spermidine	V	V	V (upregulation of various autophagy-related transcripts)	V (in Spe1)																	CFU				Saccharomyces cerevisiae		v
354	10.1038/srep42659.	https://pubmed.ncbi.nlm.nih.gov/28209995	RNA-Seq-based transcriptomic and metabolomic analysis reveal stress responses and programmed cell death induced by acetic acid in Saccharomyces cerevisiae	2017	V		acetic acid	200 m, pH 3	150 mM	no	3		chem	acid		V (Annex+PI+)	V	V (atg8 and atg33 is upregulated)						-		60(10) almost all are ann+PI+	50			Annexin-FITC + PI	1(1)	1	0.02	200 min		CFU, PI				Saccharomyces cerevisiae		v
387	10.1074/jbc.M112.363390.	https://pubmed.ncbi.nlm.nih.gov/22511765/	Vacuolar H+-ATPase (V-ATPase) promotes vacuolar membrane permeabilization and nonapoptotic death in stressed yeast	2012	V		tunicamycin		2.5 μg/ml	no	75	systematic deletion screen	chem	drug (glycosylation)		no	V	no (protease (like pep) mutants were as wt)	V (H2DCFDA)																	PI				Saccharomyces cerevisiae		v
406	10.1083/jcb.200604072.	https://pubmed.ncbi.nlm.nih.gov/16818721	Isolation of quiescent and nonquiescent cells from yeast stationary-phase cultures	2006	V		chronological aging in ypd		14 days	no	16	upper fraction	natural bio	metabolic		V (in upper cells in cell suspension)	V (in upper cells in cell suspension)	V (TEM)	V (DHE)				V (Yca1 deletion) accumulates less ROS at some points			27(0)	27			Annexin-FITC + PI, TUNEL	22(0)	22	0.814815	14 d		CFU	FUN-1		two fractions - upper and lower, lower fraction is more viable with time	Saccharomyces cerevisiae	YPD	v
414	10.1091/mbc.e06-11-1053.	https://pubmed.ncbi.nlm.nih.gov/17475770	Nitric oxide signaling is disrupted in the yeast model for Batten disease	2007	V		menadione	200 m	0.07, 0.08, 0.1, 0.12, 0.16 mM	no	47		chem	Oxidant	btn1 deletion, L-NAME	V	V	V (pep4 mutant is sensitive)	V (DAF-FM DA, MitoTracker Red CMXRos, DHR 123, SOD activity (different types of SOD), G6PDH)	V (L-NAME)			V (Yca1 deletion; D2R)	39(2)	37	100(30)	70	0.528571		DAPI, Rho123, TUNEL	-	-	#VALUE!	200-min treatment with 0.1 mM menadione		CFU, PI	growth rate		has increased resistance to menadione-generated oxidative stress, have big test set for death and nice mechanism scheme	Saccharomyces cerevisiae		v
424	10.1093/femsyr/fow007.	https://pubmed.ncbi.nlm.nih.gov/26833421	PUFA-induced cell death is mediated by Yca1p-dependent and -independent pathways, and is reduced by vitamin C in yeast	2016	V		polyunsaturated fatty acids (pufa)	2, 4 h	PUFA strain	no	60	PUFA producing strain	bio	lipid	ascorbic acid	V	V	? (genes related to autophagy (e.g. ATG1, ATG3, ATG4) were downregulated)	V (DHR 123, lipid peroxidation (C11-BODIPY (581/591), protein carbonilation)	V (ascorbic acid)			V (Yca1 deletion; FITC-VAD-fmk)	98(35)	63	80(22)	58	1.08621		DAPI	-	-	#VALUE!	4 day		Spot test, PI				Saccharomyces cerevisiae		v
465	10.1111/gtc.12062.	https://pubmed.ncbi.nlm.nih.gov/23692275/	Unperverted synthesis of complex sphingolipids is essential for cell survival under nitrogen starvation	2013	V		nitrogen starvation	4, 24 h	4, 24 h	no	55	csg1 deletion csh1 deletion	bio	metabolic	carbon starvation, NaN3, calcium chelation	n/a	V	no (atg14 deletion)	n/a	n/a	V (low calcium outside reduces death - removing calcium by treating the cells with a calcium chelator or by changing the medium to a calcium-free medium help)	V (low calcium reduces death)								n/a						Phloxine B		n/a	Calcium is important	Saccharomyces cerevisiae		v
476	10.1111/j.1439-0507.1998.tb00362.x.	https://pubmed.ncbi.nlm.nih.gov/9916465/	Study of the action of alpha-hederin on the ultrastructure of Candida albicans.	1998		V	a-hederin		6.25, 12.5, and 25 μg/ml; 24 h				chem	Pentacyclic triterpenoid saponin		n/a	V	V (increased number of cytoplasmic vesicles and their increase in size - TEM)	n/a				n/a							EM							growth rate (data not shown)			Candida albicans		V
480	10.1111/j.1567-1364.2006.00188.x.	https://pubmed.ncbi.nlm.nih.gov/17233764	An atypical active cell death process underlies the fungicidal activity of ciclopirox olamine against the yeast Saccharomyces cerevisiae	2007	V		ciclopirox olamine	26°C, 200 m, 150 rpm	CFU: 0, 16, 18, 20 and 22 mg/mL, Plasma membrane integrity, mitochondrial function/integrity and ROS production - 0, 60, 90, 120, 200 and 240 min.	no	17		chem	drug	cycloheximide (increases viability 2 times)	V (without ROS, TUNEL and Yca1, but with nuclear condensation and subG1)	V	no (no effect of Apg5p, Apg8p and Uth1p)	no (MitoTracker Red CMXRos)	not V (very slight - less than 10%)			no (Yca1 deletion)						no	subG1, TUNEL						CFU			well discussed subG1	Saccharomyces cerevisiae		v
486	10.1111/j.1567-1364.2010.00628.x.	https://pubmed.ncbi.nlm.nih.gov/20491936	Potassium deprivation is sufficient to induce a cell death program in Saccharomyces cerevisiae.	2010	V		potassium deficiency, egta		24 or 48 h, 15 mM, no KCl added or no KCl added in the presence of RbCl 15 mM.				chem	metabolic	rubidium supplementation helps somehow	V	no	? (vacuole fragmentation)	V (H2DCFDA)		V (cytosolic calcium level is increased - Fluo3-AM)	n/a	no (Yca1 deletion)	-		50(10)	40			Annexin-FITC + PI, DAPI, TUNEL	30(10)	20	0.5	48 h		PI			calcium related death?	Saccharomyces cerevisiae		v
494	10.1111/j.1574-6968.2009.01869.x.	https://pubmed.ncbi.nlm.nih.gov/20030721/	Skn1 and Ipt1 negatively regulate autophagy in Saccharomyces cerevisiae	2010	V		nitrogen starvation	4 h	shifted to SD-N medium	no	55	ipt1 deletion, skn1 deletion	bio	metabolic		V	V	V (Pho8Delta60 assay: increased autophagy in mutants)	n/a				n/a	-		10(4)	6			Annexin-FITC + PI, alkaline phosphatase activity of Pho8D60, TUNEL,	10(8)	2	0.333333	For ipt1 deletion						Saccharomyces cerevisiae		v
499	10.1111/j.1749-6632.2009.04682.x.	https://pubmed.ncbi.nlm.nih.gov/19723067	Acriflavine-mediated apoptosis and necrosis in yeast Candida utilis.	2009			acriflavine		30–180 μmol/L				chem	drug		V	V	V (cytolysis: cytoplasmic lysis, but reasonably well-preserved mitochondria (in apoptotic cells), no distinctive intracellular organelles (necrotic cells))		V										AO, chromatin condensation						CFU, ATP leakage	trypan blue			Candida utilis		v
512	10.1128/AAC.00512-15.	https://pubmed.ncbi.nlm.nih.gov/26349827	Cyclopalladated Compound 7a Induces Apoptosis- and Autophagy-Like Mechanisms in Paracoccidioides and Is a Candidate for Paracoccidioidomycosis Treatment.	2015	V		cyclopalladated compound 7a	37°C	0.08 µg/ml - 10 µg/ml				chem	drug		V	V	V (autophagic vacuoles - TEM and Monodansylcadaverin kinetic assay)	V (DHE)	n/a			V (FITC-VAD-fmk)	no quantitative data						Hoechst 33342, DAPI, TEM, TUNEL	n/a	-	#VALUE!			CFU			vacuole acidification (Lysotracker FI)	Paracoccidioides lutzii, Сandida albicans, Cryptococcus neoformans, Paracoccidioides brasiliensis		v
522	10.1128/AAC.01753-15.	https://pubmed.ncbi.nlm.nih.gov/26856836	Dissecting the Structure-Function Relationship of a Fungicidal Peptide Derived from the Constant Region of Human Immunoglobulins.	2016	V		bioactive igg-derived fc-peptide n10k	30, 60, 120, 240 and 360 m	0-2 μМ				bio	peptide		V	V	V (autophagy enhanced - Muse Autophagy LC3-antibody)	n/a				n/a	-		no quantitative data				Annexin-FITC + PI, EM	60(3) general	-	#VALUE!	For n1a 120 min 1.18 microM		CFU				Candida albicans		v
530	10.1128/aac.31.4.512.	https://pubmed.ncbi.nlm.nih.gov/3300529	Killing of Saccharomyces cerevisiae by the lysosomotropic detergent N-dodecylimidazole.	1987	V		n-dodecylimidazole						chem	detergent	Ammonium sulfate and imidazole protected against killing if added before, but not after		V	V (vacuolar disruption - lucifer yellow, fluorescein isothiocyanate-dextran)																		cell leakage			Cells are more sensitive in logarithmic stage of growth and to high (8.0) pH	Saccharomyces cerevisiae
542	10.1128/EC.00068-15.	https://pubmed.ncbi.nlm.nih.gov/26092920	Developmental Coordination of Gamete Differentiation with Programmed Cell Death in Sporulating Yeast	2015	V		sporulation		not applicable	no	70		natural bio	division		no (except for spores, but in mother cell there isn't any apoptosis)	V	V (loss of vacuolar membrane intergrity, but PMSF has no effect)	n/a	n/a			no (Yca deletion)						?	DIOC6						PI				Saccharomyces cerevisiae		v
544	10.1128/EC.00256-10.	https://pubmed.ncbi.nlm.nih.gov/21193549	Molecular characterization of propolis-induced cell death in Saccharomyces cerevisiae	2011	V		propolis	5 min, (cell were grown for 16 h)	0.125%	no	92		bio	plant extract		V	V	V (increased autophagy (GFP-Atg8), perturbed vacuolar pH)	V (H2DCFDA)	V (petites less sensitive)			V (Yca1 deletion) good effect for fast death, not so good for slower	n/a		22(15)	7			Annexin-FITC + PI, cytochrome C release	62(0)	62	8.85714	0.125% 5 min (cell were grown for 16 h)		CFU, PI, Nhp6a relocalization				Saccharomyces cerevisiae		v
559	10.1139/o06-147.	https://pubmed.ncbi.nlm.nih.gov/17464344	Mitochondria-independent morphological and biochemical apoptotic alterations promoted by the anti-tumor agent bleomycin in Saccharomyces cerevisiae.	2007	V		bleomycin	5 m	100 mmol/L				chem	drug (DNA damage,Oxidant)		V	n/a	V (EM)	n/a				n/a							EM, gel electrophoresis, subG1, TUNEL						n/a			laddering of DNA fragments seen	Saccharomyces cerevisiae		v
586	10.1371/journal.pone.0017412.	https://pubmed.ncbi.nlm.nih.gov/21364763	Starvation induced cell death in autophagy-defective yeast mutants is caused by mitochondria dysfunction.	2011	V		starvation		0- 120 h			autophagy-defective mutants (ATG1 deletion)	bio	metabolic	pH buffering (MES-KOH (pH 6.2))			V (autophagy mutants die: they are sensitive to pH changes (secreted metabolites made in starvation medium lower the extracellular pH))	V (DHE)	V (NAC reduces petite formation)																Phloxine B				Saccharomyces cerevisiae	YNB	v
594	10.1371/journal.pone.0037090.	https://pubmed.ncbi.nlm.nih.gov/22615903	Ammonium is toxic for aging yeast cells, inducing death and shortening of the chronological lifespan.	2012	V		ammonium ions during chronological aging		0.01%, 0.1%, 0.5%, 1%; 1-8 d				chem/bio	combination	tor1 deletion (fully)	?	V	no (atg8p level, tor2 deletion had no effect)	V (DHR 123)		V (cytosolic calcium level is increased - Fluo3-AM)	n/a		-		70(35)	30			Annexin-FITC + PI, DAPI, Nhp6Ap–EGFP, TUNEL	2(10) big amount of ann+PI+ though		0	5 days						Saccharomyces cerevisiae		V
601	10.1371/journal.pone.0074240.	https://pubmed.ncbi.nlm.nih.gov/24040213	C2-phytoceramide perturbs lipid rafts and cell integrity in Saccharomyces cerevisiae in a sterol-dependent manner.	2013	V		c2-ceramide (n-acetyl-sphingosine)		CFU : 0 µM, 20 µM, 30 µM and 40 µM, 30 °C with agitation (200 r.p.m.) [in other experiments only 30-40], TUNEL - 30 µM of C2- phytoceramide and 0.1% DMSO for 120 min were fixed with 3.7% (v/v) formaldehyde.				bio	lipid	ste3 deletion, ergosterol biosynthesis inhibitors, amphotericin B and methyl-β- cyclodextrin	no (no TUNEL signal, no ROS, no mito fragmentation and slight DAPI signal)	V	no (atg8-GFP isnt cleaved, atg5 deletion )	no (DHR 123, H2DCFDA)	no (ROS scavengers don't help, rho0 isn't more resistant than wt)			no (Yca1 deletion, FITC-VAD-FMK)							DAPI, TUNEL						CFU, PI, zymolaze sensitivity			chronological aging, good lipid analysis. C2-phytoceramide-induced decrease in CFU occurs preferentially in dividing cells and Loss of cell viability is rescued by ergosterol biosynthesis inhibitors,	Saccharomyces cerevisiae		v
606	10.1371/journal.pone.0114587.	https://pubmed.ncbi.nlm.nih.gov/25531541	Sub1 and Maf1, two effectors of RNA polymerase III, are involved in the yeast quiescence cycle	2014			chronological aging		0-25 days	no	16	sub1 (there some complex effect if Maf1 is also deleted)	natural bio	metabolic	Ras2sub1	V	n/a	no (atg1 deletion)	V (DHE)	n/a			n/a							subG1						CFU	trypan blue			Saccharomyces cerevisiae	YPD, SD4x or SC medium	v
655	10.3390/microorganisms7110538.	https://pubmed.ncbi.nlm.nih.gov/31703462	Mitochondria-Mediated Programmed Cell Death in Saccharomyces cerevisiae Induced by Betulinic Acid Is Accelerated by the Deletion of PEP4 Gene.	2019			betulinic acid		20 μg/mL				bio	triterpenoid		V	?	V (pep4 mutant is more sensitive)	V (DHE)					-		1(1) ann-PI+	1			Annexin-FITC + PI, EM, DAPI, TUNEL	8(5) general	-	#VALUE!	WT								V
662	10.3906/biy-1908-11.	https://pubmed.ncbi.nlm.nih.gov/31892813	Crosstalk between autophagy and apoptosis induced by camphor in Schizosaccharomyces pombe	2019			camphor		0.4 mg/mL, 0.8 mg/mL	no	11		bio	oil (terpene)	Aif1	V (dose dependent manner. Autophagy at low concentrations, apoptosis at high)	V	V (GFP-Atg8 dots and transcriptional upregulation of Atg6)	n/a				n/a							AO/EtBr						CFU, spot assay				Schizosaccharomyces pombe		v
666	10.4161/auto.7.5.14872.	https://pubmed.ncbi.nlm.nih.gov/21317551	Identification of autophagy genes participating in zinc-induced necrotic cell death in Saccharomyces cerevisiae.	2011	V		zinc sulfate		from 10 to 13 mM				chem	metal	Nuc1 deletion, Svf1 deletion, atg8 deletion (strong effect), atg6 deletion (weaker), see paper, many autophagy mutants tested	no	V	V (atg8 deletion increass survival)	n/a	n/a			no (Yca1 deletion)	-		no quantitative data			no	Annexin-FITC + PI	no quantitative data	-	#VALUE!					arrested population with a multibudded phenotype	explanation - Zn induces abortive autophagy that is deadly? No autophagy no death?	Saccharomyces cerevisiae	YNB	v
670	10.4161/cc.24801.	https://pubmed.ncbi.nlm.nih.gov/23656787	The cell death protease Kex1p is essential for hypochlorite-induced apoptosis in yeast	2013	V		hypochlorous acid		260–340 μM	no	39		chem	Oxidant	Nuc1p, Ybh3p, Nma111p deletion	V (about 10% Ann+PI- cells, 30% TUNEL positive cells)	V	no (pep4 is not involved)	V (DHE)	V (ROS scavengers (glutathione and N-acetyl-cysteine) pretreatment - nearly 100% recovery for NAc and 85% for GSH)			no (Yca1 deletion)	-		53(12)	41		no	Annexin-FITC + PI, TUNEL	7(1) big amount of ann+PI+ though	-	#VALUE!			CFU, PI			hypochlorous acid induced apoptosis	Saccharomyces cerevisiae		v

## Sheet: 2. Involve autophagy or lysosme
Only green highlighted shows increased survival when autophagy is blocked. All others seem to involve autophagy/lysosme, but in a survival capacity rather than a death pathway											26	Count of unique stimuli						Only cells containing "V" are selected
	DOI	PMID		year	Acute -Death of non-dividing cells	Chronic-Cell division continues during stimulus	Treatment	Treatment conditions	Concentration	unique stimulus?	Non-unique stimulus identifier	Mutation background of cells subjected to treatment	Treatment type (chem(metal,oxidizers,etc, nanoparticles); biologic-(peptide, drugs, oils, lipids), phys(pH, temp, irradiation, mechanics etc)	Treatment subtype	Preventive treatments	Apoptosis?	Necrosis?	Lysosome- and autophagy-mediated death	ROS?	ROS causative	Calcium?	Calcium causation	Metacaspase? (YCA1/Mca1)	% of FITC-VAD-fmk positive general (background signal - untreated control - in the brackets) / % of PI positive general (in the same experiment)	increase in caspase activity (in % of overall cell population) прирост по активности каспаз (абсолютн значение)	% of membrane-permeable cells (PI, Sytox, ADD positive) general (was measured in another experiment) - ann-PI+ and ann+PI+	Increase of PI+ population (% of overall population) (data similar to PI also included)	caspase/PI+ ratio	Apoptosis-inducing factor (AIF1)	Apoptosis methods	% of Ann+PI- after treatment	increase of Ann+PI- population (in % of overall population)	Ann+PI-/(PI+ overall)	Concentrations or treatment duration for both caspase\annexin experiments if some specific concentration were chosen	% CFU	Viability method	Vitality method	Terminal phenotype	Comm	Yeast/fungi?	Growth Medium	SELECTED PAPERS WITH NICE METHOD ARRAY -Has apoptosis methods/CFU+(PI, etc), ROS, Metacaspase
666	10.4161/auto.7.5.14872.	https://pubmed.ncbi.nlm.nih.gov/21317551	Identification of autophagy genes participating in zinc-induced necrotic cell death in Saccharomyces cerevisiae.	2011	V		zinc sulfate		from 10 to 13 mM				chem	metal	Nuc1 deletion, Svf1 deletion, atg8 deletion (strong effect), atg6 deletion (weaker), see paper, many autophagy mutants tested	no	V	V (atg8 deletion increass survival)	n/a	n/a			no (Yca1 deletion)	-		no quantitative data			no	Annexin-FITC + PI	no quantitative data	-	#VALUE!					arrested population with a multibudded phenotype	explanation - Zn induces abortive autophagy that is deadly? No autophagy no death?	Saccharomyces cerevisiae	YNB	v
23	10.1016/j.febslet.2004.12.051.	https://pubmed.ncbi.nlm.nih.gov/15670835	Valproic acid induces apoptosis dependent of Yca1p at concentrations that mildly affect the proliferation of yeast	2005	V		valproic acid (25mm)		25 mM	no	77		chem	acid		V (when concentration is 25 mM)	V	V (autophagic bodies in vacuoles and a shrunken cytoplasm, arl1 mutant is resistant) - when concentration is 50 mM	V (DHE)				V (Yca1 deletion)	-		no quantitative data ("all PI-negative cells were stained by annexin V")				Annexin-FITC + PI, TUNEL	no quantitative data	-				Phloxine B				Saccharomyces cerevisiae		v
23	10.1016/j.febslet.2004.12.051.	https://pubmed.ncbi.nlm.nih.gov/15670835	Valproic acid induces apoptosis dependent of Yca1p at concentrations that mildly affect the proliferation of yeast	2005	V		valproic acid (50mm)		50 mM	no	77		chem	acid	arl1 deletion, vam7 deletion (not shown)			V (morphology, arl1 deletion)												n/a
35	10.1016/s1383-5718(01)00310-2.	https://pubmed.ncbi.nlm.nih.gov/11719103	Cell cycle and morphological alterations as indicative of apoptosis promoted by UV irradiation in S. cerevisiae	2002	V		hydrogen peroxide	180 min	5, 15, and 180 mM	no	38		chem	Oxidant		V	n/a	V (EM)	n/a											EM, subG1, TUNEL										Saccharomyces cerevisiae
35	10.1016/s1383-5718(01)00310-2.	https://pubmed.ncbi.nlm.nih.gov/11719103	Cell cycle and morphological alterations as indicative of apoptosis promoted by UV irradiation in S. cerevisiae	2002	V		uv radiation		90, 120, 150, 300 and 500 J/m^2	no	76		phys	radiation		V	n/a	V (EM)	n/a											EM, subG1, TUNEL										Saccharomyces cerevisiae
38	10.4161/cc.26885.	https://pubmed.ncbi.nlm.nih.gov/24196447	Macromitophagy, neutral lipids synthesis, and peroxisomal fatty acid oxidation protect yeast from "liponecrosis", a previously unknown form of programmed cell death	2014	V		hydrogen peroxide		0.5 mM - 2.5 mM	no	38		chem	Oxidant	atg32 mutation increases nucleus fragmentation and PS externalisation	V	no	V (atg32 mutant more sensitive)	n/a				n/a	-		5(2)	3			Annexin-FITC + PI, DAPI, EM	60(2)	58	19.3333	2.5 mM 1 day		CFU, PI				Saccharomyces cerevisiae		v
38	10.4161/cc.26885.	https://pubmed.ncbi.nlm.nih.gov/24196447	Macromitophagy, neutral lipids synthesis, and peroxisomal fatty acid oxidation protect yeast from "liponecrosis", a previously unknown form of programmed cell death.	2014	V		palmitoleic acid		0-0,15 mM	no			bio	lipid	atg1 mutation increases clonogenic survival, atg32 mutation decreases lipid droplets formation and this mutant is more proned to organelles losing and cell membrane permeabilization	no (no fragmented nucleus, but there are lipid droplets and lack of all organelles for WT)	no	V (Atg1 and atg32)	n/a				n/a	-		30(3)	27			Annexin (no PI), DAPI	8(2)	6	0.222222	0.15 POA 1 day		CFU, PI				Saccharomyces cerevisiae		v
47	10.1093/femsyr/fov032.	https://pubmed.ncbi.nlm.nih.gov/26032856	Inhibition of stress mediated cell death by human lactate dehydrogenase B in yeast	2015	V		leu starvation		5 h in YNB Gal/Raf media (1:20 dilution), washed, resuspended in YNB Gal/Raf media lacking leucine.	no	43		bio	metabolic	Human LDHB heterologous expression (viabiity raises by 20% compared to WT).		n/a	V (atg1 mutant more sensitive, lactate dehydrogenase protected as well - from 20% of viability to 40%)	n/a	n/a																	trypan blue			Saccharomyces cerevisiae		v
50	10.1101/gad.1247904.	https://pubmed.ncbi.nlm.nih.gov/15520274	Mitochondrial fission proteins regulate programmed cell death in yeast	2004	V		acetic acid	4 h	130 mM	no	3	Fis1 deletion	chem	acid	knockouts of dnm1 (mitochondrial fission protein) and mdv1, Bcl-xL expressing	V	V	V (dnm1 knock-out - mitochondrial fragmentation, degradation by vacuoles)	n/a				V (Yca1 deletion; DEVD-CHO)							Annexin (no PI), mito-GFP	10 ann negative (80)	-				CFU	trypan blue, FUN-1		anti-death activity of yeast Fis1	Saccharomyces cerevisiae		v
50	10.1101/gad.1247904.	https://pubmed.ncbi.nlm.nih.gov/15520274	Mitochondrial fission proteins regulate programmed cell death in yeast	2004	V		heat shock		55°C, 0-60 m	no	33	Fis1 deletion	phys	temperature	knockouts of dnm1 (mitochondrial fission protein) and mdv1, Bcl-xL expressing	n/a	n/a	V (dnm1 knock-out - mitochondrial fragmentation, degradation by vacuoles)	n/a				V (Yca1 deletion)													CFU			anti-death activity of yeast Fis1	Saccharomyces cerevisiae		V
50	10.1101/gad.1247904.	https://pubmed.ncbi.nlm.nih.gov/15520274	Mitochondrial fission proteins regulate programmed cell death in yeast	2004	V		hydrogen peroxide	4 h	2.5 mM	no	38	Fis1 deletion	chem	Oxidant	knockouts of dnm1 (mitochondrial fission protein) and mdv1, Bcl-xL expressing	V	V	V (dnm1 knock-out - mitochondrial fragmentation, degradation by vacuoles)	n/a				V (Yca1 deletion; DEVD-CHO)							Annexin (no PI)	40 ann negative (90)	-				CFU	trypan blue, FUN-1		anti-death activity of yeast Fis1	Saccharomyces cerevisiae		v
68	10.1371/journal.pone.0048571.	https://pubmed.ncbi.nlm.nih.gov/23226203	Modulation of mitochondrial outer membrane permeabilization and apoptosis by ceramide metabolism	2012	V		acetic acid	pH 3, 200 m	180 mM	no	3		chem	acid	lag1D (ceramide synthase) deletion, if C2-phytoceramide was added, the acetic acid effect is worsen	V	V	V (decreased Pep4p activity)	V (DHE, MitoTracker Red CMXRos) but no protein carbonylation											cytochrome c release, mito-GFP						CFU			higher resistance to aceti acid apoptosis and delays mitochondrial degradation	Saccharomyces cerevisiae		v
68	10.1371/journal.pone.0048571.	https://pubmed.ncbi.nlm.nih.gov/23226203	Modulation of mitochondrial outer membrane permeabilization and apoptosis by ceramide metabolism	2012	V		acetic acid	pH 3, 200 m	180 mM	no	3		chem	acid	isc1D (inositol phosphosphingolipid phospholipase C), if C2-phytoceramide was added, the acetic acid effect is worsen	V	no	V (decreased Pep4p activity)	V (MitoTracker Red CMXRos, DHE) but no protein carbonylation	n/a (not associated with changes in protein oxidation.)			n/a							cytochrome c release, mito-GFP						CFU			higher resistance to aceti acid apoptosis and delays mitochondrial degradation	Saccharomyces cerevisiae		v
74	10.2174/138920112804724819.	https://pubmed.ncbi.nlm.nih.gov/23072389/	The N-acetylcysteine-insensitive acetic acid-induced yeast programmed cell death occurs without macroautophagy	2012			acetic acid		80 mM	no	3	YCA1 deletion	chem	acid		n/a	n/a	V (50% increase in macroautophagy)	n/a				n/a							TUNEL						CFU				Saccharomyces cerevisiae		v
75	10.3390/ijms150712573.	https://pubmed.ncbi.nlm.nih.gov/25029545	Proteomic analyses reveal that Sky1 modulates apoptosis and mitophagy in Saccharomyces cerevisiae cells exposed to cisplatin	2014	V		cisplatin	30°C, 250 rpm, 4 h in darkness.	600, 1200 µM	no	18		chem	drug (DNA damage)	sky1 deletion	V (less than WT)	V	V (mitophagy activated)	n/a	n/a			n/a							YO-PRO-1/PI						PI, CFU				Saccharomyces cerevisiae		v
76	10.4161/auto.19314.	https://pubmed.ncbi.nlm.nih.gov/22361650	Autophagy proteins play cytoprotective and cytocidal roles in leucine starvation-induced cell death in Saccharomyces cerevisiae	2012	V		leu starvation		SD-L	no	43	autophagy mutants	bio	metabolic		V	V	V (atg mutants more sensitive)					V (Yca1 deletion)	-		9(16)	1			Annexin-FITC + PI	4(9)	1	1	for atg15 mutant						Saccharomyces cerevisiae		v
76	10.4161/auto.19314.	https://pubmed.ncbi.nlm.nih.gov/22361650	Autophagy proteins play cytoprotective and cytocidal roles in leucine starvation-induced cell death in Saccharomyces cerevisiae	2012	V		nitrogen starvation	0-12 d	0-12 d	no	55	atg8 deletion	bio	metabolic		no	V	V (atg mutants more sensitive)					no (Yca1 deletion)	-		12(1)	3			Annexin-FITC + PI	1(1)	1	0.333333							Saccharomyces cerevisiae		v
76	10.4161/auto.19314.	https://pubmed.ncbi.nlm.nih.gov/22361650	Autophagy proteins play cytoprotective and cytocidal roles in leucine starvation-induced cell death in Saccharomyces cerevisiae	2012	V		nitrogen starvation		SD-N	no	55	atg15 deletion	bio	metabolic		V	V	V (atg mutants more sensitive)					no (Yca1 deletion)	-		4(1)	3			Annexin-FITC + PI	6(1)	5	1.66667							Saccharomyces cerevisiae		v
209	10.1016/j.bbamem.2020.183255	https://pubmed.ncbi.nlm.nih.gov/32145284/	The antifungal plant defensin HsAFP1 induces autophagy, vacuolar dysfunction and cell cycle impairment in yeast	2020	V		defensin HsAFP1	30°C, 150 m	12.5, 25 μg/mL, 50 μg/mL				bio	protein	n/a	V	no	V (Autophagy and mitophagy assay, 10.1242/jcs.076406)	n/a	n/a	n/a	n/a	n/a	n/a	n/a	n/a	n/a	n/a	n/a	BCECF-AM (vacuolar pH)	n/a	-	n/a	n/a	±7.7log10 (control - 7.7log10)	CFU, BODIPY, PI	n/a	n/a	affects cell cycle in the G2/M phase.	Saccharomyces cerevisiae	YPD, CSM	V
231	10.1016/j.chemosphere.2018.09.028.	https://pubmed.ncbi.nlm.nih.gov/30212720/	Zinc oxide nanoparticles induce toxicity by affecting cell wall integrity pathway, mitochondrial function and lipid homeostasis in Saccharomyces cerevisiae	2018	V		zinc oxide nanoparticles	30 m	10 mg/mL	no	79		chem	Nanoparticles		V (poorly proven)	n/a	V (GFP-Atg8: lipid droplets accumulation induces autophagy)	V (H2DCFDA)											no						CFU, PI			Lipid droplets	Saccharomyces cerevisiae		v
234	10.1016/j.devcel.2012.05.005.	https://pubmed.ncbi.nlm.nih.gov/22727375	Developmentally programmed nuclear destruction during yeast gametogenesis	2012	V (n/a)		sporulation		not applicable	no	70		natural bio	division		V	n/a	V (atg8-GFP proteolysis increased)												gel electrophoresis, TUNEL,
250	10.1016/j.febslet.2012.11.025.	https://pubmed.ncbi.nlm.nih.gov/23220089/	The protective role of yeast Cathepsin D in acetic acid‐induced apoptosis depends on ANT (Aac2p) but not on the voltage‐dependent channel (Por1p)	2013	V		acetic acid	200 min	120 mM	no	3	pep4Dpor1D	chem	acid		n/a	V	V (Pep4p is involved)	V (DHE)	n/a	n/a	n/a	n/a			50(20)	30								20	CFU, PI				Saccharomyces cerevisiae		V
266	10.1016/j.freeradbiomed.2006.08.012.	https://pubmed.ncbi.nlm.nih.gov/17145553	Lipid oxidation and autophagy in yeast.	2006	V		rapamycin		0.2 μg/mL (30 m)				chem	drug	resveratrol, alpha-tocopherol (only on mitoch fragm)	n/a	n/a	V (mitophagy activated)	V (DHR 123, lipid peroxidation (TBA-RS))	no (NAC decreased survival, tho not strongly)			n/a							n/a						CFU			mitoch fragmentation and autophagy	Saccharomyces cerevisiae	YNB, +lactat	v
346	10.1038/ncb1975.	https://pubmed.ncbi.nlm.nih.gov/19801973	Induction of autophagy by spermidine promotes longevity	2009			chronological aging		0-60 days	no	16	spe1	natural bio	metabolic	spermidine	V	V	V (upregulation of various autophagy-related transcripts)	V (in Spe1)																	CFU				Saccharomyces cerevisiae		v
354	10.1038/srep42659.	https://pubmed.ncbi.nlm.nih.gov/28209995	RNA-Seq-based transcriptomic and metabolomic analysis reveal stress responses and programmed cell death induced by acetic acid in Saccharomyces cerevisiae	2017	V		acetic acid	200 m, pH 3	150 mM	no	3		chem	acid		V (Annex+PI+)	V	V (atg8 and atg33 is upregulated)						-		60(10) almost all are ann+PI+	50			Annexin-FITC + PI	1(1)	1	0.02	200 min		CFU, PI				Saccharomyces cerevisiae		v
406	10.1083/jcb.200604072.	https://pubmed.ncbi.nlm.nih.gov/16818721	Isolation of quiescent and nonquiescent cells from yeast stationary-phase cultures	2006	V		chronological aging in ypd		14 days	no	16	upper fraction	natural bio	metabolic		V (in upper cells in cell suspension)	V (in upper cells in cell suspension)	V (TEM)	V (DHE)				V (Yca1 deletion) accumulates less ROS at some points			27(0)	27			Annexin-FITC + PI, TUNEL	22(0)	22	0.814815	14 d		CFU	FUN-1		two fractions - upper and lower, lower fraction is more viable with time	Saccharomyces cerevisiae	YPD	v
414	10.1091/mbc.e06-11-1053.	https://pubmed.ncbi.nlm.nih.gov/17475770	Nitric oxide signaling is disrupted in the yeast model for Batten disease	2007	V		menadione	200 m	0.07, 0.08, 0.1, 0.12, 0.16 mM	no	47		chem	Oxidant	btn1 deletion, L-NAME	V	V	V (pep4 mutant is sensitive)	V (DAF-FM DA, MitoTracker Red CMXRos, DHR 123, SOD activity (different types of SOD), G6PDH)	V (L-NAME)			V (Yca1 deletion; D2R)	39(2)	37	100(30)	70	0.528571		DAPI, Rho123, TUNEL	-	-	#VALUE!	200-min treatment with 0.1 mM menadione		CFU, PI	growth rate		has increased resistance to menadione-generated oxidative stress, have big test set for death and nice mechanism scheme	Saccharomyces cerevisiae		v
476	10.1111/j.1439-0507.1998.tb00362.x.	https://pubmed.ncbi.nlm.nih.gov/9916465/	Study of the action of alpha-hederin on the ultrastructure of Candida albicans.	1998		V	a-hederin		6.25, 12.5, and 25 μg/ml; 24 h				chem	Pentacyclic triterpenoid saponin		n/a	V	V (increased number of cytoplasmic vesicles and their increase in size - TEM)	n/a				n/a							EM							growth rate (data not shown)			Candida albicans		V
494	10.1111/j.1574-6968.2009.01869.x.	https://pubmed.ncbi.nlm.nih.gov/20030721/	Skn1 and Ipt1 negatively regulate autophagy in Saccharomyces cerevisiae	2010	V		nitrogen starvation	4 h	shifted to SD-N medium	no	55	ipt1 deletion, skn1 deletion	bio	metabolic		V	V	V (Pho8Delta60 assay: increased autophagy in mutants)	n/a				n/a	-		10(4)	6			Annexin-FITC + PI, alkaline phosphatase activity of Pho8D60, TUNEL,	10(8)	2	0.333333	For ipt1 deletion						Saccharomyces cerevisiae		v
499	10.1111/j.1749-6632.2009.04682.x.	https://pubmed.ncbi.nlm.nih.gov/19723067	Acriflavine-mediated apoptosis and necrosis in yeast Candida utilis.	2009			acriflavine		30–180 μmol/L				chem	drug		V	V	V (cytolysis: cytoplasmic lysis, but reasonably well-preserved mitochondria (in apoptotic cells), no distinctive intracellular organelles (necrotic cells))		V										AO, chromatin condensation						CFU, ATP leakage	trypan blue			Candida utilis		v
512	10.1128/AAC.00512-15.	https://pubmed.ncbi.nlm.nih.gov/26349827	Cyclopalladated Compound 7a Induces Apoptosis- and Autophagy-Like Mechanisms in Paracoccidioides and Is a Candidate for Paracoccidioidomycosis Treatment.	2015	V		cyclopalladated compound 7a	37°C	0.08 µg/ml - 10 µg/ml				chem	drug		V	V	V (autophagic vacuoles - TEM and Monodansylcadaverin kinetic assay)	V (DHE)	n/a			V (FITC-VAD-fmk)	no quantitative data						Hoechst 33342, DAPI, TEM, TUNEL	n/a	-	#VALUE!			CFU			vacuole acidification (Lysotracker FI)	Paracoccidioides lutzii, Сandida albicans, Cryptococcus neoformans, Paracoccidioides brasiliensis		v
522	10.1128/AAC.01753-15.	https://pubmed.ncbi.nlm.nih.gov/26856836	Dissecting the Structure-Function Relationship of a Fungicidal Peptide Derived from the Constant Region of Human Immunoglobulins.	2016	V		bioactive igg-derived fc-peptide n10k	30, 60, 120, 240 and 360 m	0-2 μМ				bio	peptide		V	V	V (autophagy enhanced - Muse Autophagy LC3-antibody)	n/a				n/a	-		no quantitative data				Annexin-FITC + PI, EM	60(3) general	-	#VALUE!	For n1a 120 min 1.18 microM		CFU				Candida albicans		v
530	10.1128/aac.31.4.512.	https://pubmed.ncbi.nlm.nih.gov/3300529	Killing of Saccharomyces cerevisiae by the lysosomotropic detergent N-dodecylimidazole.	1987	V		n-dodecylimidazole						chem	detergent	Ammonium sulfate and imidazole protected against killing if added before, but not after		V	V (vacuolar disruption - lucifer yellow, fluorescein isothiocyanate-dextran)																		cell leakage			Cells are more sensitive in logarithmic stage of growth and to high (8.0) pH	Saccharomyces cerevisiae
542	10.1128/EC.00068-15.	https://pubmed.ncbi.nlm.nih.gov/26092920	Developmental Coordination of Gamete Differentiation with Programmed Cell Death in Sporulating Yeast	2015	V		sporulation		not applicable	no	70		natural bio	division		no (except for spores, but in mother cell there isn't any apoptosis)	V	V (loss of vacuolar membrane intergrity, but PMSF has no effect)	n/a	n/a			no (Yca deletion)						?	DIOC6						PI				Saccharomyces cerevisiae		v
544	10.1128/EC.00256-10.	https://pubmed.ncbi.nlm.nih.gov/21193549	Molecular characterization of propolis-induced cell death in Saccharomyces cerevisiae	2011	V		propolis	5 min, (cell were grown for 16 h)	0.125%	no	92		bio	plant extract		V	V	V (increased autophagy (GFP-Atg8), perturbed vacuolar pH)	V (H2DCFDA)	V (petites less sensitive)			V (Yca1 deletion) good effect for fast death, not so good for slower	n/a		22(15)	7			Annexin-FITC + PI, cytochrome C release	62(0)	62	8.85714	0.125% 5 min (cell were grown for 16 h)		CFU, PI, Nhp6a relocalization				Saccharomyces cerevisiae		v
559	10.1139/o06-147.	https://pubmed.ncbi.nlm.nih.gov/17464344	Mitochondria-independent morphological and biochemical apoptotic alterations promoted by the anti-tumor agent bleomycin in Saccharomyces cerevisiae.	2007	V		bleomycin	5 m	100 mmol/L				chem	drug (DNA damage,Oxidant)		V	n/a	V (EM)	n/a				n/a							EM, gel electrophoresis, subG1, TUNEL						n/a			laddering of DNA fragments seen	Saccharomyces cerevisiae		v
586	10.1371/journal.pone.0017412.	https://pubmed.ncbi.nlm.nih.gov/21364763	Starvation induced cell death in autophagy-defective yeast mutants is caused by mitochondria dysfunction.	2011	V		starvation		0- 120 h			autophagy-defective mutants (ATG1 deletion)	bio	metabolic	pH buffering (MES-KOH (pH 6.2))			V (autophagy mutants die: they are sensitive to pH changes (secreted metabolites made in starvation medium lower the extracellular pH))	V (DHE)	V (NAC reduces petite formation)																Phloxine B				Saccharomyces cerevisiae	YNB	v
655	10.3390/microorganisms7110538.	https://pubmed.ncbi.nlm.nih.gov/31703462	Mitochondria-Mediated Programmed Cell Death in Saccharomyces cerevisiae Induced by Betulinic Acid Is Accelerated by the Deletion of PEP4 Gene.	2019			betulinic acid		20 μg/mL				bio	triterpenoid		V	?	V (pep4 mutant is more sensitive)	V (DHE)					-		1(1) ann-PI+	1			Annexin-FITC + PI, EM, DAPI, TUNEL	8(5) general	-	#VALUE!	WT								V
662	10.3906/biy-1908-11.	https://pubmed.ncbi.nlm.nih.gov/31892813	Crosstalk between autophagy and apoptosis induced by camphor in Schizosaccharomyces pombe	2019			camphor		0.4 mg/mL, 0.8 mg/mL	no	11		bio	oil (terpene)	Aif1	V (dose dependent manner. Autophagy at low concentrations, apoptosis at high)	V	V (GFP-Atg8 dots and transcriptional upregulation of Atg6)	n/a				n/a							AO/EtBr						CFU, spot assay				Schizosaccharomyces pombe		v
