# Supplementary material for: A Systematic Survey of Characteristic Features of Yeast Cell Death Triggered by External Factors
Source: J Fungi (Basel). 2021 Oct 20;7(11):886. doi: 10.3390/jof7110886 (PMC8626022; doi:10.3390/jof7110886)
Supplement: Supplementary file 1 [file jof-07-00886-s001.zip › Copy of 01_10_Table S8 - Peptides.xlsx]

## Sheet: 1. Peptide Overall
										Unique stimuli	74
	DOI	PMID		year	Acute -Death of non-dividing cells	Chronic-Cell division continues during stimulus	Treatment	Treatment conditions	Concentration	unique stimulus?	Non-unique stimulus identifier	Mutation background of cells subjected to treatment	Treatment type (chem(metal,oxidizers,etc, nanoparticles); biologic-(peptide, drugs, oils, lipids), phys(pH, temp, irradiation, mechanics etc)	Treatment subtype	Preventive treatments	Apoptosis?	Necrosis?	Lysosome- and autophagy-mediated death	ROS?	ROS causative	Calcium?	Calcium causation	Metacaspase? (YCA1/Mca1)	% of FITC-VAD-fmk positive general (background signal - untreated control - in the brackets) / % of PI positive general (in the same experiment)	increase in caspase activity (in % of overall cell population) прирост по активности каспаз (абсолютн значение)	% of membrane-permeable cells (PI, Sytox, ADD positive) general (was measured in another experiment) - ann-PI+ and ann+PI+	Increase of PI+ population (% of overall population) (data similar to PI also included)	caspase/PI+ ratio	Apoptosis-inducing factor (AIF1)	Apoptosis methods	% of Ann+PI- after treatment	increase of Ann+PI- population (in % of overall population)	Ann+PI-/(PI+ overall)	Concentrations or treatment duration for both caspase\annexin experiments if some specific concentration were chosen	% CFU	Viability method	Vitality method	Terminal phenotype	Comm	Yeast/fungi?	Growth Medium	SELECTED PAPERS WITH NICE METHOD ARRAY -Has apoptosis methods/CFU+(PI, etc), ROS, Metacaspase
145	10.1007/s00018-013-1500-4.	https://pubmed.ncbi.nlm.nih.gov/24221134/	Anti-Candida activity of 1–18 fragment of the frog skin peptide esculentin-1b: in vitro and in vivo studies in a Caenorhabditis elegans infection model	2013	V		1–18 fragment of the esculentin‑1b		32 μM				bio	peptide		n/a	V	n/a	n/a	n/a	n/a	n/a	n/a			arbitrary units										MIC, Sytox Green	MTT			Candida albicans	yeast cells or 3 h-grown hyphae - same effecct	v
656	10.3390/microorganisms8101627.	https://pubmed.ncbi.nlm.nih.gov/33096923/	A Peptide Found in Human Serum, Derived from the C-Terminus of Albumin, Shows Antifungal Activity In Vitro and In Vivo				Albumin-derived peptide (KKLVAASQAALGL) (K13L) and complement derived (GLEEELQFSLGSKINVK)						bio	peptide		no	V													annexin (no)	no	-			Timecourse (60-80% in 1 hour), EC50	CFU, PI, EC50				Candida albicans		V
42	10.1083/jcb.200408145.	https://pubmed.ncbi.nlm.nih.gov/15657396	Role of mitochondria in the pheromone- and amiodarone-induced programmed death of yeast	2005	V		alpha factor		0.1 mg/ml	no	4		natural bio	peptide (pheromone)	Ysp1 deletion,	V	V	n/a	V (H2DCFDA)	V (NAC, alpha tocoferol, Rho0 etc)	V (cytosolic calcium level is increased - Fluo3-AM)		n/a							gel electrophoresis, TUNEL						PI, CFU	Methylene blue		Ca increase in cytosol	Saccharomyces cerevisiae		V
333	10.1016/s0960-9822(02)00776-5.	https://pubmed.ncbi.nlm.nih.gov/11937036	Pheromone induces programmed cell death in S. cerevisiae	2002	V		alpha factor	3 h	100 µg/ml	no	4		natural bio	peptide (pheromone)	cyclosporin A, Rho0, cycloheximide	V	V		V (H2DCFDA)	n/a										CHX treatment, subG1, TUNEL						Phloxine B				Saccharomyces cerevisiae		v
412	10.1091/mbc.e06-03-0177.	https://pubmed.ncbi.nlm.nih.gov/16738305	Multiple signaling pathways regulate yeast cell death during the response to mating pheromones	2006	V		alpha factor	CFU: 1-14 h, TUNEL and DAPI: 3h	CFU, TUNEL and DAPI: 60 μM	no	4	wt, CNB1 deletion, with or without Sst1 (secreted protease that destroys pheromone)	natural bio	peptide (pheromone)	at low concentrations of stimulus (in sst1 deletion mutants) - CNB1 deletion, has no effect at high conc; FK506 inhibitor prevents fast death, slow death is observed in its presence; respiration preventing mutations and drugs (oligomycin, antimycin) reduce slow death strongly	no	V		V (H2DCFDA)	n/a			no (Mca1 deletion) or weak on slow death							TUNEL (with RNAse) negative						PI, Phloxine B	Methylene blue		Waves of cell death; complex paper that is difficult to summarize in our table	Saccharomyces cerevisiae		v
58	10.1134/S0006297920030050	https://pubmed.ncbi.nlm.nih.gov/32564734/	The Role of LAM Genes in the Pheromone-Induced Cell Death of S. cerevisiae Yeast	2020	V		alpha factor	30°C, 4 h, 200 rpm	100 μg/ml	no	4		natural bio	peptide (pheromone)	lam2 deletion	n/a	V																			PI, CFU				Saccharomyces cerevisiae		V
687	n/a	https://pubmed.ncbi.nlm.nih.gov/2198292	Essential role for induced Ca2+ influx followed by [Ca2+]i rise in maintaining viability of yeast cells late in the mating pheromone response pathway. A study of [Ca2+]i in single Saccharomyces cerevisiae cells with imaging of fura-2	1990	V		alpha factor	30°C, 1-6 h	6 µM	no	4		natural bio	peptide (pheromone)		?	V (meth blue)						n/a													CFU		shmoo		Saccharomyces cerevisiae
640	10.3389/fcimb.2017.00249.	https://pubmed.ncbi.nlm.nih.gov/28649561	Psd1 Effects on Candida albicans Planktonic Cells and Biofilms.	2017	V		antimicrobial peptide (amp) psd1	24 h	20 µM, 200 µM				bio	peptide			V	n/a	n/a	n/a			n/a							n/a						PI, Syto9				Сandida albicans		v
624	10.2147/IDR.S250278.	https://pubmed.ncbi.nlm.nih.gov/32801789/	Antimicrobial Peptide AMP-17 Affects Candida albicans by Disrupting Its Cell Wall and Cell Membrane Integrity	2020			Antimicrobial Peptide AMP-17	12 h	40 μg/ml				bio	Peptide			V									no quantitative data										PI, SEM	DPH dye			Candida albicans		v
491	10.1111/j.1574-695X.2008.00450.x.	https://pubmed.ncbi.nlm.nih.gov/18680518	Proteomic and metabolic characterization of a Candida albicans mutant resistant to the antimicrobial peptide MUC7 12-mer.	2008	V		antimicrobial peptide muc712-mer		1–20 μM, 30 °C, for 1–2 days				bio	peptide		n/a	V	n/a	n/a	n/a			n/a							FITC-MUC7 + PI						ATP leakage, PI				Candida albicans		v
421	10.1093/femsle/fnv103.	https://pubmed.ncbi.nlm.nih.gov/26109361	Cell-to-cell contact and antimicrobial peptides play a combined role in the death of Lachanchea thermotolerans during mixed-culture alcoholic fermentation with Saccharomyces cerevisiae.	2015		V (4 days)	antimicrobial peptides and cell-to-cell contact of lachanchea thermotolerans and saccharomyces cerevisiae						bio	peptide; cell contact		n/a	n/a	n/a	n/a				n/a							n/a						CFU			glucose measurements (fermentation profile) and extracellular protein production	Lachanchea thermotolerans
506	10.1111/mmi.12056	https://pubmed.ncbi.nlm.nih.gov/23062268	Perturbation of sphingolipid metabolism induces endoplasmic reticulum stress-mediated mitochondrial apoptosis in budding yeast	2012	V (4 h)		aureobasidin a	0-4 h	0.05, 0.1, 0.2 μg/ml	no	8		bio	Peptide		V	n/a		V (H2DCFDA)				V (Yca1 deletion)							Cytosolic-free Ca2+ is involved, DAPI, EM, mitochondrial membrane permeabilization and mitochondrial fragmentation, TUNEL,						CFU			Inhibition of IPC synthesis			V
533	10.1128/AAC.41.3.672.	https://pubmed.ncbi.nlm.nih.gov/9056012	Fungicidal action of aureobasidin A, a cyclic depsipeptide antifungal antibiotic, against Saccharomyces cerevisiae	1997	V		aureobasidin a		5.0 μg/ml	no	8		bio	peptide		n/a	V		n/a				n/a													CFU, amino acid release	Methylene blue			Saccharomyces cerevisiae		v
223	10.1016/j.biochi.2016.12.013.	https://pubmed.ncbi.nlm.nih.gov/28027901	Fungicide Bac8c triggers attenuation of mitochondrial homeostasis and caspase-dependent apoptotic death.	2017	V		bac8c (riwviwrr-nh2) peptide		1.6, 3.1, and 6.3 mM, 4 h, 28 C				bio	peptide		V	V	n/a	V (H2DCFDA, lipid peroxidation)	n/a	V (mitochondrial and cytosolic calcium level is increased - Rhod-2AM and Fura-2AM)	n/a	V (FITC-VAD-fmk)	25(?)	25	8(2)	6	4.16667		Annexin-FITC + PI, cytochrome C release, Fura-2AM, JC-1, Rhod-2AM	27(10)	17	2.83333						JC-1 membrane depol; no subG1, no effect on cell cycle, calcium accumulation	Candida albicans		v
522	10.1128/AAC.01753-15.	https://pubmed.ncbi.nlm.nih.gov/26856836	Dissecting the Structure-Function Relationship of a Fungicidal Peptide Derived from the Constant Region of Human Immunoglobulins.	2016	V		bioactive igg-derived fc-peptide n10k	30, 60, 120, 240 and 360 m	0-2 μМ				bio	peptide		V	V	V (autophagy enhanced - Muse Autophagy LC3-antibody)	n/a				n/a	-		no quantitative data				Annexin-FITC + PI, EM	60(3) general	-	#VALUE!	For n1a 120 min 1.18 microM		CFU				Candida albicans		v
645	10.3389/fmicb.2016.01803.	https://pubmed.ncbi.nlm.nih.gov/27933037/	Blad-containing oligomer fungicidal activity on human pathogenic yeasts. From the outside to the inside of the target cell	2016	V		Blad polypeptide (residues 109–281 of Lupinus albus β-conglutin precursor)	pH 7.5, 4 h	2.38 μM				bio	peptide			V									no quantitative data										MIC, PI, TEM	Growth rate, FUN1		Lectin	Candida albicans		v
103	10.1002/bip.23008.	https://pubmed.ncbi.nlm.nih.gov/28073158/	Antimicrobial activity and mechanism of action of a thionin‐like peptide from Capsicum annuum fruits and combinatorial treatment with fluconazole against Fusarium …	2017		V (Fig 1 dividing cells)	CaThi	25°C, 12, 24, 48 and 60 h	50 µg/ml				bio	peptide	n/a	V (unconvincing)	V	n/a	V (DAB)	n/a	n/a	n/a	V ( FITC-VAD-fmk)	no quantitative data	no quantitative data	no quantitative data	no quantitative data	no quantitative data	n/a	DAPI	n/a	-	n/a	n/a		CFU, Sytox green	n/a	n/a		Fusarium solani	Sabouraud agar	V
363	10.1042/BSR20180119.	https://pubmed.ncbi.nlm.nih.gov/29599127	Programmed cell death in yeast by thionin-like peptide from Capsicum annuum fruits involving activation of caspases and extracellular H(+) flux.	2018	V		cathi (thionin-like peptide, isolated from pepper)			no			bio	peptide		V	? (only photo)		n/a				V (FITC-VAD-fmk)	no quantitative data						Annexin-FITC + PI (SC), Rho123 (СT)				10 microG/ml					Has interesting measurements of H+	Candida tropicalis mostly, Annexin V-FITC + PI in S. cerevisiae		V
106	10.1002/iub.1527.	https://pubmed.ncbi.nlm.nih.gov/27338801/	Cecropin A-induced apoptosis is regulated by ion balance and glutathione antioxidant system in Candida albicans.	2016	V		cecropin a		DAPI, TEM, TUNEL or FACS - 160 μg/mL, 9 h., Annexin-V FITC + PI, 160 μg/mL, 1 h				bio	peptide	pretreatment of ion channel blockers	V	no		V (H2DCFDA)		V (mitochondrial and cytosolic calcium level is increased - Rhod-2AM and Fura-2AM)	n/a	V (FITC-VAD-fmk)	no quantitative data		1 (1)	1			Annexin-FITC + PI, DAPI, JC-1, TUNEL	40	40	40			CFU				Candida albicans		v
360	10.1042/BCJ20170894.	https://pubmed.ncbi.nlm.nih.gov/29559502/	CGA-N12, a peptide derived from chromogranin A, promotes apoptosis of Candida tropicalis by attenuating mitochondrial functions.	2018	V		cga-n12		75 μM, 10 h, 28 °C				bio	Peptide		V	?		V (DHR 123)		V (mitochondrial and cytosolic calcium level is increased - Rhod-2AM and Fura-2AM)	n/a	V (FITC-VAD-fmk)	30(?)						DAPI, calcein leakage, FITC, gel electrophoresis, JC-1, Cytochrome c release				75 microM		CFU				Candida tropicalis	Sabouraud dextrose	V
97	10.3390/jof4010030.	https://pubmed.ncbi.nlm.nih.gov/29495524/	Antifungal potential of host defense peptide mimetics in a mouse model of disseminated candidiasis	2018	V		compound 1 (Tri-aryl series)	30 min	32 μg/ml				bio	peptide	Calcium chloride protects cells	n/a	V	n/a	n/a	n/a	n/a	n/a	n/a			66(0)	66								units	MIC, PI, CFU				Candida albicans		v
97	10.3390/jof4010030.	https://pubmed.ncbi.nlm.nih.gov/29495524/	Antifungal potential of host defense peptide mimetics in a mouse model of disseminated candidiasis	2018	V		compound 2 (Bis-amide series)	30 min	32 μg/ml				bio	peptide	Calcium chloride protects cells	n/a	V	n/a	n/a	n/a	n/a	n/a	n/a			70(0)	70								units	MIC, PI, CFU				Candida albicans		v
97	10.3390/jof4010030.	https://pubmed.ncbi.nlm.nih.gov/29495524/	Antifungal potential of host defense peptide mimetics in a mouse model of disseminated candidiasis	2018	V		compound 3 (Tri-cyclic series)	15 min	32 μg/ml				bio	peptide	Calcium chloride protects cells	n/a	V	n/a	n/a	n/a	n/a	n/a	n/a			70(0)	70								units	MIC, PI, CFU				Candida albicans		v
97	10.3390/jof4010030.	https://pubmed.ncbi.nlm.nih.gov/29495524/	Antifungal potential of host defense peptide mimetics in a mouse model of disseminated candidiasis	2018	V		compound 4 (Tri-cyclic series)	15 min	32 μg/ml				bio	peptide	Calcium chloride protects cells	n/a	V	n/a	n/a	n/a	n/a	n/a	n/a			98(0)	98								units	MIC, PI, CFU				Candida albicans		v
97	10.3390/jof4010030.	https://pubmed.ncbi.nlm.nih.gov/29495524/	Antifungal potential of host defense peptide mimetics in a mouse model of disseminated candidiasis	2018	V		compound 5 (Bis-amide series)	5 min	32 μg/ml				bio	peptide	Calcium chloride protects cells	n/a	V	n/a	n/a	n/a	n/a	n/a	n/a			98(0)	98								units	MIC, PI, CFU				Candida albicans		v
97	10.3390/jof4010030.	https://pubmed.ncbi.nlm.nih.gov/29495524/	Antifungal potential of host defense peptide mimetics in a mouse model of disseminated candidiasis	2018	V		compound 6 (Bis-amide series)	15 min	32 μg/ml				bio	peptide	Calcium chloride protects cells	n/a	V	n/a	n/a	n/a	n/a	n/a	n/a			98(0)	98								units	MIC, PI, CFU				Candida albicans		v
97	10.3390/jof4010030.	https://pubmed.ncbi.nlm.nih.gov/29495524/	Antifungal potential of host defense peptide mimetics in a mouse model of disseminated candidiasis	2018	V		compound 7 (Bi-aryl series)	15 min	32 μg/ml				bio	peptide	Calcium chloride protects cells	n/a	V	n/a	n/a	n/a	n/a	n/a	n/a			80(0)	80								units	MIC, PI, CFU				Candida albicans		v
97	10.3390/jof4010030.	https://pubmed.ncbi.nlm.nih.gov/29495524/	Antifungal potential of host defense peptide mimetics in a mouse model of disseminated candidiasis	2018	V		compound 8 (Bis-amide series)	30 min	32 μg/ml				bio	peptide	Calcium chloride protects cells	n/a	V	n/a	n/a	n/a	n/a	n/a	n/a			67(0)	67								units	MIC, PI, CFU				Candida albicans		v
273	10.1016/j.freeradbiomed.2012.03.012.	https://pubmed.ncbi.nlm.nih.gov/22542795/	Coprisin-induced antifungal effects in Candida albicans correlate with apoptotic mechanisms.	2012	V		coprisin		1, 3, and 10 mM				bio	Peptide		V	no		V (DHR 123, HPF)				V (FITC-VAD-fmk) strong signal	no quantitative data		2(5)	1			Annexin-FITC + PI, DPH, JC-1, TUNEL	24(17)	7	7			Time-kill assay, MIC				Candida albicans	YPD	V
279	10.1016/j.ijbiomac.2019.04.174.	https://pubmed.ncbi.nlm.nih.gov/31034905	ClCPI, a cysteine protease inhibitor purified from Cassia leiandra seeds has antifungal activity against Candida tropicalis by inducing disruption of the cell surface.	2019			cystein protease inhibitor		1.5, 3, 6 μM				bio	peptide			V		no (H2DCFDA)	n/a										EM						PI	growth rate	wrinkled and deformed cells, often with a flat terminal bud scar		Candida tropicalis		v
474	10.1111/j.1365-2958.2007.05801.x.	https://pubmed.ncbi.nlm.nih.gov/17587229/	An amphibian-derived, cationic, alpha-helical antimicrobial peptide kills yeast by caspase-independent but AIF-dependent programmed cell death.	2007	V		dermaseptins	0-75 m	5.5 μg/ml				bio	Peptide		? (Tunnel positive, mostly pi positive, Dapi doesn't convince)	V		V (H2DCFDA)				no (Yca1 deletion; FAM-DEVD-FMK)	-		No quantitative data			V	Annexin-FITC + PI, DAPI, TUNEL	28 (?) all cells are PI+? No quantitative data for PI	-	#VALUE!			PI, CFU			the appearance of reactive oxygen species and fragmentation of nuclear DNA	Saccharomyces cerevisiae		v
242	10.1016/j.febslet.2006.01.041.	https://pubmed.ncbi.nlm.nih.gov/16469314	Antifungal activity of synthetic peptide derived from halocidin, antimicrobial peptide from the tunicate, Halocynthia aurantium.	2006	V		di‐k19hc	long-term 0-240 m, short-term 0-10 m	long-term 5-40 μg/ml, short-term 40 μg/ml				bio	peptide		n/a	V	n/a	n/a	n/a			n/a							n/a						CFU, K+ efflux, PI				Candida albicans and others		v
706	10.1128/AAC.00904-13.	https://pubmed.ncbi.nlm.nih.gov/23796919/	Antifungal activity of the noncytotoxic human peptide hepcidin 20 against fluconazole-resistant Candida glabrata in human vaginal fluid	2013	V		hepcidin 20						bio	peptide																												Add 17.02
98	10.3390/microorganisms8040585.	https://pubmed.ncbi.nlm.nih.gov/32316661/	Human Antimicrobial Peptide Hepcidin 25-Induced Apoptosis in Candida albicans	2020			Hepcidin 25	90 min	50 μg/ml	no	71		bio	Peptide	5 mM NaN3 for 1 h or 50 μM CCCP for 2 h at 30 °C to deplete cellular ATP and chilling to 4 degrees helps	? (Ann negative - only pi+Ann+, mito depol positive, metacaspase positive, TUNEL positive)	V		V (DHE, HPF)	V (Cu chelator BCS lowers ROS and death rate)			V (FITC-VAD-FMK)	arbitrary units		97(1)	96			TUNEL, Annexin-FITC + PI, DiOC6(3)	0(0)	0			3	CFU, PI, calcein leakage			The same situation if lower concentration was used	Candida albicans		V
98	10.3390/microorganisms8040585.	https://pubmed.ncbi.nlm.nih.gov/32316661/	Human Antimicrobial Peptide Hepcidin 25-Induced Apoptosis in Candida albicans	2020			Hepcidin 25			no	71		bio	peptide	preincubation NaN3, preincubation CCCP, cold (4C), Bathocuproinedisulfonic acid (copper chelator)	?	V			DHE, HPF	n/a			FITC-VAD-FMK (probably lots of PI+FVF+)	unclear, close to 100% in highest conc	97(3)	94	25, 60, 80, 95%		Annexin/PI, FITC-VAD-FMK, TUNEL	0(0)	0		6.25-50 mcg/ml (2x step) ,37 °C for 90 min	70;50;20;5% (6.25-50 mcg/ml, 2x)	CFU, PI			DiOC6(3), TMRM (tetramethylrhodamine)	Candida albicans		V
177	10.1007/s10529-004-4608-7.	https://pubmed.ncbi.nlm.nih.gov/15672214	Role of oxidative phosphorylation in histatin 5-induced cell death in Saccharomyces cerevisiae.	2004	V		histatin 5			no	36		bio	peptide		?	?																			CFU
375	10.1073/pnas.141366998.	https://pubmed.ncbi.nlm.nih.gov/11717389	The human salivary peptide histatin 5 exerts its antifungal activity through the formation of reactive oxygen species	2001	V (30 min)		histatin 5	0-30 m	33 μM	no	36		bio	peptide		n/a	n/a		V (DHE)	V (L-cysteine)																CFU				Сandida albicans		v
534	10.1128/AAC.43.9.2256	https://pubmed.ncbi.nlm.nih.gov/10471575	Histatin 3-mediated killing of Candida albicans: effect of extracellular salt concentration on binding and internalization	1999	V		histatin 5	30°C, pH 7, up to 120 min	up to 12 µM	no	36		bio	peptide	cold (0 C)	n/a	n/a	n/a	n/a				n/a													CFU, K+ efflux, Mg 2+ efflux				Candida albicans		v
614	10.1371/journal.ppat.1000190.	https://pubmed.ncbi.nlm.nih.gov/18974864	The antimicrobial peptide histatin-5 causes a spatially restricted disruption on the Candida albicans surface, allowing rapid entry of the peptide into the cytoplasm	2008	V		histatin 5	30°C, 30 m	10–30 μM	no	36		bio	peptide		n/a	V	n/a	n/a				n/a							Rhodamine B						PI			Cytoplasmic localization of Hst-5 is linked to its killing activity	Candida albicans		v
380	10.1074/jbc.274.27.18872.	https://pubmed.ncbi.nlm.nih.gov/10383383	Salivary histatin 5 induces non-lytic release of ATP from Candida albicans leading to cell death	1999	V		histatin 5	1.5 h	31 μM	no	36		bio	peptide	Suramin, PPAD (purinergic antagonists) - strong effects, decouplers (CCCP, DCP, Azide) - weak effects	?	?																			CFU				Candida albicans
134	10.1006/bbrc.1997.6349.	https://pubmed.ncbi.nlm.nih.gov/9126340	Cytotoxicity resulting from addition of HIV-1 Nef N-terminal peptides to yeast and bacterial cells.	1997	V		hiv-1 nef peptides		10 mM, 60 m				bio	peptide	N-terminal peptides deletion		V	n/a		n/a			n/a													CFU, PI				Saccharomyces cerevisiae		V
434	10.1093/oxfordjournals.jbchem.a021303.	https://pubmed.ncbi.nlm.nih.gov/8743576	Pore formation on proliferating yeast Saccharomyces cerevisiae cell buds by HM-1 killer toxin.	1996		V	hm-1 toxin from hansenula (10kda peptide)	30°C, 90 m	0 μg/ml, 0.5 μg/ml, 1 μg/ml, 3 μg/ml				bio	peptide	sorbitol		V													EM						CFU, UV absorbing material release	Methylene blue		Nice pictures of bursting cells, works well on dividing cells and not so well on non-dividing, Sorbitol mitigates	Saccharomyces cerevisiae	YPD	v
203	10.1016/j.bbagen.2013.07.016.	https://pubmed.ncbi.nlm.nih.gov/23876294/	Mechanism of action of novel synthetic dodecapeptides against Candida albicans.	2013	V (predetermined time points (4, 8, 12, 16, and 24 h)		ij2, ij3, ij4 peptides		A lot of data, depends on the strain			fluconazole sensitive and resistant clinical isolates	bio	peptide	ascorbic acid	no? authors say yes	V		V (H2DCFDA)	V (ascorbic acid)			n/a	-		100(9)	91			Annexin-FITC + PI, DAPI, Time kill assay	0(0)	1	0.010989	for IJ4 protein		CFU, PI				Candida albicans		V
627	10.2147/IJN.S207527.	https://pubmed.ncbi.nlm.nih.gov/31409990/	Antifungal effects of indolicidin-conjugated gold nanoparticles against fluconazole-resistant strains of Candida albicans isolated from patients with burn infection.	2019	V		indolicidin-conjugated gold nanoparticles		MIC = 12.5 µg/m, MFC = 12.5 µg/m			fluconazole-resistant	bio, phys	Peptide, nanoparticles																						MIC, CFU				Candida albicans	SDB
642	10.3389/fcimb.2019.00419.	https://pubmed.ncbi.nlm.nih.gov/31867293/	Antifungal activity, toxicity, and membranolytic action of a mastoparan analog peptide				INWLKIAKKVKGML-NH2						bio	peptide		? (unclear method)	V			no (H2DCFDA)											-	-	-	PI conc (1/2 MIC, MIC, 2x MIC) MIC=31.2 mcg/ml, 4 and 25 hours		PI			PI conc (1/2 MIC, MIC, 2x MIC) MIC=31.2 mcg/ml, 4 and 25 hours	Cryptococcus neoformans		V
439	10.1099/00221287-142-9-2655.	https://pubmed.ncbi.nlm.nih.gov/8828235	Cell cycle studies on the mode of action of yeast K28 killer toxin.	1996	V		killer toxin						bio	peptide
125	10.1002/yea.1069.	https://pubmed.ncbi.nlm.nih.gov/14755640/	Ion channel activity by Pichia membranifaciens killer toxin.	2004	V		killer toxin (pichia membranifaciens )	20°C, 3 d	1205 AU/ml				bio	peptide		V (unconvincing)	V		n/a				n/a							K+ efflux, Na+ influx, decrease in intracellular pH.						CFU, PI				Candida boidinii		V
442	10.1099/jmm.0.000652.	https://pubmed.ncbi.nlm.nih.gov/29214974	Insights into the candidacidal mechanism of Ctn[15-34] - a carboxyl-terminal, crotalicidin-derived peptide related to cathelicidins.	2018			kkrlkkifkkpmvigvtipf-amide						bio	peptide		? (unclear annexin data)	V	n/a	n/a	n/a			n/a							n/a						PI, Annexin/7-AAD				Candida albicans		v
596	10.1371/journal.pone.0045006.	https://pubmed.ncbi.nlm.nih.gov/22984600/	L-carnosine affects the growth of Saccharomyces cerevisiae in a metabolism-dependent manner.	2012	V		l-carnosine						bio	Peptide		V	V																				Trypan blue			Saccharomyces cerevisiae, Pichia pastoris		v
698	10.1016/j.peptides.2003.12.006.	https://pubmed.ncbi.nlm.nih.gov/15062998/	Lactoferrampin: a novel antimicrobial peptide in the N1-domain of bovine lactoferrin	2004	V		Lactoferrampin						bio	peptide																												Add 17.02
81	10.1016/j.ijantimicag.2010.08.020.	https://pubmed.ncbi.nlm.nih.gov/21075607/	Fungicidal activity of human lactoferrin-derived peptides based on the antimicrobial αβ region	2010	V		lactoferrin (human)	2 h	20 mg/mL	no	42		bio	peptide		n/a	no	n/a	n/a	n/a	n/a	n/a	n/a			0 (0)	0								no quantitative data	CFU, PI, SEM				Candida albicans		v
114	10.1083/jcb.200503069.	https://pubmed.ncbi.nlm.nih.gov/16061692	Viruses activate a genetically conserved cell death pathway in a unicellular organism.	2005	V		m1 viral toxin (from carrier yeast)		M1 co-culture assays (killer/susceptible 2:1)				bio	peptide	dnm1 deletion ; Tok1 deletion; DEVD-CHO, a cell-permeable peptide substrate/inhibitor	V	V						V (Yca1 deletion)													CFU	FUN-1, methylene blue		purified toxin causes Yca1 independent death	Saccharomyces cerevisiae	YPD	v
600	10.1371/journal.pone.0069316.	https://pubmed.ncbi.nlm.nih.gov/23844258	Mechanisms of the antifungal action of marine metagenome-derived peptide, MMGP1, against Candida albicans.	2013	V		marine metagenome-derived peptide	37°С, 0, 2, 6, 12 and 24 h	0.036, 0.072, 0.144, 0.288 and 0.576 µM				bio	peptide	glutathione	? (authors dont say anything about apoptosis, but there are hullmarks)	n/a	n/a	V (H2DCFDA, lipid peroxidation, protein carbonilation)	V (glutathione)			n/a							Hoechst 33342, Rho123, TUNEL									5-ethynyluridine incorporation (transcription activity)	Candida albicans
12	10.1007/s10495-016-1254-1.	https://pubmed.ncbi.nlm.nih.gov/27207682	Scolopendin 2 leads to cellular stress response in Candida albicans	2016	V		melittin		2.5 μM	no	46		bio	peptide		V	V	n/a	V (H2DCFDA, lipid peroxidation)	n/a	V (mitochondrial and cytosolic calcium level is increased - Rhod-2AM and Fura-2AM)	n/a	V (FITC-VAD-fmk)	52 (25)	27	15(1)	14	1.92857		Annexin-FITC + PI, DAPI, Fura-2AM, GSH level, JC-1, Rhod-2AM, TUNEL	37(3)	34	2.42857			CFU			Calcium accumulation in the cytosol and mitochondria	Candida albicans		v
213	10.1016/j.bbrc.2010.02.138.	https://pubmed.ncbi.nlm.nih.gov/20188067/	Melittin induces apoptotic features in Candida albicans	2010	V( 2 h 30 min)		melittin		2.5 μM	no	46		bio	peptide		V (early)	V		V (DHR 123)				n/a	-		40(?)	40			Annexin-FITC + PI, DAPI, TUNEL	12(?)	12	0.3			PI				Candida albicans		V
463	10.1111/1574-6968.12450.	https://pubmed.ncbi.nlm.nih.gov/24766524	Melittin triggers apoptosis in Candida albicans through the reactive oxygen species-mediated mitochondria/caspase-dependent pathway	2014			melittin	4 h, 28°C	2.5 μM	no	46		bio	peptide	thiourea (as a scavenger of ˙OH)	V	V (described previously)		V (HPF)		V (large mitochondrial and slight cytosolic calcium level increase - Rhod-2AM and Fura-2AM)	n/a	V ( FITC-VAD-FMK)	34(18)						JC-1, Ca2+ release									Ca2+ release from the endoplasmic reticulum and accumulation in mitochondria (Fura-2AM and Rhod-2AM)	Candida albicans		v
525	10.1128/AAC.02087-13.	https://pubmed.ncbi.nlm.nih.gov/24566173/	Agp2p, the plasma membrane transregulator of polyamine uptake, regulates the antifungal activities of the plant defensin NaD1 and other cationic peptides.	2014	V		NaD1		4 μM				bio	Peptide	agp2 gene deletion	n/a	n/a	n/a	n/a				n/a													CFU, Sytox green, BODIPY FL EDA				Saccharomyces cerevisiae		v
341	10.1021/np300678e.	https://pubmed.ncbi.nlm.nih.gov/23672235	The antifungal occidiofungin triggers an apoptotic mechanism of cell death in yeast.	2013	V (inhibtory concentrations)	V (subinhibitory concentrations)	occidiofungin		1 μg/mL, 2 μg/mL, 4 μg/mL, and 8 μg/mL, 48 h				bio	peptide	rny1 deletion, apg7 deletion (maybe)	V	no	no (numerous atg mutants were as wt, but there were strange vesicles on TEM)	V (DHR 123)	V (anaerobic growth and Rho0 increase MIC)			? (Mic was double for yca1 deletant, but on spot test there was no difference)			no quantitative data				Annexin-FITC + PI, EM, TUNEL	no quantitative data	-				CFU	FUN-1		increased chitin levels in buds at subinhibitory conc	Saccharomyces cerevisiae		v
598	10.1371/journal.pone.0054813.	https://pubmed.ncbi.nlm.nih.gov/23349973	Two functional motifs define the interaction, internalization and toxicity of the cell-penetrating antifungal peptide PAF26 on fungal cells.	2013	V		paf26 antifungal peptide	2, 4-5, 24 h	1–10 µM				bio	peptide		V	V		n/a	n/a			n/a							nuclear fragmentation ( GFP-labelled nuclei)						CFU (PI (N. crassa)			interesting mechanism - transport from vac to cytoplasm correlates with toxicity	Neurospora crassa, Aspergillus fumigatus, Saccharomyces cerevisiae		v
215	10.1016/j.bbrc.2011.03.125.	https://pubmed.ncbi.nlm.nih.gov/21458420/	Induction of yeast apoptosis by an antimicrobial peptide, Papiliocin.	2011			papiliocin (37-aa peptide)		30 μM, 2 h, 28 C				bio	Peptide		V	no		V (HPF)				V (FITC-VAD-fmk) strong signal	no quantitative data		0(0)	1			Annexin-FITC + PI, DAPI, DiOC6(3), TUNEL	61(39)	22	22							Candida albicans		V
431	10.1093/mmy/myaa014.	https://pubmed.ncbi.nlm.nih.gov/32236485/	Cathelicidin-inspired antimicrobial peptides as novel antifungal compounds	2020	V		PepBiotics CR173	15 min	1 μM				bio	peptide			V									no quantitative data										MIC, PI				Aspergillus fumigatus		V
572	10.1186/s12866-016-0626-6	https://pubmed.ncbi.nlm.nih.gov/26819228	Thionin-like peptide from Capsicum annuum fruits: mechanism of action and synergism with fluconazole against Candida species	2017	V		pepper peptide	25 h	10 μg/ml	no			bio	peptide		n/a	V		V (H2DCFDA)	n/a			n/a							EM						CFU, Sytox green		Lots of them, elongation, bunching of cells(loss of ability to form buds as stated by authors?)		Candida (different)		v
81	10.1016/j.ijantimicag.2010.08.020.	https://pubmed.ncbi.nlm.nih.gov/21075607/	Fungicidal activity of human lactoferrin-derived peptides based on the antimicrobial αβ region	2010	V		peptide sequence based on amino acid residues 20–31 of the N-terminal end of human lactoferrin	2 h	20 mg/mL				bio	peptide		n/a	V	n/a	n/a	n/a	n/a	n/a	n/a			98 (0)	98								no quantitative data	CFU, PI, SEM				Candida albicans		v
315	10.1016/j.phytochem.2018.12.006.	https://pubmed.ncbi.nlm.nih.gov/30577001	Peptide from thaumatin plant protein exhibits selective anticandidal activity by inducing apoptosis via membrane receptor.	2019	V		peptides from thaumatin protein		62.5 μM, 24 h, 37°C.				bio	peptide		V	no		V (H2DCFDA)	n/a										EM, TUNEL						CFU, PI				Saccharomyces cerevisiae, Candida albicans		v
275	10.1016/j.funbio.2013.12.006.	https://pubmed.ncbi.nlm.nih.gov/24528647	Anti-Candida activity of two-peptide bacteriocins, plantaricins (Pln E/F and J/K) and their mode of action.	2014	V		plantaricin peptides	30°C, 5 h	100-250 μM				bio	peptide		? (authors say yes, but not convincing data)	V	n/a	V (H2DCFDA)	n/a			n/a			~80; 20 for PlnK				EM, Hoechst 33342/PI, TUNEL						K+ efflux, PI	5-CFDA			Candida albicans		v
221	10.1016/j.biochi.2011.07.011.	https://pubmed.ncbi.nlm.nih.gov/21782000	Oxidative stress by antimicrobial peptide pleurocidin triggers apoptosis in Candida albicans	2011	V		pleurocidin	28°C, 2 h	5 μM	no	59		bio	peptide		V	no	n/a	V (DHR 123, HPF)	n/a			V (FITC-VAD-fmk)	no quantitative data		2(0)	2			Annexin-FITC + PI, DAPI, DiOC6(3), TUNEL	34(16)	18	9						HPF for h2o2 detection	Candida albicans		v
663	10.4014/jmb.1306.06012.	https://pubmed.ncbi.nlm.nih.gov/23928848/	The influence of the N-terminal region of antimicrobial peptide pleurocidin on fungal apoptosis	2013	V		pleurocidin (ple)	28°C, 2 h	20 µM	no	59		bio	Peptide		V	no		n/a				V (FITC-VAD-fmk)	58(35)	23	2(0)	2	11.5		Annexin-FITC + PI, HPF, JC-1, TUNEL	23(8)	15	7.5	ple		CFU				Candida albicans		V
398	10.1080/10715762.2018.1511052.	https://pubmed.ncbi.nlm.nih.gov/30403895/	Role of calcium in reactive oxygen species-induced apoptosis in Candida albicans: an antifungal mechanism of antimicrobial peptide, PMAP-23.	2019	V		pmap-23 (riidllwrvrrpqkpkfvtvwvr-nh2)		2.5 μM				bio	Peptide	the mitochondrial Ca2+uptake inhibitor (ruthenium red) or ROS scavenger (N-acetylcysteine)	V	no		V (H2DCFDA, MitoSOX Red, Glutathione content)		V (mitochondrial and cytosolic calcium level is increased - Rhod-2AM and Fura-2AM, ruthenium red helps)	V (low calcium reduces death)	V (FITC-VAD-fmk)	no quantitative data (cant find the figures, no explanations in the text		no quantitative data (cant find the figures, no explanations in the text				Annexin-FITC + PI, DiBAC4(3), K+ efflux, TUNEL	no quantitative data (cant find the figures, no explanations in the text	-	#VALUE!						Ca2+-induced ROS	Candida albicans		V
214	10.1016/j.bbrc.2011.01.026.	https://pubmed.ncbi.nlm.nih.gov/21219857/	The antimicrobial peptide, psacotheasin induces reactive oxygen species and triggers apoptosis in Candida albicans	2011	V		psacotheasin		28°C, 25 μM, 2 h				bio	Peptide		V	n/a		V (DHR 123, HPF)				V (FITC-VAD-fmk)	no quantitative data		no quantitative data				Annexin-FITC + PI, DAPI, DiOC6(3), TUNEL	no quantitative data	-	#VALUE!							Candida albicans		V
563	10.1159/000104753.	https://pubmed.ncbi.nlm.nih.gov/17827975	The antifungal activity of RsAFP2, a plant defensin from raphanus sativus, involves the induction of reactive oxygen species in Candida albicans.	2007	V		raphanus sativus antifungal peptide 2	30°C, 3 h, pH 7	0, 25, 50, 100 μg/ml				bio	peptide	ascorbic acid	n/a	n/a	n/a	V (H2DCFDA)	V (ascorbic acid)			n/a													CFU				candida albicans		v
245	10.1016/j.febslet.2009.07.004.	https://pubmed.ncbi.nlm.nih.gov/19596007/	The antifungal plant defensin RsAFP2 from radish induces apoptosis in a metacaspase independent way in Candida albicans.	2009	V (2,5 h)		rsafp2		10 μg/mL				bio	Peptide		V	no		V (DHE)				no/V (Mca1 deletion independent; Z-VAD-fmk positive)	8(?)	8	2 ann-PI+	2			Annexin-FITC + PI, TUNEL	6(2)	4	2			CFU				Candida albicans	YPD	V
158	10.1007/s00253-016-7755-6.	https://pubmed.ncbi.nlm.nih.gov/27502415	Antimicrobial properties and death-inducing mechanisms of saccharomycin, a biocide secreted by Saccharomyces cerevisiae.	2017	V		saccharomycin (gapdh derived peptide)		125, 250, 500, and 1000 μg/ml				bio	peptide (GAPDH derived)	cycloheximide weakens TUNEL positive phenotype	V	V (annexin negative, TUNEL positive)		n/a				n/a	-		0(5)	1			Annexin-FITC + PI, TUNEL	7(10)	1	1							Hanseniaspora guilliermondii, Dekkera bruxellensis and others		v
547	10.1128/iai.68.12.6848-6856.2000.	https://pubmed.ncbi.nlm.nih.gov/11083804	Released ATP is an extracellular cytotoxic mediator in salivary histatin 5-induced killing of Candida albicans.	2000	V		salivary histatins, atp analogues, atp scavenger apyrase						bio	peptide																						CFU			ATP content (not on this context)	Candida albicans
466	10.1111/imb.12124.	https://pubmed.ncbi.nlm.nih.gov/25209888	Identification of a novel antimicrobial peptide, scolopendin 1, derived from centipede Scolopendra subspinipes mutilans and its antifungal mechanism.	2014	V		scolopendin 1		MIC in the range of 5.0–20.0 μM, ROS etc - 10 μM				bio	peptide	NAC	V	no	n/a	V (DHR 123)	V (NAC)	V (mitochondrial and cytosolic calcium level is increased - Rhod-2AM and Fura-2AM)	n/a	V (FITC-VAD-fmk)	40(27)	13	0(0)	1	13		Annexin-FITC + PI, cytochrome C release, DAPI, JC-1, TUNEL	35(14)	21	21	10 μM		PI				Сandida albicans		v
12	10.1007/s10495-016-1254-1.	https://pubmed.ncbi.nlm.nih.gov/27207682	Scolopendin 2 leads to cellular stress response in Candida albicans.	2016	V		scolopendin 2		ROS, Lipid peroxidation: 1.6 μM (1/4 MIC), 3.1 μM (1/2 MIC), and 6.3 μM (MIC), for other experiments: 1.6 μM				bio	peptide		V	V	n/a	V (H2DCFDA, lipid peroxidation)	n/a	V (mitochondrial and cytosolic calcium level is increased - Fluo3-AM and Rhod-2AM)	n/a	V (FITC-VAD-fmk)	38 (25)	13	8(1)	7	1.85714		Annexin-FITC + PI, DAPI, Fura-2AM, GSH level, JC-1, Rhod-2AM, TUNEL	13(3)	10	1.42857			CFU			Calcium accumulation in the cytosol and mitochondria	Candida albicans		v
169	10.1007/s00726-014-1811-2.	https://pubmed.ncbi.nlm.nih.gov/25106507/	Chemical synthesis, structure–activity relationship, and properties of shepherin I: a fungicidal peptide enriched in glycine-glycine-histidine motifs	2014	V		shepherin I	10 min	62.5 μM				bio	peptide	NaCl protects, ZnCl2 raises killing ability of peptide		V									no quantitative data									2	CFU, MIC, PI	Syto 9			Candida albicans		V
306	10.1016/j.mycmed.2013.11.001.	https://pubmed.ncbi.nlm.nih.gov/24316318	Anti-Candida activity of spent culture filtrate of Lactobacillus plantarum strain LR/14.	2014	V		spent culture filtrate of lactobacillus plantarum	30°C, 200 rpm, 24 h	100 μl + 100 μl of YPD				bio	peptide		n/a	V	n/a	n/a	n/a			n/a							n/a						ATP leakage, CFU, K+ efflux, PI+DAPI				Candida albicans (3 strains), Yarrowia lipolytica, Trichosporon ashii, Zygosaccharomyces bailli		v
236	10.1016/j.ejmech.2015.10.013.	https://pubmed.ncbi.nlm.nih.gov/26479030/	Design and studies of multiple mechanism of anti-Candida activity of a new potent Trp-rich peptide dendrimers.	2015	V		structural mimics of natural cationic amphiphilic peptides		18 h				bio	Peptide		no?	V ( at concentration range between 1-10 MIC)							-		90(0)	90			Annexin-FITC + PI	0(0)	1	0.0111111	18 h		CFU				Candida albicans		v
651	10.3389/fmicb.2019.03150.	https://pubmed.ncbi.nlm.nih.gov/32038583	The Antifungal Peptide MCh-AMP1 Derived From Matricaria chamomilla Inhibits Candida albicans Growth via Inducing ROS Generation and Altering Fungal Cell Membrane Permeability.	2020	V		synthetic antifungal peptide mch-amp1		16, 32, and 64 µg/mL				bio	peptide		n/a	V	n/a	V (H2DCFDA)	n/a			n/a													CFU, K+ efflux, PI	growth rate		interesting: there was no strict separation of two population - PI+ and PI-	Candida albicans		v
496	10.1111/j.1601-0825.2004.01010.x.	https://pubmed.ncbi.nlm.nih.gov/15196144	Fungicidal effect of three new synthetic cationic peptides against Candida albicans.	2004	V (90 min)		synthetic cationic peptides						bio	peptide																						CFU				Candida albicans
610	10.1371/journal.pone.0181278.	https://pubmed.ncbi.nlm.nih.gov/28704490/	The synthetic killer peptide KP impairs Candida albicans biofilm in vitro	2017	V		synthetic killer peptide (AKVTMTCSAS)	3 h	124 μg/ml				bio	peptide		n/a	V	n/a	V (MitoSOX Red, CellRox)	n/a	n/a	n/a	n/a			arbitrary units										PI, MIC				Candida albicans		V
120	10.2147/IJN.S187957.	https://pubmed.ncbi.nlm.nih.gov/30666103	Improved smallest peptides based on positive charge increase of the γ-core motif from PνD1 and their mechanism of action against Candida species.	2019	V (0-24 h)		synthetic peptides based on the pvd1 γ-core		18.35-293.6 µM				bio	peptide		V	V		V (H2DCFDA)				V (FITC-VAD-fmk)	no quantitative data		no quantitative data				Rho123	-	-	#VALUE!			Sytox Green, CFU				Candida albicans		v
652	10.3390/ijms19123792.	https://pubmed.ncbi.nlm.nih.gov/30487461/	Dissection of the Structural Features of a Fungicidal Antibody-Derived Peptide				TCRVDHRGLTF and derivatives						bio	peptide		no?	V													Annexin, TMRM (tetramethylrhodamine methyl ester perchlorate)	no	-			CFU Timecourse (80% for D5A in 30 min, 40% for others)	CFU, PI, EM (blebs and leakage, none for F11A peptide)			5 µg/mL for T11F, 2 µg/mL for D5A and 10 µg/mL for F11A (all these are MFC)	Candida albicans		V
85	10.1016/j.peptides.2011.06.003.	https://pubmed.ncbi.nlm.nih.gov/21693143/	Antifungal activity of novel synthetic peptides by accumulation of reactive oxygen species (ROS) and disruption of cell wall against Candida albicans	2011	V		VS2 peptide	60 min	39.06 μM				bio	peptide		no	V	n/a	V (H2DCFDA)	n/a	n/a	n/a	n/a			22(3)	19			Annexin-FITC + PI	1 (0)	1	0.0526316			PI, SEM				Candida albicans		V
85	10.1016/j.peptides.2011.06.003.	https://pubmed.ncbi.nlm.nih.gov/21693143/	Antifungal activity of novel synthetic peptides by accumulation of reactive oxygen species (ROS) and disruption of cell wall against Candida albicans	2011	V		VS3 peptide	60 min	39.06 μM				bio	peptide		no	V	n/a	V (H2DCFDA)	n/a	n/a	n/a	n/a			22(3)	19			Annexin-FITC + PI	1 (0)	1	0.0526316			PI, SEM				Candida albicans		V
472	10.1111/j.1365-2958.2005.04972.x.	https://pubmed.ncbi.nlm.nih.gov/16390459	tRNAGlu wobble uridine methylation by Trm9 identifies Elongator's key role for zymocin-induced cell death in yeast.	2006	V		zymocin (fungal toxin)						bio	peptide		n/a	n/a													n/a										Saccharomyces cerevisiae
631	10.2478/s11535-010-0111-4.	-	The antifungal effect of peptides from hymenoptera venom and their analogs				α-helical amphipathic peptides analog from the venom of hymenoptera	10 min	50 μM				bio	peptide			V									90(0)	90								5	MIC, CFU, PI, DAPI, rhodamine 6B			Some apoptosis at lower concentration (don't say how they figured that out)	Candida albicans		v

## Sheet: 2. Peptides clear apoptosis
										Unique stimuli	9
	DOI	PMID		year	Acute -Death of non-dividing cells	Chronic-Cell division continues during stimulus	Treatment	Treatment conditions	Concentration	unique stimulus?	Non-unique stimulus identifier	Mutation background of cells subjected to treatment	Treatment type (chem(metal,oxidizers,etc, nanoparticles); biologic-(peptide, drugs, oils, lipids), phys(pH, temp, irradiation, mechanics etc)	Treatment subtype	Preventive treatments	Apoptosis?	Necrosis?	Lysosome- and autophagy-mediated death	ROS?	ROS causative	Calcium?	Calcium causation	Metacaspase? (YCA1/Mca1)	% of FITC-VAD-fmk positive general (background signal - untreated control - in the brackets) / % of PI positive general (in the same experiment)	increase in caspase activity (in % of overall cell population) прирост по активности каспаз (абсолютн значение)	% of membrane-permeable cells (PI, Sytox, ADD positive) general (was measured in another experiment) - ann-PI+ and ann+PI+	Increase of PI+ population (% of overall population) (data similar to PI also included)	caspase/PI+ ratio	Apoptosis-inducing factor (AIF1)	Apoptosis methods	% of Ann+PI- after treatment	increase of Ann+PI- population (in % of overall population)	Ann+PI-/(PI+ overall)	Concentrations or treatment duration for both caspase\annexin experiments if some specific concentration were chosen	% CFU	Viability method	Vitality method	Terminal phenotype	Comm	Yeast/fungi?	Growth Medium	SELECTED PAPERS WITH NICE METHOD ARRAY -Has apoptosis methods/CFU+(PI, etc), ROS, Metacaspase
106	10.1002/iub.1527.	https://pubmed.ncbi.nlm.nih.gov/27338801/	Cecropin A-induced apoptosis is regulated by ion balance and glutathione antioxidant system in Candida albicans.	2016	V		cecropin a		DAPI, TEM, TUNEL or FACS - 160 μg/mL, 9 h., Annexin-V FITC + PI, 160 μg/mL, 1 h				bio	peptide	pretreatment of ion channel blockers	V	no		V (H2DCFDA)		V (mitochondrial and cytosolic calcium level is increased - Rhod-2AM and Fura-2AM)	n/a	V (FITC-VAD-fmk)	no quantitative data		1 (1)	1			Annexin-FITC + PI, DAPI, JC-1, TUNEL	40	40	40			CFU				Candida albicans		v
273	10.1016/j.freeradbiomed.2012.03.012.	https://pubmed.ncbi.nlm.nih.gov/22542795/	Coprisin-induced antifungal effects in Candida albicans correlate with apoptotic mechanisms.	2012	V		coprisin		1, 3, and 10 mM				bio	Peptide		V	no		V (DHR 123, HPF)				V (FITC-VAD-fmk) strong signal	no quantitative data		2(5)	1			Annexin-FITC + PI, DPH, JC-1, TUNEL	24(17)	7	7			Time-kill assay, MIC				Candida albicans	YPD	V
341	10.1021/np300678e.	https://pubmed.ncbi.nlm.nih.gov/23672235	The antifungal occidiofungin triggers an apoptotic mechanism of cell death in yeast.	2013	V (inhibtory concentrations)	V (subinhibitory concentrations)	occidiofungin		1 μg/mL, 2 μg/mL, 4 μg/mL, and 8 μg/mL, 48 h				bio	peptide	rny1 deletion, apg7 deletion (maybe)	V	no	no (numerous atg mutants were as wt, but there were strange vesicles on TEM)	V (DHR 123)	V (anaerobic growth and Rho0 increase MIC)			? (Mic was double for yca1 deletant, but on spot test there was no difference)			no quantitative data				Annexin-FITC + PI, EM, TUNEL	no quantitative data	-				CFU	FUN-1		increased chitin levels in buds at subinhibitory conc	Saccharomyces cerevisiae		v
215	10.1016/j.bbrc.2011.03.125.	https://pubmed.ncbi.nlm.nih.gov/21458420/	Induction of yeast apoptosis by an antimicrobial peptide, Papiliocin.	2011			papiliocin (37-aa peptide)		30 μM, 2 h, 28 C				bio	Peptide		V	no		V (HPF)				V (FITC-VAD-fmk) strong signal	no quantitative data		0(0)	1			Annexin-FITC + PI, DAPI, DiOC6(3), TUNEL	61(39)	22	22							Candida albicans		V
315	10.1016/j.phytochem.2018.12.006.	https://pubmed.ncbi.nlm.nih.gov/30577001	Peptide from thaumatin plant protein exhibits selective anticandidal activity by inducing apoptosis via membrane receptor.	2019	V		peptides from thaumatin protein		62.5 μM, 24 h, 37°C.				bio	peptide		V	no		V (H2DCFDA)	n/a										EM, TUNEL						CFU, PI				Saccharomyces cerevisiae, Candida albicans		v
221	10.1016/j.biochi.2011.07.011.	https://pubmed.ncbi.nlm.nih.gov/21782000	Oxidative stress by antimicrobial peptide pleurocidin triggers apoptosis in Candida albicans	2011	V		pleurocidin	28°C, 2 h	5 μM	no	59		bio	peptide		V	no	n/a	V (DHR 123, HPF)	n/a			V (FITC-VAD-fmk)	no quantitative data		2(0)	2			Annexin-FITC + PI, DAPI, DiOC6(3), TUNEL	34(16)	18	9						HPF for h2o2 detection	Candida albicans		v
663	10.4014/jmb.1306.06012.	https://pubmed.ncbi.nlm.nih.gov/23928848/	The influence of the N-terminal region of antimicrobial peptide pleurocidin on fungal apoptosis	2013	V		pleurocidin (ple)	28°C, 2 h	20 µM	no	59		bio	Peptide		V	no		n/a				V (FITC-VAD-fmk)	58(35)	23	2(0)	2	11.5		Annexin-FITC + PI, HPF, JC-1, TUNEL	23(8)	15	7.5	ple		CFU				Candida albicans		V
398	10.1080/10715762.2018.1511052.	https://pubmed.ncbi.nlm.nih.gov/30403895/	Role of calcium in reactive oxygen species-induced apoptosis in Candida albicans: an antifungal mechanism of antimicrobial peptide, PMAP-23.	2019	V		pmap-23 (riidllwrvrrpqkpkfvtvwvr-nh2)		2.5 μM				bio	Peptide	the mitochondrial Ca2+uptake inhibitor (ruthenium red) or ROS scavenger (N-acetylcysteine)	V	no		V (H2DCFDA, MitoSOX Red, Glutathione content)		V (mitochondrial and cytosolic calcium level is increased - Rhod-2AM and Fura-2AM, ruthenium red helps)	V (low calcium reduces death)	V (FITC-VAD-fmk)	no quantitative data (cant find the figures, no explanations in the text		no quantitative data (cant find the figures, no explanations in the text				Annexin-FITC + PI, DiBAC4(3), K+ efflux, TUNEL	no quantitative data (cant find the figures, no explanations in the text	-	#VALUE!						Ca2+-induced ROS	Candida albicans		V
245	10.1016/j.febslet.2009.07.004.	https://pubmed.ncbi.nlm.nih.gov/19596007/	The antifungal plant defensin RsAFP2 from radish induces apoptosis in a metacaspase independent way in Candida albicans.	2009	V (2,5 h)		rsafp2		10 μg/mL				bio	Peptide		V	no		V (DHE)				no/V (Mca1 deletion independent; Z-VAD-fmk positive)	8(?)	8	2 ann-PI+	2			Annexin-FITC + PI, TUNEL	6(2)	4	2			CFU				Candida albicans	YPD	V
466	10.1111/imb.12124.	https://pubmed.ncbi.nlm.nih.gov/25209888	Identification of a novel antimicrobial peptide, scolopendin 1, derived from centipede Scolopendra subspinipes mutilans and its antifungal mechanism.	2014	V		scolopendin 1		MIC in the range of 5.0–20.0 μM, ROS etc - 10 μM				bio	peptide	NAC	V	no	n/a	V (DHR 123)	V (NAC)	V (mitochondrial and cytosolic calcium level is increased - Rhod-2AM and Fura-2AM)	n/a	V (FITC-VAD-fmk)	40(27)	13	0(0)	1	13		Annexin-FITC + PI, cytochrome C release, DAPI, JC-1, TUNEL	35(14)	21	21	10 μM		PI				Сandida albicans		v

## Sheet: 3. Peptides A+N
	DOI	PMID		year	Acute -Death of non-dividing cells	Chronic-Cell division continues during stimulus	Treatment	Treatment conditions	Concentration	unique stimulus?	Non-unique stimulus identifier	Mutation background of cells subjected to treatment	Treatment type (chem(metal,oxidizers,etc, nanoparticles); biologic-(peptide, drugs, oils, lipids), phys(pH, temp, irradiation, mechanics etc)	Treatment subtype	Preventive treatments	Apoptosis?	Necrosis?	Lysosome- and autophagy-mediated death	ROS?	ROS causative	Calcium?	Calcium causation	Metacaspase? (YCA1/Mca1)	% of FITC-VAD-fmk positive general (background signal - untreated control - in the brackets) / % of PI positive general (in the same experiment)	increase in caspase activity (in % of overall cell population) прирост по активности каспаз (абсолютн значение)	% of membrane-permeable cells (PI, Sytox, ADD positive) general (was measured in another experiment) - ann-PI+ and ann+PI+	Increase of PI+ population (% of overall population) (data similar to PI also included)	caspase/PI+ ratio	Apoptosis-inducing factor (AIF1)	Apoptosis methods	% of Ann+PI- after treatment	increase of Ann+PI- population (in % of overall population)	Ann+PI-/(PI+ overall)	Concentrations or treatment duration for both caspase\annexin experiments if some specific concentration were chosen	% CFU	Viability method	Vitality method	Terminal phenotype	Comm	Yeast/fungi?	Growth Medium	SELECTED PAPERS WITH NICE METHOD ARRAY -Has apoptosis methods/CFU+(PI, etc), ROS, Metacaspase
42	10.1083/jcb.200408145.	https://pubmed.ncbi.nlm.nih.gov/15657396	Role of mitochondria in the pheromone- and amiodarone-induced programmed death of yeast	2005	V		alpha factor		0.1 mg/ml	no	4		natural bio	peptide (pheromone)	Ysp1 deletion,	V	V	n/a	V (H2DCFDA)	V (NAC, alpha tocoferol, Rho0 etc)	V (cytosolic calcium level is increased - Fluo3-AM)		n/a							gel electrophoresis, TUNEL						PI, CFU	Methylene blue		Ca increase in cytosol	Saccharomyces cerevisiae		V
333	10.1016/s0960-9822(02)00776-5.	https://pubmed.ncbi.nlm.nih.gov/11937036	Pheromone induces programmed cell death in S. cerevisiae	2002	V		alpha factor	3 h	100 µg/ml	no	4		natural bio	peptide (pheromone)	cyclosporin A, Rho0, cycloheximide	V	V		V (H2DCFDA)	n/a										CHX treatment, subG1, TUNEL						Phloxine B				Saccharomyces cerevisiae		v
223	10.1016/j.biochi.2016.12.013.	https://pubmed.ncbi.nlm.nih.gov/28027901	Fungicide Bac8c triggers attenuation of mitochondrial homeostasis and caspase-dependent apoptotic death.	2017	V		bac8c (riwviwrr-nh2) peptide		1.6, 3.1, and 6.3 mM, 4 h, 28 C				bio	peptide		V	V	n/a	V (H2DCFDA, lipid peroxidation)	n/a	V (mitochondrial and cytosolic calcium level is increased - Rhod-2AM and Fura-2AM)	n/a	V (FITC-VAD-fmk)	25(?)	25	8(2)	6	4.16667		Annexin-FITC + PI, cytochrome C release, Fura-2AM, JC-1, Rhod-2AM	27(10)	17	2.83333						JC-1 membrane depol; no subG1, no effect on cell cycle, calcium accumulation	Candida albicans		v
522	10.1128/AAC.01753-15.	https://pubmed.ncbi.nlm.nih.gov/26856836	Dissecting the Structure-Function Relationship of a Fungicidal Peptide Derived from the Constant Region of Human Immunoglobulins.	2016	V		bioactive igg-derived fc-peptide n10k	30, 60, 120, 240 and 360 m	0-2 μМ				bio	peptide		V	V	V (autophagy enhanced - Muse Autophagy LC3-antibody)	n/a				n/a	-		no quantitative data				Annexin-FITC + PI, EM	60(3) general	-	#VALUE!	For n1a 120 min 1.18 microM		CFU				Candida albicans		v
596	10.1371/journal.pone.0045006.	https://pubmed.ncbi.nlm.nih.gov/22984600/	L-carnosine affects the growth of Saccharomyces cerevisiae in a metabolism-dependent manner.	2012	V		l-carnosine						bio	Peptide		V	V																				Trypan blue			Saccharomyces cerevisiae, Pichia pastoris		v
114	10.1083/jcb.200503069.	https://pubmed.ncbi.nlm.nih.gov/16061692	Viruses activate a genetically conserved cell death pathway in a unicellular organism.	2005	V		m1 viral toxin (from carrier yeast)		M1 co-culture assays (killer/susceptible 2:1)				bio	peptide	dnm1 deletion ; Tok1 deletion; DEVD-CHO, a cell-permeable peptide substrate/inhibitor	V	V						V (Yca1 deletion)													CFU	FUN-1, methylene blue		purified toxin causes Yca1 independent death	Saccharomyces cerevisiae	YPD	v
12	10.1007/s10495-016-1254-1.	https://pubmed.ncbi.nlm.nih.gov/27207682	Scolopendin 2 leads to cellular stress response in Candida albicans	2016	V		melittin		2.5 μM	no	46		bio	peptide		V	V	n/a	V (H2DCFDA, lipid peroxidation)	n/a	V (mitochondrial and cytosolic calcium level is increased - Rhod-2AM and Fura-2AM)	n/a	V (FITC-VAD-fmk)	52 (25)	27	15(1)	14	1.92857		Annexin-FITC + PI, DAPI, Fura-2AM, GSH level, JC-1, Rhod-2AM, TUNEL	37(3)	34	2.42857			CFU			Calcium accumulation in the cytosol and mitochondria	Candida albicans		v
213	10.1016/j.bbrc.2010.02.138.	https://pubmed.ncbi.nlm.nih.gov/20188067/	Melittin induces apoptotic features in Candida albicans	2010	V( 2 h 30 min)		melittin		2.5 μM	no	46		bio	peptide		V (early)	V		V (DHR 123)				n/a	-		40(?)	40			Annexin-FITC + PI, DAPI, TUNEL	12(?)	12	0.3			PI				Candida albicans		V
463	10.1111/1574-6968.12450.	https://pubmed.ncbi.nlm.nih.gov/24766524	Melittin triggers apoptosis in Candida albicans through the reactive oxygen species-mediated mitochondria/caspase-dependent pathway	2014			melittin	4 h, 28°C	2.5 μM	no	46		bio	peptide	thiourea (as a scavenger of ˙OH)	V	V (described previously)		V (HPF)		V (large mitochondrial and slight cytosolic calcium level increase - Rhod-2AM and Fura-2AM)	n/a	V ( FITC-VAD-FMK)	34(18)						JC-1, Ca2+ release									Ca2+ release from the endoplasmic reticulum and accumulation in mitochondria (Fura-2AM and Rhod-2AM)	Candida albicans		v
598	10.1371/journal.pone.0054813.	https://pubmed.ncbi.nlm.nih.gov/23349973	Two functional motifs define the interaction, internalization and toxicity of the cell-penetrating antifungal peptide PAF26 on fungal cells.	2013	V		paf26 antifungal peptide	2, 4-5, 24 h	1–10 µM				bio	peptide		V	V		n/a	n/a			n/a							nuclear fragmentation ( GFP-labelled nuclei)						CFU (PI (N. crassa)			interesting mechanism - transport from vac to cytoplasm correlates with toxicity	Neurospora crassa, Aspergillus fumigatus, Saccharomyces cerevisiae		v
158	10.1007/s00253-016-7755-6.	https://pubmed.ncbi.nlm.nih.gov/27502415	Antimicrobial properties and death-inducing mechanisms of saccharomycin, a biocide secreted by Saccharomyces cerevisiae.	2017	V		saccharomycin (gapdh derived peptide)		125, 250, 500, and 1000 μg/ml				bio	peptide (GAPDH derived)	cycloheximide weakens TUNEL positive phenotype	V	V (annexin negative, TUNEL positive)		n/a				n/a	-		0(5)	1			Annexin-FITC + PI, TUNEL	7(10)	1	1							Hanseniaspora guilliermondii, Dekkera bruxellensis and others		v
12	10.1007/s10495-016-1254-1.	https://pubmed.ncbi.nlm.nih.gov/27207682	Scolopendin 2 leads to cellular stress response in Candida albicans.	2016	V		scolopendin 2		ROS, Lipid peroxidation: 1.6 μM (1/4 MIC), 3.1 μM (1/2 MIC), and 6.3 μM (MIC), for other experiments: 1.6 μM				bio	peptide		V	V	n/a	V (H2DCFDA, lipid peroxidation)	n/a	V (mitochondrial and cytosolic calcium level is increased - Fluo3-AM and Rhod-2AM)	n/a	V (FITC-VAD-fmk)	38 (25)	13	8(1)	7	1.85714		Annexin-FITC + PI, DAPI, Fura-2AM, GSH level, JC-1, Rhod-2AM, TUNEL	13(3)	10	1.42857			CFU			Calcium accumulation in the cytosol and mitochondria	Candida albicans		v
120	10.2147/IJN.S187957.	https://pubmed.ncbi.nlm.nih.gov/30666103	Improved smallest peptides based on positive charge increase of the γ-core motif from PνD1 and their mechanism of action against Candida species.	2019	V (0-24 h)		synthetic peptides based on the pvd1 γ-core		18.35-293.6 µM				bio	peptide		V	V		V (H2DCFDA)				V (FITC-VAD-fmk)	no quantitative data		no quantitative data				Rho123	-	-	#VALUE!			Sytox Green, CFU				Candida albicans		v

## Sheet: 4. Peptides Necrosis
	DOI	PMID		year	Acute -Death of non-dividing cells	Chronic-Cell division continues during stimulus	Treatment	Treatment conditions	Concentration	unique stimulus?	Non-unique stimulus identifier	Mutation background of cells subjected to treatment	Treatment type (chem(metal,oxidizers,etc, nanoparticles); biologic-(peptide, drugs, oils, lipids), phys(pH, temp, irradiation, mechanics etc)	Treatment subtype	Preventive treatments	Apoptosis?	Necrosis?	Lysosome- and autophagy-mediated death	ROS?	ROS causative	Calcium?	Calcium causation	Metacaspase? (YCA1/Mca1)	% of FITC-VAD-fmk positive general (background signal - untreated control - in the brackets) / % of PI positive general (in the same experiment)	increase in caspase activity (in % of overall cell population) прирост по активности каспаз (абсолютн значение)	% of membrane-permeable cells (PI, Sytox, ADD positive) general (was measured in another experiment) - ann-PI+ and ann+PI+	Increase of PI+ population (% of overall population) (data similar to PI also included)	caspase/PI+ ratio	Apoptosis-inducing factor (AIF1)	Apoptosis methods	% of Ann+PI- after treatment	increase of Ann+PI- population (in % of overall population)	Ann+PI-/(PI+ overall)	Concentrations or treatment duration for both caspase\annexin experiments if some specific concentration were chosen	% CFU	Viability method	Vitality method	Terminal phenotype	Comm	Yeast/fungi?	Growth Medium	SELECTED PAPERS WITH NICE METHOD ARRAY -Has apoptosis methods/CFU+(PI, etc), ROS, Metacaspase
656	10.3390/microorganisms8101627.	https://pubmed.ncbi.nlm.nih.gov/33096923/	A Peptide Found in Human Serum, Derived from the C-Terminus of Albumin, Shows Antifungal Activity In Vitro and In Vivo				Albumin-derived peptide (KKLVAASQAALGL) (K13L) and complement derived (GLEEELQFSLGSKINVK)						bio	peptide		no	V													annexin (no)	no	-			Timecourse (60-80% in 1 hour), EC50	CFU, PI, EC50				Candida albicans		V
412	10.1091/mbc.e06-03-0177.	https://pubmed.ncbi.nlm.nih.gov/16738305	Multiple signaling pathways regulate yeast cell death during the response to mating pheromones	2006	V		alpha factor	CFU: 1-14 h, TUNEL and DAPI: 3h	CFU, TUNEL and DAPI: 60 μM	no	4	wt, CNB1 deletion, with or without Sst1 (secreted protease that destroys pheromone)	natural bio	peptide (pheromone)	at low concentrations of stimulus (in sst1 deletion mutants) - CNB1 deletion, has no effect at high conc; FK506 inhibitor prevents fast death, slow death is observed in its presence; respiration preventing mutations and drugs (oligomycin, antimycin) reduce slow death strongly	no	V		V (H2DCFDA)	n/a			no (Mca1 deletion) or weak on slow death							TUNEL (with RNAse) negative						PI, Phloxine B	Methylene blue		Waves of cell death; complex paper that is difficult to summarize in our table	Saccharomyces cerevisiae		v
85	10.1016/j.peptides.2011.06.003.	https://pubmed.ncbi.nlm.nih.gov/21693143/	Antifungal activity of novel synthetic peptides by accumulation of reactive oxygen species (ROS) and disruption of cell wall against Candida albicans	2011	V		VS2 peptide	60 min	39.06 μM				bio	peptide		no	V	n/a	V (H2DCFDA)	n/a	n/a	n/a	n/a			22(3)	19			Annexin-FITC + PI	1 (0)	1	0.0526316			PI, SEM				Candida albicans		V
85	10.1016/j.peptides.2011.06.003.	https://pubmed.ncbi.nlm.nih.gov/21693143/	Antifungal activity of novel synthetic peptides by accumulation of reactive oxygen species (ROS) and disruption of cell wall against Candida albicans	2011	V		VS3 peptide	60 min	39.06 μM				bio	peptide		no	V	n/a	V (H2DCFDA)	n/a	n/a	n/a	n/a			22(3)	19			Annexin-FITC + PI	1 (0)	1	0.0526316			PI, SEM				Candida albicans		V
