# Supplementary material for: A Systematic Survey of Characteristic Features of Yeast Cell Death Triggered by External Factors
Source: J Fungi (Basel). 2021 Oct 20;7(11):886. doi: 10.3390/jof7110886 (PMC8626022; doi:10.3390/jof7110886)
Supplement: Supplementary file 1 [file jof-07-00886-s001.zip › Copy of 01_10_Table S7 - Calcium.xlsx]

## Sheet: 1. Calcium
		DOI	PMID		year	Acute -Death of non-dividing cells	Chronic-Cell division continues during stimulus	Treatment	Treatment conditions	Concentration	unique stimulus?	Non-unique stimulus identifier	Mutation background of cells subjected to treatment	Treatment type (chem(metal,oxidizers,etc, nanoparticles); biologic-(peptide, drugs, oils, lipids), phys(pH, temp, irradiation, mechanics etc)	Treatment subtype	Preventive treatments	Apoptosis?	Necrosis?	Lysosome- and autophagy-mediated death	ROS?	ROS causative	Calcium?	Calcium causation	Metacaspase? (YCA1/Mca1)	% of FITC-VAD-fmk positive general (background signal - untreated control - in the brackets) / % of PI positive general (in the same experiment)	increase in caspase activity (in % of overall cell population) прирост по активности каспаз (абсолютн значение)	% of membrane-permeable cells (PI, Sytox, ADD positive) general (was measured in another experiment) - ann-PI+ and ann+PI+	Increase of PI+ population (% of overall population) (data similar to PI also included)	caspase/PI+ ratio	Apoptosis-inducing factor (AIF1)	Apoptosis methods	% of Ann+PI- after treatment	increase of Ann+PI- population (in % of overall population)	Ann+PI-/(PI+ overall)	Concentrations or treatment duration for both caspase\annexin experiments if some specific concentration were chosen	% CFU	Viability method	Vitality method	Terminal phenotype	Comm	Yeast/fungi?	Growth Medium	SELECTED PAPERS WITH NICE METHOD ARRAY -Has apoptosis methods/CFU+(PI, etc), ROS, Metacaspase
594	505	10.1371/journal.pone.0037090.	https://pubmed.ncbi.nlm.nih.gov/22615903	Ammonium is toxic for aging yeast cells, inducing death and shortening of the chronological lifespan.	2012	V		ammonium ions during chronological aging		0.01%, 0.1%, 0.5%, 1%; 1-8 d				chem/bio	combination	tor1 deletion (fully)	?	V	no (atg8p level, tor2 deletion had no effect)	V (DHR 123)		V (cytosolic calcium level is increased - Fluo3-AM)	n/a		-		70(35)	30			Annexin-FITC + PI, DAPI, Nhp6Ap–EGFP, TUNEL	2(10) big amount of ann+PI+ though		0	5 days						Saccharomyces cerevisiae		V
196	159	10.1016/j.bbabio.2018.07.004.	https://pubmed.ncbi.nlm.nih.gov/30031690	The yeast mitochondrial permeability transition is regulated by reactive oxygen species, endogenous Ca(2+) and Cpr3, mediating cell death.	2018	V		tret-butyl-peroxide		150 μM, 18 h				chem	Oxidant	cyclosporin A; Cpr3 deficiency, FCCP (decoupler), NAC	? (mitochondrial pore opening, but TUNEL say it's necrosis? It high concentration was used - 150 microM for 18 h)	V (40% PI positive cells)		V (CellRox Deep Red, MitoTracker Deep Red)	V (NAC)	V (inhibition of mitochondrial pore opening or re-closure of opened pores with preloaded calcium chelators)									Rho123, TUNEL(not shown)						PI, CFU			Cell data from imbeded cells. lots of interesting stuff about mitochondrial potential	Saccharomyces cerevisiae	embeded cells, grown on Glycerol as a carbon source	v
517	442	10.1128/AAC.01050-10.	https://pubmed.ncbi.nlm.nih.gov/20921304/	Mechanism of antifungal activity of terpenoid phenols resembles calcium stress and inhibition of the TOR pathway.	2010			carvacrol		0.005%, 0.01%, 15 m			A vma mutant lacking functional vacuolar H -ATPase (V-ATPase) is more sensitive	chem	Monoterpenoid phenol		Mb					V (cytosolic calcium level is increased - calcium dependent aequorin luminescence)															CFU	FUN-1			Saccharomyces cerevisiae		V
25	17	10.1016/j.freeradbiomed.2016.09.014.	https://pubmed.ncbi.nlm.nih.gov/27650297	Endoplasmic reticulum-derived reactive oxygen species (ROS) is involved in toxicity of cell wall stress to Candida albicans.	2016		V	calcofluor white		40 μg/mL				chem	cell wall stress		n/a	V	n/a	V (H2DCFDA, DHE)	V (ascorbic acid, NAC)	V (ER calcium pump Spf1 mutant is more sensitive)	? (ER calcium pump Spf1 mutant is more sensitive)	n/a							n/a						PI	growth rate			Сandida albicans		v
535	454	10.1128/aac.44.7.1943-1953.2000.	https://pubmed.ncbi.nlm.nih.gov/10858359	Effect of polygodial on the mitochondrial ATPase of Saccharomyces cerevisiae.	2000	V		polygodial		MIC -3,13 μg/ml				bio	terpene	Ca2+ lowers cell content leakage, but cell death was not suppressed by calcium addition	n/a	V	n/a	n/a		V (calcium protects against leakage caused by polygodial)	? (reduces necrosis, no effect on death)	n/a													CFU, Cell leakage, Alamar Blue	ATPase activity		Medium acidification (pH),	saccharomyces Saccharomyces cerevisiaeevisiae		v
216	179	10.1016/j.bbrc.2014.07.040.	https://pubmed.ncbi.nlm.nih.gov/25065741/		2014	V		baicalin	35°C, 24 h; for PI staining - hold at 4°C, 24 h	0.25 mg/ml, 0.5 mg/ml, 1 mg/ml	no	9		bio	flavonoid		n/a			n/a		V (cytosolic calcium level is increased - Fura-2AM)	n/a	n/a							EM, Fura-2 AM, Lowry,						PI				Candida albicans	Sabouraud dextrose	V
265	222	10.1016/j.foodcont.2014.05.053	-	Effects of microwave irradiation dose and time on yeast ZSM-001 growth and cell membrane permeability	2014	V		microwave irradiation		from 0 to 200 s at a 10 s interval and at various doses (1.0, 1.2, 1.4, 1.6, 1.8, 2.0, 2.2 and 2.4 W/g)				phys	radiation		n/a	n/a		n/a		indirect (calcium leakage, measured by Fluo3-AM)	n/a	n/a							Fluo-3 AM, DNA and protein leakage, Electrolyte leakage, EM										Brettanomyces custersii	Potato liquid medium	V
543	461	10.1128/EC.00155-10.	https://pubmed.ncbi.nlm.nih.gov/20870881	Identification of a cell death pathway in Candida albicans during the response to pheromone.	2010	V		alpha pheromone mf13 (gfrltnfgyfepg)		10 μM, room temperature, 1-6 h			fig1 deletion, fus1 deletion, cnb1 deletion, bar1 deletion	bio	pheromone	Ca2+ chelation increases death rates	n/a	V	n/a	n/a		V (chelation of Calcium ions increased cell death to almost 50% of the population)	reverse (low Calcium exacerbates death)	n/a													PI, CFU			calcium dependent	Candida albicans		v
465	396	10.1111/gtc.12062.	https://pubmed.ncbi.nlm.nih.gov/23692275/		2013	V		nitrogen starvation	4, 24 h	4, 24 h	no	55	csg1 deletion csh1 deletion	bio	metabolic	carbon starvation, NaN3, calcium chelation	n/a	V (phloxine B)	no (atg14 deletion)	n/a	n/a	V (low calcium outside reduces death - removing calcium by treating the cells with a calcium chelator or by changing the medium to a calcium-free medium help)	V (low calcium reduces death)								n/a						Phloxine B		n/a	Calcium is important	Saccharomyces cerevisiae		v
677	571	10.7164/antibiotics.43.715	https://pubmed.ncbi.nlm.nih.gov/2199421		1990	V		pradimicin a (ca is required for its activity)		10 μg/ml	no	61		chem	drug (DNA damage)	Ca2+ chelator EGTA	n/a	V (K+ efflux)	n/a	n/a		V (calcium is required for drug activity)	V (low calcium reduces death)	n/a													CFU, K+ efflux			calcium dependent mechanism of action	Candida albicans		v
462	393	10.1111/1574-6968.12131	https://pubmed.ncbi.nlm.nih.gov/23510033		2013	V		sodium arsenite		1–7 mM	no	68		chem	metalloid	CAT and AsA (antioxidants) or LaCl3 and EGTA (Ca2+ antagonists)	n/a	n/a		V (H2DCFDA)	V (antiox)	V (cytosolic calcium level is increased - Fluo3-AM, calcium antagonists help)	V (low calcium reduces death)	n/a							Fluo-3 AM						OD	Methylene blue			Saccharomyces cerevisiae	YPD	v
58	55	10.1134/S0006297920030050	https://pubmed.ncbi.nlm.nih.gov/32564734//	The Role of LAM Genes in the Pheromone-Induced Cell Death of S. cerevisiae Yeast	2020	V		amiodarone	30°C, 1 h	60 μM	no	5		chem	drug (calcium burst inducer)	lam2 (best) deletion, lam3, lam1	n/a	n/a				V (calmodulin modulator)															CFU				Saccharomyces cerevisiae
91		10.1128/EC.00314-12.	https://pubmed.ncbi.nlm.nih.gov/23243064/	A repurposing approach identifies off-patent drugs with fungicidal cryptococcal activity, a common structural chemotype, and pharmacological properties relevant to …	2013	V		Amiodarone	37°C, 4 h	100 μM; MFC = MIC = 8 μM	no	5		chem	drug		n/a	V				V (calmodulin modulator)						8*fold-increase of of free adenylate kinase									Adenylate kinase release, MFC,				Cryptococcus neoformans		V
576	487	10.1186/s40064-015-1185-2.	https://pubmed.ncbi.nlm.nih.gov/26322259		2015	V		amiodarone	1 h	20-120 μM	no	5		chem	drug (calcium burst inducer)		n/a	V (cell wall channels - TEM, PI)	n/a	n/a		V (calmodulin modulator)		n/a													PI				Hansenula polymorpha
59	56	10.1139/w03-044.	https://pubmed.ncbi.nlm.nih.gov/12897827	Toxic effects caused by heavy metals in the yeast Saccharomyces cerevisiae: a comparative study.	2003	V (120 min)		copper chloride		200 µM	no	19		chem	metal	calcium (CaCl2)	n/a	V (leakage of UV260-absorbing compounds)	n/a	n/a		V (calcium addition helps)		n/a							n/a						CFU				Saccharomyces cerevisiae		V
91		10.1128/EC.00314-12.	https://pubmed.ncbi.nlm.nih.gov/23243064/	A repurposing approach identifies off-patent drugs with fungicidal cryptococcal activity, a common structural chemotype, and pharmacological properties relevant to …	2013	V		Miconazole	37°C, 4 h	100 μM; MFC = MIC = n/a	no	51		chem	drug		n/a	V				V (calmodulin modulator)						4*fold-increase of of free adenylate kinase									Adenylate kinase release, MFC,				Cryptococcus neoformans		V
91		10.1128/EC.00314-12.	https://pubmed.ncbi.nlm.nih.gov/23243064/	A repurposing approach identifies off-patent drugs with fungicidal cryptococcal activity, a common structural chemotype, and pharmacological properties relevant to …	2013	V		Trifluoperazine	37°C, 4 h	100 μM; MFC = MIC = 32 μM	no	74		chem	drug		n/a	V				V (calmodulin modulator)						4*fold-increase of of free adenylate kinase									Adenylate kinase release, MFC,				Cryptococcus neoformans		V
40	32	10.1074/jbc.M113.508705.	https://pubmed.ncbi.nlm.nih.gov/24142703		2013	V		tunicamycin		2.5 μg/ml	no	75	Kch1	chem	drug (glycosylation)	wt (partly)	n/a	V (strong PI signal)	n/a	n/a	n/a	V (calcium uptake assay)		n/a							n/a						PI				Saccharomyces cerevisiae		v
59	56	10.1139/w03-044.	https://pubmed.ncbi.nlm.nih.gov/12897827	Toxic effects caused by heavy metals in the yeast Saccharomyces cerevisiae: a comparative study.	2003	V (24 h)		lead (pb(no3)2)		200 µM	no	?		chem	metal	calcium (CaCl2)	n/a	V (leakage of UV260-absorbing compounds)	n/a	n/a		V (calcium addition helps)		n/a							n/a						CFU				Saccharomyces cerevisiae		V
59	56	10.1139/w03-044.	https://pubmed.ncbi.nlm.nih.gov/12897827	Toxic effects caused by heavy metals in the yeast Saccharomyces cerevisiae: a comparative study.	2003	V (24 h)		nickel (nicl2)		was not toxic up to a 200 µM concentration over a period of 48 h				chem	metal	calcium (CaCl2)	n/a	V (leakage of UV260-absorbing compounds)	n/a	n/a		V (calcium addition helps)		n/a							n/a						CFU				Saccharomyces cerevisiae		V
91		10.1128/EC.00314-12.	https://pubmed.ncbi.nlm.nih.gov/23243064/	A repurposing approach identifies off-patent drugs with fungicidal cryptococcal activity, a common structural chemotype, and pharmacological properties relevant to …	2013	V		Bepridil	37°C, 4 h	100 μM; MFC = MIC = 32 μM				chem	drug		n/a	V				V (calmodulin modulator)						3*fold-increase of of free adenylate kinase									Adenylate kinase release, MFC,				Cryptococcus neoformans		V
91		10.1128/EC.00314-12.	https://pubmed.ncbi.nlm.nih.gov/23243064/	A repurposing approach identifies off-patent drugs with fungicidal cryptococcal activity, a common structural chemotype, and pharmacological properties relevant to …	2013	V		Chlorprothixene	37°C, 4 h	100 μM; MFC = MIC = 32 μM				chem	drug		n/a	V				V (calmodulin modulator)						4*fold-increase of of free adenylate kinase									Adenylate kinase release, MFC,				Cryptococcus neoformans		V
91		10.1128/EC.00314-12.	https://pubmed.ncbi.nlm.nih.gov/23243064/	A repurposing approach identifies off-patent drugs with fungicidal cryptococcal activity, a common structural chemotype, and pharmacological properties relevant to …	2013	V		Clomiphene	37°C, 4 h	100 μM; MFC = MIC = 64 μM				chem	drug		n/a	V				V (calmodulin modulator)						7*fold-increase of of free adenylate kinase									Adenylate kinase release, MFC,				Cryptococcus neoformans		V
91		10.1128/EC.00314-12.	https://pubmed.ncbi.nlm.nih.gov/23243064/	A repurposing approach identifies off-patent drugs with fungicidal cryptococcal activity, a common structural chemotype, and pharmacological properties relevant to …	2013	V		Fluspirilen	37°C, 4 h	100 μM; MFC = MIC > 128 μM				chem	drug		n/a	V				V (calmodulin modulator)						24*fold-increase of of free adenylate kinase									Adenylate kinase release, MFC,				Cryptococcus neoformans		V
91		10.1128/EC.00314-12.	https://pubmed.ncbi.nlm.nih.gov/23243064/	A repurposing approach identifies off-patent drugs with fungicidal cryptococcal activity, a common structural chemotype, and pharmacological properties relevant to …	2013	V		Pimozide	37°C, 4 h	100 μM; MFC = MIC > 128				chem	drug		n/a	V				V (calmodulin modulator)						6*fold-increase of of free adenylate kinase									Adenylate kinase release, MFC,				Cryptococcus neoformans		V
91		10.1128/EC.00314-12.	https://pubmed.ncbi.nlm.nih.gov/23243064/	A repurposing approach identifies off-patent drugs with fungicidal cryptococcal activity, a common structural chemotype, and pharmacological properties relevant to …	2013	V		Polymyxin E	37°C, 4 h	100 μM; MFC = MIC = n/a				chem	drug		n/a	V				V (calmodulin modulator)						14*fold-increase of of free adenylate kinase									Adenylate kinase release, MFC,				Cryptococcus neoformans		V
91		10.1128/EC.00314-12.	https://pubmed.ncbi.nlm.nih.gov/23243064/	A repurposing approach identifies off-patent drugs with fungicidal cryptococcal activity, a common structural chemotype, and pharmacological properties relevant to …	2013	V		Prochlorperazine	37°C, 4 h	100 μM; MFC = MIC = 64 μM				chem	drug		n/a	V				V (calmodulin modulator)						7 *fold-increase of of free adenylate kinase									Adenylate kinase release, MFC,				Cryptococcus neoformans		V
91		10.1128/EC.00314-12.	https://pubmed.ncbi.nlm.nih.gov/23243064/	A repurposing approach identifies off-patent drugs with fungicidal cryptococcal activity, a common structural chemotype, and pharmacological properties relevant to …	2013	V		Sertaline	37°C, 4 h	100 μM; MFC = MIC = 6 μM				chem	drug		n/a	V				V (calmodulin modulator)						5*fold-increase of of free adenylate kinase									Adenylate kinase release, MFC,				Cryptococcus neoformans		V
91		10.1128/EC.00314-12.	https://pubmed.ncbi.nlm.nih.gov/23243064/	A repurposing approach identifies off-patent drugs with fungicidal cryptococcal activity, a common structural chemotype, and pharmacological properties relevant to …	2013	V		Tamoxifen	37°C, 4 h	100 μM; MFC = MIC = 4 μM				chem	drug		n/a	V				V (calmodulin modulator)						4 *fold-increase of of free adenylate kinase									Adenylate kinase release, MFC,				Cryptococcus neoformans		V
91		10.1128/EC.00314-12.	https://pubmed.ncbi.nlm.nih.gov/23243064/	A repurposing approach identifies off-patent drugs with fungicidal cryptococcal activity, a common structural chemotype, and pharmacological properties relevant to …	2013	V		Thiethylperazine	37°C, 4 h	100 μM; MFC = MIC = n/a				chem	drug		n/a	V				V (calmodulin modulator)						5*fold-increase of of free adenylate kinase									Adenylate kinase release, MFC,				Cryptococcus neoformans		V
91		10.1128/EC.00314-12.	https://pubmed.ncbi.nlm.nih.gov/23243064/	A repurposing approach identifies off-patent drugs with fungicidal cryptococcal activity, a common structural chemotype, and pharmacological properties relevant to …	2013	V		Thioridazine	37°C, 4 h	100 μM; MFC = MIC = 16 μM				chem	drug		n/a	V				V (calmodulin modulator)						3 *fold-increase of of free adenylate kinase									Adenylate kinase release, MFC,				Cryptococcus neoformans		V
545	463	10.1128/EC.00291-08.	https://pubmed.ncbi.nlm.nih.gov/18806210/		2008	V		tunicamycin	30°C, 3, 5, or 7 h of incubation	Ca2+ uptake assay: 5 μg/ml, FITC-VAD-FMK, H2DCFDA, and PI: 2.5 μg/ml	no	75		chem	drug (glycosylation)	FK506 increases mortality strongly and rises caspase activation	No	V		V (H2DCFDA)	V	indirect (calcium/calcineurin signalling pathway is involved)	n/a	no/V (Mca1 deletion independent; FITC-VAD-fmk positive)	20(?)/38(?) all caspase positive cells are PI positive	20	data is available in the same experiment	38	0.526316	no	TUNEL	-	-	#VALUE!	7 h		PI	Methylene blue		Ca	Saccharomyces cerevisiae		v
357	303	10.1039/c3mb70056a.	-	Sophorolipid exhibits antifungal activity by ROS mediated endoplasmic reticulum stress and mitochondrial dysfunction pathways in Candida albicans	2019	V		TA-289 (equisetin-like compound)		MIC – 1-100 mM, cytotoxic - 100 mM				bio	lipid		no	V (massive)	n/a	V (H2DCFDA, increased expression Sod1, Cat1)	n/a	V (cytosolic calcium level is increased - Fluo3-AM)	n/a														PI			HAC1 activation, Mitoch depolarization (DiOC6), increased calcium, lactate dehydrogenase leakage	Candida albicans		v
501	428	10.1111/jam.12633.	https://pubmed.ncbi.nlm.nih.gov/25176011	Hibicuslide C-induced cell death in Candida albicans involves apoptosis mechanism.	2014	V		hibicuslide c		21*6 μmol/l, 2 h, 28°C				bio	plant extract	NAC	V	V (secondary)	n/a	V (DHR 123, HPF)	V (NAC)	V (mitochondrial and cytosolic calcium level is increased - Rhod-2AM and Fura-2AM, deletion of Mid1 (calcium channel) helps, but BAPTA doesnt help)	? (channel mutant reduces death, chelator does not)	V (FITC-VAD-fmk)	33(18)	15	12(2)	10	1.5		Annexin-FITC + PI, cytochrome C release, Fura-2AM, JC-1, Rhod-2AM, TUNEL	32(4)	28	2.8	2 h		PI			increase in intracellular calcium level	Candida albicans		v
67	65	10.1371/journal.pone.0045109.	https://pubmed.ncbi.nlm.nih.gov/23028789/		2012	V		acetic acid		60 mM	no	3	Hsp90-compromised strain tetO-HSP90/hsp90	chem	acid		V	V		V (H2DCFDA), reduces		indirect (calcineurin-pathway is involved, calcineurin-pathway-defective strain less sensitive to peroxide)	n/a	V (Mca1 levels; D2R) defective							RT-PCR, TUNEL						PI, CFU			we investigated the role of Hsp90 in apoptosis of C. albicans	Candida albicans		v
297	248	10.1016/j.micres.2017.11.003.	https://pubmed.ncbi.nlm.nih.gov/29458866/		2018	V		gold nanoparticles	28°C, 4 h	MIC - 32 μg/ml	no	31		phys	Nanoparticles	NAC doesnt help	V	no	n/a	no (H2DCFDA, MitoSOX Red)	no(NAC doesnt help)	V (mitochondrial calcium level is increased - Rhod-2AM)	n/a	V (FITC-VAD-fmk)	36(17)	19	3(4)	1	19		Annexin-FITC + PI, cytochrome C release, DAPI, JC-1, Mitotracker Green FM, Rhod-2AM, TUNEL	26(12)	14	14			PI				Candida albicans	YPD	V
67	65	10.1371/journal.pone.0045109.	https://pubmed.ncbi.nlm.nih.gov/23028789/		2012	V		hydrogen peroxide		5 mM	no	38		chem	Oxidant	calcineurin-pathway-defect strain less sensitive to peroxide	V	V		V (H2DCFDA), reduces		indirect (calcineurin-pathway is involved, calcineurin-pathway-defect strain less sensitive to peroxide)	n/a	V (Yca1 deletion; D2R) defective							RT-PCR, TUNEL						PI, CFU			investigated the role of Hsp90 in apoptosis of C. albicans	Candida albicans		v
585	497	10.1371/journal.pone.0006244.	https://pubmed.ncbi.nlm.nih.gov/19606215		2009	V		inositol depletion		not applicable	no	41	strain expressing the lumenal_Cnx1p mutant which lacks the trasmembrane domain and the cytosolic tail of this ER protein	bio	metabolic	Ire1 deletion	V	V	n/a	n/a		indirect (calnexin involved)	n/a	V (FITC-VAD-fmk; Pca1 deletion)	18(8)	10	40(20)	20	0.5			-	-	#VALUE!	24 h, inositol starvation in cells expressing a lumenal calnexin version compared to cells without lumenal calnexin		Phloxine B, CFU				Schizosaccharomyces pombe		v
12	7	10.1007/s10495-016-1254-1.	https://pubmed.ncbi.nlm.nih.gov/27207682		2016	V		melittin		2.5 μM	no	46		bio	peptide		V	V	n/a	V (H2DCFDA, lipid peroxidation)	n/a	V (mitochondrial and cytosolic calcium level is increased - Rhod-2AM and Fura-2AM)	n/a	V (FITC-VAD-fmk)	52 (25)	27	15(1)	14	1.92857		Annexin-FITC + PI, DAPI, Fura-2AM, GSH level, JC-1, Rhod-2AM, TUNEL	37(3)	34	2.42857			CFU			Calcium accumulation in the cytosol and mitochondria	Candida albicans		v
463	394	10.1111/1574-6968.12450.	https://pubmed.ncbi.nlm.nih.gov/24766524		2014			melittin	4 h, 28°C	2.5 μM	no	46		bio	peptide	thiourea (as a scavenger of ˙OH)	V	V (described previously)		V (HPF)		V (large mitochondrial and slight cytosolic calcium level increase - Rhod-2AM and Fura-2AM)	n/a	V ( FITC-VAD-FMK)	34(18)						JC-1, Ca2+ release									Ca2+ release from the endoplasmic reticulum and accumulation in mitochondria (Fura-2AM and Rhod-2AM)	Candida albicans		v
426	367	10.1093/femsyr/fow089.	https://pubmed.ncbi.nlm.nih.gov/27707757		2016	V		propionic acid		100 μM	no	62		chem	acid		V	V (Ann+PI+ 8 %)		V (H2DCFDA)		V (mitochondrial and cytosolic calcium level is increased - Rhod-2AM and Fura-2AM)	n/a	V (FITC-VAD-fmk)	38(18)	20	7(1)	6	3.33333		Annexin-FITC + PI, cytochrome c release, DAPI, DiOC6(3), Fura 2AM, Rhod-2AM, TUNEL,	25(10)	15	2.5	100 μM		CFU			example of good apoptosis evaluation, Calcium accumulation in the cytosol and mitochondria			v
220	183	10.1016/j.biocel.2016.09.008.	https://pubmed.ncbi.nlm.nih.gov/27639679/		2016	V		silibinin	28 ◦C, 4 h	ROS - 40, 60, 80, and 100 μM; K+ leakage - 100 μM	no	66		bio	flavonoid	ruthenium red	V	no		V (H2DCFDA, MitoSOX Red)		V (mitochondrial and cytosolic calcium level is increased - Rhod-2AM and Fura-2AM)	V (low calcium reduces death)	V (FITC-VAD-fmk)	no quantitative data		1(0)	1			Annexin-FITC + PI, Fura-2 AM, JC-1, Rhod-2AM, Ruthenium red, TUNEL	30(18)	12	12			MIC, PI		cell cycle arrest (SYTOX Green)	Ca2+ influx	Candida albicans	YPD	V
12	7	10.1007/s10495-016-1254-1.	https://pubmed.ncbi.nlm.nih.gov/27207682	Scolopendin 2 leads to cellular stress response in Candida albicans.	2016	V		scolopendin 2		ROS, Lipid peroxidation: 1.6 μM (1/4 MIC), 3.1 μM (1/2 MIC), and 6.3 μM (MIC), for other experiments: 1.6 μM				bio	peptide		V	V	n/a	V (H2DCFDA, lipid peroxidation)	n/a	V (mitochondrial and cytosolic calcium level is increased - Fluo3-AM and Rhod-2AM)	n/a	V (FITC-VAD-fmk)	38 (25)	13	8(1)	7	1.85714		Annexin-FITC + PI, DAPI, Fura-2AM, GSH level, JC-1, Rhod-2AM, TUNEL	13(3)	10	1.42857			CFU			Calcium accumulation in the cytosol and mitochondria	Candida albicans		v
106	83	10.1002/iub.1527.	https://pubmed.ncbi.nlm.nih.gov/27338801/	Cecropin A-induced apoptosis is regulated by ion balance and glutathione antioxidant system in Candida albicans.	2016	V		cecropin a		DAPI, TEM, TUNEL or FACS - 160 μg/mL, 9 h., Annexin-V FITC + PI, 160 μg/mL, 1 h				bio	peptide	pretreatment of ion channel blockers	V	no		V (H2DCFDA)		V (mitochondrial and cytosolic calcium level is increased - Rhod-2AM and Fura-2AM)	n/a	V (FITC-VAD-fmk)	no quantitative data		1 (1)	1			Annexin-FITC + PI, DAPI, JC-1, TUNEL	40	40	40			CFU				Candida albicans		v
108	85	10.1002/iub.1716.	https://pubmed.ncbi.nlm.nih.gov/29356280	Potential role of potassium and chloride channels in regulation of silymarin-induced apoptosis in Candida albicans.	2018	V		silymarin		2.5 μg/mL, 4h				bio	multicomponent extract	K+ ion channel blocker - tetraethylammoniumchloride	V	no (2,5% PI positive cells, but the cells are shrinked)	n/a	n/a		V (mitochondrial and cytosolic calcium level is increased - Rhod-2AM and Fura-2AM)	n/a	V (FITC-VAD-fmk)	32 (22)	10	1 (1)	1	10		Annexin-FITC + PI, JC-1, TUNEL	20 (8)	12	12			CFU			cytosolic and mitochondrial accumulation of calcium	Candida albicans		v
165	130	10.1007/s00284-014-0734-1.	https://pubmed.ncbi.nlm.nih.gov/25413604/	Novel antifungal mechanism of resveratrol: apoptosis inducer in Candida albicans.	2015	V		resveratrol		20 μM, 2 h at 28 C.				bio	Polyphenol		V	no (0,48% V(-)/PI(+) cells)		V (DHR 123, HPF)		V (mitochondrial calcium level is increased - Rhod-2AM)	n/a	V (FITC-VAD-fmk)	no quantitative data		1(1)	1			Annexin-FITC + PI, DAPI, DiOC6(3), JC-1, Rhod-2AM, TUNEL	31(14)	17	17			MIC			changes in mitochondrial Ca2+	Candida albicans		V
205	168	10.1016/j.bbagen.2016.12.026.	https://pubmed.ncbi.nlm.nih.gov/28040564/	Role of potassium channels in chlorogenic acid-induced apoptotic volume decrease and cell cycle arrest in Candida albicans.	2017	V		chlorogenic acid		4*MIC - 320 μg/mL, 2 h, 28 °C				chem	Acid	tetraethylammonium chloride (potassium channel blocker)	V	n/a		n/a		V (cytosolic calcium level is increased - Fura-2AM)	n/a	V (FITC-VAD-fmk)	33(13)	20					Calcium uptake, TUNEL						CFU, K+ efflux, MIC				Candida albicans	YPD	V
223	186	10.1016/j.biochi.2016.12.013.	https://pubmed.ncbi.nlm.nih.gov/28027901	Fungicide Bac8c triggers attenuation of mitochondrial homeostasis and caspase-dependent apoptotic death.	2017	V		bac8c (riwviwrr-nh2) peptide		1.6, 3.1, and 6.3 mM, 4 h, 28 C				bio	peptide		V	V	n/a	V (H2DCFDA, lipid peroxidation)	n/a	V (mitochondrial and cytosolic calcium level is increased - Rhod-2AM and Fura-2AM)	n/a	V (FITC-VAD-fmk)	25(?)	25	8(2)	6	4.16667		Annexin-FITC + PI, cytochrome C release, Fura-2AM, JC-1, Rhod-2AM	27(10)	17	2.83333						JC-1 membrane depol; no subG1, no effect on cell cycle, calcium accumulation	Candida albicans		v
277	231	10.1016/j.funbio.2019.11.009.	https://pubmed.ncbi.nlm.nih.gov/32008756	Quercetin-induced yeast apoptosis through mitochondrial dysfunction under the accumulation of magnesium in Candida albicans.	2020	V		quercetin		10 μg/ml, 28 C for 2 h				bio	flavonoid	hexaamminecobalt(III) chloride (Cohex) (inhibit Mg2þ transport between cytosol and mitochondria)	V	no	n/a	V (H2DCFDA, MitoSOX Red, mitochondrial glutation)	n/a	V (mitochondrial calcium level is increased - Rhod-2AM)	n/a		-		7(7)	1			Annexin-FITC + PI, GSH level, JC-1, TUNEL	19(9)	10	10						Mitochondrial Ca2+ levels were measured. And Mg2+ (Magnesium Green dye), Quercetin treatment increases Mg2þ levels and mitochondrial Ca2+	Candida albicans		v
360	304	10.1042/BCJ20170894.	https://pubmed.ncbi.nlm.nih.gov/29559502/	CGA-N12, a peptide derived from chromogranin A, promotes apoptosis of Candida tropicalis by attenuating mitochondrial functions.	2018	V		cga-n12		75 μM, 10 h, 28 °C				bio	Peptide		V	?		V (DHR 123)		V (mitochondrial and cytosolic calcium level is increased - Rhod-2AM and Fura-2AM)	n/a	V (FITC-VAD-fmk)	30(?)						DAPI, calcein leakage, FITC, gel electrophoresis, JC-1, Cytochrome c release				75 microM		CFU				Candida tropicalis	Sabouraud dextrose	V
454	385	10.1104/pp.106.082495.	https://pubmed.ncbi.nlm.nih.gov/16861572	Programmed cell death-involved aluminum toxicity in yeast alleviated by antiapoptotic members with decreased calcium signals.	2007	V		aluminum chloride		0-6 mM, 24 h				chem	metal	Yeast strains expressing Ced-9, Bcl-2, and PpBI-1 (including calcium burst)	V	V		V (H2DCFDA)	n/a	V (cytosolic calcium level is increased - Fluo3-AM)	n/a								EM, DAPI, TUNEL, subG1						CFU, FDA-PI (microscopy), PI (cytometry)			transient calcium increase (Fluo-3)	Saccharomyces cerevisiae		v
466	397	10.1111/imb.12124.	https://pubmed.ncbi.nlm.nih.gov/25209888	Identification of a novel antimicrobial peptide, scolopendin 1, derived from centipede Scolopendra subspinipes mutilans and its antifungal mechanism.	2014	V		scolopendin 1		MIC in the range of 5.0–20.0 μM, ROS etc - 10 μM				bio	peptide	NAC	V	no	n/a	V (DHR 123)	V (NAC)	V (mitochondrial and cytosolic calcium level is increased - Rhod-2AM and Fura-2AM)	n/a	V (FITC-VAD-fmk)	40(27)	13	0(0)	1	13		Annexin-FITC + PI, cytochrome C release, DAPI, JC-1, TUNEL	35(14)	21	21	10 μM		PI				Сandida albicans		v
486	414	10.1111/j.1567-1364.2010.00628.x.	https://pubmed.ncbi.nlm.nih.gov/20491936	Potassium deprivation is sufficient to induce a cell death program in Saccharomyces cerevisiae.	2010	V		potassium deficiency, egta		24 or 48 h, 15 mM, no KCl added or no KCl added in the presence of RbCl 15 mM.				chem	metabolic	rubidium supplementation helps somehow	V	no	? (vacuole fragmentation)	V (H2DCFDA)		V (cytosolic calcium level is increased - Fluo3-AM)	n/a	no (Yca1 deletion)	-		50(10)	40			Annexin-FITC + PI, DAPI, TUNEL	30(10)	20	0.5	48 h		PI			calcium related death?	Saccharomyces cerevisiae		v
42	35	10.1083/jcb.200408145.	https://pubmed.ncbi.nlm.nih.gov/15657396		2005	V		amiodarone		80 μM	no	5		chem	drug (calcium burst inducer)	Ysp1 deletion,	V	V	n/a	V (H2DCFDA)	V (NAC, alpha tocoferol)	V (cytosolic calcium level is increased - Fluo3-AM, but the effect of amiodarone is not abolished by EGTA and, hence, does not depend critically on the external calcium)	no	n/a							gel electrophoresis, TUNEL						PI, CFU	Methylene blue		Ca increase in cytosol	Saccharomyces cerevisiae		v
42	35	10.1083/jcb.200408145.	https://pubmed.ncbi.nlm.nih.gov/15657396		2005	V		amiodarone		80 μM	no	5		chem	drug (calcium burst inducer)	Ysp1 deletion,	V	V	n/a	V (H2DCFDA)	V (NAC, alpha tocoferol)	V (cytosolic calcium level is increased - Fluo3-AM, but the effect of amiodarone is not abolished by EGTA and, hence, does not depend critically on the external calcium)	no	n/a							gel electrophoresis, TUNEL						PI, CFU	Methylene blue		Ca increase in cytosol	Saccharomyces cerevisiae		v
283	236	10.1016/j.jep.2018.11.005.	https://pubmed.ncbi.nlm.nih.gov/30408533/	Effect of apigenin isolated from Aster yomena against Candida albicans: apigenin-triggered apoptotic pathway regulated by mitochondrial calcium signaling.	2019	V (4 h)		apigenin		0.625, 1.25, 2.5, 5, and 10 µg/mL, 12 h, 28 °C				bio	flavonoid	ruthenium red (mitochondrial calcium channel inhibitor), NAC (less)	V	V (no PI positive cells, but cell content flux - leakage of the intracellular potassium and an accumulation of intracellular calcium in the cytosol are present)		V (H2DCFDA, MitoSOX Red)		V (mitochondrial and cytosolic calcium level is increased - Rhod-2AM and Fura-2AM, calcium channel blocker reduces death)	V (low calcium reduces death)	V (FITC-VAD-fmk)	38(18)	20	no quantitative data				Annexin-FITC + PI, Fura-2AM, JC-1, Mitotracker Green FM, Rhod-2AM, TUNEL	ann+ general? 39(18)	-	#VALUE!			CFU			regulated by mitochondrial calcium signaling	Candida albicans		V
398	339	10.1080/10715762.2018.1511052.	https://pubmed.ncbi.nlm.nih.gov/30403895/	Role of calcium in reactive oxygen species-induced apoptosis in Candida albicans: an antifungal mechanism of antimicrobial peptide, PMAP-23.	2019	V		pmap-23 (riidllwrvrrpqkpkfvtvwvr-nh2)		2.5 μM				bio	Peptide	the mitochondrial Ca2+uptake inhibitor (ruthenium red) or ROS scavenger (N-acetylcysteine)	V	V (K+ efflux)		V (H2DCFDA, MitoSOX Red, Glutathione content)		V (mitochondrial and cytosolic calcium level is increased - Rhod-2AM and Fura-2AM, ruthenium red helps)	V (low calcium reduces death)	V (FITC-VAD-fmk)	no quantitative data (cant find the figures, no explanations in the text		no quantitative data (cant find the figures, no explanations in the text				Annexin-FITC + PI, DiBAC4(3), K+ efflux, TUNEL	no quantitative data (cant find the figures, no explanations in the text	-	#VALUE!						Ca2+-induced ROS	Candida albicans		V
417	358	10.1091/mbc.E16-05-0281.	https://pubmed.ncbi.nlm.nih.gov/27708136/	Glutathione depletion activates the yeast vacuolar transient receptor potential channel, Yvc1p, by reversible glutathionylation of specific cysteines.	2016			glutathione depletion		not applicable				bio	metabolic	Cch1p and Yvc1p deletion, +BAPTA-AM (the intracellular calcium chelator, can control free cytoplasmic Ca2+ at low levels)	V	V (secondary)		n/a		V (can be rescued by deletions in the two channels that pump calcium into the cytoplasm (Cch1p and Yvc1p) and by intracellular calcium chelator BAPTA-AM)	V (low calcium reduces death)	n/a	-		20(?)	20			Annexin-FITC + PI, TUNEL	57(?) ann+ general?	-	#VALUE!							Saccharomyces cerevisiae		v
641	544	10.3389/fcimb.2018.00445.	https://pubmed.ncbi.nlm.nih.gov/30662877	Antifungal Activity of Coumarin Against Candida albicans Is Related to Apoptosis.	2019	V		coumarin		0.5, 1.0, and 2.0 mg/mL				chem	drug	Ruthenium Red (mitochondiral Ca-channel inhibitor)	V	no	n/a	V (H2DCFDA)	no (NAC)	V (mitochondrial and cytosolic calcium level is increased - Fluo3-AM and Rhod2-AM, ruthenium helps)	V (low calcium reduces death)	V (FITC-VAD-fmk)	8(0)	8	0(0)	1	8		Annexin-FITC + PI, cytochrome C release, DAPI, TUNEL	18(3)	15	15	2 mg/ml		PI, CFU			JC-1 (membrane depolarization); calcium inhibitor prevents death	Candida albicans		v
42	35	10.1083/jcb.200408145.	https://pubmed.ncbi.nlm.nih.gov/15657396	Role of mitochondria in the pheromone- and amiodarone-induced programmed death of yeast	2005	V		alpha factor		0.1 mg/ml	no	4		natural bio	peptide (pheromone)	Ysp1 deletion,	V	V	n/a	V (H2DCFDA)	V (NAC, alpha tocoferol, Rho0 etc)	V (cytosolic calcium level is increased - Fluo3-AM)		n/a							gel electrophoresis, TUNEL						PI, CFU	Methylene blue		Ca increase in cytosol			V
516	441	10.1128/AAC.00966-12.	https://pubmed.ncbi.nlm.nih.gov/23357774/		2012	V (4, 6, or 24 h)		amiodarone+fluconasole	24 h	amiodarone (64 μM), or fluconazole (16 μg/ml) plus amiodarone (0.20 μM)	no	5	fluconazole-resistant strain	chem	drug (calcium burst inducer)		V	V (PI)		V (H2DCFDA), dose-dependent responses		V (calmodulin modulator)		V (FAM-DEVD-FMK)	61(0)/0(0)?	61	data is available in the same experiment	1	61		comet assay, Rho123, Rho 6G	-	-	#VALUE!			PI, MIC				Candida tropicalis	RPMI 1640	v
684	579	n/a	https://pubmed.ncbi.nlm.nih.gov/20058809	[Yeast cell ultrastructure after amiodarone treatment].	2009			amiodarone			no	5		chem	drug (calcium burst inducer)		V					V (calmodulin modulator)																			Saccharomyces cerevisiae
507	433	10.1111/mmi.12056.	https://pubmed.ncbi.nlm.nih.gov/23062268	Perturbation of sphingolipid metabolism induces endoplasmic reticulum stress-mediated mitochondrial apoptosis in budding yeast.	2012	V (lipid)		aureobasidin a		0,05-0,2 μg/ml, 0-4 h			arv1 deletion worsen the effect (even worse than in WT)	chem	drug	rsm23 deletion	V	n/a	n/a	V (slight, H2DCFDA)	n/a	V (cytosolic calcium level is increased - pmc1::lacZ reporter plasmid)		V (Yca1 deletion)							EM, cytochrome C release, TUNEL						CFU, spot test			ca 2+ is involved	Saccharomyces cerevisiae		V
162	127	10.1007/s00253-019-10119-3.	https://pubmed.ncbi.nlm.nih.gov/31659418		2019	V		cinnamaldehyde		MIC - 0.26 mg/mL, activated the metacaspase - 0.065, 0.13, 0.26, and 0.52 mg/mL				bio	phenylpropanoid		V (annex/PI very unconvincing)	? (no clear PI signal)		V (H2DCFDA)	n/a	V (mitochondrial and cytosolic calcium level is increased - Fluo3-AM and Rhod-2AM)	n/a	V (FITC-VAD-fmk)	62(3)	59	strange data				Annexin-FITC + PI (VERY BAD DATA), cytochrome release, DAPI, TUNEL	strange data	-	#VALUE!						mitoch and cytosolic Ca2+ increased (Fluo3-AM, Rhod-2AM); JC-1 shows mitoch depolarization			v
397	338	10.1080/10715762.2017.1407412.	https://pubmed.ncbi.nlm.nih.gov/29157011	Reactive oxygen species modulate itraconazole-induced apoptosis via mitochondrial disruption in Candida albicans.	2018	V		itraconazole		2 µg/ml, 2h, 28 °C				chem	drug (azole)	NAC	V (bad annex data, other methods seem ok)	no (low PI, high K+ leakage)	n/a	V (H2DCFDA, lipid peroxidation)	V (NAC)	V (mitochondrial calcium level is increased - Rhod-2AM)	n/a	V (FITC-VAD-fmk)	no quantitative data (cant find the figures, no explanations in the text		no quantitative data (cant find the figures, no explanations in the text				Annexin-FITC + PI (BAD DATA), cytochrome c release, TUNEL, JC-1	no quantitative data (cant find the figures, no explanations in the text	-	#VALUE!			PI			Potassium leakage, GSH/GSSG ratio,	Candida albicans		v
425	366	10.1093/femsyr/fow013.	https://pubmed.ncbi.nlm.nih.gov/26880798/	(-)-Nortrachelogenin from Partrinia scabiosaefolia elicits an apoptotic response in Candida albicans.	2016	V		(-)-nortrachelogenin		12.5 μg/ml				bio	Active Lignan From Wikstroemia indica		V (if low concentrations were used)	V (if high concentrations were used)		V (H2DCFDA)		V (mitochondrial and cytosolic calcium level is increased - Rhod-2AM and Fura-2AM)	n/a	V (FITC-VAD-fmk)	no quantitative data		fluorescence intensity data				Annexin-FITC + PI, DiSC3(5), cytochrome C release, DPH, JC-1, Rhod-2AM, TUNEL	50(?)	50	#DIV/0!	12.5 μg/ml		MIC, DiSC3(5), DPH				Candida albicans	YPD	v
159	124	10.1007/s00253-017-8146-3.	https://pubmed.ncbi.nlm.nih.gov/28224196/	Calcium and oxidative stress mediate perillaldehyde-induced apoptosis in Candida albicans.	2017	V		perillaldehyde		Antifungal susceptibility: from 0.00313 to 3.2 μL/mL, 28 °C, 8 h. All other experiments : 0.05, 0.1, 0.2, and 0.4 μL/mL, 28 °C, 2 h				bio	Natural organic compound		V (over 75% of Ann+PI- cells 12 h)	V (secondary) (not very good dot plots)		V (H2DCFDA)		V (mitochondrial and cytosolic calcium level is increased - Fluo3-AM and Rhod-2AM)	n/a	V (FITC-VAD-fmk)	55(1) 2h	54	53(25) 6 h	28	1.92857		Annexin-FITC + PI, DAPI, JC-1	27(5) 6 h	-	#VALUE!			CFU				Candida albicans		V
392	334	10.1074/jbc.M707593200.	https://pubmed.ncbi.nlm.nih.gov/17974566		2007	V		amiodarone		15 μM	no	5		chem	drug (calcium burst inducer)							V (amiodarone triggers a large transcriptional response to calcium burst, reported previously)	n/a															FUN-1			Saccharomyces cerevisiae		V
392	334	10.1074/jbc.M707593200.	https://pubmed.ncbi.nlm.nih.gov/17974566		2007	V		amiodarone		15 μM	no	5		chem	drug (calcium burst inducer)							V (calmodulin modulator)	n/a															FUN-1			Saccharomyces cerevisiae		V
40	32	10.1074/jbc.M113.508705.	https://pubmed.ncbi.nlm.nih.gov/24142703		2013	V (7 h)		miconazole		0.25 μg/ml	no	51	cch1	chem	drug (azole)			V (strong PI signal because of gene deletion)		n/a		indirect (high affinity calcium influx system is involved)	n/a	n/a													PI				Candida albicans		v
40	32	10.1074/jbc.M113.508705.	https://pubmed.ncbi.nlm.nih.gov/24142703		2013	V (7 h)		tunicamycin		2.5 μg/ml	no	75	cch1	chem	drug (glycosylation)			V (strong PI signal because of gene deletion)		n/a		indirect (high affinity calcium influx system is involved)	n/a	n/a													PI				Candida albicans		v
40	32	10.1074/jbc.M113.508705.	https://pubmed.ncbi.nlm.nih.gov/24142703		2013	V (7 h)		tunicamycin		2.5 μg/ml	no	75	Kch1	chem	drug (glycosylation)			V (strong PI signal because of gene deletion)		n/a		indirect (high affinity calcium influx system is involved)	n/a	n/a													PI				Candida albicans		v
419	360	10.1093/emboj/21.10.2343.	https://pubmed.ncbi.nlm.nih.gov/12006487		2002	V		tunicamycin	0, 30 or 150 min	2.5 mg/ml	no	75	cch1, mid1, cmk1, cmk2, cnb1 - Ca2+ in¯ux and signaling factors	chem	drug (glycosylation)			n/a	n/a	n/a		V (mutation background with calcium level perturbations)	n/a	n/a														Methylene blue			Saccharomyces cerevisiae		V
15	10	10.1016/j.bbabio.2006.07.005.	https://pubmed.ncbi.nlm.nih.gov/16962064		2006	V		amiodarone		80 μM	no	5		chem	drug (calcium burst inducer)	ysp2 deletion				V (H2DCFDA, Mitotracker red)		V (calmodulin modulator)		n/a							n/a						CFU			Important stuff about pH affecting ROS efficacy in killing	Saccharomyces cerevisiae		v
92		10.1177/1087057108320713		A high-throughput screening assay for small molecules that disrupt yeast cell integrity	2008	V		Amiodarone			no	5		drug	chem			V				V (calmodulin modulator)							30*fold-increase of of free adenylate kinase								Adenylate kinase release, PI				Saccharomyces cerevisiae		V
546	464	10.1128/EC.4.4.703-715.2005.	https://pubmed.ncbi.nlm.nih.gov/15821130	Transcriptional response of Saccharomyces cerevisiae to the plasma membrane-perturbing compound chitosan.	2005	V (3 h)		chitosan		0-50 μg/ml, in a buffer at pH 5.5				chem				V (cellular leakage)				V (calcineurin-dependent pathway is involved in the response to chitosan)															CFU				Saccharomyces cerevisiae		V
												60
												18
												21

## Sheet: 2. Pure necrosis calcium
Pure necrosis calcium
		DOI	PMID		year	Acute -Death of non-dividing cells	Chronic-Cell division continues during stimulus	Treatment	Treatment conditions	Concentration	unique stimulus?	Non-unique stimulus identifier	Mutation background of cells subjected to treatment	Treatment type (chem(metal,oxidizers,etc, nanoparticles); biologic-(peptide, drugs, oils, lipids), phys(pH, temp, irradiation, mechanics etc)	Treatment subtype	Preventive treatments	Apoptosis?	Necrosis?	Lysosome- and autophagy-mediated death	ROS?	ROS causative	Calcium?	Calcium causation	Metacaspase? (YCA1/Mca1)	% of FITC-VAD-fmk positive general (background signal - untreated control - in the brackets) / % of PI positive general (in the same experiment)	increase in caspase activity (in % of overall cell population) прирост по активности каспаз (абсолютн значение)	% of membrane-permeable cells (PI, Sytox, ADD positive) general (was measured in another experiment) - ann-PI+ and ann+PI+	Increase of PI+ population (% of overall population) (data similar to PI also included)	caspase/PI+ ratio	Apoptosis-inducing factor (AIF1)	Apoptosis methods	% of Ann+PI- after treatment	increase of Ann+PI- population (in % of overall population)	Ann+PI-/(PI+ overall)	Concentrations or treatment duration for both caspase\annexin experiments if some specific concentration were chosen	% CFU	Viability method	Vitality method	Terminal phenotype	Comm	Yeast/fungi?	Growth Medium	SELECTED PAPERS WITH NICE METHOD ARRAY -Has apoptosis methods/CFU+(PI, etc), ROS, Metacaspase
545	463	10.1128/EC.00291-08.	https://pubmed.ncbi.nlm.nih.gov/18806210/		2008	V		tunicamycin	30°C, 3, 5, or 7 h of incubation	Ca2+ uptake assay: 5 μg/ml, FITC-VAD-FMK, H2DCFDA, and PI: 2.5 μg/ml	no	75		chem	drug (glycosylation)	FK506 increases mortality strongly and rises caspase activation	No	V		V (H2DCFDA)	V	indirect (calcium/calcineurin signalling pathway is involved)	n/a	no/V (Mca1 deletion independent; FITC-VAD-fmk positive)	20(?)/38(?) all caspase positive cells are PI positive	20	data is available in the same experiment	38	0.526316	no	TUNEL	-	-	#VALUE!	7 h		PI	Methylene blue		Ca	Saccharomyces cerevisiae		v
357	303	10.1039/c3mb70056a.	-	Sophorolipid exhibits antifungal activity by ROS mediated endoplasmic reticulum stress and mitochondrial dysfunction pathways in Candida albicans	2019	V		TA-289 (equisetin-like compound)		MIC – 1-100 mM, cytotoxic - 100 mM				bio	lipid		no	V (massive)	n/a	V (H2DCFDA, increased expression Sod1, Cat1)	n/a	V (cytosolic calcium level is increased - Fluo3-AM)	n/a														PI			HAC1 activation, Mitoch depolarization (DiOC6), increased calcium, lactate dehydrogenase leakage	Candida albicans		v

## Sheet: 3. A+N Calcium
apoptosis+necrosis calcium
		DOI	PMID		year	Acute -Death of non-dividing cells	Chronic-Cell division continues during stimulus	Treatment	Treatment conditions	Concentration	unique stimulus?	Non-unique stimulus identifier	Mutation background of cells subjected to treatment	Treatment type (chem(metal,oxidizers,etc, nanoparticles); biologic-(peptide, drugs, oils, lipids), phys(pH, temp, irradiation, mechanics etc)	Treatment subtype	Preventive treatments	Apoptosis?	Necrosis?	Lysosome- and autophagy-mediated death	ROS?	ROS causative	Calcium?	Calcium causation	Metacaspase? (YCA1/Mca1)	% of FITC-VAD-fmk positive general (background signal - untreated control - in the brackets) / % of PI positive general (in the same experiment)	increase in caspase activity (in % of overall cell population) прирост по активности каспаз (абсолютн значение)	% of membrane-permeable cells (PI, Sytox, ADD positive) general (was measured in another experiment) - ann-PI+ and ann+PI+	Increase of PI+ population (% of overall population) (data similar to PI also included)	caspase/PI+ ratio	Apoptosis-inducing factor (AIF1)	Apoptosis methods	% of Ann+PI- after treatment	increase of Ann+PI- population (in % of overall population)	Ann+PI-/(PI+ overall)	Concentrations or treatment duration for both caspase\annexin experiments if some specific concentration were chosen	% CFU	Viability method	Vitality method	Terminal phenotype	Comm	Yeast/fungi?	Growth Medium	SELECTED PAPERS WITH NICE METHOD ARRAY -Has apoptosis methods/CFU+(PI, etc), ROS, Metacaspase
501	428	10.1111/jam.12633.	https://pubmed.ncbi.nlm.nih.gov/25176011	Hibicuslide C-induced cell death in Candida albicans involves apoptosis mechanism.	2014	V		hibicuslide c		21*6 μmol/l, 2 h, 28°C				bio	plant extract	NAC	V	V (secondary)	n/a	V (DHR 123, HPF)	V (NAC)	V (mitochondrial and cytosolic calcium level is increased - Rhod-2AM and Fura-2AM, deletion of Mid1 (calcium channel) helps, but BAPTA doesnt help)	? (channel mutant reduces death, chelator does not)	V (FITC-VAD-fmk)	33(18)	15	12(2)	10	1.5		Annexin-FITC + PI, cytochrome C release, Fura-2AM, JC-1, Rhod-2AM, TUNEL	32(4)	28	2.8	2 h		PI			increase in intracellular calcium level	Candida albicans		v
67	65	10.1371/journal.pone.0045109.	https://pubmed.ncbi.nlm.nih.gov/23028789/		2012	V		acetic acid		60 mM	no	3	Hsp90-compromised strain tetO-HSP90/hsp90	chem	acid		V	V		V (H2DCFDA), reduces		indirect (calcineurin-pathway is involved, calcineurin-pathway-defective strain less sensitive to peroxide)	n/a	V (Mca1 levels; D2R) defective							RT-PCR, TUNEL						PI, CFU			we investigated the role of Hsp90 in apoptosis of C. albicans	Candida albicans		v
67	65	10.1371/journal.pone.0045109.	https://pubmed.ncbi.nlm.nih.gov/23028789/		2012	V		hydrogen peroxide		5 mM	no	38		chem	Oxidant	calcineurin-pathway-defect strain less sensitive to peroxide	V	V		V (H2DCFDA), reduces		indirect (calcineurin-pathway is involved, calcineurin-pathway-defect strain less sensitive to peroxide)	n/a	V (Yca1 deletion; D2R) defective							RT-PCR, TUNEL						PI, CFU			investigated the role of Hsp90 in apoptosis of C. albicans	Candida albicans		v
585	497	10.1371/journal.pone.0006244.	https://pubmed.ncbi.nlm.nih.gov/19606215		2009	V		inositol depletion		not applicable	no	41	strain expressing the lumenal_Cnx1p mutant which lacks the trasmembrane domain and the cytosolic tail of this ER protein	bio	metabolic	Ire1 deletion	V	V	n/a	n/a		indirect (calnexin involved)	n/a	V (FITC-VAD-fmk; Pca1 deletion)	18(8)	10	40(20)	20	0.5			-	-	#VALUE!	24 h, inositol starvation in cells expressing a lumenal calnexin version compared to cells without lumenal calnexin		Phloxine B, CFU				Schizosaccharomyces pombe		v
12	7	10.1007/s10495-016-1254-1.	https://pubmed.ncbi.nlm.nih.gov/27207682		2016	V		melittin		2.5 μM	no	46		bio	peptide		V	V	n/a	V (H2DCFDA, lipid peroxidation)	n/a	V (mitochondrial and cytosolic calcium level is increased - Rhod-2AM and Fura-2AM)	n/a	V (FITC-VAD-fmk)	52 (25)	27	15(1)	14	1.92857		Annexin-FITC + PI, DAPI, Fura-2AM, GSH level, JC-1, Rhod-2AM, TUNEL	37(3)	34	2.42857			CFU			Calcium accumulation in the cytosol and mitochondria	Candida albicans		v
463	394	10.1111/1574-6968.12450.	https://pubmed.ncbi.nlm.nih.gov/24766524		2014			melittin	4 h, 28°C	2.5 μM	no	46		bio	peptide	thiourea (as a scavenger of ˙OH)	V	V (described previously)		V (HPF)		V (large mitochondrial and slight cytosolic calcium level increase - Rhod-2AM and Fura-2AM)	n/a	V ( FITC-VAD-FMK)	34(18)						JC-1, Ca2+ release									Ca2+ release from the endoplasmic reticulum and accumulation in mitochondria (Fura-2AM and Rhod-2AM)	Candida albicans		v
426	367	10.1093/femsyr/fow089.	https://pubmed.ncbi.nlm.nih.gov/27707757		2016	V		propionic acid		100 μM	no	62		chem	acid		V	V (Ann+PI+ 8 %)		V (H2DCFDA)		V (mitochondrial and cytosolic calcium level is increased - Rhod-2AM and Fura-2AM)	n/a	V (FITC-VAD-fmk)	38(18)	20	7(1)	6	3.33333		Annexin-FITC + PI, cytochrome c release, DAPI, DiOC6(3), Fura 2AM, Rhod-2AM, TUNEL,	25(10)	15	2.5	100 μM		CFU			example of good apoptosis evaluation, Calcium accumulation in the cytosol and mitochondria			v
12	7	10.1007/s10495-016-1254-1.	https://pubmed.ncbi.nlm.nih.gov/27207682	Scolopendin 2 leads to cellular stress response in Candida albicans.	2016	V		scolopendin 2		ROS, Lipid peroxidation: 1.6 μM (1/4 MIC), 3.1 μM (1/2 MIC), and 6.3 μM (MIC), for other experiments: 1.6 μM				bio	peptide		V	V	n/a	V (H2DCFDA, lipid peroxidation)	n/a	V (mitochondrial and cytosolic calcium level is increased - Fluo3-AM and Rhod-2AM)	n/a	V (FITC-VAD-fmk)	38 (25)	13	8(1)	7	1.85714		Annexin-FITC + PI, DAPI, Fura-2AM, GSH level, JC-1, Rhod-2AM, TUNEL	13(3)	10	1.42857			CFU			Calcium accumulation in the cytosol and mitochondria	Candida albicans		v
223	186	10.1016/j.biochi.2016.12.013.	https://pubmed.ncbi.nlm.nih.gov/28027901	Fungicide Bac8c triggers attenuation of mitochondrial homeostasis and caspase-dependent apoptotic death.	2017	V		bac8c (riwviwrr-nh2) peptide		1.6, 3.1, and 6.3 mM, 4 h, 28 C				bio	peptide		V	V	n/a	V (H2DCFDA, lipid peroxidation)	n/a	V (mitochondrial and cytosolic calcium level is increased - Rhod-2AM and Fura-2AM)	n/a	V (FITC-VAD-fmk)	25(?)	25	8(2)	6	4.16667		Annexin-FITC + PI, cytochrome C release, Fura-2AM, JC-1, Rhod-2AM	27(10)	17	2.83333						JC-1 membrane depol; no subG1, no effect on cell cycle, calcium accumulation	Candida albicans		v
454	385	10.1104/pp.106.082495.	https://pubmed.ncbi.nlm.nih.gov/16861572	Programmed cell death-involved aluminum toxicity in yeast alleviated by antiapoptotic members with decreased calcium signals.	2007	V		aluminum chloride		0-6 mM, 24 h				chem	metal	Yeast strains expressing Ced-9, Bcl-2, and PpBI-1 (including calcium burst)	V	V		V (H2DCFDA)	n/a	V (cytosolic calcium level is increased - Fluo3-AM)	n/a								EM, DAPI, TUNEL, subG1						CFU, FDA-PI (microscopy), PI (cytometry)			transient calcium increase (Fluo-3)	Saccharomyces cerevisiae		v
42	35	10.1083/jcb.200408145.	https://pubmed.ncbi.nlm.nih.gov/15657396		2005	V		amiodarone		80 μM	no	5		chem	drug (calcium burst inducer)	Ysp1 deletion,	V	V	n/a	V (H2DCFDA)	V (NAC, alpha tocoferol)	V (cytosolic calcium level is increased - Fluo3-AM, but the effect of amiodarone is not abolished by EGTA and, hence, does not depend critically on the external calcium)	no	n/a							gel electrophoresis, TUNEL						PI, CFU	Methylene blue		Ca increase in cytosol	Saccharomyces cerevisiae		v
42	35	10.1083/jcb.200408145.	https://pubmed.ncbi.nlm.nih.gov/15657396		2005	V		amiodarone		80 μM	no	5		chem	drug (calcium burst inducer)	Ysp1 deletion,	V	V	n/a	V (H2DCFDA)	V (NAC, alpha tocoferol)	V (cytosolic calcium level is increased - Fluo3-AM, but the effect of amiodarone is not abolished by EGTA and, hence, does not depend critically on the external calcium)	no	n/a							gel electrophoresis, TUNEL						PI, CFU	Methylene blue		Ca increase in cytosol	Saccharomyces cerevisiae		v
283	236	10.1016/j.jep.2018.11.005.	https://pubmed.ncbi.nlm.nih.gov/30408533/	Effect of apigenin isolated from Aster yomena against Candida albicans: apigenin-triggered apoptotic pathway regulated by mitochondrial calcium signaling.	2019	V (4 h)		apigenin		0.625, 1.25, 2.5, 5, and 10 µg/mL, 12 h, 28 °C				bio	flavonoid	ruthenium red (mitochondrial calcium channel inhibitor), NAC (less)	V	V (no PI positive cells, but cell content flux - leakage of the intracellular potassium and an accumulation of intracellular calcium in the cytosol are present)		V (H2DCFDA, MitoSOX Red)		V (mitochondrial and cytosolic calcium level is increased - Rhod-2AM and Fura-2AM, calcium channel blocker reduces death)	V (low calcium reduces death)	V (FITC-VAD-fmk)	38(18)	20	no quantitative data				Annexin-FITC + PI, Fura-2AM, JC-1, Mitotracker Green FM, Rhod-2AM, TUNEL	ann+ general? 39(18)	-	#VALUE!			CFU			regulated by mitochondrial calcium signaling	Candida albicans		V
398	339	10.1080/10715762.2018.1511052.	https://pubmed.ncbi.nlm.nih.gov/30403895/	Role of calcium in reactive oxygen species-induced apoptosis in Candida albicans: an antifungal mechanism of antimicrobial peptide, PMAP-23.	2019	V		pmap-23 (riidllwrvrrpqkpkfvtvwvr-nh2)		2.5 μM				bio	Peptide	the mitochondrial Ca2+uptake inhibitor (ruthenium red) or ROS scavenger (N-acetylcysteine)	V	V (K+ efflux)		V (H2DCFDA, MitoSOX Red, Glutathione content)		V (mitochondrial and cytosolic calcium level is increased - Rhod-2AM and Fura-2AM, ruthenium red helps)	V (low calcium reduces death)	V (FITC-VAD-fmk)	no quantitative data (cant find the figures, no explanations in the text		no quantitative data (cant find the figures, no explanations in the text				Annexin-FITC + PI, DiBAC4(3), K+ efflux, TUNEL	no quantitative data (cant find the figures, no explanations in the text	-	#VALUE!						Ca2+-induced ROS	Candida albicans		V
417	358	10.1091/mbc.E16-05-0281.	https://pubmed.ncbi.nlm.nih.gov/27708136/	Glutathione depletion activates the yeast vacuolar transient receptor potential channel, Yvc1p, by reversible glutathionylation of specific cysteines.	2016			glutathione depletion		not applicable				bio	metabolic	Cch1p and Yvc1p deletion, +BAPTA-AM (the intracellular calcium chelator, can control free cytoplasmic Ca2+ at low levels)	V	V (secondary)		n/a		V (can be rescued by deletions in the two channels that pump calcium into the cytoplasm (Cch1p and Yvc1p) and by intracellular calcium chelator BAPTA-AM)	V (low calcium reduces death)	n/a	-		20(?)	20			Annexin-FITC + PI, TUNEL	57(?) ann+ general?	-	#VALUE!							Saccharomyces cerevisiae		v
42	35	10.1083/jcb.200408145.	https://pubmed.ncbi.nlm.nih.gov/15657396	Role of mitochondria in the pheromone- and amiodarone-induced programmed death of yeast	2005	V		alpha factor		0.1 mg/ml	no	4		natural bio	peptide (pheromone)	Ysp1 deletion,	V	V	n/a	V (H2DCFDA)	V (NAC, alpha tocoferol, Rho0 etc)	V (cytosolic calcium level is increased - Fluo3-AM)		n/a							gel electrophoresis, TUNEL						PI, CFU	Methylene blue		Ca increase in cytosol			V
516	441	10.1128/AAC.00966-12.	https://pubmed.ncbi.nlm.nih.gov/23357774/		2012	V (4, 6, or 24 h)		amiodarone+fluconasole	24 h	amiodarone (64 μM), or fluconazole (16 μg/ml) plus amiodarone (0.20 μM)	no	5	fluconazole-resistant strain	chem	drug (calcium burst inducer)		V	V (PI)		V (H2DCFDA), dose-dependent responses		V (calmodulin modulator)		V (FAM-DEVD-FMK)	61(0)/0(0)?	61	data is available in the same experiment	1	61		comet assay, Rho123, Rho 6G	-	-	#VALUE!			PI, MIC				Candida tropicalis	RPMI 1640	v
425	366	10.1093/femsyr/fow013.	https://pubmed.ncbi.nlm.nih.gov/26880798/	(-)-Nortrachelogenin from Partrinia scabiosaefolia elicits an apoptotic response in Candida albicans.	2016	V		(-)-nortrachelogenin		12.5 μg/ml				bio	Active Lignan From Wikstroemia indica		V (if low concentrations were used)	V (if high concentrations were used)		V (H2DCFDA)		V (mitochondrial and cytosolic calcium level is increased - Rhod-2AM and Fura-2AM)	n/a	V (FITC-VAD-fmk)	no quantitative data		fluorescence intensity data				Annexin-FITC + PI, DiSC3(5), cytochrome C release, DPH, JC-1, Rhod-2AM, TUNEL	50(?)	50	#DIV/0!	12.5 μg/ml		MIC, DiSC3(5), DPH				Candida albicans	YPD	v
159	124	10.1007/s00253-017-8146-3.	https://pubmed.ncbi.nlm.nih.gov/28224196/	Calcium and oxidative stress mediate perillaldehyde-induced apoptosis in Candida albicans.	2017	V		perillaldehyde		Antifungal susceptibility: from 0.00313 to 3.2 μL/mL, 28 °C, 8 h. All other experiments : 0.05, 0.1, 0.2, and 0.4 μL/mL, 28 °C, 2 h				bio	Natural organic compound		V (over 75% of Ann+PI- cells 12 h)	V (secondary) (not very good dot plots)		V (H2DCFDA)		V (mitochondrial and cytosolic calcium level is increased - Fluo3-AM and Rhod-2AM)	n/a	V (FITC-VAD-fmk)	55(1) 2h	54	53(25) 6 h	28	1.92857		Annexin-FITC + PI, DAPI, JC-1	27(5) 6 h	-	#VALUE!			CFU				Candida albicans		V

## Sheet: 4. Pure apoptosis calcium
Pure apoptosis Calcium
		DOI	PMID		year	Acute -Death of non-dividing cells	Chronic-Cell division continues during stimulus	Treatment	Treatment conditions	Concentration	unique stimulus?	Non-unique stimulus identifier	Mutation background of cells subjected to treatment	Treatment type (chem(metal,oxidizers,etc, nanoparticles); biologic-(peptide, drugs, oils, lipids), phys(pH, temp, irradiation, mechanics etc)	Treatment subtype	Preventive treatments	Apoptosis?	Necrosis?	Lysosome- and autophagy-mediated death	ROS?	ROS causative	Calcium?	Calcium causation	Metacaspase? (YCA1/Mca1)	% of FITC-VAD-fmk positive general (background signal - untreated control - in the brackets) / % of PI positive general (in the same experiment)	increase in caspase activity (in % of overall cell population) прирост по активности каспаз (абсолютн значение)	% of membrane-permeable cells (PI, Sytox, ADD positive) general (was measured in another experiment) - ann-PI+ and ann+PI+	Increase of PI+ population (% of overall population) (data similar to PI also included)	caspase/PI+ ratio	Apoptosis-inducing factor (AIF1)	Apoptosis methods	% of Ann+PI- after treatment	increase of Ann+PI- population (in % of overall population)	Ann+PI-/(PI+ overall)	Concentrations or treatment duration for both caspase\annexin experiments if some specific concentration were chosen	% CFU	Viability method	Vitality method	Terminal phenotype	Comm	Yeast/fungi?	Growth Medium	SELECTED PAPERS WITH NICE METHOD ARRAY -Has apoptosis methods/CFU+(PI, etc), ROS, Metacaspase
297	248	10.1016/j.micres.2017.11.003.	https://pubmed.ncbi.nlm.nih.gov/29458866/		2018	V		gold nanoparticles	28°C, 4 h	MIC - 32 μg/ml	no	31		phys	Nanoparticles	NAC doesnt help	V	no	n/a	no (H2DCFDA, MitoSOX Red)	no(NAC doesnt help)	V (mitochondrial calcium level is increased - Rhod-2AM)	n/a	V (FITC-VAD-fmk)	36(17)	19	3(4)	1	19		Annexin-FITC + PI, cytochrome C release, DAPI, JC-1, Mitotracker Green FM, Rhod-2AM, TUNEL	26(12)	14	14			PI				Candida albicans	YPD	V
220	183	10.1016/j.biocel.2016.09.008.	https://pubmed.ncbi.nlm.nih.gov/27639679/		2016	V		silibinin	28 ◦C, 4 h	ROS - 40, 60, 80, and 100 μM; K+ leakage - 100 μM	no	66		bio	flavonoid	ruthenium red	V	no		V (H2DCFDA, MitoSOX Red)		V (mitochondrial and cytosolic calcium level is increased - Rhod-2AM and Fura-2AM)	V (low calcium reduces death)	V (FITC-VAD-fmk)	no quantitative data		1(0)	1			Annexin-FITC + PI, Fura-2 AM, JC-1, Rhod-2AM, Ruthenium red, TUNEL	30(18)	12	12			MIC, PI		cell cycle arrest (SYTOX Green)	Ca2+ influx	Candida albicans	YPD	V
106	83	10.1002/iub.1527.	https://pubmed.ncbi.nlm.nih.gov/27338801/	Cecropin A-induced apoptosis is regulated by ion balance and glutathione antioxidant system in Candida albicans.	2016	V		cecropin a		DAPI, TEM, TUNEL or FACS - 160 μg/mL, 9 h., Annexin-V FITC + PI, 160 μg/mL, 1 h				bio	peptide	pretreatment of ion channel blockers	V	no		V (H2DCFDA)		V (mitochondrial and cytosolic calcium level is increased - Rhod-2AM and Fura-2AM)	n/a	V (FITC-VAD-fmk)	no quantitative data		1 (1)	1			Annexin-FITC + PI, DAPI, JC-1, TUNEL	40	40	40			CFU				Candida albicans		v
108	85	10.1002/iub.1716.	https://pubmed.ncbi.nlm.nih.gov/29356280	Potential role of potassium and chloride channels in regulation of silymarin-induced apoptosis in Candida albicans.	2018	V		silymarin		2.5 μg/mL, 4h				bio	multicomponent extract	K+ ion channel blocker - tetraethylammoniumchloride	V	no (2,5% PI positive cells, but the cells are shrinked)	n/a	n/a		V (mitochondrial and cytosolic calcium level is increased - Rhod-2AM and Fura-2AM)	n/a	V (FITC-VAD-fmk)	32 (22)	10	1 (1)	1	10		Annexin-FITC + PI, JC-1, TUNEL	20 (8)	12	12			CFU			cytosolic and mitochondrial accumulation of calcium	Candida albicans		v
165	130	10.1007/s00284-014-0734-1.	https://pubmed.ncbi.nlm.nih.gov/25413604/	Novel antifungal mechanism of resveratrol: apoptosis inducer in Candida albicans.	2015	V		resveratrol		20 μM, 2 h at 28 C.				bio	Polyphenol		V	no (0,48% V(-)/PI(+) cells)		V (DHR 123, HPF)		V (mitochondrial calcium level is increased - Rhod-2AM)	n/a	V (FITC-VAD-fmk)	no quantitative data		1(1)	1			Annexin-FITC + PI, DAPI, DiOC6(3), JC-1, Rhod-2AM, TUNEL	31(14)	17	17			MIC			changes in mitochondrial Ca2+	Candida albicans		V
277	231	10.1016/j.funbio.2019.11.009.	https://pubmed.ncbi.nlm.nih.gov/32008756	Quercetin-induced yeast apoptosis through mitochondrial dysfunction under the accumulation of magnesium in Candida albicans.	2020	V		quercetin		10 μg/ml, 28 C for 2 h				bio	flavonoid	hexaamminecobalt(III) chloride (Cohex) (inhibit Mg2þ transport between cytosol and mitochondria)	V	no	n/a	V (H2DCFDA, MitoSOX Red, mitochondrial glutation)	n/a	V (mitochondrial calcium level is increased - Rhod-2AM)	n/a		-		7(7)	1			Annexin-FITC + PI, GSH level, JC-1, TUNEL	19(9)	10	10						Mitochondrial Ca2+ levels were measured. And Mg2+ (Magnesium Green dye), Quercetin treatment increases Mg2þ levels and mitochondrial Ca2+	Candida albicans		v
466	397	10.1111/imb.12124.	https://pubmed.ncbi.nlm.nih.gov/25209888	Identification of a novel antimicrobial peptide, scolopendin 1, derived from centipede Scolopendra subspinipes mutilans and its antifungal mechanism.	2014	V		scolopendin 1		MIC in the range of 5.0–20.0 μM, ROS etc - 10 μM				bio	peptide	NAC	V	no	n/a	V (DHR 123)	V (NAC)	V (mitochondrial and cytosolic calcium level is increased - Rhod-2AM and Fura-2AM)	n/a	V (FITC-VAD-fmk)	40(27)	13	0(0)	1	13		Annexin-FITC + PI, cytochrome C release, DAPI, JC-1, TUNEL	35(14)	21	21	10 μM		PI				Сandida albicans		v
486	414	10.1111/j.1567-1364.2010.00628.x.	https://pubmed.ncbi.nlm.nih.gov/20491936	Potassium deprivation is sufficient to induce a cell death program in Saccharomyces cerevisiae.	2010	V		potassium deficiency, egta		24 or 48 h, 15 mM, no KCl added or no KCl added in the presence of RbCl 15 mM.				chem	metabolic	rubidium supplementation helps somehow	V	no	? (vacuole fragmentation)	V (H2DCFDA)		V (cytosolic calcium level is increased - Fluo3-AM)	n/a	no (Yca1 deletion)	-		50(10)	40			Annexin-FITC + PI, DAPI, TUNEL	30(10)	20	0.5	48 h		PI			calcium related death?	Saccharomyces cerevisiae		v
641	544	10.3389/fcimb.2018.00445.	https://pubmed.ncbi.nlm.nih.gov/30662877	Antifungal Activity of Coumarin Against Candida albicans Is Related to Apoptosis.	2019	V		coumarin		0.5, 1.0, and 2.0 mg/mL				chem	drug	Ruthenium Red (mitochondiral Ca-channel inhibitor)	V	no	n/a	V (H2DCFDA)	no (NAC)	V (mitochondrial and cytosolic calcium level is increased - Fluo3-AM and Rhod2-AM, ruthenium helps)	V (low calcium reduces death)	V (FITC-VAD-fmk)	8(0)	8	0(0)	1	8		Annexin-FITC + PI, cytochrome C release, DAPI, TUNEL	18(3)	15	15	2 mg/ml		PI, CFU			JC-1 (membrane depolarization); calcium inhibitor prevents death	Candida albicans		v
397	338	10.1080/10715762.2017.1407412.	https://pubmed.ncbi.nlm.nih.gov/29157011	Reactive oxygen species modulate itraconazole-induced apoptosis via mitochondrial disruption in Candida albicans.	2018	V		itraconazole		2 µg/ml, 2h, 28 °C				chem	drug (azole)	NAC	V (bad annex data, other methods seem ok)	no (low PI, high K+ leakage)	n/a	V (H2DCFDA, lipid peroxidation)	V (NAC)	V (mitochondrial calcium level is increased - Rhod-2AM)	n/a	V (FITC-VAD-fmk)	no quantitative data (cant find the figures, no explanations in the text		no quantitative data (cant find the figures, no explanations in the text				Annexin-FITC + PI (BAD DATA), cytochrome c release, TUNEL, JC-1	no quantitative data (cant find the figures, no explanations in the text	-	#VALUE!			PI			Potassium leakage, GSH/GSSG ratio,	Candida albicans		v
