# Supplementary material for: A Systematic Survey of Characteristic Features of Yeast Cell Death Triggered by External Factors
Source: J Fungi (Basel). 2021 Oct 20;7(11):886. doi: 10.3390/jof7110886 (PMC8626022; doi:10.3390/jof7110886)
Supplement: Supplementary file 1 [file jof-07-00886-s001.zip › Copy of 01_10_Table S2 - Apoptotic and necrotic stimuli.xlsx]

## Sheet: 1. Apoptosis
									Unique stimuli count		49					Only cells containing "V" are selected	Only cells containing "no" are selected
	DOI	PMID		year	Acute -Death of non-dividing cells	Chronic-Cell division continues during stimulus	Treatment	Treatment conditions	Concentration	unique stimulus?	Non-unique stimulus identifier	Mutation background of cells subjected to treatment	Treatment type (chem(metal,oxidizers,etc, nanoparticles); biologic-(peptide, drugs, oils, lipids), phys(pH, temp, irradiation, mechanics etc)	Treatment subtype	Preventive treatments	Apoptosis?	Necrosis?	Lysosome- and autophagy-mediated death	ROS?	ROS causative	Calcium?	Calcium causation	Metacaspase? (YCA1/Mca1)	% of FITC-VAD-fmk positive general (background signal - untreated control - in the brackets) / % of PI positive general (in the same experiment)	increase in caspase activity (in % of overall cell population) прирост по активности каспаз (абсолютн значение)	% of membrane-permeable cells (PI, Sytox, ADD positive) general (was measured in another experiment) - ann-PI+ and ann+PI+	Increase of PI+ population (% of overall population) (data similar to PI also included)	caspase/PI+ ratio	Apoptosis-inducing factor (AIF1)	Apoptosis methods	% of Ann+PI- after treatment	increase of Ann+PI- population (in % of overall population)	Ann+PI-/(PI+ overall)	Concentrations or treatment duration for both caspase\annexin experiments if some specific concentration were chosen	% CFU	Viability method	Vitality method	Terminal phenotype	Comm	Yeast/fungi?	Growth Medium	SELECTED PAPERS WITH NICE METHOD ARRAY -Has apoptosis methods/CFU+(PI, etc), ROS, Metacaspase
222	10.1016/j.biochi.2012.04.010.	https://pubmed.ncbi.nlm.nih.gov/22534194/	(+)-Medioresinol leads to intracellular ROS accumulation and mitochondria-mediated apoptotic cell death in Candida albicans.	2012	V		(þ)-medioresinol		PI: 3.125 μg/ml, 4 h; ROS, MPP, cytochrome c release, FITC-VAD-FMK, Annexin V: 3.125 μg/ml, 2 h; The morphological changes, TUNEL: 3.125 μg/ml, 3 h				chem	drug		V	no		V (DHR 123)				V (FITC-VAD-fmk)	35(10)	25	0(0)	1	25		Annexin-FITC + PI, cytochrome c release, JC-1, morphological change, TUNEL	50(29)	21	21			PI				Candida albicans		V
30	10.1016/j.tiv.2003.08.011.	https://pubmed.ncbi.nlm.nih.gov/14630063/	Induction of apoptosis in yeast and mammalian cells by exposure to 1,10-phenanthroline metal complexes.	2004		V	[cu(phen)2(mal)].2h2o		MIC 1.25– 5.0 μg/ml, fungicidal activity 10.0 μg/ml				chem	Heterocycle		V (ladder pattern of DNA fragments)	no (No DNA degradation)													EM, gel electrophoresis										Candida albicans	minimal medium	v
228	10.1016/j.cbi.2020.109028.	https://pubmed.ncbi.nlm.nih.gov/32119865/	Thiophene-thiosemicarbazone derivative (L10) exerts antifungal activity mediated by oxidative stress and apoptosis in C. albicans.	2020	V		2-((5-nitrothiophen-2-yl)methylene)-n-(pyridin-3-yl) hydrazine carbothioamide (l10)		MIC 4 μg/mL, 2.0 μg/mL shows an initial apoptotic action, higher ROS production at 8.0 μg/mL,				chem	drug		V	no (less than 1% of the yeast)		V (H2DCFDA)				n/a	-		1(0)	1			Annexin-FITC + PI, EM, RHO123	94(0)	94	94	2.0 μg/mL (4 and 8 has nearly the same effect)						Candida albicans		V
9	10.1007/s00284-014-0585-9.	https://pubmed.ncbi.nlm.nih.gov/24752490		2014	V		acetic acid		0.25, 0.3 %	no	3		chem	acid		V	no						V (FITC-VAD-fmk)	85 (?)	80	30(?)	30	2.66667		Annexin-FITC + PI, DAPI, Fluorescein FragELTM DNA Fragmentation Detection Kit	55(?)	55	1.83333			CFU, PI				Candida species		v
68	10.1371/journal.pone.0048571.	https://pubmed.ncbi.nlm.nih.gov/23226203		2012	V		acetic acid	pH 3, 200 m	180 mM	no	3		chem	acid	lag1D (ceramide synthase) deletion, if C2-phytoceramide was added, the acetic acid effect is worsen	V	no (PI, data not shown)	V (decreased Pep4p activity)	V (DHE, MitoTracker Red CMXRos) but no protein carbonylation											cytochrome c release, mito-GFP						CFU			higher resistance to aceti acid apoptosis and delays mitochondrial degradation	Saccharomyces cerevisiae		v
68	10.1371/journal.pone.0048571.	https://pubmed.ncbi.nlm.nih.gov/23226203		2012	V		acetic acid	pH 3, 200 m	180 mM	no	3		chem	acid	isc1D (inositol phosphosphingolipid phospholipase C), if C2-phytoceramide was added, the acetic acid effect is worsen	V	no (PI, data not shown)	V (decreased Pep4p activity)	V (MitoTracker Red CMXRos, DHE) but no protein carbonylation	n/a (not associated with changes in protein oxidation.)			n/a							cytochrome c release, mito-GFP						CFU			higher resistance to aceti acid apoptosis and delays mitochondrial degradation	Saccharomyces cerevisiae		v
181	10.1007/s11046-011-9503-x.	https://pubmed.ncbi.nlm.nih.gov/22210020/	Amentoflavone stimulates mitochondrial dysfunction and induces apoptotic cell death in Candida albicans.	2012	V (2 h)		amentoflavone		10 μM				bio	Biflavonoid		V	no		V (DHR 123, HPF)				V (FITC-VAD-fmk)	no quantitative data		no quantitative data				Annexin-FITC + PI, DAPI, DiOC6(3), FSC/SSC, TUNEL	no quantitative data	-	#VALUE!							Candida albicans		v
457	10.1111/1567-1364.12075.	https://pubmed.ncbi.nlm.nih.gov/24028488		2013	V		aspirin		15 mM	no	7	Sod2 deficieincy	chem	drug		V	no	n/a	V (MitoSOX Red, DHE, SOD activity (+protein amount), Measurement of mitochondrial NAD(P)H)	V (Sod2 deletion strain is sensitive)			n/a	-		Relative units				Annexin-FITC + PI	Relative units	-	#VALUE!	96 h		PI				Saccharomyces cerevisiae	Ethanol	v
49	10.1099/mic.0.26578-0.	https://pubmed.ncbi.nlm.nih.gov/14702403	Aspirin commits yeast cells to apoptosis depending on carbon source.	2004			aspirin in yp (ethanol)		15 mM	no	7	delta Sod2	chem	drug		V	no		decreased (H2DCFDA)	non-V			n/a	-		32(10)	22			Annexin-FITC + PI	52(10)	42	1.90909			CFU						V
485	10.1111/j.1567-1364.2010.00615.x.	https://pubmed.ncbi.nlm.nih.gov/20345898	The anthracenedione compound bostrycin induces mitochondria-mediated apoptosis in the yeast Saccharomyces cerevisiae.	2010	V		bostrycin		at 30 C in a shaker without light, 20, 40, 80, 120, 160, 200, 240, 280 and 320 μg/mL				chem	anthraquinone	YPEG medium, Aif1 deletion, amiodarone	V	no		V (DHR 123)	V (Amiodarone helps)			no (Yca1 deletion)	-		no quantitative data				Annexin-FITC + PI, DAPI, mito-GFP, Rho123	no quantitative data	-	#VALUE!			CFU, PI				Saccharomyces cerevisiae	YPD	v
106	10.1002/iub.1527.	https://pubmed.ncbi.nlm.nih.gov/27338801/	Cecropin A-induced apoptosis is regulated by ion balance and glutathione antioxidant system in Candida albicans.	2016	V		cecropin a		DAPI, TEM, TUNEL or FACS - 160 μg/mL, 9 h., Annexin-V FITC + PI, 160 μg/mL, 1 h				bio	peptide	pretreatment of ion channel blockers	V	no		V (H2DCFDA)		V (mitochondrial and cytosolic calcium level is increased - Rhod-2AM and Fura-2AM)	n/a	V (FITC-VAD-fmk)	no quantitative data		1 (1)	1			Annexin-FITC + PI, DAPI, JC-1, TUNEL	40	40	40			CFU				Candida albicans		v
75	10.3390/ijms150712573.	https://pubmed.ncbi.nlm.nih.gov/25029545		2014	V		cisplatin	30°C, 250 rpm, >4 hours in darkness	600 µM	no	18		chem	drug (DNA damage)		V	no (slight)	n/a (no mitophagy)	n/a	n/a			n/a							YO-PRO-1/PI						PI, CFU				Saccharomyces cerevisiae		v
235	10.1016/j.dnarep.2013.02.005.	https://pubmed.ncbi.nlm.nih.gov/23602516		2013	V		cisplatin	30°C, 300 m, dark; proteasome inhibition - 180 m, 30°C	200–400 µg/ml; ROS, DNA condensation and fragmentation/degradation –400 µg/ml, proteasome inhibition - 200 µg/ml	no	18		chem	drug (DNA damage)	proteasome inhibition; cycloheximide lowers death	V	no		no (DHE, DCF)				n/a							CHX, DAPI, SytoxGreen									no mitoch dysfnction, proteasome inhibition helps!	Saccharomyces cerevisiae		v
273	10.1016/j.freeradbiomed.2012.03.012.	https://pubmed.ncbi.nlm.nih.gov/22542795/	Coprisin-induced antifungal effects in Candida albicans correlate with apoptotic mechanisms.	2012	V		coprisin		1, 3, and 10 mM				bio	Peptide		V	no		V (DHR 123, HPF)				V (FITC-VAD-fmk) strong signal	no quantitative data		2(5)	1			Annexin-FITC + PI, DPH, JC-1, TUNEL	24(17)	7	7			Time-kill assay, MIC				Candida albicans	YPD	V
641	10.3389/fcimb.2018.00445.	https://pubmed.ncbi.nlm.nih.gov/30662877	Antifungal Activity of Coumarin Against Candida albicans Is Related to Apoptosis.	2019	V		coumarin		0.5, 1.0, and 2.0 mg/mL				chem	drug	Ruthenium Red (mitochondiral Ca-channel inhibitor)	V	no	n/a	V (H2DCFDA)	no (NAC)	V (mitochondrial and cytosolic calcium level is increased - Fluo3-AM and Rhod2-AM, ruthenium helps)	V (low calcium reduces death)	V (FITC-VAD-fmk)	8(0)	8	0(0)	1	8		Annexin-FITC + PI, cytochrome C release, DAPI, TUNEL	18(3)	15	15	2 mg/ml		PI, CFU			JC-1 (membrane depolarization); calcium inhibitor prevents death	Candida albicans		v
654	10.3390/md11114419.	https://pubmed.ncbi.nlm.nih.gov/24217285	Crambescidin-816 acts as a fungicidal with more potency than crambescidin-800 and -830, inducing cell cycle arrest, increased cell size and apoptosis in Saccharomyces cerevisiae.	2013	V		crambescidin		Growth inhibition -100–1000 nM, No growth - 700 and 1000 nM ,				bio	alkaloid		V	no	n/a	n/a	n/a				-		2(4) ann+PI+ no other data	1			Annexin-FITC + PI, JC-1, subG1	35(5)	30	30	1 microM						Saccharomyces cerevisiae		v
209	10.1016/j.bbamem.2020.183255	https://pubmed.ncbi.nlm.nih.gov/32145284/	The antifungal plant defensin HsAFP1 induces autophagy, vacuolar dysfunction and cell cycle impairment in yeast	2020	V		defensin HsAFP1	30°C, 150 m	12.5, 25 μg/mL, 50 μg/mL				bio	protein	n/a	V	no (PI)	V (Autophagy and mitophagy assay, 10.1242/jcs.076406)	n/a	n/a	n/a	n/a	n/a	n/a	n/a	n/a	n/a	n/a	n/a	BCECF-AM (vacuolar pH)	n/a	-	n/a	n/a	±7.7log10 (control - 7.7log10)	CFU, BODIPY, PI	n/a	n/a	affects cell cycle in the G2/M phase.	Saccharomyces cerevisiae	YPD, CSM	V
41	10.1074/jbc.M306998200.	https://pubmed.ncbi.nlm.nih.gov/12963726		2003	V		diacylglycerol		0.1, 0.2, or 0.3 mM	no	22	plh1 dga1 double deletion	chem	lipid	free radical spin trap TMPO	V (lipoapotosis)	no	n/a	V (DHE)	V (free radical spin trap TMPO)			no (pca1 deletion; FITC-VAD-fmk; )			no quantitative data ("membrane integrity was intact")				Annexin-FITC + PI, DAPI, TUNEL	no quantitative data ("strong fluorescence could be seen in the periphery of about 10% of mutant cells")	-				CFU				Schizosaccaromyces pombe		v
554	10.1128/mcb.23.1.163-177.2003.	https://pubmed.ncbi.nlm.nih.gov/12482970	Induction of apoptosis by sphingoid long-chain bases in Aspergillus nidulans.	2003	V		dihydrosphingosine (dhs) and phytosphingosine (phs) [ equally effective]		2.5 μg/ml				chem	lipid		V	no		V (DHR 123)	? (TMPO did not prevent DNA fragm, but oligomycin did, both prevent ROS)			no (Yca1 deletion)	-		3(3)	1			Annexin-FITC + PI, CHX, DAPI, gel electrophoresis, TUNEL	50(3) unclear is it Ann+pi-	-	#VALUE!						not clear why they did not test how apoptosis preventing treatments affected viability, not Nuclei condensation etc; ROS not causative	Aspergillus nidulans		v
9	10.1007/s00284-014-0585-9.	https://pubmed.ncbi.nlm.nih.gov/24752490		2014	V		formic acid		0.1, 0.2 %	no	28		chem	acid		V	no						V (FITC-VAD-fmk)	82 (?)	82	27(?)	27	3.03704		Annexin-FITC + PI, DAPI, Fluorescein FragELTM DNA Fragmentation Detection Kit	60(?)	60	2.22222			CFU, PI				Candida species		v
482	10.1111/j.1567-1364.2008.00375.x.	https://pubmed.ncbi.nlm.nih.gov/18452540/		2008	V		formic acid (low conc)	30°C, 40 min with shaking, 120 rpm	60 mM	no	28		chem	Acid		V	no		V (DHR 123, H2DCFDA)				no (Yca1 deletion)	-		no quantitative data				Annexin-FITC + PI, DAPI, Rho123, TUNEL	no quantitative data (good picture though)	-	#VALUE!			CFU				Saccharomyces cerevisiae		v
297	10.1016/j.micres.2017.11.003.	https://pubmed.ncbi.nlm.nih.gov/29458866/		2018	V		gold nanoparticles	28°C, 4 h	MIC - 32 μg/ml	no	31		phys	Nanoparticles	NAC doesnt help	V	no	n/a	no (H2DCFDA, MitoSOX Red)	no(NAC doesnt help)	V (mitochondrial calcium level is increased - Rhod-2AM)	n/a	V (FITC-VAD-fmk)	36(17)	19	3(4)	1	19		Annexin-FITC + PI, cytochrome C release, DAPI, JC-1, Mitotracker Green FM, Rhod-2AM, TUNEL	26(12)	14	14			PI				Candida albicans	YPD	V
224	10.1016/j.biocontrol.2014.04.003.	-	Effect of glucose on thermotolerance and biocontrol efficacy of the antagonistic yeast Pichia guilliermondii	2014	V		heat stress	5, 10 and 15 min, after the treatment,immediately incubating at 25°C	45 C	no	33		phys	heat	glucose treatment	V	no (PI)	n/a	V (H2DCFDA)	n/a	n/a	n/a	n/a	n/a	n/a	no quantitative data	no quantitative data	n/a	n/a	JC-1	n/a	-	n/a	n/a	no quantitative data	CFU, PI	n/a	n/a		P. guilliermondii	YPD	V
34	10.1016/S1097-2765(02)00501-4	https://pubmed.ncbi.nlm.nih.gov/11983181		2002	V		hydrogen peroxide	26 h	0.4 mM	no	38	YCA1 overexpression	chem	Oxidant		v	no		n/a				V (Yca1 deletion; FITC-VAD-fmk)	82(11)	71					DAPI, TUNEL						CFU				Saccharomyces cerevisiae	YNB	V
38	10.4161/cc.26885.	https://pubmed.ncbi.nlm.nih.gov/24196447		2014	V		hydrogen peroxide		0.5 mM - 2.5 mM	no	38		chem	Oxidant	atg32 mutation increases nucleus fragmentation and PS externalisation	V	no (very slight)	V (atg32 mutant more sensitive)	n/a				n/a	-		5(2)	3			Annexin-FITC + PI, DAPI, EM	60(2)	58	19.3333	2.5 mM 1 day		CFU, PI				Saccharomyces cerevisiae		v
100	10.1007/s00253-019-09931-8.	https://pubmed.ncbi.nlm.nih.gov/31175429		2019		V	hydrogen peroxide		0, 5, or 10 mM	no	38	MoBIR1 expression	chem	Oxidant		V (if gene is silenced)	no		V (DHR 123 for oryzae)											DAPI, TUNEL						CFU	colony diameter and biomass (for oryzae)		delayed chronological aging (if overexpressed)	Magnaporthe oryzae		v
416	10.1091/mbc.e07-06-0604.	https://pubmed.ncbi.nlm.nih.gov/18162582		2008	V		hydrogen peroxide	1 h	0.4, 1.5 mM	no	38	isc1 deletion (iron overload)	chem	Oxidant	iron deprivation (bathophenanthroline disulfonic acid)	V	no (data not shown)	n/a	V (H2DCFDA, protein carbonylation, lipid peroxidation, SOD activity)	V (beV e Iron is a redox active metal ion, and there is iron overload)			V ( Yca1 deletion; D2R)	95(5)		no quantitative data				TUNEL, GSH level	-	-	#VALUE!			CFU			chronological aging (Isc1p deficiency decreases chronological lifespan by a Yca1p-dependent mechanism)	Saccharomyces cerevisiae		v
388	10.1074/jbc.M112.375360.	https://pubmed.ncbi.nlm.nih.gov/23105103		2012	V		hydrogen peroxide in stationary phase and chronological aging	1 h	1 mM	no	38		chem	Oxidant		V	no							-		no quantitative data				Annexin-FITC + PI, DAPI, TUNEL,	no quantitative data	-	#VALUE!			PI				Saccharomyces cerevisiae		v
580	10.1248/bpb.34.1602.	https://pubmed.ncbi.nlm.nih.gov/21963502/	Indole-3-carbinol generates reactive oxygen species and induces apoptosis.	2011	V (1 h)		indole-3-carbinol		70 μM, 2 h, 28 °C				chem	Indole-3-methanol	thiourea and trehalose	V	no (PI positive cells were rarely observed)		V (DHR 123)				V (FITC-VAD-fmk)	quantitative data not shown		no quantitative data				Annexin-FITC + PI, DiOC6,TUNEL	no quantitative data	-	#VALUE!							Candida albicans		V
397	10.1080/10715762.2017.1407412.	https://pubmed.ncbi.nlm.nih.gov/29157011	Reactive oxygen species modulate itraconazole-induced apoptosis via mitochondrial disruption in Candida albicans.	2018	V		itraconazole		2 µg/ml, 2h, 28 °C				chem	drug (azole)	NAC	V (bad annex data, other methods seem ok)	no (low PI, high K+ leakage)	n/a	V (H2DCFDA, lipid peroxidation)	V (NAC)	V (mitochondrial calcium level is increased - Rhod-2AM)	n/a	V (FITC-VAD-fmk)	no quantitative data (cant find the figures, no explanations in the text		no quantitative data (cant find the figures, no explanations in the text				Annexin-FITC + PI (BAD DATA), cytochrome c release, TUNEL, JC-1	no quantitative data (cant find the figures, no explanations in the text	-	#VALUE!			PI			Potassium leakage, GSH/GSSG ratio,	Candida albicans		v
130	10.1002/yea.1592.	https://pubmed.ncbi.nlm.nih.gov/18437704	Induction of apoptosis in yeast by L-amino acid oxidase from the Malayan pit viper Calloselasma rhodostoma.	2008	V		l-amino acid oxidase		1.2 µM, 4 h				bio	protein		V	no (only photos, no numerical data)		V (DHR 123)					-		no quantitative data				Annexin-FITC + PI, TUNEL	no quantitative data	-	#VALUE!			PI				Saccharomyces cerevisiae		v
173	10.1007/s10495-015-1199-9.	https://pubmed.ncbi.nlm.nih.gov/26577769		2016	V		lactoferrin (human)	90 or 120 m	1.56 - 6.25 μM	no	42		bio	protein (Iron-binding glycoprotein)	ATP depletion (deoxyglucose) and cycloheximide;aif1 deletion (ok effect), cyc3 deletion (small effect); Rho0 (good eff); atp10 deletion(small effect); oligomycin (ok effect); Bcl-xL (weak effect)	V	no		V (DHE)	V (strong NAC effect)			V (Yca1 deletion; 2-rhodamine 110 substrate)	50(5)	45	15(1)	14	3.21429		DAPI, dAIF, dCyc3	-	-	#VALUE!			PI, CFU				Saccharomyces cerevisiae		v
521	10.1128/AAC.01597-07.	https://pubmed.ncbi.nlm.nih.gov/18710913/		2008	V (3 h)		lactoferrin (human)	37°C, 90 m	5 μM	no	42		bio	protein (Iron-binding glycoprotein)	preincubation with tetraethylammonium (ion channel blocking agent), partly with sordarin and erythromycin (protein synthesis inhibitors)	V	no		V (DHR 123)				n/a	-		5(5)	1			Annexin-FITC + PI, DAPI, Rho123, TUNEL	23(?) general?	-	#VALUE!			MIC, PI				Candida albicans	SDB	v
528	10.1128/AAC.03130-15.	https://pubmed.ncbi.nlm.nih.gov/27139463/		2016	V (2 h)		lactoferrin (human)		Oxygen consumption - 25 µM, Far-Western blotting - 1 mg/ml	no	42		bio	protein (Iron-binding glycoprotein)	Oligomycin, a specific inhibitor of the mitochondrial F-type ATPase proton pump (mtATPase)	V	no (less than 5% of PI positive cells)							-		5(?)	5			Annexin-FITC + PI, TUNEL	21(?) unclear is it Ann+pi-	-	#VALUE!							Candida albicans, Candida glabrata, Saccharomyces cerevisiae	SDB	v
153	10.1007/s00253-010-3056-7.	https://pubmed.ncbi.nlm.nih.gov/21191789		2011	V		lead	25°C, up to 6 h	1 mmol/l		0		chem	metal	cycloheximide	V	no		V (H2DCFDA)	V (Ascorbic acid) - note - probably a mistake in the figure										CHX, DAPI						PI, DiBAC4(3) (no eff)				Saccharomyces cerevisiae		v
156	10.1007/s00253-014-5631-9	https://pubmed.ncbi.nlm.nih.gov/24652061/	Mitochondria are the main source and one of the targets of Pb (lead)-induced oxidative stress in the yeast Saccharomyces cerevisiae	2014	V		lead salt	3 h	1 mmol/l		0		chem	metal		V (fragmented nuclei)	no	n/a	V (H2DCFDA, DHE)	V (rho null strain exhibits lower ROS level and higher cell viability level)	n/a	n/a	n/a			no quantitative data				DAPI					10	CFU, PI				Saccharomyces cerevisiae	buffer pH 6.0 + glucose 2%	V
174	10.1007/s10495-016-1251-4.	https://pubmed.ncbi.nlm.nih.gov/27160815	The fungicide Mancozeb induces metacaspase-dependent apoptotic cell death in Saccharomyces cerevisiae BY4741.	2016	V		mancozeb (mz), a mixture of ethylene-bis-dithiocarbamate manganese and zinc salts		100 μM, 48 and 72 h incubation, 28 C, pH 7.4				chem	metal		V	no		V (DHE, H2DCFDA, DHR 123)	n/a			V (Yca1 deletion) very strong effect			5(1)	4			Annexin-PE + 7-AAD, DiOC6, PI negative death	54(4)	50	12.5			CFU, PI		Cell cycle unchanged	DiOC6 mitoch hyperpolarization, no SubG0!	Saccharomyces cerevisiae		v
211	10.1016/j.bbrc.2008.08.159.	https://pubmed.ncbi.nlm.nih.gov/18789900		2008	V		methylmethanesulfonate	12 h	0.01%	no	49	DR4 expression	chem	drug (DNA damage)		V (not very impressive annexin-PI staining data)	no (no PI signal)	n/a	V (DHR 123)	n/a			no (Yca1 deletion)														Evans blue			Saccharomyces cerevisiae		v
336	10.1021/acs.chemrestox.8b00265.	https://pubmed.ncbi.nlm.nih.gov/30656935		2019	V		nickel oxide (nio) nanoparticles	30°C, 150 rpm for ≤48 h.	100 mg/L	no	54		chem	nanoparticles		V	no (very slight PI signal, but strong cell membrane depolarisation)	n/a	n/a	n/a			V (Yca1 deletion)	-		no quantitative data			V	Annexin-FITC + PI, DAPI	30(1)	29	#DIV/0!	24 h		CFU, PI, DiBAC4(3)				Saccharomyces cerevisiae		v
341	10.1021/np300678e.	https://pubmed.ncbi.nlm.nih.gov/23672235	The antifungal occidiofungin triggers an apoptotic mechanism of cell death in yeast.	2013	V (inhibtory concentrations)	V (subinhibitory concentrations)	occidiofungin		1 μg/mL, 2 μg/mL, 4 μg/mL, and 8 μg/mL, 48 h				bio	peptide	rny1 deletion, apg7 deletion (maybe)	V	no	no (numerous atg mutants were as wt, but there were strange vesicles on TEM)	V (DHR 123)	V (anaerobic growth and Rho0 increase MIC)			? (Mic was double for yca1 deletant, but on spot test there was no difference)			no quantitative data				Annexin-FITC + PI, EM, TUNEL	no quantitative data	-				CFU	FUN-1		increased chitin levels in buds at subinhibitory conc	Saccharomyces cerevisiae		v
450	10.1099/mic.0.000696.	https://pubmed.ncbi.nlm.nih.gov/30024372/	Oxyresveratrol-induced DNA cleavage triggers apoptotic response in Candida albicans.	2018	V		oxyresveratrol		2.5, 5.0 and 10.0 µg/ml, 4 h, 28 °C.				bio	polyphenol		V	no?		n/a				V (FITC-VAD-fmk)	40(25)		no distinguish data				Annexin-FITC + PI, Fura-2AM, JC-1, Rhod-2AM, SYTOX Green, TUNEL, 8-OHdG	ann+ general 23(10)	-	#VALUE!	10 μg/mL				G2/M phase arrest		Candida albicans		V
215	10.1016/j.bbrc.2011.03.125.	https://pubmed.ncbi.nlm.nih.gov/21458420/	Induction of yeast apoptosis by an antimicrobial peptide, Papiliocin.	2011			papiliocin (37-aa peptide)		30 μM, 2 h, 28 C				bio	Peptide		V	no		V (HPF)				V (FITC-VAD-fmk) strong signal	no quantitative data		0(0)	1			Annexin-FITC + PI, DAPI, DiOC6(3), TUNEL	61(39)	22	22							Candida albicans		V
315	10.1016/j.phytochem.2018.12.006.	https://pubmed.ncbi.nlm.nih.gov/30577001	Peptide from thaumatin plant protein exhibits selective anticandidal activity by inducing apoptosis via membrane receptor.	2019	V		peptides from thaumatin protein		62.5 μM, 24 h, 37°C.				bio	peptide		V	no		V (H2DCFDA)	n/a										EM, TUNEL						CFU, PI				Saccharomyces cerevisiae, Candida albicans		v
488	10.1111/j.1567-1364.2010.00663.x.	https://pubmed.ncbi.nlm.nih.gov/20726898	A fungicidal piperazine-1-carboxamidine induces mitochondrial fission-dependent apoptosis in yeast.	2010	V		piperazine-1-carboxamidine		20 μg/mL, 2.5 h, 30 C				chem	amide	dnm1, mdv1, fis1, skn1, ipt1 deletions, ascorbic acid	V	no (about 1% of PI positive cells)	n/a	V (H2DCFDA)	V (ascorbic acid)			V (Yca1 deletion; FITC-VAD-fmk)	37(2)	35	1 ann-PI+	1	35		Annexin-FITC + PI, TUNEL	35(15)	20	20	20 mg/mL		CFU, PI			wrong legend in Fig. 2?? data in annexin staining in this table is written by our interpretation	Saccharomyces cerevisiae		v
221	10.1016/j.biochi.2011.07.011.	https://pubmed.ncbi.nlm.nih.gov/21782000		2011	V		pleurocidin	28°C, 2 h	5 μM	no	59		bio	peptide		V	no (just 1,5% late apoptosis)	n/a	V (DHR 123, HPF)	n/a			V (FITC-VAD-fmk)	no quantitative data		2(0)	2			Annexin-FITC + PI, DAPI, DiOC6(3), TUNEL	34(16)	18	9						HPF for h2o2 detection	Candida albicans		v
663	10.4014/jmb.1306.06012.	https://pubmed.ncbi.nlm.nih.gov/23928848/	The influence of the N-terminal region of antimicrobial peptide pleurocidin on fungal apoptosis	2013	V		pleurocidin (ple)	28°C, 2 h	20 µM	no	59		bio	Peptide		V	no		n/a				V (FITC-VAD-fmk)	58(35)	23	2(0)	2	11.5		Annexin-FITC + PI, HPF, JC-1, TUNEL	23(8)	15	7.5	ple		CFU				Candida albicans		V
486	10.1111/j.1567-1364.2010.00628.x.	https://pubmed.ncbi.nlm.nih.gov/20491936	Potassium deprivation is sufficient to induce a cell death program in Saccharomyces cerevisiae.	2010	V		potassium deficiency, egta		24 or 48 h, 15 mM, no KCl added or no KCl added in the presence of RbCl 15 mM.				chem	metabolic	rubidium supplementation helps somehow	V	no	? (vacuole fragmentation)	V (H2DCFDA)		V (cytosolic calcium level is increased - Fluo3-AM)	n/a	no (Yca1 deletion)	-		50(10)	40			Annexin-FITC + PI, DAPI, TUNEL	30(10)	20	0.5	48 h		PI			calcium related death?	Saccharomyces cerevisiae		v
147	10.1007/s00203-015-1110-7.	https://pubmed.ncbi.nlm.nih.gov/25868793	Multiparameter analysis of apoptosis in puromycin-treated Saccharomyces cerevisiae.	2015	V		puromycin		1, 4, and 6 h in the presence of 10 μg/mL (20 μM)				chem	drug (translation)		V	no (very weak)		n/a	n/a			n/a	-		3(0)	3			Annexin-FITC + PI, DAPI,	47(15)	32	10.6667			PI	Rhodamine 123, acridine orange			Saccharomyces cerevisiae		v
277	10.1016/j.funbio.2019.11.009.	https://pubmed.ncbi.nlm.nih.gov/32008756	Quercetin-induced yeast apoptosis through mitochondrial dysfunction under the accumulation of magnesium in Candida albicans.	2020	V		quercetin		10 μg/ml, 28 C for 2 h				bio	flavonoid	hexaamminecobalt(III) chloride (Cohex) (inhibit Mg2þ transport between cytosol and mitochondria)	V	no	n/a	V (H2DCFDA, MitoSOX Red, mitochondrial glutation)	n/a	V (mitochondrial calcium level is increased - Rhod-2AM)	n/a		-		7(7)	1			Annexin-FITC + PI, GSH level, JC-1, TUNEL	19(9)	10	10						Mitochondrial Ca2+ levels were measured. And Mg2+ (Magnesium Green dye), Quercetin treatment increases Mg2þ levels and mitochondrial Ca2+	Candida albicans		v
338	10.1021/acs.jproteome.5b00913.	https://pubmed.ncbi.nlm.nih.gov/27048922/	Apoptosis of Candida albicans during the Interaction with Murine Macrophages: Proteomics and Cell-Death Marker Monitoring.	2016		V(3, 6, 8, 12, 14, 16, 18, 20 and 24 h of interaction with macrophages)	raw 264.7 gamma no (-) murine macrophage cell line		co-incubated with macrophages (3, 6, 8, 12, 14, 16, 18, 20 and 24 h)				bio	Macrophage		V	no ( low percentage of PI positive C. albicans cells (always less than 6%))		V (DHR 123)				V (FITC-VAD-fmk)	10(0)	10	"always less than 6%"	6	1.66667		EM, TUNEL	-	-	#VALUE!	6 h		PI				Candida albicans	YED	V
470	10.1111/j.1365-2958.2001.02317.x.	https://pubmed.ncbi.nlm.nih.gov/11251834	Aged mother cells of Saccharomyces cerevisiae show markers of oxidative stress and apoptosis.	2001	V		replicative aging		1-50 generations				natural bio	aging	young cells are nore prone to necrotic death	V	no		V (DHR 123)	n/a			n/a	-		no quantitative data				Annexin-FITC + PI, DAPI, TUNEL	no quantitative data	-	#VALUE!							Saccharomyces cerevisiae		v
165	10.1007/s00284-014-0734-1.	https://pubmed.ncbi.nlm.nih.gov/25413604/	Novel antifungal mechanism of resveratrol: apoptosis inducer in Candida albicans.	2015	V		resveratrol		20 μM, 2 h at 28 C.				bio	Polyphenol		V	no (0,48% V(-)/PI(+) cells)		V (DHR 123, HPF)		V (mitochondrial calcium level is increased - Rhod-2AM)	n/a	V (FITC-VAD-fmk)	no quantitative data		1(1)	1			Annexin-FITC + PI, DAPI, DiOC6(3), JC-1, Rhod-2AM, TUNEL	31(14)	17	17			MIC			changes in mitochondrial Ca2+	Candida albicans		V
245	10.1016/j.febslet.2009.07.004.	https://pubmed.ncbi.nlm.nih.gov/19596007/	The antifungal plant defensin RsAFP2 from radish induces apoptosis in a metacaspase independent way in Candida albicans.	2009	V (2,5 h)		rsafp2		10 μg/mL				bio	Peptide		V	No (data only for Ann+PI- (6%) and Ann-PI+ (1%))		V (DHE)				no/V (Mca1 deletion independent; Z-VAD-fmk positive)	8(?)	8	2 ann-PI+	2	4		Annexin-FITC + PI, TUNEL	6(2)	4	2			CFU				Candida albicans	YPD	V
455	10.1111/1348-0421.12357.	https://pubmed.ncbi.nlm.nih.gov/26891940/	Antifungal activity of Rubus chingii extract combined with fluconazole against fluconazole-resistant Candida albicans.	2016	V		rubus chingii extract in combination with fluconazole (flc)		MIC and FICI: 5000 to 0 μg crude drug/mL for R. chingii extract, and 256 to 0 μg/mL for FLC; Flow cytometry - 100 μg crude drug/mL R. chingii extract, 10 μg/mL FLC			fluconazole-resistant	bio	Сombination		V	no		n/a				n/a	-		1(1)	1			Annexin-FITC + PI, EM	12(0)	12	12			CFU		arrest in G1 and S phases		FLC-resistant Candida albicans		V
466	10.1111/imb.12124.	https://pubmed.ncbi.nlm.nih.gov/25209888	Identification of a novel antimicrobial peptide, scolopendin 1, derived from centipede Scolopendra subspinipes mutilans and its antifungal mechanism.	2014	V		scolopendin 1		MIC in the range of 5.0–20.0 μM, ROS etc - 10 μM				bio	peptide	NAC	V	no	n/a	V (DHR 123)	V (NAC)	V (mitochondrial and cytosolic calcium level is increased - Rhod-2AM and Fura-2AM)	n/a	V (FITC-VAD-fmk)	40(27)	13	0(0)	1	13		Annexin-FITC + PI, cytochrome C release, DAPI, JC-1, TUNEL	35(14)	21	21	10 μM		PI				Сandida albicans		v
63	10.1371/journal.pgen.1000524.	https://pubmed.ncbi.nlm.nih.gov/19543365	Peroxiredoxin Tsa1 is the key peroxidase suppressing genome instability and protecting against cell death in Saccharomyces cerevisiae.	2009	V		shifting from anaerobic to aerobic growth		not applicable			tsa1 rad51 double deletion	bio	metabolic		V	no	n/a	n/a				no (Yca1 deletion)	-		6(1)	5			Annexin-FITC + PI, DAPI	30(1) ann+pi+	-		24 h					microcolony growth	saccharomyces Saccharomyces cerevisiaeevisiae	same media (YPD), but for anaerobic growth an airtight jar was used	v
220	10.1016/j.biocel.2016.09.008.	https://pubmed.ncbi.nlm.nih.gov/27639679/		2016	V		silibinin	28 ◦C, 4 h	ROS - 40, 60, 80, and 100 μM; K+ leakage - 100 μM	no	66		bio	flavonoid	ruthenium red	V	no		V (H2DCFDA, MitoSOX Red)		V (mitochondrial and cytosolic calcium level is increased - Rhod-2AM and Fura-2AM)	n/a	V (FITC-VAD-fmk)	no quantitative data		1(0)	1			Annexin-FITC + PI, Fura-2 AM, JC-1, Rhod-2AM, Ruthenium red, TUNEL	30(18)	12	12			MIC, PI		cell cycle arrest (SYTOX Green)	Ca2+ influx	Candida albicans	YPD	V
191	10.1016/B978-0-12-801317-5.00016-5	-		2015	v		silver nanoparticles		Depending on the strain; MIC - 0.25-2 µg/ml, FICI - 0.35-0.5 µg/ml	no	67		chem	nanoparticles	thiourea (partly)	V	no		V (DHR 123, HPF)				V (FITC-VAD-fmk)	no quantitative data		no quantitative data				Annexin-FITC + PI, DAPI, JC-1, TUNEL	37(13)	24	#DIV/0!					arrest the cell cycles during the G2/M		Candida albicans		V
497	10.1111/j.1742-4658.2012.08527.x.	https://pubmed.ncbi.nlm.nih.gov/22324978/		2012	V		silver nanoparticles	28 ◦C, 1 h	2 µg/mL	no	67		chem	nanoparticles	thiourea	V	no (dot plots)	n/a	V (DHR 123, HPF)	V (thiourea quenches OH radicals)			V (FITC-VAD-fmk)	no quantitative data		quantitative data not shown				Annexin-FITC + PI, cytochrome C release, JC-1, TUNEL	35(15)	20	#DIV/0!							Candida Ablicans		V
108	10.1002/iub.1716.	https://pubmed.ncbi.nlm.nih.gov/29356280	Potential role of potassium and chloride channels in regulation of silymarin-induced apoptosis in Candida albicans.	2018	V		silymarin		2.5 μg/mL, 4h				bio	multicomponent extract	K+ ion channel blocker - tetraethylammoniumchloride	V	no (2,5% PI positive cells, but the cells are shrinked)	n/a	n/a		V (mitochondrial and cytosolic calcium level is increased - Rhod-2AM and Fura-2AM)	n/a	V (FITC-VAD-fmk)	32 (22)	10	1 (1)	1	10		Annexin-FITC + PI, JC-1, TUNEL	20 (8)	12	12			CFU			cytosolic and mitochondrial accumulation of calcium	Candida albicans		v
481	10.1111/j.1567-1364.2007.00274.x.	https://pubmed.ncbi.nlm.nih.gov/17627776		2007	V		sodium arsenite	4 days of growth at 30 ◦C	CFU: 0-7 mM; Annexin V, ROS, TUNEL - 3 mM	no	68	sod1 deletion, yca1 deletion	chem	metalloid		V	no (only photos, no numerical data)		V (DHR 123)	V (Rho0)			V (Yca1 deletion)	-		no quantitative data				Annexin-FITC + PI, Rho123, TUNEL	37(3) general	-	#VALUE!			PI				Saccharomyces cerevisiae		v
212	10.1016/j.bbrc.2009.10.131.	https://pubmed.ncbi.nlm.nih.gov/19878645	Antifungal effect with apoptotic mechanism(s) of Styraxjaponoside C.	2009	V		styraxjaponoside c		80 μg/ml				bio	lignan glycoside		V	no	n/a	V (DHR 123) weak	n/a			n/a	-		no quantitative data was shown				Annexin-FITC + PI, TUNEL	no quantitative data was shown	-	#VALUE!			DiBAC4(3)			Membrane potential DiBAC(4)(3)	Candida albicans (mainly), Malassezia furfur, Trichosporon beigelii		v
101	10.1002/bem.10167	https://pubmed.ncbi.nlm.nih.gov/14735563		2004	V		UV-b irradiation		from 280 to 320 nm	no	76	cdc48 deletion	phys	radiation+magnetic	Radiofrequency Electromagnetic Fields encreases mortality	V	no		n/a	n/a			n/a	-		quantitative data not shown (PI positive cells practically absent)				Annexin-FITC + PI	21(14)	7	#DIV/0!	control - sds48 mutant without treatment; treatment has almost no effect on WT		CFU				Saccharomyces cerevisiae		v
477	10.1111/j.1462-5822.2004.00469.x.	https://pubmed.ncbi.nlm.nih.gov/15679842	Induction of DNA damage and apoptosis in Saccharomyces cerevisiae by a yeast killer toxin.	2005	V		yeast killer toxin		5 μg/ml, 30 C, 24 h.				bio	protein	chs3 deletion, Rho0	V	no? (no quantitative data)		V (DHR 123)	V (Rho0)				-		no quantitative data				Annexin-FITC + PI, CHX, DAPI, TUNEL	no quantitative data	-	#VALUE!					S phase arrest	two waves of death - fast and slow	Saccharomyces cerevisiae		v
										unique stimuli	50

## Sheet: 2. Necrosis
									Unique stimuli count		33					Only cells containing "no" are selected	Only cells containing "V" are selected
	DOI	PMID		year	Acute -Death of non-dividing cells	Chronic-Cell division continues during stimulus	Treatment	Treatment conditions	Concentration	unique stimulus?	Non-unique stimulus identifier	Mutation background of cells subjected to treatment	Treatment type (chem(metal,oxidizers,etc, nanoparticles); biologic-(peptide, drugs, oils, lipids), phys(pH, temp, irradiation, mechanics etc)	Treatment subtype	Preventive treatments	Apoptosis?	Necrosis?	Lysosome- and autophagy-mediated death	ROS?	ROS causative	Calcium?	Calcium causation	Metacaspase? (YCA1/Mca1)	% of FITC-VAD-fmk positive general (background signal - untreated control - in the brackets) / % of PI positive general (in the same experiment)	increase in caspase activity (in % of overall cell population) прирост по активности каспаз (абсолютн значение)	% of membrane-permeable cells (PI, Sytox, ADD positive) general (was measured in another experiment) - ann-PI+ and ann+PI+	Increase of PI+ population (% of overall population) (data similar to PI also included)	caspase/PI+ ratio	Apoptosis-inducing factor (AIF1)	Apoptosis methods	% of Ann+PI- after treatment	increase of Ann+PI- population (in % of overall population)	Ann+PI-/(PI+ overall)	Concentrations or treatment duration for both caspase\annexin experiments if some specific concentration were chosen	% CFU	Viability method	Vitality method	Terminal phenotype	Comm	Yeast/fungi?	Growth Medium	SELECTED PAPERS WITH NICE METHOD ARRAY -Has apoptosis methods/CFU+(PI, etc), ROS, Metacaspase
77	10.1016/j.ejmech.2020.112139.		Sulfone derivatives enter the cytoplasm of Candida albicans sessile cells		V		-difluoroiodomethyl-4-hydrazinyl-3-nitrophenyl sulfone						chem			no	V	n/a								80				Annexin/PI	3(?)	1	#DIV/0!	8mcg/ml (time n/a)	~100% dead	CFU (MFC)				C. albicans		V
30	10.1016/j.tiv.2003.08.011.	https://pubmed.ncbi.nlm.nih.gov/14630063/	Induction of apoptosis in yeast and mammalian cells by exposure to 1,10-phenanthroline metal complexes.	2004		V	[mn(phen)2(mal)].2h2o		MIC 1.25– 5.0 μg/ml, fungicidal activity 10.0 μg/ml				chem	Heterocycle		no (poorly proven)	V (DNA degradation )													EM, gel electrophoresis										Candida albicans	minimal medium	v
244	10.1016/j.febslet.2008.07.023	https://pubmed.ncbi.nlm.nih.gov/18656474		2008	V (4 h)		acetic acid	pH 3, 4 h	100 mM	no	3		chem	acid	pex6 deletion increases death rate	no (very small fraction of Ann+ cells)	V	n/a	V (DHE)	n/a			no (Yca1 deletion)	-		38(8)	30		no	Annexin-FITC + PI	0(2)	1	0.0333333			CFU			chronological aging	Saccharomyces cerevisiae		v
36	10.1016/s1567-1356(02)00166-6.	https://pubmed.ncbi.nlm.nih.gov/12702251		2003	V		acetic acid (high conc)	26°C, pH 3, 130 m, 150 rpm	CFU: 85, 170, 320, 515, 600, 800 or 1000 mM	no	3		chem	acid		no	V (no tunel)	n/a	n/a	n/a			n/a							EM (chromatin condensation), TUNEL										Zygosaccharomyces bailii		v
656	10.3390/microorganisms8101627.		A Peptide Found in Human Serum, Derived from the C-Terminus of Albumin, Shows Antifungal Activity In Vitro and In Vivo				Albumin-derived peptide (KKLVAASQAALGL) (K13L) and complement derived (GLEEELQFSLGSKINVK)						bio	peptide		no	V													annexin (no)	no	-			Timecourse (60-80% in 1 hour), EC50	CFU, PI, EC50				Candida albicans		V
412	10.1091/mbc.e06-03-0177.	https://pubmed.ncbi.nlm.nih.gov/16738305		2006	V		alpha factor	CFU: 1-14 h, TUNEL and DAPI: 3h	CFU, TUNEL and DAPI: 60 μM	no	4	wt, CNB1 deletion, with or without Sst1 (secreted protease that destroys pheromone)	natural bio	peptide (pheromone)	at low concentrations of stimulus (in sst1 deletion mutants) - CNB1 deletion, has no effect at high conc; FK506 inhibitor prevents fast death, slow death is observed in its presence; respiration preventing mutations and drugs (oligomycin, antimycin) reduce slow death strongly	no	V		V (H2DCFDA)	n/a			no (Mca1 deletion) or weak on slow death							TUNEL (with RNAse) negative						PI, Phloxine B	Methylene blue		Waves of cell death; complex paper that is difficult to summarize in our table	Saccharomyces cerevisiae		v
16	10.1016/j.bbagen.2018.07.028.	https://pubmed.ncbi.nlm.nih.gov/30056100	Molecular mechanism of Arabidopsis thaliana profilins as antifungal proteins.	2018			Arabidopsis thaliana profilins, AtPFN1 and AtPFN2		AtPFN1 – 10,20 μg/ml; AtPFN2 – 40,80 μg/ml [Depending on the strain and method of obtaining]							no (did not induce DNA breaks, did not affect in alteration of cytochrome c level, has high ROS level, no annexin staining)	V (SEM, PI)		V (H2DCFDA, MitoSOX Red)	n/a			n/a	-		6(0)	6			Annexin-PE + PI, cytochrome C release, TUNEL, DAPI, SEM	0(0)	1	0.166667	10 μg/mL, ROS is present in C. gloeosporioides		Sytox Green				Candida (various), molds		v
77	10.1016/j.ejmech.2020.112139.		Sulfone derivatives enter the cytoplasm of Candida albicans sessile cells		V		bromodichloromethy-4-hydrazinyl-3-nitrophenyl sulfone						chem			no	V	n/a								80				Annexin/PI	3(?)	1	#DIV/0!	4mcg/ml (time n/a)	~100% dead	CFU (MFC)				C. albicans		V
601	10.1371/journal.pone.0074240.	https://pubmed.ncbi.nlm.nih.gov/24040213	C2-phytoceramide perturbs lipid rafts and cell integrity in Saccharomyces cerevisiae in a sterol-dependent manner.	2013	V		c2-ceramide (n-acetyl-sphingosine)		CFU : 0 µM, 20 µM, 30 µM and 40 µM, 30 °C with agitation (200 r.p.m.) [in other experiments only 30-40], TUNEL - 30 µM of C2- phytoceramide and 0.1% DMSO for 120 min were fixed with 3.7% (v/v) formaldehyde.				bio	lipid	ste3 deletion, ergosterol biosynthesis inhibitors, amphotericin B and methyl-β- cyclodextrin	no (no TUNEL signal, no ROS, no mito fragmentation and slight DAPI signal)	V (slight (PI))	no (atg8-GFP isnt cleaved, atg5 deletion )	no (DHR 123, H2DCFDA)	no (ROS scavengers don't help, rho0 isn't more resistant than wt)			no (Yca1 deletion, FITC-VAD-FMK)							DAPI, TUNEL						CFU, PI, zymolaze sensitivity			chronological aging, good lipid analysis. C2-phytoceramide-induced decrease in CFU occurs preferentially in dividing cells and Loss of cell viability is rescued by ergosterol biosynthesis inhibitors,	Saccharomyces cerevisiae		v
77	10.1016/j.ejmech.2020.112139.		Sulfone derivatives enter the cytoplasm of Candida albicans sessile cells		V		chlorodifluoromethyl-4-hydrazinyl-3-nitrophenyl sulfone						chem			no	V	n/a								80				Annexin/PI	3(?)	1	#DIV/0!	0.25mcg/ml (time n/a)	~100% dead	CFU (MFC)				C. albicans		V
558	10.1139/cjm-2017-0753.	https://pubmed.ncbi.nlm.nih.gov/29438626	Reactive cold plasma particles generate oxidative stress in yeast but do not trigger apoptosis.	2018	V		cold plasma and plasma treated water		60 min, flow rate of 1 mL/min				phys	electric	Nuc1 deletion	no	V		V (superoxide generation)	V (Sod1,2 deletion - increased sensitivity)			no (Yca1 deletion)						no							CFU, PI				Saccharomyces cerevisiae		v
312	10.1016/j.pestbp.2018.06.006.	https://pubmed.ncbi.nlm.nih.gov/30033009	Necrotic cell death induced by dithianon on Saccharomyces cerevisiae.	2018	V		dithianon		0 to 4 μM, 180 min, 150 rpm; 28 °C;				chem	Oxidant		no (based on annexin)	V		V (DHE)	V (aox - cystein, glutathion, ascorbic acid)			no (mutations tested, not shown)			81(?)	81			Annexin-PE + 7-AAD (no effect), DiOC6 (shows effect)	1(?)	1	0.0123457			CFU, spot assay			seems to be one of the few direct necrosis papers, but the effect is not via direct membrane permeabilization, however maybe it acts on extracellular SH-groups	Saccharomyces cerevisiae		v
356	10.1039/c3mb70056a.	https://pubmed.ncbi.nlm.nih.gov/23715404	The novel equisetin-like compound, TA-289, causes aberrant mitochondrial morphology which is independent of the production of reactive oxygen species in Saccharomyces cerevisiae.	2013	V		equisetin-like tetramic acid named tetramic acid-289 (ta-289)		100 μM, overnight				chem	acid	No such a strong effect in YNB-Glycerol	no	V	n/a	V (H2DCFDA)	no (deletion of genes encoding components of the electron transport chain doesnt help much)										mito-GFP						PI	growth rate			Saccharomyces cerevisiae		v
427	10.1093/femsyr/foz019.	https://pubmed.ncbi.nlm.nih.gov/30785621		2019	V		glucose	30°C, 1 h	Annexin V/PI: 100 mM; DHR - 2 M; DAPI: 100 mM	no	30		bio	metabolic (SICD)		no	V		V (DHR 123)	V (ascorbic acid and glutathione)				-		18(1)	17			Annexin-FITC + PI, DAPI	1(1)	1	0.0588235	60 min		CFU, PI				Saccharomyces cerevisiae		v
263	10.1016/j.fm.2009.12.004.	https://pubmed.ncbi.nlm.nih.gov/20417405/	Membrane permeabilization and cellular death of Escherichia coli, Listeria monocytogenes and Saccharomyces cerevisiae as induced by high pressure carbon dioxide treatment.	2010	V		high pressure carbon dioxide		10.5 or 21.0 MPa, 400 rpm, 0-600 min				chem	Gas		no	V													EM						PI, CFU				Saccharomyces cerevisiae		v
203	10.1016/j.bbagen.2013.07.016.	https://pubmed.ncbi.nlm.nih.gov/23876294/	Mechanism of action of novel synthetic dodecapeptides against Candida albicans.	2013	V (predetermined time points (4, 8, 12, 16, and 24 h)		ij2, ij3, ij4 peptides		A lot of data, depends on the strain			fluconazole sensitive and resistant clinical isolates	bio	peptides	ascorbic acid	no? authors say yes	V		V (H2DCFDA)	V (ascorbic acid)			n/a	-		100(9)	91			Annexin-FITC + PI, DAPI, Time kill assay	0(0)	1	0.010989	for IJ4 protein		CFU, PI				Candida albicans		V
252	10.1016/j.femsle.2004.11.046.	https://pubmed.ncbi.nlm.nih.gov/15668005		2005	V		methylglyoxal	6 h	temporarily inhibited the growth; 8 mM, died: 15 mM, 20 mM. Tunel, Annexin, PI, DCFH-DA – 5, 10, 15, 20 mM	no	48		chem	glycating agent		no	V	n/a	no (H2DCFDA)	non-V (deletions), but gsh1 deletion highly sensitive			no (Yca1 deletion)	-		50(?)	50			Annexin-FITC + PI, CHX	55(?) general	-	#VALUE!							Saccharomyces cerevisiae		v
428	10.1093/jac/dkq019.	https://pubmed.ncbi.nlm.nih.gov/20130024/		2010	V		miconazole		5 mM	no	51		chem	drug (azole)	Ascorbic acid (reduced ROS, but didnt increase the number of CFU)	no	V		V (H2DCFDA)				n/a	-						Annexin-CY3	Strange way to measure apoptosis	-	#VALUE!			MIC				Candida albicans	Sabouraud dextrose	V
237	10.1016/j.ejmech.2018.12.044.	https://pubmed.ncbi.nlm.nih.gov/30594027	Synthesis of tetrazole derivatives bearing pyrrolidine scaffold and evaluation of their antifungal activity against Candida albicans.	2019	V		new tetrazole derivatives bearing pyrrolidine moiety		46.05 µM resulted in the accidental death (necrosis)				chem	drug (azole)		no	V		V (H2DCFDA) low	n/a			n/a	-		95(0)	95			Annexin-FITC + PI	0(0)	1	0.0105263			PI, CFU				Candida albicans		v
76	10.4161/auto.19314.	https://pubmed.ncbi.nlm.nih.gov/22361650		2012	V		nitrogen starvation	0-12 d	0-12 d	no	55	atg8 deletion	bio	metabolic		no	V	V (atg mutants more sensitive)					no (Yca1 deletion)	-		12(1)	3			Annexin-FITC + PI	1(1)	1	0.333333							Saccharomyces cerevisiae		v
296	10.1016/j.micres.2017.11.001.	https://pubmed.ncbi.nlm.nih.gov/29458843/		2018	V		oleic acid (OLA)	30°C, 18 h, 180 rpm	0.5 mM	no		elo2 deletion, elo3 deletion	bio	lipid	N-acetyl cysteine (NAC) and Ascorbic acid (VC).	no	V		V (H2DCFDA)	V (N-acetyl cysteine (NAC) and Ascorbic acid (VC).)			n/a													CFU, PI				Saccharomyces cerevisiae		v
70	10.1371/journal.pone.0184838.	https://pubmed.ncbi.nlm.nih.gov/28922393	A set of nutrient limitations trigger yeast cell death in a nitrogen-dependent manner during wine alcoholic fermentation.	2017	V (long time)		pantothenic acid starvation		0,02 mg/l				bio	metabolic	low nitrogen, Sch9 deletion	no?	V													subG1 (not enough controls)						PI				Saccharomyces cerevisiae		v
9	10.1007/s00284-014-0585-9.	https://pubmed.ncbi.nlm.nih.gov/24752490	Formic acid and acetic acid induce a programmed cell death in pathogenic Candida species.	2014	V		potassium carbonate (minimal inhibitory concentrations)		2.5 %				chem	salt		no	V (high)						V (FITC-VAD-fmk), but weak	11(?)	11	78(?)	78	0.141026		Annexin-FITC + PI, DAPI, Fluorescein FragELTM DNA Fragmentation Detection Kit	8(?)	8	0.102564			CFU, PI				Candida species		v
9	10.1007/s00284-014-0585-9.	https://pubmed.ncbi.nlm.nih.gov/24752490	Formic acid and acetic acid induce a programmed cell death in pathogenic Candida species.	2014	V		sodium bicarbonate (minimal inhibitory concentrations)		0.05				chem	salt		no	V (low)						V (FITC-VAD-fmk), but weak	23(?)	23	42(?)	42	0.547619		Annexin-FITC + PI, DAPI, Fluorescein FragELTM DNA Fragmentation Detection Kit	18 (?)	18	0.428571			CFU, PI				Candida species		v
542	10.1128/EC.00068-15.	https://pubmed.ncbi.nlm.nih.gov/26092920		2015	V		sporulation		not applicable	no	70		natural bio	division		no (except for spores, but in mother cell there isn't any apoptosis)	V	V (loss of vacuolar membrane intergrity, but PMSF has no effect)	n/a	n/a			no (Yca deletion)						?	DIOC6						PI				Saccharomyces cerevisiae		v
236	10.1016/j.ejmech.2015.10.013.	https://pubmed.ncbi.nlm.nih.gov/26479030/	Design and studies of multiple mechanism of anti-Candida activity of a new potent Trp-rich peptide dendrimers.	2015	V		structural mimics of natural cationic amphiphilic peptides		18 h				bio	Peptide		no?	V ( at concentration range between 1-10 MIC)							-		90(0)	90			Annexin-FITC + PI	0(0)	1	0.0111111	18 h		CFU				Candida albicans		v
357	10.1039/c3mb70056a.	-	Sophorolipid exhibits antifungal activity by ROS mediated endoplasmic reticulum stress and mitochondrial dysfunction pathways in Candida albicans	2019	V		TA-289 (equisetin-like compound)		MIC – 1-100 mM, cytotoxic - 100 mM				bio	lipid		no	V (massive)	n/a	V (H2DCFDA, increased expression Sod1, Cat1)	n/a	V (cytosolic calcium level is increased - Fluo3-AM)	n/a														PI			HAC1 activation, Mitoch depolarization (DiOC6), increased calcium, lactate dehydrogenase leakage	Candida albicans		v
652	10.3390/ijms19123792.		Dissection of the Structural Features of a Fungicidal Antibody-Derived Peptide				TCRVDHRGLTF and derivatives						bio	peptide		no?	V													Annexin, TMRM (tetramethylrhodamine methyl ester perchlorate)	no	-			CFU Timecourse (80% for D5A in 30 min, 40% for others)	CFU, PI, EM (blebs and leakage, none for F11A peptide)			5 µg/mL for T11F, 2 µg/mL for D5A and 10 µg/mL for F11A (all these are MFC)	Candida albicans		V
22	10.1016/j.ejmech.2017.11.089.	https://pubmed.ncbi.nlm.nih.gov/29324336	New 1,5 and 2,5-disubstituted tetrazoles-dependent activity towards surface barrier of Candida albicans.	2018	V		terazole derivatives (compound 2d)		16 μ/ml				bio	drug	Sorbitol	no	V	n/a	n/a				n/a	-		90(40)	50			Annexin-FITC + PI, AO, comet assay, DAPI, gel electrophoresis	8(0)	8	0.16			CFU	growth rate		nice table with necrotic, late and early apoptotic and viable cell calculations	Candida albicans		v
387	10.1074/jbc.M112.363390.	https://pubmed.ncbi.nlm.nih.gov/22511765/		2012	V		tunicamycin		2.5 μg/ml	no	75	systematic deletion screen	chem	drug (glycosylation)		no	V	no (protease (like pep) mutants were as wt)	V (H2DCFDA)																	PI				Saccharomyces cerevisiae		v
545	10.1128/EC.00291-08.	https://pubmed.ncbi.nlm.nih.gov/18806210/		2008	V		tunicamycin	30°C, 3, 5, or 7 h of incubation	Ca2+ uptake assay: 5 μg/ml, FITC-VAD-FMK, H2DCFDA, and PI: 2.5 μg/ml	no	75		chem	drug (glycosylation)	FK506 increases mortality strongly and rises caspase activation	No	V		V (H2DCFDA)	V	indirect (calcium/calcineurin signalling pathway is involved)	n/a	no/V (Mca1 deletion independent; FITC-VAD-fmk positive)	20(?)/38(?) all caspase positive cells are PI positive	20	data is available in the same experiment	38	0.526316	no	TUNEL	-	-	#VALUE!	7 h		PI	Methylene blue		Ca	Saccharomyces cerevisiae		v
674	10.4161/cc.9.14.12346	https://pubmed.ncbi.nlm.nih.gov/20647757	Fatty acids trigger mitochondrion-dependent necrosis.	2010	v		various oils combined with lipase		lipase 50 U/ml, 50 mg/ml in 1:5 tyloxapol/ethanol for CFU, where stock solutions were at 50 mg/ml in 1:1 tyloxapol/ethanol.				bio	lipid, free fatty acids	Rho0	no	V		V (DHE)	V (Rho0)				-		38(8)	30			Annexin-FITC + PI	3(2)	1	0.0333333	linseed oil		PI, CFU				Saccharomyces cerevisiae		v
85	10.1016/j.peptides.2011.06.003.	https://pubmed.ncbi.nlm.nih.gov/21693143/	Antifungal activity of novel synthetic peptides by accumulation of reactive oxygen species (ROS) and disruption of cell wall against Candida albicans	2011	V		VS2 peptide	60 min	39.06 μM				bio	peptide		no	V	n/a	V (H2DCFDA)	n/a	n/a	n/a	n/a			22(3)	19			Annexin-FITC + PI	1 (0)	1	0.0526316			PI, SEM				Candida albicans		V
85	10.1016/j.peptides.2011.06.003.	https://pubmed.ncbi.nlm.nih.gov/21693143/	Antifungal activity of novel synthetic peptides by accumulation of reactive oxygen species (ROS) and disruption of cell wall against Candida albicans	2011	V		VS3 peptide	60 min	39.06 μM				bio	peptide		no	V	n/a	V (H2DCFDA)	n/a	n/a	n/a	n/a			22(3)	19			Annexin-FITC + PI	1 (0)	1	0.0526316			PI, SEM				Candida albicans		V
666	10.4161/auto.7.5.14872.	https://pubmed.ncbi.nlm.nih.gov/21317551	Identification of autophagy genes participating in zinc-induced necrotic cell death in Saccharomyces cerevisiae.	2011	V		zinc sulfate		from 10 to 13 mM				chem	metal	Nuc1 deletion, Svf1 deletion, atg8 deletion (strong effect), atg6 deletion (weaker), see paper, many autophagy mutants tested	no	V	V (atg8 deletion increass survival)	n/a	n/a			no (Yca1 deletion)	-		no quantitative data			no	Annexin-FITC + PI	no quantitative data	-	#VALUE!					arrested population with a multibudded phenotype	explanation - Zn induces abortive autophagy that is deadly? No autophagy no death?	Saccharomyces cerevisiae	YNB	v
										Unique stimuli	33

## Sheet: 3. A+N
								Unique stimuli count			126					Only cells containing "V" are selected	Only cells containing "V" are selected
	DOI	PMID		year	Acute -Death of non-dividing cells	Chronic-Cell division continues during stimulus	Treatment	Treatment conditions	Concentration	unique stimulus?	Non-unique stimulus identifier	Mutation background of cells subjected to treatment	Treatment type (chem(metal,oxidizers,etc, nanoparticles); biologic-(peptide, drugs, oils, lipids), phys(pH, temp, irradiation, mechanics etc)	Treatment subtype	Preventive treatments	Apoptosis?	Necrosis?	Lysosome- and autophagy-mediated death	ROS?	ROS causative	Calcium?	Calcium causation	Metacaspase? (YCA1/Mca1)	% of FITC-VAD-fmk positive general (background signal - untreated control - in the brackets) / % of PI positive general (in the same experiment)	increase in caspase activity (in % of overall cell population) прирост по активности каспаз (абсолютн значение)	% of membrane-permeable cells (PI, Sytox, ADD positive) general (was measured in another experiment) - ann-PI+ and ann+PI+	Increase of PI+ population (% of overall population) (data similar to PI also included)	caspase/PI+ ratio	Apoptosis-inducing factor (AIF1)	Apoptosis methods	% of Ann+PI- after treatment	increase of Ann+PI- population (in % of overall population)	Ann+PI-/(PI+ overall)	Concentrations or treatment duration for both caspase\annexin experiments if some specific concentration were chosen	% CFU	Viability method	Vitality method	Terminal phenotype	Comm	Yeast/fungi?	Growth Medium	SELECTED PAPERS WITH NICE METHOD ARRAY -Has apoptosis methods/CFU+(PI, etc), ROS, Metacaspase
425	10.1093/femsyr/fow013.	https://pubmed.ncbi.nlm.nih.gov/26880798/	(-)-Nortrachelogenin from Partrinia scabiosaefolia elicits an apoptotic response in Candida albicans.	2016	V		(-)-nortrachelogenin		12.5 μg/ml				bio	Active Lignan From Wikstroemia indica		V (if low concentrations were used)	V (if high concentrations were used)		V (H2DCFDA)		V (mitochondrial and cytosolic calcium level is increased - Rhod-2AM and Fura-2AM)	n/a	V (FITC-VAD-fmk)	no quantitative data		fluorescence intensity data				Annexin-FITC + PI, DiSC3(5), cytochrome C release, DPH, JC-1, Rhod-2AM, TUNEL	50(?)	50	#DIV/0!	12.5 μg/ml		MIC, DiSC3(5), DPH				Candida albicans	YPD	v
423	10.1093/femsle/fnx073.	https://pubmed.ncbi.nlm.nih.gov/28402525/	Antifungal mechanism of [RuIII(NH3)4catechol]+ complex on fluconazole-resistant Candida tropicalis.	2017	V		[ruiii(nh3)4(catechol)](pf6) complex		125, 250, 500 and 1000 µM; 24h.			fluconazole-resistant	chem	metal complex	NAC	V	V		V (H2DCFDA)											Calcofluor White, EM, Phase-microscopy,						PI, MTT				Candida tropicalis		v
6	10.1002/yea.3167.	https://pubmed.ncbi.nlm.nih.gov/27121326		2016	V		acetic acid		10 mM, 50 mM; mitochondrial–nuclear shuttling of AIF: 20 mM	no	3		chem	acid	aif1 deletion (at lower conc of stressor)	V	V	n/a	V (H2DCFDA)	n/a			n/a	-		5(0)	5		V	Annexin-FITC + PI, JC-1	15(1)	14	2.8	20 mM		CFU, PI				Candida albicans		v
14	10.1007/s13197-018-3062-9.	https://pubmed.ncbi.nlm.nih.gov/29606760		2018	V		acetic acid	pretreated with quercetin (200 μM) or DMSO for 1 h.	40, 80 mM	no	3	tel1 deletion	chem	acid	quercetin pretreatment	V	V	n/a	V (H2DCFDA)	V (beV e quercetin pretreatment helps)										AO/EtBr, DAPI						CFU, PI				Saccharomyces cerevisiae		v
39	10.1073/pnas.2332326100.	https://pubmed.ncbi.nlm.nih.gov/14623979		2003	V		acetic acid	pH 3, 200 m	CFU: 0–120 mM, apoptotic markers: 40 mM	no	3		chem	acid		V	V	n/a	V (DHR 123)	n/a			n/a	-		15(0)	15			Annexin-FITC + PI, EM, TUNEL	40(2)	38	2.53333	60 mM						Candida albicans		v
50	10.1101/gad.1247904.	https://pubmed.ncbi.nlm.nih.gov/15520274		2004	V		acetic acid	4 h	130 mM	no	3	Fis1 deletion	chem	acid	knockouts of dnm1 (mitochondrial fission protein) and mdv1, Bcl-xL expressing	V	V (secondary)	V (dnm1 knock-out - mitochondrial fragmentation, degradation by vacuoles)	n/a				V (Yca1 deletion; DEVD-CHO)							Annexin (no PI), mito-GFP	10 ann negative (80)	-				CFU	trypan blue, FUN-1		anti-death activity of yeast Fis1	Saccharomyces cerevisiae		v
67	10.1371/journal.pone.0045109.	https://pubmed.ncbi.nlm.nih.gov/23028789/		2012	V		acetic acid		60 mM	no	3	Hsp90-compromised strain tetO-HSP90/hsp90	chem	acid		V	V		V (H2DCFDA), reduces		indirect (calcineurin-pathway is involved, calcineurin-pathway-defective strain less sensitive to peroxide)	n/a	V (Mca1 levels; D2R) defective							RT-PCR, TUNEL						PI, CFU			we investigated the role of Hsp90 in apoptosis of C. albicans	Candida albicans		v
354	10.1038/srep42659.	https://pubmed.ncbi.nlm.nih.gov/28209995		2017	V		acetic acid	200 m, pH 3	150 mM	no	3		chem	acid		V (Annex+PI+)	V (Annex+PI+)	V (atg8 and atg33 is upregulated)						-		60(10) almost all are ann+PI+	50			Annexin-FITC + PI	1(1)	1	0.02	200 min		CFU, PI				Saccharomyces cerevisiae		v
410	10.1091/mbc.E01-12-0161	https://pubmed.ncbi.nlm.nih.gov/12181332		2002	V (200 m)		acetic acid		apoptotic: 20–80 mM, no apoptotic: >120 mM	no	3		chem	acid	cycloheximide, mutants, lacking mitochondrial DNA (rho 0), heme lyase (CYC3 - depleted of CytC), or ATPase, but not inhibited by oligomycin treatment. Cycloheximide doesnt help in listed mutants	V	V (at high doses - data in author's previus work)	n/a	V (MitoTracker Red CMXRos)				n/a							cytochrome C release, TUNEL						CFU, PI				Saccharomyces cerevisiae	YEPD	v
440	10.1099/00221287-147-9-2409.	https://pubmed.ncbi.nlm.nih.gov/11535781	Saccharomyces cerevisiae commits to a programmed cell death process in response to acetic acid.	2001			acetic acid			no	3		chem	acid		V	V																							Saccharomyces cerevisiae		v
475	10.1111/j.1365-2958.2007.05926.x.	https://pubmed.ncbi.nlm.nih.gov/17822411		2007	V		acetic acid		140-240 mM	no	3	por1 deletion	chem	acid	aac 1/2/3 deletion	V	V (up to 35% PI positive cells)	n/a	V (MitoTracker Red CMXRos)	n/a			V (FITC-VAD-fmk), caspase activation is not associated with cytochrome release	40(0)/22(0)	40	data is available in the same experiment	22	1.81818		cytochrome C release, DAPI, TUNEL				OD 0,05		CFU, PI			nicely designed graphics (espaccialy for caspase activation measurement)	Saccharomyces cerevisiae		v
560	10.1155/2013/678473.	https://pubmed.ncbi.nlm.nih.gov/24089630		2013	V		acetic acid		120 mM	no	3	hxk2 deletion	chem	acid		V	V		V (DHR 123)	n/a			no (Yca1 deletion) even worse in some cases			23(4)	19			Annexin-FITC + PI, DAPI	14(3)	11	0.578947	120 mM						Saccharomyces cerevisiae		v
499	10.1111/j.1749-6632.2009.04682.x.	https://pubmed.ncbi.nlm.nih.gov/19723067	Acriflavine-mediated apoptosis and necrosis in yeast Candida utilis.	2009			acriflavine		30–180 μmol/L				chem	drug		V	V (Electron microscopy)	V (cytolysis: cytoplasmic lysis, but reasonably well-preserved mitochondria (in apoptotic cells), no distinctive intracellular organelles (necrotic cells))		V										AO, chromatin condensation						CFU, ATP leakage	trypan blue			Candida utilis		v
187	10.1007/s12013-014-0376-8.	https://pubmed.ncbi.nlm.nih.gov/25395196	Acrolein-Induced Oxidative Stress and Cell Death Exhibiting Features of Apoptosis in the Yeast Saccharomyces cerevisiae Deficient in SOD1.	2015	V		allyl alcohol (converts to acrolein)		0.4 mM, 1 h				chem	Oxidant	sod1 deletion increases death rate	V	V		V (DHE, protein carbonilation)	n/a				-		20(2)	18			Annexin-FITC + PI, DAPI	no quantitative data	-	#VALUE!			PI, Phloxine B			actin cytoskeleton defects; menadione and h202 did not cause strong protein carbonylation	Saccharomyces cerevisiae		v
42	10.1083/jcb.200408145.	https://pubmed.ncbi.nlm.nih.gov/15657396	Role of mitochondria in the pheromone- and amiodarone-induced programmed death of yeast	2005	V		alpha factor		0.1 mg/ml	no	4		natural bio	peptide (pheromone)	Ysp1 deletion,	V	V	n/a	V (H2DCFDA)	V (NAC, alpha tocoferol, Rho0 etc)	V (cytosolic calcium level is increased - Fluo3-AM)		n/a							gel electrophoresis, TUNEL						PI, CFU	Methylene blue		Ca increase in cytosol			V
333	10.1016/s0960-9822(02)00776-5.	https://pubmed.ncbi.nlm.nih.gov/11937036		2002	V		alpha factor	3 h	100 µg/ml	no	4		natural bio	peptide (pheromone)	cyclosporin A, Rho0, cycloheximide	V	V		V (H2DCFDA)	n/a										CHX treatment, subG1, TUNEL						Phloxine B				Saccharomyces cerevisiae		v
454	10.1104/pp.106.082495.	https://pubmed.ncbi.nlm.nih.gov/16861572	Programmed cell death-involved aluminum toxicity in yeast alleviated by antiapoptotic members with decreased calcium signals.	2007	V		aluminum chloride		0-6 mM, 24 h				chem	metal	Yeast strains expressing Ced-9, Bcl-2, and PpBI-1 (including calcium burst)	V	V		V (H2DCFDA)	n/a	V (cytosolic calcium level is increased - Fluo3-AM)	n/a								EM, DAPI, TUNEL, subG1						CFU, FDA-PI (microscopy), PI (cytometry)			transient calcium increase (Fluo-3)	Saccharomyces cerevisiae		v
42	10.1083/jcb.200408145.	https://pubmed.ncbi.nlm.nih.gov/15657396		2005	V		amiodarone		80 μM	no	5		chem	drug (calcium burst inducer)	Ysp1 deletion,	V	V	n/a	V (H2DCFDA)	V (NAC, alpha tocoferol)	V (cytosolic calcium level is increased - Fluo3-AM, but the effect of amiodarone is not abolished by EGTA and, hence, does not depend critically on the external calcium)	no	n/a							gel electrophoresis, TUNEL						PI, CFU	Methylene blue		Ca increase in cytosol	Saccharomyces cerevisiae		v
516	10.1128/AAC.00966-12.	https://pubmed.ncbi.nlm.nih.gov/23357774/		2012	V (4, 6, or 24 h)		amiodarone+fluconasole	24 h	amiodarone (64 μM), or fluconazole (16 μg/ml) plus amiodarone (0.20 μM)	no	5	fluconazole-resistant strain	chem	drug (calcium burst inducer)		V	V (PI)		V (H2DCFDA), dose-dependent responses		V (calmodulin modulator)		V (FAM-DEVD-FMK)	61(0)/0(0)?	61	data is available in the same experiment	1	61		comet assay, Rho123, Rho 6G	-	-	#VALUE!			PI, MIC				Candida tropicalis	RPMI 1640	v
20	10.1016/j.celrep.2012.12.021.	https://pubmed.ncbi.nlm.nih.gov/23416050/		2013	V		amphotericin b		CFU: 1, 1.5, 2.5, 8 μg/ml, Metabolic Changes, ROS Production: 1 μg/ml	no	6		chem	drug (polyene)		V	V (necrosis-like)		V (HPF, MitoTracker Red dye)				n/a							HPF						CFU				Candida albicans, Saccharomyces Saccharomyces cerevisiaeevisiae	SD	v
39	10.1073/pnas.2332326100.	https://pubmed.ncbi.nlm.nih.gov/14623979		2003	V		amphotericin b	30°C with shaking, 200 m	4–8 μg/ml	no	6		chem	drug (polyene)		V	V	n/a					n/a													CFU, PI				Candida albicans		v
67	10.1371/journal.pone.0045109.	https://pubmed.ncbi.nlm.nih.gov/23028789//		2012	V		amphotericin b	3 h	60 mM	no	6	Hsp90-compromised strain tetO-HSP90/hsp90	chem	drug (polyene)		V	V		V (H2DCFDA), reduces				V (Mca1 levels; D2R) defective							RT-PCR, TUNEL						PI, CFU			we investigated the role of Hsp90 in apoptosis of C. albicans	Candida albicans		v
150	10.1007/s00249-014-1003-8.	https://pubmed.ncbi.nlm.nih.gov/25557523/		2015	V		amphotericin b	0-15 m	0.05 µM, 0.1 µM	no	6		chem	drug (polyene)		V	V (secondary, after 24 h %PI + = 60)		V (DHR 123)											DAPI, SYTO9 + PI						CFU	MTT			Candida albicans		v
495	10.1111/j.1600-0714.2009.00811.x.	https://pubmed.ncbi.nlm.nih.gov/19656268		2010	V		amphotericin b		0.125 μg /ml - MIC	no	6		chem	drug (polyene)		V	V (slight - 3-6% PI positive cells)		n/a				n/a	-		3(?)	3			Annexin-FITC + PI, EM, TUNEL	20(?)	20	6.66667	For 23C strain		PI				candida albicans		v
513	10.1128/AAC.00575-15.	https://pubmed.ncbi.nlm.nih.gov/26248358		2015	V		amphotericin b		20 μg /ml (30 m), 10 μg /ml (2 h), 5 μg /ml (3 h), 1 μg /ml (6 h), and 0.1 μg /ml (24 h)	no	6		chem	drug (polyene)		V	V (secondary)	n/a	V (H2DCFDA)	V (much more than for cells+h2o2)			n/a							TUNEL						CFU, PI, DiBAC4(3)	5-CFDA			Zygosaccharomyces, Candida, Cryptococcus, Saccharomyces, Debaryomyces, Kluyveromyces		v
175	10.1007/s10495-016-1330-6.	https://pubmed.ncbi.nlm.nih.gov/28012059	Apoptosis-inducing factor (Aif1) mediates anacardic acid-induced apoptosis in Saccharomyces cerevisiae.	2017	V		anacardic acid		CFU: 0.1, 0.2, 0.4, 0.8 mM,12 h. other experiments - 6 h, 0.4, 0.8 mM			AIF overexpression (worsen an effect of anacardic acid)	bio	phenolic lipids	AIF1 deletion helps, AIF overexpression increase mortality	V	V	n/a	V (H2DCFDA, Mitotracker red (CMXRos))	no (treatment lower ROS level - anacardic acid is an antioxidant)			no (Yca1 deletion; Z-VAD-fmk)			18(4)	14			Annexin-FITC + PI, Hoechst 33258, TUNEL	68(2)	66	4.71429			Spot test, CFU				Saccharomyces cerevisiae		v
82	10.1016/j.jphotobiol.2020.111942.	https://pubmed.ncbi.nlm.nih.gov/32622296/	Chemical features of the photosensitizers new methylene blue N and S137 influence their subcellular localization and photoinactivation efficiency in Candida …	2020	V		Antimicrobial photodynamic treatment (APDT) + NMBM	28°C, 30 min	3, 9, 14 J/cm^1				phys	radiation	n/a	V	V	n/a	V (DHR 123, DHE)	n/a	n/a	n/a	n/a	n/a	n/a	38(?)	38	n/a	n/a	JC-1	n/a	-	#VALUE!	n/a		CFU, PI	FUN-1	n/a		C. albicans strain ATCC 64548	SDA	V
82	10.1016/j.jphotobiol.2020.111942.	https://pubmed.ncbi.nlm.nih.gov/32622296/	Chemical features of the photosensitizers new methylene blue N and S137 influence their subcellular localization and photoinactivation efficiency in Candida …	2020	V		Antimicrobial photodynamic treatment (APDT) + S137	28°C, 30 min	3, 9, 14 J/cm^2				phys	radiation	n/a	V	V	n/a	V (DHR 123, DHE)	n/a	n/a	n/a	n/a	n/a	n/a	100(?)	100	n/a	n/a	JC-1	n/a	-	#VALUE!	n/a		CFU, PI	FUN-1	n/a		C. albicans strain ATCC 64549	SDA	V
204	10.1016/j.bbagen.2016.09.005.	https://pubmed.ncbi.nlm.nih.gov/27614033	Interaction between the plant ApDef(1) defensin and Saccharomyces cerevisiae results in yeast death through a cell cycle- and caspase-dependent process occurring via uncontrolled oxidative stress.	2017	V		ap def 1 defensin		15.6, 7.8, 3.9, 1.9, 0.98 and 0.49 μM				bio	protein	ascorbic acid, CCCP, cold (4 C), cell cycle-dependent	V	V	n/a	V (because ascorbic acid helps)	V (ascorbic acid)			V (CaspACE; FITC-VAD-fmk)	62(1)	61	66(2)	64	0.953125		EM, DAPI	-	-	#VALUE!			CFU, Sytox green				Saccharomyces cerevisiae		v
283	10.1016/j.jep.2018.11.005.	https://pubmed.ncbi.nlm.nih.gov/30408533/	Effect of apigenin isolated from Aster yomena against Candida albicans: apigenin-triggered apoptotic pathway regulated by mitochondrial calcium signaling.	2019	V (4 h)		apigenin		0.625, 1.25, 2.5, 5, and 10 µg/mL, 12 h, 28 °C				bio	flavonoid	ruthenium red (mitochondrial calcium channel inhibitor), NAC (less)	V	V (no PI positive cells, but cell content flux - leakage of the intracellular potassium and an accumulation of intracellular calcium in the cytosol are present)		V (H2DCFDA, MitoSOX Red)		V (mitochondrial and cytosolic calcium level is increased - Rhod-2AM and Fura-2AM, calcium channel blocker reduces death)	V (low calcium reduces death)	V (FITC-VAD-fmk)	38(18)	20	no quantitative data				Annexin-FITC + PI, Fura-2AM, JC-1, Mitotracker Green FM, Rhod-2AM, TUNEL	ann+ general? 39(18)	-	#VALUE!			CFU			regulated by mitochondrial calcium signaling	Candida albicans		V
16	10.1016/j.bbagen.2018.07.028.	https://pubmed.ncbi.nlm.nih.gov/30056100	Molecular mechanism of Arabidopsis thaliana profilins as antifungal proteins.	2018			arabidopsis profilins		AtPFN1 – 10,20 μg/ml; AtPFN2 – 40,80 μg/ml [Depending on the strain and method of obtaining]				bio	protein (small)		V	V		V (H2DCFDA, MitoSOX Red)	n/a			n/a	-		2(1)	1			Annexin-PE + PI, cytochrome C release, TUNEL, DAPI, SEM	68(0)	68	68	for AtPFN2		Sytox Green				Candida (various), molds		v
49	10.1099/mic.0.26578-0.	https://pubmed.ncbi.nlm.nih.gov/14702403		2004	V		aspirin in ypd (after diauxic shift)		15 mM	no	7	WT, Sod1 deletion, Sod2 deletion	chem	drug		V	V		n/a				n/a													CFU, PI			Need to separate into several lines - multiple carbon sources	Saccharomyces cerevisiae	YP-different carbon sources	v
696	10.1016/j.bbrc.2017.03.126.	https://pubmed.ncbi.nlm.nih.gov/28347820/	Functional characterization of the Arabidopsis universal stress protein AtUSP with an antifungal activity	2017	V		AtUSP	1 h	IC50 (2.06-8.55 μg/ml, depending on the strain)				bio	protein		V (swelled morphology)	V (Sytox green)		V (H2DCFDA)											DiIC1(5) (mitochondrial potential), microscopy						SYTOX-Green,				C. albicans, F. solani.		V
218	10.1016/j.bcp.2014.09.006.	https://pubmed.ncbi.nlm.nih.gov/25241291/	Yeast cytotoxic sensitivity to the antitumour agent β-lapachone depends mainly on oxidative stress and is largely independent of microtubule- or topoisomerase-mediated DNA damage.	2014	V		b-lapachone		0-100 μM, 24 and 48 h				bio	Naturally occurring quinone	ROS scavengers	V	V		V (indirect methods)											DAPI										Saccharomyces cerevisiae		v
223	10.1016/j.biochi.2016.12.013.	https://pubmed.ncbi.nlm.nih.gov/28027901	Fungicide Bac8c triggers attenuation of mitochondrial homeostasis and caspase-dependent apoptotic death.	2017	V		bac8c (riwviwrr-nh2) peptide		1.6, 3.1, and 6.3 mM, 4 h, 28 C				bio	peptide		V	V	n/a	V (H2DCFDA, lipid peroxidation)	n/a	V (mitochondrial and cytosolic calcium level is increased - Rhod-2AM and Fura-2AM)	n/a	V (FITC-VAD-fmk)	25(?)	25	8(2)	6	4.16667		Annexin-FITC + PI, cytochrome C release, Fura-2AM, JC-1, Rhod-2AM	27(10)	17	2.83333						JC-1 membrane depol; no subG1, no effect on cell cycle, calcium accumulation	Candida albicans		v
581	10.1248/bpb.34.214.	https://pubmed.ncbi.nlm.nih.gov/21415530	Combination of baicalein and Amphotericin B accelerates Candida albicans apoptosis.	2011	V		baicalein + amphotericin b		from 0.0029 to 1.5 μg/ml for AmB and 0.0625 to 32 μg/ml for BE				bio	drug		V	V	n/a	V (H2DCFDA)	n/a			V (CaMCA1 deletion; D2R)	70(?)	70	25(?)	25	2.8		Annexin-FITC + PI	65(?)	65	2.6	4 h						Candida albicans		v
290	10.1016/j.micpath.2015.07.006.	https://pubmed.ncbi.nlm.nih.gov/26169236		2015	V		baicalin		CFU: 3.9-2000 µg/mL, extensive chromatin condensation -- 500 and 1000 µg/ml, PI, CaspACE FITC-VAD-FMK - 1000 µg/ml	no	9		bio	flavonoid		V (slight - all hullmarks are weak)	V (slight, only 8% PI positive cells)	n/a	V (DHR 123)	n/a			V (FITC-VAD-fmk) strong membrane localization of staining	no quantitative data		10(3)	7			Annexin-FITC + PI, cytochrome C release, EM, JC-1, TUNEL (also somewhat wierd)	19(0)	19	2.71429			PI			JC-1 membrane depol	Candida albicans		v
523	10.1128/AAC.01846-15.	https://pubmed.ncbi.nlm.nih.gov/27021328/	Berberine Antifungal Activity in Fluconazole-Resistant Pathogenic Yeasts: Action Mechanism Evaluated by Flow Cytometry and Biofilm Growth Inhibition in Candida spp.	2016	V		berberine		0.125 - 64 µg/mL				bio	alkaloid		V ( early)	V		n/a				n/a	-		60(2)	58			Annexin-FITC + PI, Comet assay, therhodamine 123	65(3) general	-	#VALUE!	For 4 MIC		PI	Broth microdilution			Candida spp. and Cryptococcus neoformans		V
522	10.1128/AAC.01753-15.	https://pubmed.ncbi.nlm.nih.gov/26856836	Dissecting the Structure-Function Relationship of a Fungicidal Peptide Derived from the Constant Region of Human Immunoglobulins.	2016	V		bioactive igg-derived fc-peptide n10k	30, 60, 120, 240 and 360 m	0-2 μМ				bio	peptide		V	V	V (autophagy enhanced - Muse Autophagy LC3-antibody)	n/a				n/a	-		no quantitative data				Annexin-FITC + PI, EM	60(3) general	-	#VALUE!	For n1a 120 min 1.18 microM		CFU				Candida albicans		v
646	10.3389/fmicb.2017.01182.	https://pubmed.ncbi.nlm.nih.gov/28702011	Bridging the Gap to Non-toxic Fungal Control: Lupinus-Derived Blad-Containing Oligomer as a Novel Candidate to Combat Human Pathogenic Fungi.	2017	V		blad-containing oligomer protein (extracted from plant)		2.4 µM			genome wide screen for S. cerevisiae, most targeted experiments in Candida	bio	protein	metal ions (Fe, Mn, Zn)	V	V (secondary?)		V (H2DCFDA)	n/a			n/a	-		no quantitative data				Annexin-FITC + PI	no quantitative data	-	#VALUE!						ergosterol inhibition	Candida albicans, some Saccharomyces cerevisiae		v
172	10.1007/s10495-008-0215-8.	https://pubmed.ncbi.nlm.nih.gov/18463984		2008	V		cadmium nitrate	1 h	30–50 µM	no	10		chem	metal	NAC (The NAC doses required to suppress apoptosis here were higher than those typically used elsewhere - 10mM)	V (sub-G1 and hyper-polarization of mitochondrial membranes)	V (strong PI signal) (membrane damage requires an active caspase.)	n/a	V (DHR 123; H2DCFDA)	V (NAC)			V (Yca1 deletion)							subG1						CFU, PI				Saccharomyces cerevisiae		v
662	10.3906/biy-1908-11.	https://pubmed.ncbi.nlm.nih.gov/31892813		2019			camphor		0.4 mg/mL, 0.8 mg/mL	no	11		bio	oil (terpene)	Aif1	V (dose dependent manner. Autophagy at low concentrations, apoptosis at high)	V (secondary, mild)	V (GFP-Atg8 dots and transcriptional upregulation of Atg6)	n/a				n/a							AO/EtBr						CFU, spot assay				Schizosaccharomyces pombe		v
183	10.1007/s11274-017-2325-3.	https://pubmed.ncbi.nlm.nih.gov/28748404	Necrotic and apoptotic cell death induced by Captan on Saccharomyces cerevisiae.	2017	V		captan		20 μM				chem	Oxidant		V(some cells)	V(most cells)		V (DHE)	V (cystein, glutathione - yes, ascorbic acid - no effect)			V (Yca1 deletion) 5% to 25% viability increase			80(2)	78			Annexin-PE + 7-AAD (a bit, not much)	17(0)	17	0.217949			CFU, PI, 7-AAD			both necrosis and apoptosis	Saccharomyces cerevisiae		v
6	10.1002/yea.3167.	https://pubmed.ncbi.nlm.nih.gov/27121326		2016	V		caspofungin		0.08 mg/l, 0.15 mg/l	no	13		bio	Lipopeptide	aif1 deletion (at lower conc of stressor)	V	V	n/a	V (H2DCFDA)	n/a			n/a	-		9(0)	9		V	Annexin-FITC + PI, JC-1	22(1)	21	2.33333	0,08 mg/l		CFU, PI				Candida albicans		v
73	10.15698/mic2016.07.512.	https://pubmed.ncbi.nlm.nih.gov/27683660		2016	V		caspofungin		0.05 µg/ml	no	13		bio	Lipopeptide	Filamentous C. albicans cells are more resistant	V	V	n/a	V (DHR 123; H2DCFDA)	n/a			V (Mca1 deletion)													CFU, PI			not very good article	Candida albicans		v
519	10.1128/AAC.01366-12.	https://pubmed.ncbi.nlm.nih.gov/23114781/		2013	V (3 h)		caspofungin	3 h	0.06 µg/ml	no	13		bio	Lipopeptide		V (at subinhibitory concentrations)	V (dose dependent)		V (DHR 123, DHE)				V (D2R)	15(6)	9	30(3)	27	0.333333		Annexin-FITC + PI, DAPI, JC-1, TUNEL	25(1)	24	0.888889	3 h 0,06 microG/ml		MIC	Methylene blue			Candida albicans	SDC	V
103	10.1002/bip.23008.	https://pubmed.ncbi.nlm.nih.gov/28073158/	Antimicrobial activity and mechanism of action of a thionin‐like peptide from Capsicum annuum fruits and combinatorial treatment with fluconazole against Fusarium …	2017		V (Fig 1 dividing cells)	CaThi	25°C, 12, 24, 48 and 60 h	50 µg/ml				bio	peptide	n/a	V (unconvincing)	V (PI, Sytox green)	n/a	V (DAB)	n/a	n/a	n/a	V ( FITC-VAD-fmk)	no quantitative data	no quantitative data	no quantitative data	no quantitative data	no quantitative data	n/a	DAPI	n/a	-	n/a	n/a		CFU, Sytox green	n/a	n/a		Fusarium solani	Sabouraud agar	V
54	10.1111/j.1474-9726.2006.00225.x.	https://pubmed.ncbi.nlm.nih.gov/16822282		2006			chronological aging		15 ± 2 days	no	16		natural bio	metabolic	double mutant for pka1 and sck2	V	V	n/a	V (DHR 123)	n/a			V (FITC-VAD-fmk)	50 (1)	49					Miscorrelation between CFU and Phloxine										Schizosaccharomyces pombe		v
346	10.1038/ncb1975.	https://pubmed.ncbi.nlm.nih.gov/19801973		2009			chronological aging		0-60 days	no	16	spe1	natural bio	metabolic	spermidine	V	V	V (upregulation of various autophagy-related transcripts)	V (in Spe1)																	CFU				Saccharomyces cerevisiae		v
406	10.1083/jcb.200604072.	https://pubmed.ncbi.nlm.nih.gov/16818721		2006	V		chronological aging in ypd		14 days	no	16	upper fraction	natural bio	metabolic		V (in upper cells in cell suspension)	V (in upper cells in cell suspension)	V (TEM)	V (DHE)				V (Yca1 deletion) accumulates less ROS at some points			27(0)	27			Annexin-FITC + PI, TUNEL	22(0)	22	0.814815	14 d		CFU	FUN-1		two fractions - upper and lower, lower fraction is more viable with time	Saccharomyces cerevisiae	YPD	v
20	10.1016/j.celrep.2012.12.021.	https://pubmed.ncbi.nlm.nih.gov/23416050/		2013	V		ciclopirox		75 μg/ml	no	17		chem	drug		V	V (necrosis-like (rapid consumption of ATP))		V (HPF, MitoTracker Red)				n/a							n/a						CFU				Candida albicans, Saccharomyces Saccharomyces cerevisiaeevisiae	SD	v
480	10.1111/j.1567-1364.2006.00188.x.	https://pubmed.ncbi.nlm.nih.gov/17233764		2007	V		ciclopirox olamine	26°C, 200 m, 150 rpm	CFU: 0, 16, 18, 20 and 22 mg/mL, Plasma membrane integrity, mitochondrial function/integrity and ROS production - 0, 60, 90, 120, 200 and 240 min.	no	17		chem	drug	cycloheximide (increases viability 2 times)	V (without ROS, TUNEL and Yca1, but with nuclear condensation and subG1)	V	no (no effect of Apg5p, Apg8p and Uth1p)	no (MitoTracker Red CMXRos)	not V (very slight - less than 10%)			no (Yca1 deletion)						no	subG1, TUNEL						CFU			well discussed subG1	Saccharomyces cerevisiae		v
260	10.1016/j.fitote.2011.06.004.	https://pubmed.ncbi.nlm.nih.gov/21708228/	Spice oil cinnamaldehyde exhibits potent anticandidal activity against fluconazole resistant clinical isolates.	2011	V		cinnamaldehyde			no			chem	Phenylpropanoid		V	V																			CFU				fluconazole-resistant Candida isolates		V
75	10.3390/ijms150712573.	https://pubmed.ncbi.nlm.nih.gov/25029545		2014	V		cisplatin	30°C, 250 rpm, 4 h in darkness.	600, 1200 µM	no	18		chem	drug (DNA damage)	sky1 deletion	V (less than WT)	V (more than WT)	V (mitophagy activated)	n/a	n/a			n/a							YO-PRO-1/PI						PI, CFU				Saccharomyces cerevisiae		v
148	10.1007/s00203-017-1425-7.	https://pubmed.ncbi.nlm.nih.gov/28819786	Yeast caspase-dependent apoptosis in Saccharomyces cerevisiae BY4742 induced by antifungal and potential antitumor agent clotrimazole.	2018			clotrimazole		10 µM, 30 °C, 180 rpm for 3–9 h.				chem	drug (azole)		V (35%)	V (secondary) (13%)	n/a	n/a	n/a			V (Yca1 deletion; FITC-VAD-fmk)	50 (0) / 4 (0)		30 (6)	24			Annexin-FITC + PI, DAPI, Rho123, TUNEL	20 (10)	10	0.416667			PI	FUN-1		very unclearly written paper, not very convincing annexin data	Saccharomyces cerevisiae		v
612	10.1371/journal.pone.0212869.	https://pubmed.ncbi.nlm.nih.gov/30856188	Anti-Candida albicans effect of the protein-carbohydrate fraction obtained from the coelomic fluid of earthworm Dendrobaena veneta.	2019			coelomic fluid of the earthworm dendrobaena veneta (fraction)	37°C, 48 h	6.25, 12.5, 25, 50, 100, and 200 μg mL-1				bio	multicomponent extract		V	V (cell morphology after Calcofluor White staining, SEM)	n/a	n/a				n/a							Hoechst 33342/PI, Calcofluor White							FUN-1		For identification of apoptosis and necrosis, the C. albicans cells were stained with a mixture of fluorescent Hoechst 33342 (Sigma) and propidium iodide (Sigma) dyes	Candida albicans		v
405	10.1083/jcb.200410064.	https://pubmed.ncbi.nlm.nih.gov/15939758	Physiological regulation of yeast cell death in multicellular colonies is triggered by ammonia.	2005			colony growth (glycerol carbon source)		not applicable				natural bio	metabolic		V	V		V (DHE)				no/V (Yca1 deletion independent, inner side cells in colony are D2R positive)	30(10) ?					no	Annexin (no PI), DAPI, TUNEL	relative units	-	#VALUE!				Bromcresol purple				GMA (3% glycerol, 1% yeast extract, and 2% agar)	v
285	10.1016/j.jfda.2016.12.014.	https://pubmed.ncbi.nlm.nih.gov/29389586/	Evaluation of synergistic anticandidal and apoptotic effects of ferulic acid and caspofungin against Candida albicans.	2018	V		combination of caspofungin and ferulic acid		Apoptotic: 55.7% caspofungin (1 mg/mL), 18.3% ferulic acid (1000 mg/mL) were calculated as 55.7% and 18.3%; necrotic 5.8% caspofungin (1 mg/mL), 51.6% ferulic acid (1000 mg/mL)				chem	Drug		V	V (secondary)		n/a				n/a	-		63(1)	62			Annexin-FITC + PI	8(0)	8	0.129032			MIC	MTT			Candida albicans	Sabouraud dextrose; also data for Candida glabrata	V
683	n/a	https://pubmed.ncbi.nlm.nih.gov/18830028/		2008		V	copper sulphate	1-30 d	1-5 mM	no	20		chem	metal		V	V		n/a																		Methylene blue			wine yeast strains		v
253	10.1016/j.femsyr.2004.06.016.	https://pubmed.ncbi.nlm.nih.gov/15489201	Reliable high-throughput screening with Pichia pastoris by limiting yeast cell death phenomena.	2004	V (60 h)		cultivation in 96 well plate at 2% glucose concentration (medium depletion)		n/a				bio	metabolic		V (25% TUNEL positive cells at 3% initial glucose)	V (no more than 10%)													TUNEL						CFU, PI				Pichia pastoris	YPD	v
362	10.1042/BSR20090151.	https://pubmed.ncbi.nlm.nih.gov/20017731/	Antifungal curcumin induces reactive oxygen species and triggers an early apoptosis but prevents hyphae development by targeting the global repressor TUP1 in Candida albicans.	2010	V (0, 4, 8, 12, 16, 20 and 24 h)		curcumin		37–370 mg/l				chem	Polyphenol	PDTC or ascorbic acid	V	V (secondary)		V (H2DCFDA)				V (Mca1 deletion)	-		12(4)	8			Annexin-FITC + PI	29(0)	29	3.625			CFU, Time kill assays		prevents hyphae development (independent of ROS status)		Candida (albicans and non-albicans)	YEPD	v
487	10.1111/j.1567-1364.2010.00637.x.	https://pubmed.ncbi.nlm.nih.gov/20528949/	Synergistic anticandidal activity of pure polyphenol curcumin I in combination with azoles and polyenes generates reactive oxygen species leading to apoptosis.	2010	V (4 h)		curcumin i + amphotericin B		23.12 μg/ml				chem	Polyphenol+drug	ascorbic acid	V	V (secondary)		V (H2DCFDA)				n/a	-		8(2)	6			Annexin-FITC + PI	19(0)	19	3.16667						FICI (fractional inhibitory concentration index)	Candida albicans		V
512	10.1128/AAC.00512-15.	https://pubmed.ncbi.nlm.nih.gov/26349827	Cyclopalladated Compound 7a Induces Apoptosis- and Autophagy-Like Mechanisms in Paracoccidioides and Is a Candidate for Paracoccidioidomycosis Treatment.	2015	V		cyclopalladated compound 7a	37°C	0.08 µg/ml - 10 µg/ml				chem	drug		V	V (TEM)	V (autophagic vacuoles - TEM and Monodansylcadaverin kinetic assay)	V (DHE)	n/a			V (FITC-VAD-fmk)	no quantitative data						Hoechst 33342, DAPI, TEM, TUNEL	n/a	-	#VALUE!			CFU			vacuole acidification (Lysotracker FI)	Paracoccidioides lutzii, Сandida albicans, Cryptococcus neoformans, Paracoccidioides brasiliensis		v
349	10.1038/s41598-018-29715-w.	https://pubmed.ncbi.nlm.nih.gov/30061724	Rice Defensin OsAFP1 is a New Drug Candidate against Human Pathogenic Fungi.	2018	V (4 h)		defensin (rice defensin osafp1)	0-24 h	16μM (4×MIC)				bio	protein		V (annexin positive)	V (massive) for some reason author say than no PI+ cells were observed, but there are plenty of them!	n/a	n/a	n/a			n/a	-		no quantitative data				Annexin-FITC + PI	no quantitative data	-	#VALUE!			CFU, PI	growth rate			Candida albicans		v
182	10.1007/s11064-008-9598-8.	https://pubmed.ncbi.nlm.nih.gov/18322792/	Dequalinium-induced cell death of yeast expressing alpha-synuclein-GFP fusion protein.	2008	V		dequalinium		10 µM,12 h			a-Synuclein-GFP expression	chem	drug		V	V (strong PI and the high Hoechst	n/a	V(Mitotracker red CMXRos)				n/a							Hoechst 33342						PI				Saccharomyces cerevisiae		v
129	10.1002/yea.1503.	https://pubmed.ncbi.nlm.nih.gov/17534841	Diallyl disulphide depletes glutathione in Candida albicans: oxidative stress-mediated cell death studied by two-photon microscopy.	2007	V (30 min)		diallyl disulphide (an allium sativum (garlic) constituent)		0.5 mM, 30 m				bio and chem	plant extract and its chemical component		V (20%)	V (50%)		V (CM-H2DCFDA, decreased NAD(P)H)					-		45(5)	40			Annexin-FITC + PI, GSH level, TMRE (for MMP)	35(5) not clear, is it ann+PI-	-	#VALUE!	4 h after treatment		PI	ATPase activity			Candida albicans		v
276	10.1016/j.funbio.2014.02.004.	https://pubmed.ncbi.nlm.nih.gov/24742834	Dill (Anethum graveolens L.) seed essential oil induces Candida albicans apoptosis in a metacaspase-dependent manner.	2014	V		dill seed essential oil		0.625 μl/ml				bio	oil	L-cysteine	V (50% Ann+)	V	n/a	V (by l-cysteine treatment)	V (L-cysteine)			V (FITC-VAD-fmk)	48(0)	48	no quantitative data				Annexin-FITC + PI, cytochrome C release, DAPI, EM	55(0) ?	55	#DIV/0!						TEM (extensive chromatin condensation as aggregates in the nuclear envelope and arranged along the nuclear envelope, which are typical inducer of apoptosis. Fig 2D show that ribosomes falling from endoplasmic reticulum become aggregates. Fig 2BeD all show morphological changes characteristic of karyopyknosis and cytoplasm densification)	Candida albicans		v
577	10.1196/annals.1329.046.	https://pubmed.ncbi.nlm.nih.gov/15659819		2004	V		doxorubicin	16 h	0-1000 µg/ml	no	23		chem	drug		V	V (if concentration is more than 200 micro g\ml)	n/a	n/a				n/a							EM									respiration, substrate oxidation, and cytochrome biosynthesis level	Candida utilis		v
498	10.1111/j.1745-7254.2007.00568.x.	https://pubmed.ncbi.nlm.nih.gov/17506948		2007	V		edelfosine	32°C, 200×g, 2 h	0-5 μM				chem	drug (lipid analog, anti-cancer)		V	V		V (NBT)	V (rotenone, tocopherol saves)			n/a							Rho123, TUNEL						PI						v
317	10.1016/j.resmic.2012.10.023.	https://pubmed.ncbi.nlm.nih.gov/23142492	High-energy pulse-electron-beam-induced molecular and cellular damage in Saccharomyces cerevisiae.	2013			electron beam		200 Gy				phys	electric		V	V	n/a	V (H2DCFDA)	n/a			V (Ac-DEVD-pNA)	twice		5(0)	5			Annexin-FITC + PI, Comet assay, DAPI	35(0)	35	7	200 Gy		PI, CFU				Saccharomyces cerevisiae		v
24	10.1016/j.febslet.2007.05.048.	https://pubmed.ncbi.nlm.nih.gov/17544409	Ethanol-induced death in yeast exhibits features of apoptosis mediated by mitochondrial fission pathway.	2007	V		ethanol (21%)		0.23	no	24	delta Fis1	chem	alcohol		V	V		V (H2DCFDA)	V (delta Sod1, Sod2, Gsh1 decrease survival)			V (DEVD)							DAPI, gel electrophoresis, TUNEL										Saccharomyces cerevisiae	YPD overgrown (probably respiring)	v
24	10.1016/j.febslet.2007.05.048.	https://pubmed.ncbi.nlm.nih.gov/17544409		2007	V		ethanol (21%)		0.21	no	24		chem	alcohol		V	V		no (H2DCFDA)	?			no (Yca1 deletion)							DAPI, gel electrophoresis, TUNEL										Saccharomyces cerevisiae	YPD overgrown (probably respiring)	v
350	10.1038/s41598-020-58256-4.	https://pubmed.ncbi.nlm.nih.gov/31988394	Cellular apoptosis and necrosis as therapeutic targets for novel Eugenol Tosylate Congeners against Candida albicans.	2020	V		eugenol tosylate congeners		for ETC-7 0.5xMIC				chem	phenol		V	V (if high concentrations were used)	n/a	n/a	n/a			n/a	-		0(3)	1			Annexin-FITC + PI, cytochrome C release, JC-1, TUNEL	32(2)	30	30	for ETC-7 0.5xMIC		PI				Candida albicans		v
520	10.1128/AAC.01551-08.	https://pubmed.ncbi.nlm.nih.gov/19364863/		2009	V		farnesol	30°C, 24 h	0, 10, 40, 100, 200, and 300 µM	no	25		bio	terpene		V	V		V (H2DCFDA + PI + CW)	V (Nitroblue tetrazolium)			V (upregulation of MCA1; FAM-VAD-FMK, qPCR)	84(0)	84	35(0)	35	2.4		Confocal scanning laser microscopy, MitoPT 924, TUNEL				200 microM						Candida albicans	YNB	V
588	10.1371/journal.pone.0028830.	https://pubmed.ncbi.nlm.nih.gov/22205973/		2011	V		farnesol	3 h, 18 h	0, 40, 100, 200 µM	no	25		bio	terpene	exogenous reduced glutathione helps, mutant lacking CDR1 exhibits higher survival rate	V	V (massive, secondary, at high concentration)		V (H2DCFDA)				V (FITC-VAD-fmk)	no quantitative data		90(0)					n/a	-	#VALUE!	200 microM 18 h		CFU, PI	XTT			Candida albicans	YPD	V
386	10.1074/jbc.M111.258798.	https://pubmed.ncbi.nlm.nih.gov/21708942		2011			fatty acids		0.1, 0.25 mM	no	26		bio	lipid	pah1 deletion increase death rate	V (strange results)	V	n/a	n/a				n/a	-		8(?)	8			Annexin-FITC + PI	7(?) unclear is it Ann+pi-	-	#VALUE!			PI	growth rate		apoptosis inducer valproic acid (25 mM) was used to validate the assay (not shown).	Saccharomyces cerevisiae		v
449	10.1099/mic.0.000589	https://pubmed.ncbi.nlm.nih.gov/29393017/	A novel mechanism of fluconazole: fungicidal activity through dose-dependent apoptotic responses in Candida albicans.	2018	V (2 h)		fluconazole		For high dosage (64 microg/ml)	no	27		chem	drug (azole)		V	V? (no PI positive cells, but potassium efflux and cell shrinkage were observed)		V (H2DCFDA, lipid peroxidation, MitoSOX Red)	n/a			n/a	-		2(1)	1			Annexin-FITC + PI, cytochrome C release, GSH level, JC-1, TUNEL	32(17)	15	15	For high dosage (64 microg/ml)		CFU, K+ efflux, PI				Candida albicans		V
294	10.1016/j.micres.2016.10.003.	https://pubmed.ncbi.nlm.nih.gov/27825480	Galleria mellonella lysozyme induces apoptotic changes in Candida albicans cells.	2016	V		g. mellonella (honeycomb moth) lysozyme	37°С, 1–5 h	0.5 μM				bio	protein	potassium channel blocker (works only for yeast protoplast)	V	V	n/a	n/a	n/a			n/a	-		no quantitative data				Annexin-FITC + PI, JC-1, TUNEL	no quantitative data	-	#VALUE!			CFU	FUN-1, calcoflour White		unconvincing	Candida albicans		v
508	10.1116/1.4916928.	https://pubmed.ncbi.nlm.nih.gov/25850415/	Evaluation of the sensitivity of bacterial and yeast cells to cold atmospheric plasma jet treatments.	2015	V		gas plasma						phys	Ionized gas		V	V																			CFU				Saccharomyces cerevisiae		V
660	10.3892/mmr.2011.427.	https://pubmed.ncbi.nlm.nih.gov/21468577	Gefitinib induces mitochondrial-dependent apoptosis in Saccharomyces cerevisiae.	2011	V		gefitinib		CFU: 0, 5, 10, 15, 25, 30 µM , ∆Ψ, ROS, TUNEL, PI, FITC-labeled annexin V - 15 µM, mitochondrial-dependent apoptosis - 15 µM; 30 µM,				chem	drug (EGFR inhibitor)	Cyc3 deletion	V	V (much lower than apopt)		V (H2DCFDA)	V (Rho0 resistant)			n/a	-		7(0) unclear is it general PI+				Annexin-FITC + PI, PSI deletion goes down, TUNEL	40(3) unclear is it ann+PI-	-	#VALUE!									v
471	10.1111/j.1365-2958.2005.04868.x.	https://pubmed.ncbi.nlm.nih.gov/16238630/	Hyperosmotic stress induces metacaspase- and mitochondria-dependent apoptosis in Saccharomyces cerevisiae.	2005	V		glucose/sorbitol		60% (w/w) glucose (empty circles) or with 60% (w/w) sorbitol (full circles)				phys	osmotic		V	V	n/a	V (DHR 123, H2DCFDA)				V (Yca1 deletion; FITC-VAD-fmk)	quantitative data not shown ("presence of caspase positive/PI negative cells")		11(0)				DAPI, EM, TUNEL	n/a	-	#VALUE!	12 h for PI		CFU, PI		n/a		Saccharomyces cerevisiae	SC with 60% (w/w) glucose or sorbitol	v
417	10.1091/mbc.E16-05-0281.	https://pubmed.ncbi.nlm.nih.gov/27708136/	Glutathione depletion activates the yeast vacuolar transient receptor potential channel, Yvc1p, by reversible glutathionylation of specific cysteines.	2016			glutathione depletion		not applicable				bio	metabolic	Cch1p and Yvc1p deletion, +BAPTA-AM (the intracellular calcium chelator, can control free cytoplasmic Ca2+ at low levels)	V	V (secondary)		n/a		V (can be rescued by deletions in the two channels that pump calcium into the cytoplasm (Cch1p and Yvc1p) and by intracellular calcium chelator BAPTA-AM)	V (low calcium reduces death)	n/a	-		20(?)	20			Annexin-FITC + PI, TUNEL	57(?) ann+ general?	-	#VALUE!							Saccharomyces cerevisiae		v
587	10.1371/journal.pone.0019224.	https://pubmed.ncbi.nlm.nih.gov/21556367	Apoptosis at inflection point in liquid culture of budding yeasts.	2011		V(death probably during diauxic shift)	growth in liquid culture during diauxic shift						natural bio			V	V													DAPI						OD, PI				Saccharomyces cerevisiae		V
154	10.1007/s00253-011-3537-3.	https://pubmed.ncbi.nlm.nih.gov/21863313/		2011			heat shock		50°C	no	33		phys	temperature		V	V													AO, DAPI, DPH						CFU, PI, leakage of 260-nm absorbing compounds, bis-oxonol	Methylene blue			Yarrowia lipolytica	YPDA and YNBGA	v
415	10.1091/mbc.e07-02-0118.	https://pubmed.ncbi.nlm.nih.gov/17615299		2007	V		heat shock		50°C	no	33	cit1 deletion	phys	temperature	Tiron, a cell-permeable ROS scavenger (partly)	V	V	n/a	V (H2DCFDA)	V (Tiron, a cell-permeable ROS scavenger (partly))			V (Yca1 deletion) or inhibition of Yca1 activity							Annexin-FITC + PI, GSH level, DAPI, TUNEL	no quantitative data	-				CFU, PI			DAPI results (quantitative)	Saccharomyces cerevisiae		v
501	10.1111/jam.12633.	https://pubmed.ncbi.nlm.nih.gov/25176011	Hibicuslide C-induced cell death in Candida albicans involves apoptosis mechanism.	2014	V		hibicuslide c		21*6 μmol/l, 2 h, 28°C				bio	plant extract	NAC	V	V (secondary)	n/a	V (DHR 123, HPF)	V (NAC)	V (mitochondrial and cytosolic calcium level is increased - Rhod-2AM and Fura-2AM, deletion of Mid1 (calcium channel) helps, but BAPTA doesnt help)	? (channel mutant reduces death, chelator does not)	V (FITC-VAD-fmk)	33(18)	15	12(2)	10	1.5		Annexin-FITC + PI, cytochrome C release, Fura-2AM, JC-1, Rhod-2AM, TUNEL	32(4)	28	2.8	2 h		PI			increase in intracellular calcium level	Candida albicans		v
609	10.1371/journal.pone.0172228.	https://pubmed.ncbi.nlm.nih.gov/28192489	Honokiol induces reactive oxygen species-mediated apoptosis in Candida albicans through mitochondrial dysfunction.	2017	V		honokiol (+ cu, zn-sod inhibitor n,n0-diethyldithiocarbamate - worsen the effect)		32 microg/ml, 4 h				chem	alcohol		V	V (secondary)	n/a	V (Lipid peroxidation, protein carbonylation, SOD activity, GPX activity, and catalase activity, gene expression leveles (SOD1, SOD2, SOD3, SOD4, SOD5, SOD6 and ACT1))	V (honokiol was more strong against strain CP1, where honokiol induced the most ROS when compared with other Candida strains. However, strain CT2 showed the least sensitivity to honokiol as it induced the least ROS, suggesting a clear relationship to its growth inhibitory effects. So, honocoil killing effect is likely due to ROS production.)			n/a	-		5(1)	4			Annexin-FITC + PI, JC-1	40(0)	40	10	4 h 32 microg/ml		PI, CFU	growth rate			Candida albicans		v
112	10.1002/bab.1183.	https://pubmed.ncbi.nlm.nih.gov/24267639	Ras/PKA signal transduction pathway participates in the regulation of Saccharomyces cerevisiae cell apoptosis in an acidic environment.	2014	V		hydrochloric acid		9 mM	no	37	WT and various mutants	chem	acid	mutations	V	V																							Saccharomyces cerevisiae		v
199	10.1016/j.bbagen.2008.03.014.	https://pubmed.ncbi.nlm.nih.gov/18445488		2008	V		hydrochloric acid	pH ~2, up to 6 h	10 mM	no	37		chem	acid	cycloheximide, AdoMet and N-acetylcystein, but adenosyl di-aldehyde increases mortality	V	V (about 25% PI positive cells)	n/a	V (H2DCFDA, lipid peroxidattion, SOD activity)	V (AdoMet and N-acetylcystein)			n/a	-		25(?) authors say, that necrosis is due to direct effect of HCl - remains constant through hours	25			Annexin-FITC + PI, AO, CHX, DAPI, EM, ETBR, GSH level, JC-1	28(?)	28	1.12	6 h		PI, CFU			good explanation of apoptotic features on TEM analysis, + (Exposure of stationary phase cells of Saccharomyces cerevisiae to 10 mM HCl (pH ~2) resulted in cell death as a function of time (up to 6 h) with most (about 40%–65%) of the cells showing apoptotic features including chromatin condensation along the nuclear envelope, exposure of phosphatidylserine on the outer leaflet of cytoplasmic membr…	Saccharomyces cerevisiae		v
6	10.1002/yea.3167.	https://pubmed.ncbi.nlm.nih.gov/27121326		2016	V		hydrogen peroxide		2 mM, 5 mM	no	38		chem	Oxidant	aif1 deletion (at lower conc of stressor, no or reverse effect at higher concs)	V	V	n/a	V (H2DCFDA)	n/a			n/a	-		10(0)	10		V	Annexin-FITC + PI, JC-1	20(1)	19	1.9	5 mM		CFU, PI				Candida albicans		v
14	10.1007/s13197-018-3062-9.	https://pubmed.ncbi.nlm.nih.gov/29606760		2018	V		hydrogen peroxide	pretreated with quercetin (200 μM) or DMSO for 1 h	2 and 3 mM	no	38	tel1 deletion	chem	Oxidant	quercetin pretreatment	V	V	n/a	V (H2DCFDA)	V (quercetin pretreatment helps)										V (AO/EtBr, DAPI)						CFU, PI	Chronological life span assay			Saccharomyces cerevisiae		v
39	10.1073/pnas.2332326100.	https://pubmed.ncbi.nlm.nih.gov/14623979		2003	V		hydrogen peroxide	pH 3	CFU: 0–50 mM, Apoptotic Markers: 2.5 mM, TUNEL - 5 mM	no	38		chem	Oxidant		V	V	n/a	V (DHR 123)	n/a			n/a	-		10(0)	10			Annexin-FITC + PI, EM, TUNEL	35(1)	34	3.4	5 mM						Candida albicans		v
50	10.1101/gad.1247904.	https://pubmed.ncbi.nlm.nih.gov/15520274		2004	V		hydrogen peroxide	4 h	2.5 mM	no	38	Fis1 deletion	chem	Oxidant	knockouts of dnm1 (mitochondrial fission protein) and mdv1, Bcl-xL expressing	V	V (secondary)	V (dnm1 knock-out - mitochondrial fragmentation, degradation by vacuoles)	n/a				V (Yca1 deletion; DEVD-CHO)							Annexin (no PI)	40 ann negative (90)	-				CFU	trypan blue, FUN-1		anti-death activity of yeast Fis1	Saccharomyces cerevisiae		v
63	10.1371/journal.pgen.1000524.	https://pubmed.ncbi.nlm.nih.gov/19543365		2009	V		hydrogen peroxide		0.4 mM, 0.7 mM	no	38		chem	Oxidant		V	V	n/a	n/a				n/a	-		37(2)	35			Annexin-FITC + PI	21(7)	14	0.4	5 mM					nice figures for annexin results explanaton	saccharomyces Saccharomyces cerevisiaeevisiae		v
67	10.1371/journal.pone.0045109.	https://pubmed.ncbi.nlm.nih.gov/23028789/		2012	V		hydrogen peroxide		5 mM	no	38		chem	Oxidant	calcineurin-pathway-defect strain less sensitive to peroxide	V	V		V (H2DCFDA), reduces		indirect (calcineurin-pathway is involved, calcineurin-pathway-defect strain less sensitive to peroxide)	n/a	V (Yca1 deletion; D2R) defective							RT-PCR, TUNEL						PI, CFU			investigated the role of Hsp90 in apoptosis of C. albicans	Candida albicans		v
229	10.1016/j.cell.2004.11.016.	https://pubmed.ncbi.nlm.nih.gov/15652479		2005	V		hydrogen peroxide	200 min	1 mM	no	38		chem	Oxidant	H2B S10A mutants, STE20 Deletion Mutants	V	V (Phloxine B strong phenotype)	n/a	n/a	n/a			V (Yca1 deletion)	-		10(10)	1			Annexin-FITC + PI, DAPI, TUNEL	78(?) unclear is it Ann+pi-	-	#VALUE!			Phloxine B, CFU			yeast containing a deletion of Ste20 kinase (ste20) were resistant to cell death elicited by pheromone treatment (another paper)	Saccharomyces cerevisiae		v
301	10.1016/j.molcel.2006.09.008.	https://pubmed.ncbi.nlm.nih.gov/17052455/		2006	V (200 min)		hydrogen peroxide		1 mM	no	38		chem	Oxidant	Disturbance of deacetylation of Histone H2B (H2B K11Q mutant)	V (early)	V (phloxine positive)		n/a				n/a	-						Annexin(no PI), DAPI, TUNEL	75(?) experiment without PI. so unclear is it Ann+pi-	-	#VALUE!			CFU, Phloxine B				Saccharomyces cerevisiae		v
302	10.1016/j.molcel.2006.12.021.	https://pubmed.ncbi.nlm.nih.gov/17244531/		2007	V		hydrogen peroxide		0.4 mM	no	38		chem	Oxidant	nuc 1 deletion increases death rate and diminishes apoptotic death but enhances necrotic death (on glucose containing medium). nuc1 deletion helps very much if medium with glycerol was used. Glycerol as carbon sourse lowers death rate in WT as well	V	V		V (DHE)				no (Yca1 deletion)	-		21(?)	21		no	Annexin-FITC + PI, TUNEL	7(?)	7	0.333333			CFU			Nuc1p expression killed about 50% of the cells upon treatment with acetic acid (data not shown) and about 33% upon exposure to 0.4 mM H2O2 (Figure 1C)			v
372	10.1073/pnas.0506405103.	https://pubmed.ncbi.nlm.nih.gov/16407097/		2006	V		hydrogen peroxide	210 m	apoptic - 5 mM, necrotic - 25 mM	no	38		chem	Oxidant		V	V		n/a				n/a							TUNEL						CFU, PI				Candida albicans		V
409	10.1089/ars.2012.4597.	https://pubmed.ncbi.nlm.nih.gov/22770501		2013	V		hydrogen peroxide	4 h	1, 10 mM	no	38	trr2 glr1 double deletion	chem	Oxidant	complete loss of TRX3 or mutation of its active site Cys residues, the death rate is high only if cultivated on YEPGE	V (in glr1 trr2 during respiration)	V (in glr1trr2trx3, glr1 and trr2 during respiration)	n/a	V (oxidation-sensitive green fluorescent protein probes (cytosolic rxYFP, matrix rxYFP, IMS rxYFP))	V (trr2 glr1 double mutant is sensitive to stres - trr2 and glr1 are components of defence to oxidative stress)			V (Yca1 deletion)			9(2)	7			Annexin-FITC + PI, TUNEL	25(5) ann+ general?	-				CFU				Saccharomyces cerevisiae	YEPGE (etanol, glycerol) and YPD	v
413	10.1091/mbc.e06-05-0475.	https://pubmed.ncbi.nlm.nih.gov/16899507	Characterization of DNA damage in yeast apoptosis induced by hydrogen peroxide, acetic acid, and hyperosmotic shock.	2006	V		hydrogen peroxide, acetic acid, glucose			no	38		chem	Oxidant (combination)		V	V (150 мМ H2O2 treatment)													Pulse phorese, TUNEL										Saccharomyces cerevisiae		v
319	10.1016/j.saa.2006.07.035.	https://pubmed.ncbi.nlm.nih.gov/16949859		2007	V		hydrogen peroxide, onoo-	12 h	apoptic - 6 mM, necrotic - 12 mM	no	38		chem	Oxidant		V	V		n/a	n/a				-		relative units				AO/EtBr, Annexin-FITC + PI	relative units	-	#VALUE!			PI				Saccharomyces cerevisiae		v
670	10.4161/cc.24801.	https://pubmed.ncbi.nlm.nih.gov/23656787		2013	V		hypochlorous acid		260–340 μM	no	39		chem	Oxidant	Nuc1p, Ybh3p, Nma111p deletion	V (about 10% Ann+PI- cells, 30% TUNEL positive cells)	V (big Ann+PI+ population)	no (pep4 is not involved)	V (DHE)	V (ROS scavengers (glutathione and N-acetyl-cysteine) pretreatment - nearly 100% recovery for NAc and 85% for GSH)			no (Yca1 deletion)	-		53(12)	41		no	Annexin-FITC + PI, TUNEL	7(1) big amount of ann+PI+ though	-	#VALUE!			CFU, PI			hypochlorous acid induced apoptosis	Saccharomyces cerevisiae		v
585	10.1371/journal.pone.0006244.	https://pubmed.ncbi.nlm.nih.gov/19606215		2009	V		inositol depletion		not applicable	no	41	strain expressing the lumenal_Cnx1p mutant which lacks the trasmembrane domain and the cytosolic tail of this ER protein	bio	metabolic	Ire1 deletion	V	V	n/a	n/a		indirect (calnexin involved)	n/a	V (FITC-VAD-fmk; Pca1 deletion)	18(8)	10	40(20)	20	0.5			-	-	#VALUE!	24 h, inositol starvation in cells expressing a lumenal calnexin version compared to cells without lumenal calnexin		Phloxine B, CFU				Schizosaccharomyces pombe		v
109	10.1002/iub.1973.	https://pubmed.ncbi.nlm.nih.gov/30481395	Synergistic Antifungal Activity of Isoquercitrin: Apoptosis and Membrane Permeabilization Related to Reactive Oxygen Species in Candida albicans.	2019	V		isoquercitrin (+ ampotericin and fluconasole increase mortality)		ISO/AMB - 0.25 μg/mL, ISO/FLC - 0.38 μg/mL, ISO/5-FC - 0.75 μg/mL				bio	drug	NAC pretreatment	V	V		V (SOD activity, catalase activity, lipid peroxidation, MitoSOX Red, H2DCFDA)	V (NAC)			V (FITC-VAD-fmk)	relative units		15 (15)	1			DAPI	-	-	#VALUE!			PI				candida albicans		v
125	10.1002/yea.1069.	https://pubmed.ncbi.nlm.nih.gov/14755640/	Ion channel activity by Pichia membranifaciens killer toxin.	2004	V		killer toxin (pichia membranifaciens )	20°C, 3 d	1205 AU/ml				bio	peptide		V (unconvincing)	V (after a long time)		n/a				n/a							K+ efflux, Na+ influx, decrease in intracellular pH.						CFU, PI				Candida boidinii		V
404	10.1083/jcb.200408071.	https://pubmed.ncbi.nlm.nih.gov/15668299	Viral killer toxins induce caspase-mediated apoptosis in yeast.	2005	V		killers:k1,k2, zygocin	20°С, 10 h	6 pm/l				bio	protein (viral)		V	V		V (DHR 123)	V (gsh1 deletion more sensitive)			V (Yca1 deletion)	-		10(?)	10			Annexin-FITC + PI, DAPI	20(?) unclear is it ann+PI-	-	#VALUE!						gsh1 deletion и Yca1 deletion affect apoptosis	Saccharomyces cerevisiae		v
596	10.1371/journal.pone.0045006.	https://pubmed.ncbi.nlm.nih.gov/22984600/	L-carnosine affects the growth of Saccharomyces cerevisiae in a metabolism-dependent manner.	2012	V		l-carnosine						bio	Peptide		V	V																				Trypan blue			Saccharomyces cerevisiae, Pichia pastoris		v
286	10.1016/j.jhazmat.2014.03.008.	https://pubmed.ncbi.nlm.nih.gov/24704549	Lead sulfide nanoparticles increase cell wall chitin content and induce apoptosis in Saccharomyces cerevisiae.	2014	V		lead sulfide nanoparticles	30°C, 24 h, pH 6, 180 rpm	0, 320, 640, 1280, 2560 and 5120 mg/l				chem	nanoparticles	ascorbic acid	V	V (SEM)	n/a	V (H2DCFDA, SOD activity)	V (ascorbic acid helps, and authors say that mito potential loss is ROS dependent and also V e cytotoxicity)			V (high expression of Mca1)							DAPI, Rhodamine B							FDA		stimulation of chitin production	Saccharomyces cerevisiae		v
76	10.4161/auto.19314.	https://pubmed.ncbi.nlm.nih.gov/22361650		2012	V		leu starvation		SD-L	no	43	autophagy mutants	bio	metabolic		V	V	V (atg mutants more sensitive)					V (Yca1 deletion)	-		9(16)	1			Annexin-FITC + PI	4(9)	1	1	for atg15 mutant						Saccharomyces cerevisiae		v
490	10.1111/j.1567-1364.2011.00729.x.	https://pubmed.ncbi.nlm.nih.gov/21457450	Cell density-dependent linoleic acid toxicity to Saccharomyces cerevisiae.	2011	V		linoleic acid	0-4 h	0.01, 0.1 mM	no			bio	lipid		V	V		V (increased antioxidant enzyme activity, lipid peroxidation (TBA-RS))	n/a										AO/EtBr, DAPI						Phloxine B	MTT			Saccharomyces cerevisiae		v
322	10.1016/j.yexcr.2004.07.025.	https://pubmed.ncbi.nlm.nih.gov/15474999	Starvation for an essential amino acid induces apoptosis and oxidative stress in yeast.	2004	V		lysine deprivation (+1 test with histidine)		SClysine or SChistidine at a plating density of 10^8 cells/plate, 30 C for 6 days				bio	metabolic		V	V		V (DHR 123)	no (Rho0)										DAPI, TUNEL						Phloxine B				Saccharomyces cerevisiae		v
114	10.1083/jcb.200503069.	https://pubmed.ncbi.nlm.nih.gov/16061692	Viruses activate a genetically conserved cell death pathway in a unicellular organism.	2005	V		m1 viral toxin (from carrier yeast)		M1 co-culture assays (killer/susceptible 2:1)				bio	peptide?	dnm1 deletion ; Tok1 deletion; DEVD-CHO, a cell-permeable peptide substrate/inhibitor	V	V						V (Yca1 deletion)													CFU	FUN-1, methylene blue		purified toxin causes Yca1 independent death	Saccharomyces cerevisiae	YPD	v
300	10.1016/j.mito.2018.07.003.	https://pubmed.ncbi.nlm.nih.gov/30026131	Chebulinic acid and Boeravinone B act as anti-aging and anti-apoptosis phyto-molecules during oxidative stress.	2019	V		malachite green	1, 2 h	1 μM				chem	Oxidant	Chebulinic acid and Boeravinone B - natural antioxidants	V	V	n/a	V (H2DCFDA)	V (Chebulinic acid and Boeravinone B - natural antioxidants - help)			V (DEVD-aminoluciferin substrate + luciferase)	9(4)		no quantitative data				Annexin-FITC + PI, DAPI	no quantitative data	-	#VALUE!			CFU	growth rate			Saccharomyces cerevisiae		v
45	10.1091/mbc.E12-04-0281.	https://pubmed.ncbi.nlm.nih.gov/22993213/		2012	V		manganese		5 mM, 8 mM	no	45	ndi1 overexpression	chem	metal		V	V ( high Mn levels)		V (DHR 123)				no (FITC-VAD-fmk)													CFU				Saccharomyces cerevisiae	SD	v
14	10.1007/s13197-018-3062-9.	https://pubmed.ncbi.nlm.nih.gov/29606759	Quercetin enhances stress resistance in Saccharomyces cerevisiae tel1 mutant cells to different stressors.	2018	V		mbs		0.2 mM (were pretreated with quercetin (200 lM) or DMSO for 1 h.)			tel1 deletion	chem	Oxidant	quercetin pretreatment	V	V	n/a	V (H2DCFDA)	V (quercetin pretreatment helps)										V (AO/EtBr, DAPI)						CFU, PI	Chronological life span assay			Saccharomyces cerevisiae		v
12	10.1007/s10495-016-1254-1.	https://pubmed.ncbi.nlm.nih.gov/27207682		2016	V		melittin		2.5 μM	no	46		bio	peptide		V	V	n/a	V (H2DCFDA, lipid peroxidation)	n/a	V (mitochondrial and cytosolic calcium level is increased - Rhod-2AM and Fura-2AM)	n/a	V (FITC-VAD-fmk)	52 (25)	27	15(1)	14	1.92857		Annexin-FITC + PI, DAPI, Fura-2AM, GSH level, JC-1, Rhod-2AM, TUNEL	37(3)	34	2.42857			CFU			Calcium accumulation in the cytosol and mitochondria	Candida albicans		v
213	10.1016/j.bbrc.2010.02.138.	https://pubmed.ncbi.nlm.nih.gov/20188067/		2010	V( 2 h 30 min)		melittin		2.5 μM	no	46		bio	peptide		V (early)	V (discrete )		V (DHR 123)				n/a	-		40(?)	40			Annexin-FITC + PI, DAPI, TUNEL	12(?)	12	0.3			PI				Candida albicans		V
463	10.1111/1574-6968.12450.	https://pubmed.ncbi.nlm.nih.gov/24766524		2014			melittin	4 h, 28°C	2.5 μM	no	46		bio	peptide	thiourea (as a scavenger of ˙OH)	V	V (described previously)		V (HPF)		V (large mitochondrial and slight cytosolic calcium level increase - Rhod-2AM and Fura-2AM)	n/a	V ( FITC-VAD-FMK)	34(18)						JC-1, Ca2+ release									Ca2+ release from the endoplasmic reticulum and accumulation in mitochondria (Fura-2AM and Rhod-2AM)	Candida albicans		v
414	10.1091/mbc.e06-11-1053.	https://pubmed.ncbi.nlm.nih.gov/17475770		2007	V		menadione	200 m	0.07, 0.08, 0.1, 0.12, 0.16 mM	no	47		chem	Oxidant	btn1 deletion, L-NAME	V	V (strong PI signal - obviously secondary)	V (pep4 mutant is sensitive)	V (DAF-FM DA, MitoTracker Red CMXRos, DHR 123, SOD activity (different types of SOD), G6PDH)	V (L-NAME)			V (Yca1 deletion; D2R)	39(2)	37	100(30)	70	0.528571		DAPI, Rho123, TUNEL	-	-	#VALUE!	200-min treatment with 0.1 mM menadione		CFU, PI	growth rate		has increased resistance to menadione-generated oxidative stress, have big test set for death and nice mechanism scheme	Saccharomyces cerevisiae		v
274	10.1016/j.funbio.2011.01.001.	https://pubmed.ncbi.nlm.nih.gov/21354537	Metergoline-induced cell death in Candida krusei.	2011	V		metergoline		16 μg/ml				chem	drug		V	V		V (H2DCFDA)	? (ascorbic acid reduces ROS, but no data on survival)				-		84(7)	77			Annexin-FITC + PI, JC-1, TUNEL	10(1)	9	0.116883	16 microg/ml		PI				Candida krusei		v
20	10.1016/j.celrep.2012.12.021.	https://pubmed.ncbi.nlm.nih.gov/23416050/		2013	V		miconazole		Metabolic Changes, ROS Production 50 μg/ml, CFU: 50, 75, 100,150 μg/ml	no	51		chem	drug (azole)		V	V (necrosis-like (rapid consumption of ATP))		V (HPF, MitoTracker Red)				n/a							n/a						CFU				Candida albicans, Saccharomyces Saccharomyces cerevisiaeevisiae	SD	v
509	10.1124/mol.111.072322.	https://pubmed.ncbi.nlm.nih.gov/21610197		2011	V		miltefosine	30°C, 0-60 m	1 μg/ml	no	52		chem	drug	COX9 overexpression	V (~60% of PI negative cells)	V (19%)	n/a	n/a	n/a			V (FITC-VAD-fmk)	12(?) "Activation of caspase was observed in miltefosinetreated whole cells"	12	19(0?)	19	0.631579		TUNEL	-	-	#VALUE!	2 microg/ml		CFU, PI				Saccharomyces cerevisiae		v
287	10.1016/j.jhazmat.2016.07.049.	https://pubmed.ncbi.nlm.nih.gov/27475463	Toxicological effects of multi-walled carbon nanotubes on Saccharomyces cerevisiae: The uptake kinetics and mechanisms and the toxic responses.	2016	V		nanotubes		600 mg/l				phys	nanoparticles	Nma111 deletion, Nuc1 deletion	V	V		no (H2DCFDA) weak				V (Yca1 deletion)	-		16(5)	11			Annexin-FITC + PI	7(2)	5	0.454545	600 mg/l			Trypan blue			Saccharomyces cerevisiae		v
527	10.1128/AAC.02659-15.	https://pubmed.ncbi.nlm.nih.gov/26810653/	Sustained Nitric Oxide-Releasing Nanoparticles Induce Cell Death in Candida albicans Yeast and Hyphal Cells, Preventing Biofilm Formation In Vitro and in a Rodent Central Venous Catheter Model.	2016	V		nitric oxide releasing nanoparticles		0.08 to 5 mg/mL				phys	nanoparticles		V	V (undergoing)							-		48(0)	48			Annexin-FITC + PI	50(0)	50	1.04167			CFU, Susceptibilities of fungal biofilms, XTT				Candida albicans		v
76	10.4161/auto.19314.	https://pubmed.ncbi.nlm.nih.gov/22361650		2012	V		nitrogen starvation		SD-N	no	55	atg15 deletion	bio	metabolic		V	V	V (atg mutants more sensitive)					no (Yca1 deletion)	-		4(1)	3			Annexin-FITC + PI	6(1)	5	1.66667							Saccharomyces cerevisiae		v
494	10.1111/j.1574-6968.2009.01869.x.	https://pubmed.ncbi.nlm.nih.gov/20030721/		2010	V		nitrogen starvation	4 h	shifted to SD-N medium	no	55	ipt1 deletion, skn1 deletion	bio	metabolic		V	V	V (Pho8Delta60 assay: increased autophagy in mutants)	n/a				n/a	-		10(4)	6			Annexin-FITC + PI, alkaline phosphatase activity of Pho8D60, TUNEL,	10(8)	2	0.333333	For ipt1 deletion						Saccharomyces cerevisiae		v
246	10.1016/j.febslet.2010.04.029.	https://pubmed.ncbi.nlm.nih.gov/20399776	Nocodazole induces mitotic cell death with apoptotic-like features in Saccharomyces cerevisiae.	2010	V		nocodazole	0-10 h	15 μg/mL	no	56		chem	drug (microtubule blocker)	cycloheximide; qcr7 deletion, cox12 deletion	V	V	no (GFP-Atg8)	V (H2DCFDA)	V (Rho- and mitoch mutants die less)			no (Yca1 deletion; D2R)			no quantitative data				Annexin-FITC + PI, CHX, DAPI, TUNEL,	no quantitative data	-				CFU	Methylene blue	cells die while staying in mitosis	sorbitol had no effect	Saccharomyces cerevisiae		v
318	10.1016/j.resmic.2014.05.031.	https://pubmed.ncbi.nlm.nih.gov/24858938/	Ocimum sanctum (L.) essential oil and its lead molecules induce apoptosis in Candida albicans.	2014	V (1 h)		ocimum sanctum essential oil		MIC/4, MIC/2, MIC, 4MIC				bio	Oil		V (at low concentrations)	V (at high concentarions)		n/a				n/a	-		2(0)	2			Annexin-FITC + PI, EM, TUNEL	12(2)	10	5	mic/4						Candida albicans		V
383	10.1074/jbc.M109.050443.	https://pubmed.ncbi.nlm.nih.gov/19690167		2009	V		oleate and other unsaturated fatty acid	30°C, 1 h	0.5 mM	no		are1 deletion, are2 deletion, dga1 deletion, lro1 deletion ( or incomplete combinations of these)	bio	lipid		V (only annexin)	V		V (DHR 123)	n/a				-		no quantitative data				Annexin-FITC + PI	no quantitative data	-	#VALUE!			CFU, PI	FUN-1			Saccharomyces cerevisiae		v
658	10.3390/molecules21121631.	https://pubmed.ncbi.nlm.nih.gov/27916806	Antifungal Activity of Oleuropein against Candida albicans-The In Vitro Study.	2016	V		oleuropein		MIC - 12.5 mg/mL. apoptosis - 1.25 mg/mL, 0.195 mg/mL				bio	phenol		V	V	n/a	n/a				n/a							AO/PI						CFU				Candida albicans		v
127	10.1002/yea.1284.	https://pubmed.ncbi.nlm.nih.gov/16134117	Paclitaxel-induced microtubule stabilization causes mitotic block and apoptotic-like cell death in a paclitaxel-sensitive strain of Saccharomyces cerevisiae.	2005	V		paclitaxel		0, 15, 25 µM			AD1-8-tax - mutated β-tubulin gene into a strain (AD1-8)	chem	drug (microtubule blocker)		V	V (Phloxine B positive about 25% of cells)	n/a	V (H2DCFDA)	n/a			n/a							TUNEL						Phloxine B		large budded		Saccharomyces cerevisiae		v
598	10.1371/journal.pone.0054813.	https://pubmed.ncbi.nlm.nih.gov/23349973	Two functional motifs define the interaction, internalization and toxicity of the cell-penetrating antifungal peptide PAF26 on fungal cells.	2013	V		paf26 antifungal peptide	2, 4-5, 24 h	1–10 µM				bio	peptide		V	V		n/a	n/a			n/a							nuclear fragmentation ( GFP-labelled nuclei)						CFU (PI (N. crassa)			interesting mechanism - transport from vac to cytoplasm correlates with toxicity	Neurospora crassa, Aspergillus fumigatus, Saccharomyces cerevisiae		v
460	10.1111/1567-1364.12189.	https://pubmed.ncbi.nlm.nih.gov/25065265	Mentha piperita essential oil induces apoptosis in yeast associated with both cytosolic and mitochondrial ROS-mediated damage.	2014	V		pepermint oil	30°C, 0-600 m	720 µg/mL			deficiency in Sod1p even worsen the effect	bio	oil	nuc1 deletion, overexpression of SOD1, SOD2 and CTT1 and addition of copper, a cofactor of Sod1p, reduces death	V	V		V (MitoTracker Red CMXRos)	V (Sod1 deletion sens, Ctt1 OE and addition of copper, a cofactor of Sod1p, reduces death, but Grx5p glutaredoxin)			no (Yca1 deletion)						no	DAPI, mito-GFP						CFU, PI			mitoch fragmentation, petite emergence	Saccharomyces cerevisiae		v
159	10.1007/s00253-017-8146-3.	https://pubmed.ncbi.nlm.nih.gov/28224196/	Calcium and oxidative stress mediate perillaldehyde-induced apoptosis in Candida albicans.	2017	V		perillaldehyde		Antifungal susceptibility: from 0.00313 to 3.2 μL/mL, 28 °C, 8 h. All other experiments : 0.05, 0.1, 0.2, and 0.4 μL/mL, 28 °C, 2 h				bio	Natural organic compound		V (over 75% of Ann+PI- cells 12 h)	V (secondary) (not very good dot plots)		V (H2DCFDA)		V (mitochondrial and cytosolic calcium level is increased - Fluo3-AM and Rhod-2AM)	n/a	V (FITC-VAD-fmk)	55(1) 2h	54	53(25) 6 h	28	1.92857		Annexin-FITC + PI, DAPI, JC-1	27(5) 6 h	-	#VALUE!			CFU				Candida albicans		V
502	10.1111/jam.12675.	https://pubmed.ncbi.nlm.nih.gov/25348290/	Possible mechanism of antifungal phenazine-1-carboxamide from Pseudomonas sp. against dimorphic fungi Benjaminiella poitrasii and human pathogen Candida albicans.	2015			phenazine 1-carboxamide		20 microg/ml				chem	Aromatic amide		V	V (40% PI positive cells)		V (DHR 123, H2DCFDA, SOD activity)				n/a	-		5(1) only Ann+pi+?	4			Annexin-FITC + PI, DAPI, Rho123, TUNEL	60(1)	59	14.75	20 microg/ml		CFU, PI				Benjaminiella poitrasii		V
626	10.2147/IJN.S156815.	https://pubmed.ncbi.nlm.nih.gov/29692614	Difunctional bacteriophage conjugated with photosensitizers for Candida albicans-targeting photodynamic inactivation.	2018	V		photodynamic inactivation (by pheophorbide conjugated with a single-chain variable-fragment phage)		500 mW/cm2, 10 minutes	no	58		phys	photodynamic		V	V (shrinking and rupturing - SEM)		V (H2DCFDA)	n/a			V (FITC-VAD-fmk)	52(10)		no quantitative data				JC-1, Hoechst 33342/PI	n/a	-	#VALUE!			CFU	XTT	S-phase arrest	using hoechst and PI as dye couple for apoptosis detection	Candida albicans		v
200	10.1016/j.bbagen.2010.01.001.	-	Plagiochin E, an antifungal active macrocyclic bis(bibenzyl), induced apoptosis in Candida albicans through a metacaspase-dependent apoptotic pathway.	2010	V (12 h)		plagiochin e (ple)		16 μg/ml, 12 h				bio	Macrocyclic bis(bibenzyl) isolated		V	V (secondary)						V (FITC-VAD-fmk)	52(0)	52	no quantitative data				Annexin-FITC + PI, DAPI, EM, RT-PCR	ann+ general 54(0)	-	#VALUE!			CFU		G2/M cell cycle arrest		Candida albicans		v
398	10.1080/10715762.2018.1511052.	https://pubmed.ncbi.nlm.nih.gov/30403895/	Role of calcium in reactive oxygen species-induced apoptosis in Candida albicans: an antifungal mechanism of antimicrobial peptide, PMAP-23.	2019	V		pmap-23 (riidllwrvrrpqkpkfvtvwvr-nh2)		2.5 μM				bio	Peptide	the mitochondrial Ca2+uptake inhibitor (ruthenium red) or ROS scavenger (N-acetylcysteine)	V	V (K+ efflux)		V (H2DCFDA, MitoSOX Red, Glutathione content)		V (mitochondrial and cytosolic calcium level is increased - Rhod-2AM and Fura-2AM, ruthenium red helps)	V (low calcium reduces death)	V (FITC-VAD-fmk)	no quantitative data (cant find the figures, no explanations in the text		no quantitative data (cant find the figures, no explanations in the text				Annexin-FITC + PI, DiBAC4(3), K+ efflux, TUNEL	no quantitative data (cant find the figures, no explanations in the text	-	#VALUE!						Ca2+-induced ROS	Candida albicans		V
256	10.1016/j.fgb.2011.07.002.	https://pubmed.ncbi.nlm.nih.gov/21801845	The transcriptional response of Saccharomyces cerevisiae to proapoptotic concentrations of Pichia membranifaciens killer toxin.	2011	V		pmkt toxin		apoptosis: 50-200 AU/ml, apoptosis and necrosis: 300 - 3000 AU/ml, 1 h; TUNEL - 200, 400 and 3000 AU/ml; ROS - 200 AU/ml,				bio	protein		V (20% if low dose was used)	V (if high dose was used, up to 90% of PI positive cells)	n/a	V (DHE)	n/a			V (FITC-VAD-fmk)	no quantitative data		0(0)	1			Annexin-FITC + PI, cytochrome C release, TUNEL	40(?)	40	40			PI				Saccharomyces cerevisiae	YMA (YPD+malt extract)	v
257	10.1016/j.fgb.2012.10.006.	https://pubmed.ncbi.nlm.nih.gov/23137543	Cell cycle arrest and apoptosis, two alternative mechanisms for PMKT2 killer activity.	2013	V		pmkt2 toxin		200 and 2000 AU/ml				bio	protein		V (if low doses were used)	V (if high dose was used, or ufter long incubation, more than 6 hours)	n/a	V (DHE)	n/a			V (FITC-VAD-fmk)	no quantitative data		0(0) 4 h	1			cytochrome c release, subG1, TUNEL	-	-	#VALUE!			PI			at lower concentration - apoptosis and necrosis, at higher - exclusive necrosis	Saccharomyces cerevisiae		v
424	10.1093/femsyr/fow007.	https://pubmed.ncbi.nlm.nih.gov/26833421		2016	V		polyunsaturated fatty acids (pufa)	2, 4 h	PUFA strain	no	60	PUFA producing strain	bio	lipid	ascorbic acid	V	V (strong PI signal)	? (genes related to autophagy (e.g. ATG1, ATG3, ATG4) were downregulated)	V (DHR 123, lipid peroxidation (C11-BODIPY (581/591), protein carbonilation)	V (ascorbic acid)			V (Yca1 deletion; FITC-VAD-fmk)	98(35)	63	80(22)	58	1.08621		DAPI	-	-	#VALUE!	4 day		Spot test, PI				Saccharomyces cerevisiae		v
426	10.1093/femsyr/fow089.	https://pubmed.ncbi.nlm.nih.gov/27707757		2016	V		propionic acid		100 μM	no	62		chem	acid		V	V (Ann+PI+ 8 %)		V (H2DCFDA)		V (mitochondrial and cytosolic calcium level is increased - Rhod-2AM and Fura-2AM)	n/a	V (FITC-VAD-fmk)	38(18)	20	7(1)	6	3.33333		Annexin-FITC + PI, cytochrome c release, DAPI, DiOC6(3), Fura 2AM, Rhod-2AM, TUNEL,	25(10)	15	2.5	100 μM		CFU			example of good apoptosis evaluation, Calcium accumulation in the cytosol and mitochondria			v
544	10.1128/EC.00256-10.	https://pubmed.ncbi.nlm.nih.gov/21193549		2011	V		propolis	5 min, (cell were grown for 16 h)	0.125%				bio	plant extract		V	V	V (increased autophagy (GFP-Atg8), perturbed vacuolar pH)	V (H2DCFDA)	V (petites less sensitive)			V (Yca1 deletion) good effect for fast death, not so good for slower	n/a		22(15)	7			Annexin-FITC + PI, cytochrome C release	62(0)	62	8.85714	0.125% 5 min (cell were grown for 16 h)		CFU, PI, Nhp6a relocalization				Saccharomyces cerevisiae		v
226	10.1016/j.bioelechem.2017.01.005.	https://pubmed.ncbi.nlm.nih.gov/28236755		2017	V		pulsed electric field		E = 25–220 kV/cm, τ = 10–90 ns,	no	63		phys	electric		V	V		n/a				V (FITC-VAD-fmk), mostly in PI+ cells	61(3)	58	60(0)	60	0.966667		Annexin-FITC (no PI), TUNEL	no quantitative data	-	#VALUE!			CFU, PI				Saccharomyces cerevisiae		v
19	10.1016/j.bioelechem.2019.04.007.	https://pubmed.ncbi.nlm.nih.gov/31003053		2019	V		pulsed electric field and formic acid	30 kV/cm PEF (50 pulses, 1 kHz).	0.05% of formic acid, PEF - 250 ns, 500 ns, 750 ns	no	63		phys/chem	electric, acid		V (mostly PI+Annex+)	V						V (FITC-VAD-fmk)	70(10)	60	50(24)	26	2.30769		Annexin-FITC + PI, TUNEL	5(5)	1	0.0384615			CFU				Saccharomyces cerevisiae		v
19	10.1016/j.bioelechem.2019.04.007.	https://pubmed.ncbi.nlm.nih.gov/31003053		2019	V		pulsed electric field and formic acid	30 kV/cm PEF (50 pulses, 1 kHz).	0.05% of formic acid, PEF - 250 ns, 500 ns, 750 ns	no	63		phys/chem	electric, acid		V	V							-		10(6)	4			Annexin-FITC + PI, TUNEL	30(12)	18	4.5	30 kV/cm x 750 ns x 50		CFU				Candida guillermondii		v
19	10.1016/j.bioelechem.2019.04.007.	https://pubmed.ncbi.nlm.nih.gov/31003053		2019	V		pulsed electric field and formic acid	30 kV/cm PEF (50 pulses, 1 kHz).	0.05% of formic acid, PEF - 250 ns, 500 ns, 750 ns	no	63		phys/chem	electric, acid		V half of annex+ cells are PI+?, low Annex+ pi-	V							-		50(27)	23			Annexin-FITC + PI, TUNEL	5(5)	1	0.0434783	30 kV/cm x 750 ns x 50		CFU				Saccharomyces cerevisiae		v
298	10.1016/j.mimet.2010.12.021.	https://pubmed.ncbi.nlm.nih.gov/21185335/	Studies on the relationship between pulsed UV light irradiation and the simultaneous occurrence of molecular and cellular damage in clinically-relevant Candida albicans.	2011	V		pulsed uv light		20 pulses				phys	Radiation		V	V (in dose dependent manner, if many pulses were used - more than 20)	n/a	V (H2DCFDA, DHR 123, DHE) - in dose dependent manner, exept mitochondrial ROS (DHR 123)	? (beV e ROS and death elevates by same rate)			n/a	-		2(0)	2			Annexin-FITC + PI, comet assay, DAPI	40(0)	40	20	20 pulses		PI, protein leakage			good comet assay (with photos)	Saccharomyces cerevisiae		V
604	10.1371/journal.pone.0091159.	https://pubmed.ncbi.nlm.nih.gov/24608349	The sugarcane defense protein SUGARWIN2 causes cell death in Colletotrichum falcatum but not in non-pathogenic fungi.	2014	V		recombinant sugarwin2 (sugarcane wound-inducible proteins)	25°C, 16 h	160 μM				bio	protein		V	V (secondary)		n/a	n/a			n/a	-		48(15) ann+PI+ no other data	33		n/a	Annexin-FITC + PI, TUNEL	no quantitative data	-	#VALUE!			PI			S. cerevisiae and Aspergillus nidulans also were analysed, but there was no such an effect	Colletotrichum falcatum (no effect on Saccharomyces cerevisiae)		v
201	10.1016/j.bbagen.2011.02.001.	https://pubmed.ncbi.nlm.nih.gov/21320573/	Retigeric acid B exerts antifungal effect through enhanced reactive oxygen species and decreased cAMP.	2011	V		retigeric acid b (rab)		0–64 μg/ml, 12 h				bio	Triterpenoid acid		V	V (mostly)		V (H2DCFDA)					-		no quantitative data				Annexin-FITC + PI, EM, Rho123	no quantitative data	-	#VALUE!			CFU, PI		The proliferation of the yeasts was blocked in G2/M phase by a low dose of RAB treatment and in G1 phase at high concentration		Candida albicans	YPD	v
634	10.3109/13693786.2012.689021.	https://pubmed.ncbi.nlm.nih.gov/22662760/	The possible mechanism of rhapontigenin influencing antifungal activity on Candida albicans.	2013	V		rhapontigenin		256 μg/ml.				bio	Stilbenoid		V	V		V (H2DCFHDA)				n/a	-		13(5)	12			Annexin-FITC + PI	61(20)	41	3.41667	stationary phase cells		CFU				Candida Ablicans		V
158	10.1007/s00253-016-7755-6.	https://pubmed.ncbi.nlm.nih.gov/27502415	Antimicrobial properties and death-inducing mechanisms of saccharomycin, a biocide secreted by Saccharomyces cerevisiae.	2017	V		saccharomycin (gapdh derived peptide)		125, 250, 500, and 1000 μg/ml				bio	peptide (GAPDH derived)	cycloheximide weakens TUNEL positive phenotype	V	V (annexin negative, TUNEL positive)		n/a				n/a	-		0(5)	1			Annexin-FITC + PI, TUNEL	7(10)	1	1							Hanseniaspora guilliermondii, Dekkera bruxellensis and others		v
12	10.1007/s10495-016-1254-1.	https://pubmed.ncbi.nlm.nih.gov/27207682	Scolopendin 2 leads to cellular stress response in Candida albicans.	2016	V		scolopendin 2		ROS, Lipid peroxidation: 1.6 μM (1/4 MIC), 3.1 μM (1/2 MIC), and 6.3 μM (MIC), for other experiments: 1.6 μM				bio	peptide		V	V	n/a	V (H2DCFDA, lipid peroxidation)	n/a	V (mitochondrial and cytosolic calcium level is increased - Fluo3-AM and Rhod-2AM)	n/a	V (FITC-VAD-fmk)	38 (25)	13	8(1)	7	1.85714		Annexin-FITC + PI, DAPI, Fura-2AM, GSH level, JC-1, Rhod-2AM, TUNEL	13(3)	10	1.42857			CFU			Calcium accumulation in the cytosol and mitochondria	Candida albicans		v
451	10.1099/mic.0.039719-0.	https://pubmed.ncbi.nlm.nih.gov/20522499		2010		V (possibly death occurs during diauxic shift)	selenite sodium	30°C, 2 days (CFU)	6 mM	no	65	WT and grx1/2 deletion	chem	nonmetal	aif1 deletion	V	V		V (DHE, protein carbonilation)	n/a			no (Yca1 deletion)							TUNEL						PI	Methylene blue		apoptosis and necrosis seem separate, necrosis is quick, apoptosis slower; aif deletion has high ROS in control (DHE)	Saccharomyces cerevisiae		v
264	10.1016/j.foodchem.2019.01.099.	https://pubmed.ncbi.nlm.nih.gov/30797360/	Antifungal effects of thymol and salicylic acid on cell membrane and mitochondria of Rhizopus stolonifer and their application in postharvest preservation of tomatoes	2019	V		simultaneous application of thymol and salicylic acid (SIM TSA)	28°C, 8 h	thymol/salicylic acid = 0.085 g/l/0165 g/l, 0.17 g/l/0.33 g/l, 0.34 g/l/0.66 g/l				bio+chem	Terpene + acid	n/a	V	V	n/a	H2DCFHDA	n/a	n/a	n/a	n/a	n/a	n/a	0.085 g/l/0165 g/l - 10%; 0.17 g/l/0.33 g/l - 33%; 0.34 g/l/0.66 g/l - 52% (Control - 2%)		n/a	n/a	Rho123	n/a	-	n/a	n/a	n/a	PI, TEM	n/a	n/a		Rhizopus stolonifer	potato dextrose water medium	V
574	10.1186/s12951-018-0370-1.	https://pubmed.ncbi.nlm.nih.gov/29695232	Biocompatibility assessment of single-walled carbon nanotubes using Saccharomyces cerevisiae as a model organism.	2018	V		single-walled carbon nanotubules		376 mg/ml				phys	nanotubes		V	V (cells were deformed and shrank - SEM, PI positive (late apoptosis) in dose dependent manner, but population of PI+Ann+ isnt larger than PI-Ann+)	n/a	V (catalase, SOD and GPx activity)	n/a			n/a	-		7(1)	6			Annexin-FITC + PI	15(2)	13	2.16667	376 mg/ml			trypan blue, growth rate			Saccharomyces cerevisiae		v
248	10.1016/j.febslet.2011.06.034.	https://pubmed.ncbi.nlm.nih.gov/21740907		2011	V		sodium chloride	1 h	0.6 M in YPD, 0.2 M in YPG	no	69	Rho0 (respiration inhibitors do not have the same effect)	phys/chem	osmotic	Cyc1 OE	V	V							-		no quantitative data shown				Annexin-FITC + PI, cyc1 level reduction, DAPI, EM	30(3) not clear does it ann+PI-	-	#VALUE!				growth rate			Saccharomyces cerevisiae		v
469	10.1111/j.1365-2672.2012.05312.x.	https://pubmed.ncbi.nlm.nih.gov/22515564	Sodium citrate induces apoptosis in biocontrol yeast Cryptococcus laurentii.	2012	V (5 days)		sodium citrate		25 mmol/l, ph 5.8				chem	metabolic?		V	V		V (H2DCFDA)	V (glutathione)			n/a	-		35(5)	30			Annexin-FITC + PI, TUNEL	20(1)	19	0.633333	3 days		CFU, PI				Cryptococcus laurentii		v
648	10.3389/fmicb.2018.02031.	https://pubmed.ncbi.nlm.nih.gov/30214437	Antagonistic Interaction of Staphylococcus aureus Toward Candida glabrata During in vitro Biofilm Formation Is Caused by an Apoptotic Mechanism.	2018		V	staphylococcus aureus		co-cultivation				bio	Co-culture (microbe)		V	V	n/a	V (H2DCFDA)	n/a			n/a							EM (chromatin condensation), TUNEL						Decreased growth, CFU, PI	MTT, FUN-1 (unconvincing)		lipid droplet formation	Candida glabrata		v
514	10.1128/AAC.00651-13.	https://pubmed.ncbi.nlm.nih.gov/24366745/	Synergistic effect of the flavonoid catechin, quercetin, or epigallocatechin gallate with fluconazole induces apoptosis in Candida tropicalis resistant to fluconazole.	2013	V		synergistic effect of the flavonoids with fluconazole		(0.125–64 μg/mL) of fluconazole in combination with flavonoids (0.25–128 μg/mL).			fluconazole-resistant	bio	Synergistic effect		V	V (in epig+FLC, querc+flc, anfo)		V (H2DCFDA)				n/a	-		in another experiment 19(0)				Annexin-FITC + 7AAD, comet assay, Rho123	53(0)	53	#DIV/0!	For epig+flc		PI	Broth microdilution			Candida tropicalis	Sabouraud dextrose	V
120	10.2147/IJN.S187957.	https://pubmed.ncbi.nlm.nih.gov/30666103	Improved smallest peptides based on positive charge increase of the γ-core motif from PνD1 and their mechanism of action against Candida species.	2019	V (0-24 h)		synthetic peptides based on the pvd1 γ-core		18.35-293.6 µM				bio	peptide		V	V (secondary)		V (H2DCFDA)				V (FITC-VAD-fmk)	no quantitative data		no quantitative data				Rho123	-	-	#VALUE!			Sytox Green, CFU				Candida albicans		v
14	10.1007/s13197-018-3062-9.	https://pubmed.ncbi.nlm.nih.gov/29606758	Quercetin enhances stress resistance in Saccharomyces cerevisiae tel1 mutant cells to different stressors.	2018	V		t-bhp		1 and 2 mM (were pretreated with quercetin (200 lM) or DMSO for 1 h. )			tel1 deletion	chem	Oxidant	quercetin pretreatment	V	V	n/a	V (H2DCFDA)	V (quercetin pretreatment helps)										V (AO/EtBr, DAPI)						CFU, PI	Chronological life span assay			Saccharomyces cerevisiae		v
22	10.1016/j.ejmech.2017.11.089.	https://pubmed.ncbi.nlm.nih.gov/29324336	New 1,5 and 2,5-disubstituted tetrazoles-dependent activity towards surface barrier of Candida albicans.	2018	V		terazole derivatives (compound 6a)		16 μ/ml				bio	drug	Sorbitol	V (commet assay and electrophoresis - negative results, but DNA is very denaturated)	V	n/a	n/a				n/a	-		98(40)	58			Annexin-FITC + PI, AO, comet assay, DAPI, gel electrophoresis	0(0)	1	0.0172414			CFU	growth rate		nice table with necrotic, late and early apoptotic and viable cell calculations	Candida albicans		v
295	10.1016/j.micres.2016.11.008.	https://pubmed.ncbi.nlm.nih.gov/28024529/	Fungicidal effect of thymoquinone involves generation of oxidative stress in Candida glabrata.	2017	V		thymoquinone	24 h	25,50, 100, 200 µg/ml				bio	Quinone	L-reduced glutathione and ascorbic acid	V	V (secondary)		V (H2DCFDA)											Rho123						CFU, PI				Candida albicans		v
664	10.4014/jmb.1610.10045.	https://pubmed.ncbi.nlm.nih.gov/28173693	Pro-Apoptotic Role of the Human YPEL5 Gene Identified by Functional Complementation of a Yeast moh1 Δ Mutation	2017	v		uv irradiation and others to lesser ext	0-6 h	130, 150, and 180 J/m^2	no	76		phys	radiation	moh1 deletion	V	V		n/a	n/a			V (FITC-VAD-fmk)	67(4)	63	20(3)	17	3.70588		Annexin-FITC + PI, JC-1	14(0)	14	0.823529	UV irradiation (180 J/m2)		CFU, PI				Saccharomyces cerevisiae		v
243	10.1016/j.febslet.2007.07.030.	https://pubmed.ncbi.nlm.nih.gov/17673205/		2007	V		valproic acid		20 mM	no	77		chem	acid	Sir2 mutation helps	V	V		n/a					-		no quantitative data				Annexin-FITC + PI, TUNEL	no quantitative data	-	#VALUE!			Phloxine B			Nile Red (lipids)	Saccharomyces cerevisiae		v
23	10.1016/j.febslet.2004.12.051.	https://pubmed.ncbi.nlm.nih.gov/15670835		2005	V		valproic acid (25mm)		25 mM	no	77		chem	acid		V (when concentration is 25 mM)	V	V (autophagic bodies in vacuoles and a shrunken cytoplasm, arl1 mutant is resistant) - when concentration is 50 mM	V (DHE)				V (Yca1 deletion)	-		no quantitative data ("all PI-negative cells were stained by annexin V")				Annexin-FITC + PI, TUNEL	no quantitative data	-				Phloxine B				Saccharomyces cerevisiae		v
552	10.1128/mBio.01376-15.	https://pubmed.ncbi.nlm.nih.gov/26350972	N-Acetylglucosamine-Induced Cell Death in Candida albicans and Its Implications for Adaptive Mechanisms of Nutrient Sensing in Yeasts.	2015	V (several days)		water and n-acetyl-glucosamine	30°C, 2-3 days.	2% GlcNAc				bio	metabolic (SICD-like)	mac1 deletion (copper metabolism, filamentation), mcu1 deletion, cyr1 deletion, dac1 deletion, nag1 deletion, hxk1 deletion	V	V (if incubated too long)		V (H2DCFDA)	V (NAC)			no (Yca1 deletion)	-		23(?)	23			Annexin-FITC + PI, TUNEL	77(?) unclear is it Ann+pi-	-	#VALUE!	48 h		CFU				Candida albicans		v
459	10.1111/1567-1364.12122.	https://pubmed.ncbi.nlm.nih.gov/24305439	Cell density impacts on Candida glabrata survival in hypo-osmotic stress.	2013	V (long time)		water transfer (hypo-osmotic stress)		5 μM, 50 μM, 1 M sorbitol, 24 h, 30 °C, 170 r.p.m.				phys	osmotic	cells at high density (quorum protection) and filtrate from high density cells, sorbitol at high (1M) and low conc (50mcM), unknown nutrients	V	V (8% - Ann+PI+, about 22% Ann-PI+)		n/a	n/a				-		No stained control!				Annexin-FITC + PI (Annexin was applied directly without any pretreatment to remove the cell wall), DAPI (subG1)	No stained control!	-	#VALUE!			CFU, PI			The suspension of dead cells was incapable of providing protection	Candida glabrata	YEPD	v
										Unique stimuli	126

## Sheet: 4.All entries with clear A,N,A+
									Unique stimuli count		49					Only cells containing "V" are selected	Only cells containing "no" are selected
	DOI	PMID		year	Acute -Death of non-dividing cells	Chronic-Cell division continues during stimulus	Treatment	Treatment conditions	Concentration	unique stimulus?	Non-unique stimulus identifier	Mutation background of cells subjected to treatment	Treatment type (chem(metal,oxidizers,etc, nanoparticles); biologic-(peptide, drugs, oils, lipids), phys(pH, temp, irradiation, mechanics etc)	Treatment subtype	Preventive treatments	Apoptosis?	Necrosis?	Lysosome- and autophagy-mediated death	ROS?	ROS causative	Calcium?	Calcium causation	Metacaspase? (YCA1/Mca1)	% of FITC-VAD-fmk positive general (background signal - untreated control - in the brackets) / % of PI positive general (in the same experiment)	increase in caspase activity (in % of overall cell population) прирост по активности каспаз (абсолютн значение)	% of membrane-permeable cells (PI, Sytox, ADD positive) general (was measured in another experiment) - ann-PI+ and ann+PI+	Increase of PI+ population (% of overall population) (data similar to PI also included)	caspase/PI+ ratio	Apoptosis-inducing factor (AIF1)	Apoptosis methods	% of Ann+PI- after treatment	increase of Ann+PI- population (in % of overall population)	Ann+PI-/(PI+ overall)	Concentrations or treatment duration for both caspase\annexin experiments if some specific concentration were chosen	% CFU	Viability method	Vitality method	Terminal phenotype	Comm	Yeast/fungi?	Growth Medium	SELECTED PAPERS WITH NICE METHOD ARRAY -Has apoptosis methods/CFU+(PI, etc), ROS, Metacaspase
222	10.1016/j.biochi.2012.04.010.	https://pubmed.ncbi.nlm.nih.gov/22534194/	(+)-Medioresinol leads to intracellular ROS accumulation and mitochondria-mediated apoptotic cell death in Candida albicans.	2012	V		(þ)-medioresinol		PI: 3.125 μg/ml, 4 h; ROS, MPP, cytochrome c release, FITC-VAD-FMK, Annexin V: 3.125 μg/ml, 2 h; The morphological changes, TUNEL: 3.125 μg/ml, 3 h				chem	drug		V	no		V (DHR 123)				V (FITC-VAD-fmk)	35(10)	25	0(0)	1	25		Annexin-FITC + PI, cytochrome c release, JC-1, morphological change, TUNEL	50(29)	21	21			PI				Candida albicans		V
30	10.1016/j.tiv.2003.08.011.	https://pubmed.ncbi.nlm.nih.gov/14630063/	Induction of apoptosis in yeast and mammalian cells by exposure to 1,10-phenanthroline metal complexes.	2004		V	[cu(phen)2(mal)].2h2o		MIC 1.25– 5.0 μg/ml, fungicidal activity 10.0 μg/ml				chem	Heterocycle		V (ladder pattern of DNA fragments)	no (No DNA degradation)													EM, gel electrophoresis										Candida albicans	minimal medium	v
228	10.1016/j.cbi.2020.109028.	https://pubmed.ncbi.nlm.nih.gov/32119865/	Thiophene-thiosemicarbazone derivative (L10) exerts antifungal activity mediated by oxidative stress and apoptosis in C. albicans.	2020	V		2-((5-nitrothiophen-2-yl)methylene)-n-(pyridin-3-yl) hydrazine carbothioamide (l10)		MIC 4 μg/mL, 2.0 μg/mL shows an initial apoptotic action, higher ROS production at 8.0 μg/mL,				chem	drug		V	no (less than 1% of the yeast)		V (H2DCFDA)				n/a	-		1(0)	1			Annexin-FITC + PI, EM, RHO123	94(0)	94	94	2.0 μg/mL (4 and 8 has nearly the same effect)						Candida albicans		V
9	10.1007/s00284-014-0585-9.	https://pubmed.ncbi.nlm.nih.gov/24752490		2014	V		acetic acid		0.25, 0.3 %	no	3		chem	acid		V	no						V (FITC-VAD-fmk)	85 (?)	80	30(?)	30	2.66667		Annexin-FITC + PI, DAPI, Fluorescein FragELTM DNA Fragmentation Detection Kit	55(?)	55	1.83333			CFU, PI				Candida species		v
68	10.1371/journal.pone.0048571.	https://pubmed.ncbi.nlm.nih.gov/23226203		2012	V		acetic acid	pH 3, 200 m	180 mM	no	3		chem	acid	lag1D (ceramide synthase) deletion, if C2-phytoceramide was added, the acetic acid effect is worsen	V	no (PI, data not shown)	V (decreased Pep4p activity)	V (DHE, MitoTracker Red CMXRos) but no protein carbonylation											cytochrome c release, mito-GFP						CFU			higher resistance to aceti acid apoptosis and delays mitochondrial degradation	Saccharomyces cerevisiae		v
68	10.1371/journal.pone.0048571.	https://pubmed.ncbi.nlm.nih.gov/23226203		2012	V		acetic acid	pH 3, 200 m	180 mM	no	3		chem	acid	isc1D (inositol phosphosphingolipid phospholipase C), if C2-phytoceramide was added, the acetic acid effect is worsen	V	no (PI, data not shown)	V (decreased Pep4p activity)	V (MitoTracker Red CMXRos, DHE) but no protein carbonylation	n/a (not associated with changes in protein oxidation.)			n/a							cytochrome c release, mito-GFP						CFU			higher resistance to aceti acid apoptosis and delays mitochondrial degradation	Saccharomyces cerevisiae		v
181	10.1007/s11046-011-9503-x.	https://pubmed.ncbi.nlm.nih.gov/22210020/	Amentoflavone stimulates mitochondrial dysfunction and induces apoptotic cell death in Candida albicans.	2012	V (2 h)		amentoflavone		10 μM				bio	Biflavonoid		V	no		V (DHR 123, HPF)				V (FITC-VAD-fmk)	no quantitative data		no quantitative data				Annexin-FITC + PI, DAPI, DiOC6(3), FSC/SSC, TUNEL	no quantitative data	-	#VALUE!							Candida albicans		v
457	10.1111/1567-1364.12075.	https://pubmed.ncbi.nlm.nih.gov/24028488		2013	V		aspirin		15 mM	no	7	Sod2 deficieincy	chem	drug		V	no	n/a	V (MitoSOX Red, DHE, SOD activity (+protein amount), Measurement of mitochondrial NAD(P)H)	V (Sod2 deletion strain is sensitive)			n/a	-		Relative units				Annexin-FITC + PI	Relative units	-	#VALUE!	96 h		PI				Saccharomyces cerevisiae	Ethanol	v
49	10.1099/mic.0.26578-0.	https://pubmed.ncbi.nlm.nih.gov/14702403	Aspirin commits yeast cells to apoptosis depending on carbon source.	2004			aspirin in yp (ethanol)		15 mM	no	7	delta Sod2	chem	drug		V	no		decreased (H2DCFDA)	non-V			n/a	-		32(10)	22			Annexin-FITC + PI	52(10)	42	1.90909			CFU						V
485	10.1111/j.1567-1364.2010.00615.x.	https://pubmed.ncbi.nlm.nih.gov/20345898	The anthracenedione compound bostrycin induces mitochondria-mediated apoptosis in the yeast Saccharomyces cerevisiae.	2010	V		bostrycin		at 30 C in a shaker without light, 20, 40, 80, 120, 160, 200, 240, 280 and 320 μg/mL				chem	anthraquinone	YPEG medium, Aif1 deletion, amiodarone	V	no		V (DHR 123)	V (Amiodarone helps)			no (Yca1 deletion)	-		no quantitative data				Annexin-FITC + PI, DAPI, mito-GFP, Rho123	no quantitative data	-	#VALUE!			CFU, PI				Saccharomyces cerevisiae	YPD	v
106	10.1002/iub.1527.	https://pubmed.ncbi.nlm.nih.gov/27338801/	Cecropin A-induced apoptosis is regulated by ion balance and glutathione antioxidant system in Candida albicans.	2016	V		cecropin a		DAPI, TEM, TUNEL or FACS - 160 μg/mL, 9 h., Annexin-V FITC + PI, 160 μg/mL, 1 h				bio	peptide	pretreatment of ion channel blockers	V	no		V (H2DCFDA)		V (mitochondrial and cytosolic calcium level is increased - Rhod-2AM and Fura-2AM)	n/a	V (FITC-VAD-fmk)	no quantitative data		1 (1)	1			Annexin-FITC + PI, DAPI, JC-1, TUNEL	40	40	40			CFU				Candida albicans		v
75	10.3390/ijms150712573.	https://pubmed.ncbi.nlm.nih.gov/25029545		2014	V		cisplatin	30°C, 250 rpm, >4 hours in darkness	600 µM	no	18		chem	drug (DNA damage)		V	no (slight)	n/a (no mitophagy)	n/a	n/a			n/a							YO-PRO-1/PI						PI, CFU				Saccharomyces cerevisiae		v
235	10.1016/j.dnarep.2013.02.005.	https://pubmed.ncbi.nlm.nih.gov/23602516		2013	V		cisplatin	30°C, 300 m, dark; proteasome inhibition - 180 m, 30°C	200–400 µg/ml; ROS, DNA condensation and fragmentation/degradation –400 µg/ml, proteasome inhibition - 200 µg/ml	no	18		chem	drug (DNA damage)	proteasome inhibition; cycloheximide lowers death	V	no		no (DHE, DCF)				n/a							CHX, DAPI, SytoxGreen									no mitoch dysfnction, proteasome inhibition helps!	Saccharomyces cerevisiae		v
273	10.1016/j.freeradbiomed.2012.03.012.	https://pubmed.ncbi.nlm.nih.gov/22542795/	Coprisin-induced antifungal effects in Candida albicans correlate with apoptotic mechanisms.	2012	V		coprisin		1, 3, and 10 mM				bio	Peptide		V	no		V (DHR 123, HPF)				V (FITC-VAD-fmk) strong signal	no quantitative data		2(5)	1			Annexin-FITC + PI, DPH, JC-1, TUNEL	24(17)	7	7			Time-kill assay, MIC				Candida albicans	YPD	V
641	10.3389/fcimb.2018.00445.	https://pubmed.ncbi.nlm.nih.gov/30662877	Antifungal Activity of Coumarin Against Candida albicans Is Related to Apoptosis.	2019	V		coumarin		0.5, 1.0, and 2.0 mg/mL				chem	drug	Ruthenium Red (mitochondiral Ca-channel inhibitor)	V	no	n/a	V (H2DCFDA)	no (NAC)	V (mitochondrial and cytosolic calcium level is increased - Fluo3-AM and Rhod2-AM, ruthenium helps)	V (low calcium reduces death)	V (FITC-VAD-fmk)	8(0)	8	0(0)	1	8		Annexin-FITC + PI, cytochrome C release, DAPI, TUNEL	18(3)	15	15	2 mg/ml		PI, CFU			JC-1 (membrane depolarization); calcium inhibitor prevents death	Candida albicans		v
654	10.3390/md11114419.	https://pubmed.ncbi.nlm.nih.gov/24217285	Crambescidin-816 acts as a fungicidal with more potency than crambescidin-800 and -830, inducing cell cycle arrest, increased cell size and apoptosis in Saccharomyces cerevisiae.	2013	V		crambescidin		Growth inhibition -100–1000 nM, No growth - 700 and 1000 nM ,				bio	alkaloid		V	no	n/a	n/a	n/a				-		2(4) ann+PI+ no other data	1			Annexin-FITC + PI, JC-1, subG1	35(5)	30	30	1 microM						Saccharomyces cerevisiae		v
209	10.1016/j.bbamem.2020.183255	https://pubmed.ncbi.nlm.nih.gov/32145284/	The antifungal plant defensin HsAFP1 induces autophagy, vacuolar dysfunction and cell cycle impairment in yeast	2020	V		defensin HsAFP1	30°C, 150 m	12.5, 25 μg/mL, 50 μg/mL				bio	protein	n/a	V	no (PI)	V (Autophagy and mitophagy assay, 10.1242/jcs.076406)	n/a	n/a	n/a	n/a	n/a	n/a	n/a	n/a	n/a	n/a	n/a	BCECF-AM (vacuolar pH)	n/a	-	n/a	n/a	±7.7log10 (control - 7.7log10)	CFU, BODIPY, PI	n/a	n/a	affects cell cycle in the G2/M phase.	Saccharomyces cerevisiae	YPD, CSM	V
41	10.1074/jbc.M306998200.	https://pubmed.ncbi.nlm.nih.gov/12963726		2003	V		diacylglycerol		0.1, 0.2, or 0.3 mM	no	22	plh1 dga1 double deletion	chem	lipid	free radical spin trap TMPO	V (lipoapotosis)	no	n/a	V (DHE)	V (free radical spin trap TMPO)			no (pca1 deletion; FITC-VAD-fmk; )			no quantitative data ("membrane integrity was intact")				Annexin-FITC + PI, DAPI, TUNEL	no quantitative data ("strong fluorescence could be seen in the periphery of about 10% of mutant cells")	-				CFU				Schizosaccaromyces pombe		v
554	10.1128/mcb.23.1.163-177.2003.	https://pubmed.ncbi.nlm.nih.gov/12482970	Induction of apoptosis by sphingoid long-chain bases in Aspergillus nidulans.	2003	V		dihydrosphingosine (dhs) and phytosphingosine (phs) [ equally effective]		2.5 μg/ml				chem	lipid		V	no		V (DHR 123)	? (TMPO did not prevent DNA fragm, but oligomycin did, both prevent ROS)			no (Yca1 deletion)	-		3(3)	1			Annexin-FITC + PI, CHX, DAPI, gel electrophoresis, TUNEL	50(3) unclear is it Ann+pi-	-	#VALUE!						not clear why they did not test how apoptosis preventing treatments affected viability, not Nuclei condensation etc; ROS not causative	Aspergillus nidulans		v
9	10.1007/s00284-014-0585-9.	https://pubmed.ncbi.nlm.nih.gov/24752490		2014	V		formic acid		0.1, 0.2 %	no	28		chem	acid		V	no						V (FITC-VAD-fmk)	82 (?)	82	27(?)	27	3.03704		Annexin-FITC + PI, DAPI, Fluorescein FragELTM DNA Fragmentation Detection Kit	60(?)	60	2.22222			CFU, PI				Candida species		v
482	10.1111/j.1567-1364.2008.00375.x.	https://pubmed.ncbi.nlm.nih.gov/18452540/		2008	V		formic acid (low conc)	30°C, 40 min with shaking, 120 rpm	60 mM	no	28		chem	Acid		V	no		V (DHR 123, H2DCFDA)				no (Yca1 deletion)	-		no quantitative data				Annexin-FITC + PI, DAPI, Rho123, TUNEL	no quantitative data (good picture though)	-	#VALUE!			CFU				Saccharomyces cerevisiae		v
297	10.1016/j.micres.2017.11.003.	https://pubmed.ncbi.nlm.nih.gov/29458866/		2018	V		gold nanoparticles	28°C, 4 h	MIC - 32 μg/ml	no	31		phys	Nanoparticles	NAC doesnt help	V	no	n/a	no (H2DCFDA, MitoSOX Red)	no(NAC doesnt help)	V (mitochondrial calcium level is increased - Rhod-2AM)	n/a	V (FITC-VAD-fmk)	36(17)	19	3(4)	1	19		Annexin-FITC + PI, cytochrome C release, DAPI, JC-1, Mitotracker Green FM, Rhod-2AM, TUNEL	26(12)	14	14			PI				Candida albicans	YPD	V
224	10.1016/j.biocontrol.2014.04.003.	-	Effect of glucose on thermotolerance and biocontrol efficacy of the antagonistic yeast Pichia guilliermondii	2014	V		heat stress	5, 10 and 15 min, after the treatment,immediately incubating at 25°C	45 C	no	33		phys	heat	glucose treatment	V	no (PI)	n/a	V (H2DCFDA)	n/a	n/a	n/a	n/a	n/a	n/a	no quantitative data	no quantitative data	n/a	n/a	JC-1	n/a	-	n/a	n/a	no quantitative data	CFU, PI	n/a	n/a		P. guilliermondii	YPD	V
34	10.1016/S1097-2765(02)00501-4	https://pubmed.ncbi.nlm.nih.gov/11983181		2002	V		hydrogen peroxide	26 h	0.4 mM	no	38	YCA1 overexpression	chem	Oxidant		v	no		n/a				V (Yca1 deletion; FITC-VAD-fmk)	82(11)	71					DAPI, TUNEL						CFU				Saccharomyces cerevisiae	YNB	V
38	10.4161/cc.26885.	https://pubmed.ncbi.nlm.nih.gov/24196447		2014	V		hydrogen peroxide		0.5 mM - 2.5 mM	no	38		chem	Oxidant	atg32 mutation increases nucleus fragmentation and PS externalisation	V	no (very slight)	V (atg32 mutant more sensitive)	n/a				n/a	-		5(2)	3			Annexin-FITC + PI, DAPI, EM	60(2)	58	19.3333	2.5 mM 1 day		CFU, PI				Saccharomyces cerevisiae		v
100	10.1007/s00253-019-09931-8.	https://pubmed.ncbi.nlm.nih.gov/31175429		2019		V	hydrogen peroxide		0, 5, or 10 mM	no	38	MoBIR1 expression	chem	Oxidant		V (if gene is silenced)	no		V (DHR 123 for oryzae)											DAPI, TUNEL						CFU	colony diameter and biomass (for oryzae)		delayed chronological aging (if overexpressed)	Magnaporthe oryzae		v
416	10.1091/mbc.e07-06-0604.	https://pubmed.ncbi.nlm.nih.gov/18162582		2008	V		hydrogen peroxide	1 h	0.4, 1.5 mM	no	38	isc1 deletion (iron overload)	chem	Oxidant	iron deprivation (bathophenanthroline disulfonic acid)	V	no (data not shown)	n/a	V (H2DCFDA, protein carbonylation, lipid peroxidation, SOD activity)	V (beV e Iron is a redox active metal ion, and there is iron overload)			V ( Yca1 deletion; D2R)	95(5)		no quantitative data				TUNEL, GSH level	-	-	#VALUE!			CFU			chronological aging (Isc1p deficiency decreases chronological lifespan by a Yca1p-dependent mechanism)	Saccharomyces cerevisiae		v
388	10.1074/jbc.M112.375360.	https://pubmed.ncbi.nlm.nih.gov/23105103		2012	V		hydrogen peroxide in stationary phase and chronological aging	1 h	1 mM	no	38		chem	Oxidant		V	no							-		no quantitative data				Annexin-FITC + PI, DAPI, TUNEL,	no quantitative data	-	#VALUE!			PI				Saccharomyces cerevisiae		v
580	10.1248/bpb.34.1602.	https://pubmed.ncbi.nlm.nih.gov/21963502/	Indole-3-carbinol generates reactive oxygen species and induces apoptosis.	2011	V (1 h)		indole-3-carbinol		70 μM, 2 h, 28 °C				chem	Indole-3-methanol	thiourea and trehalose	V	no (PI positive cells were rarely observed)		V (DHR 123)				V (FITC-VAD-fmk)	quantitative data not shown		no quantitative data				Annexin-FITC + PI, DiOC6,TUNEL	no quantitative data	-	#VALUE!							Candida albicans		V
397	10.1080/10715762.2017.1407412.	https://pubmed.ncbi.nlm.nih.gov/29157011	Reactive oxygen species modulate itraconazole-induced apoptosis via mitochondrial disruption in Candida albicans.	2018	V		itraconazole		2 µg/ml, 2h, 28 °C				chem	drug (azole)	NAC	V (bad annex data, other methods seem ok)	no (low PI, high K+ leakage)	n/a	V (H2DCFDA, lipid peroxidation)	V (NAC)	V (mitochondrial calcium level is increased - Rhod-2AM)	n/a	V (FITC-VAD-fmk)	no quantitative data (cant find the figures, no explanations in the text		no quantitative data (cant find the figures, no explanations in the text				Annexin-FITC + PI (BAD DATA), cytochrome c release, TUNEL, JC-1	no quantitative data (cant find the figures, no explanations in the text	-	#VALUE!			PI			Potassium leakage, GSH/GSSG ratio,	Candida albicans		v
130	10.1002/yea.1592.	https://pubmed.ncbi.nlm.nih.gov/18437704	Induction of apoptosis in yeast by L-amino acid oxidase from the Malayan pit viper Calloselasma rhodostoma.	2008	V		l-amino acid oxidase		1.2 µM, 4 h				bio	protein		V	no (only photos, no numerical data)		V (DHR 123)					-		no quantitative data				Annexin-FITC + PI, TUNEL	no quantitative data	-	#VALUE!			PI				Saccharomyces cerevisiae		v
173	10.1007/s10495-015-1199-9.	https://pubmed.ncbi.nlm.nih.gov/26577769		2016	V		lactoferrin (human)	90 or 120 m	1.56 - 6.25 μM	no	42		bio	protein (Iron-binding glycoprotein)	ATP depletion (deoxyglucose) and cycloheximide;aif1 deletion (ok effect), cyc3 deletion (small effect); Rho0 (good eff); atp10 deletion(small effect); oligomycin (ok effect); Bcl-xL (weak effect)	V	no		V (DHE)	V (strong NAC effect)			V (Yca1 deletion; 2-rhodamine 110 substrate)	50(5)	45	15(1)	14	3.21429		DAPI, dAIF, dCyc3	-	-	#VALUE!			PI, CFU				Saccharomyces cerevisiae		v
521	10.1128/AAC.01597-07.	https://pubmed.ncbi.nlm.nih.gov/18710913/		2008	V (3 h)		lactoferrin (human)	37°C, 90 m	5 μM	no	42		bio	protein (Iron-binding glycoprotein)	preincubation with tetraethylammonium (ion channel blocking agent), partly with sordarin and erythromycin (protein synthesis inhibitors)	V	no		V (DHR 123)				n/a	-		5(5)	1			Annexin-FITC + PI, DAPI, Rho123, TUNEL	23(?) general?	-	#VALUE!			MIC, PI				Candida albicans	SDB	v
528	10.1128/AAC.03130-15.	https://pubmed.ncbi.nlm.nih.gov/27139463/		2016	V (2 h)		lactoferrin (human)		Oxygen consumption - 25 µM, Far-Western blotting - 1 mg/ml	no	42		bio	protein (Iron-binding glycoprotein)	Oligomycin, a specific inhibitor of the mitochondrial F-type ATPase proton pump (mtATPase)	V	no (less than 5% of PI positive cells)							-		5(?)	5			Annexin-FITC + PI, TUNEL	21(?) unclear is it Ann+pi-	-	#VALUE!							Candida albicans, Candida glabrata, Saccharomyces cerevisiae	SDB	v
153	10.1007/s00253-010-3056-7.	https://pubmed.ncbi.nlm.nih.gov/21191789		2011	V		lead	25°C, up to 6 h	1 mmol/l		0		chem	metal	cycloheximide	V	no		V (H2DCFDA)	V (Ascorbic acid) - note - probably a mistake in the figure										CHX, DAPI						PI, DiBAC4(3) (no eff)				Saccharomyces cerevisiae		v
156	10.1007/s00253-014-5631-9	https://pubmed.ncbi.nlm.nih.gov/24652061/	Mitochondria are the main source and one of the targets of Pb (lead)-induced oxidative stress in the yeast Saccharomyces cerevisiae	2014	V		lead salt	3 h	1 mmol/l		0		chem	metal		V (fragmented nuclei)	no	n/a	V (H2DCFDA, DHE)	V (rho null strain exhibits lower ROS level and higher cell viability level)	n/a	n/a	n/a			no quantitative data				DAPI					10	CFU, PI				Saccharomyces cerevisiae	buffer pH 6.0 + glucose 2%	V
174	10.1007/s10495-016-1251-4.	https://pubmed.ncbi.nlm.nih.gov/27160815	The fungicide Mancozeb induces metacaspase-dependent apoptotic cell death in Saccharomyces cerevisiae BY4741.	2016	V		mancozeb (mz), a mixture of ethylene-bis-dithiocarbamate manganese and zinc salts		100 μM, 48 and 72 h incubation, 28 C, pH 7.4				chem	metal		V	no		V (DHE, H2DCFDA, DHR 123)	n/a			V (Yca1 deletion) very strong effect			5(1)	4			Annexin-PE + 7-AAD, DiOC6, PI negative death	54(4)	50	12.5			CFU, PI		Cell cycle unchanged	DiOC6 mitoch hyperpolarization, no SubG0!	Saccharomyces cerevisiae		v
211	10.1016/j.bbrc.2008.08.159.	https://pubmed.ncbi.nlm.nih.gov/18789900		2008	V		methylmethanesulfonate	12 h	0.01%	no	49	DR4 expression	chem	drug (DNA damage)		V (not very impressive annexin-PI staining data)	no (no PI signal)	n/a	V (DHR 123)	n/a			no (Yca1 deletion)														Evans blue			Saccharomyces cerevisiae		v
336	10.1021/acs.chemrestox.8b00265.	https://pubmed.ncbi.nlm.nih.gov/30656935		2019	V		nickel oxide (nio) nanoparticles	30°C, 150 rpm for ≤48 h.	100 mg/L	no	54		chem	nanoparticles		V	no (very slight PI signal, but strong cell membrane depolarisation)	n/a	n/a	n/a			V (Yca1 deletion)	-		no quantitative data			V	Annexin-FITC + PI, DAPI	30(1)	29	#DIV/0!	24 h		CFU, PI, DiBAC4(3)				Saccharomyces cerevisiae		v
341	10.1021/np300678e.	https://pubmed.ncbi.nlm.nih.gov/23672235	The antifungal occidiofungin triggers an apoptotic mechanism of cell death in yeast.	2013	V (inhibtory concentrations)	V (subinhibitory concentrations)	occidiofungin		1 μg/mL, 2 μg/mL, 4 μg/mL, and 8 μg/mL, 48 h				bio	peptide	rny1 deletion, apg7 deletion (maybe)	V	no	no (numerous atg mutants were as wt, but there were strange vesicles on TEM)	V (DHR 123)	V (anaerobic growth and Rho0 increase MIC)			? (Mic was double for yca1 deletant, but on spot test there was no difference)			no quantitative data				Annexin-FITC + PI, EM, TUNEL	no quantitative data	-				CFU	FUN-1		increased chitin levels in buds at subinhibitory conc	Saccharomyces cerevisiae		v
450	10.1099/mic.0.000696.	https://pubmed.ncbi.nlm.nih.gov/30024372/	Oxyresveratrol-induced DNA cleavage triggers apoptotic response in Candida albicans.	2018	V		oxyresveratrol		2.5, 5.0 and 10.0 µg/ml, 4 h, 28 °C.				bio	polyphenol		V	no?		n/a				V (FITC-VAD-fmk)	40(25)		no distinguish data				Annexin-FITC + PI, Fura-2AM, JC-1, Rhod-2AM, SYTOX Green, TUNEL, 8-OHdG	ann+ general 23(10)	-	#VALUE!	10 μg/mL				G2/M phase arrest		Candida albicans		V
215	10.1016/j.bbrc.2011.03.125.	https://pubmed.ncbi.nlm.nih.gov/21458420/	Induction of yeast apoptosis by an antimicrobial peptide, Papiliocin.	2011			papiliocin (37-aa peptide)		30 μM, 2 h, 28 C				bio	Peptide		V	no		V (HPF)				V (FITC-VAD-fmk) strong signal	no quantitative data		0(0)	1			Annexin-FITC + PI, DAPI, DiOC6(3), TUNEL	61(39)	22	22							Candida albicans		V
315	10.1016/j.phytochem.2018.12.006.	https://pubmed.ncbi.nlm.nih.gov/30577001	Peptide from thaumatin plant protein exhibits selective anticandidal activity by inducing apoptosis via membrane receptor.	2019	V		peptides from thaumatin protein		62.5 μM, 24 h, 37°C.				bio	peptide		V	no		V (H2DCFDA)	n/a										EM, TUNEL						CFU, PI				Saccharomyces cerevisiae, Candida albicans		v
488	10.1111/j.1567-1364.2010.00663.x.	https://pubmed.ncbi.nlm.nih.gov/20726898	A fungicidal piperazine-1-carboxamidine induces mitochondrial fission-dependent apoptosis in yeast.	2010	V		piperazine-1-carboxamidine		20 μg/mL, 2.5 h, 30 C				chem	amide	dnm1, mdv1, fis1, skn1, ipt1 deletions, ascorbic acid	V	no (about 1% of PI positive cells)	n/a	V (H2DCFDA)	V (ascorbic acid)			V (Yca1 deletion; FITC-VAD-fmk)	37(2)	35	1 ann-PI+	1	35		Annexin-FITC + PI, TUNEL	35(15)	20	20	20 mg/mL		CFU, PI			wrong legend in Fig. 2?? data in annexin staining in this table is written by our interpretation	Saccharomyces cerevisiae		v
221	10.1016/j.biochi.2011.07.011.	https://pubmed.ncbi.nlm.nih.gov/21782000		2011	V		pleurocidin	28°C, 2 h	5 μM	no	59		bio	peptide		V	no (just 1,5% late apoptosis)	n/a	V (DHR 123, HPF)	n/a			V (FITC-VAD-fmk)	no quantitative data		2(0)	2			Annexin-FITC + PI, DAPI, DiOC6(3), TUNEL	34(16)	18	9						HPF for h2o2 detection	Candida albicans		v
663	10.4014/jmb.1306.06012.	https://pubmed.ncbi.nlm.nih.gov/23928848/	The influence of the N-terminal region of antimicrobial peptide pleurocidin on fungal apoptosis	2013	V		pleurocidin (ple)	28°C, 2 h	20 µM	no	59		bio	Peptide		V	no		n/a				V (FITC-VAD-fmk)	58(35)	23	2(0)	2	11.5		Annexin-FITC + PI, HPF, JC-1, TUNEL	23(8)	15	7.5	ple		CFU				Candida albicans		V
486	10.1111/j.1567-1364.2010.00628.x.	https://pubmed.ncbi.nlm.nih.gov/20491936	Potassium deprivation is sufficient to induce a cell death program in Saccharomyces cerevisiae.	2010	V		potassium deficiency, egta		24 or 48 h, 15 mM, no KCl added or no KCl added in the presence of RbCl 15 mM.				chem	metabolic	rubidium supplementation helps somehow	V	no	? (vacuole fragmentation)	V (H2DCFDA)		V (cytosolic calcium level is increased - Fluo3-AM)	n/a	no (Yca1 deletion)	-		50(10)	40			Annexin-FITC + PI, DAPI, TUNEL	30(10)	20	0.5	48 h		PI			calcium related death?	Saccharomyces cerevisiae		v
147	10.1007/s00203-015-1110-7.	https://pubmed.ncbi.nlm.nih.gov/25868793	Multiparameter analysis of apoptosis in puromycin-treated Saccharomyces cerevisiae.	2015	V		puromycin		1, 4, and 6 h in the presence of 10 μg/mL (20 μM)				chem	drug (translation)		V	no (very weak)		n/a	n/a			n/a	-		3(0)	3			Annexin-FITC + PI, DAPI,	47(15)	32	10.6667			PI	Rhodamine 123, acridine orange			Saccharomyces cerevisiae		v
277	10.1016/j.funbio.2019.11.009.	https://pubmed.ncbi.nlm.nih.gov/32008756	Quercetin-induced yeast apoptosis through mitochondrial dysfunction under the accumulation of magnesium in Candida albicans.	2020	V		quercetin		10 μg/ml, 28 C for 2 h				bio	flavonoid	hexaamminecobalt(III) chloride (Cohex) (inhibit Mg2þ transport between cytosol and mitochondria)	V	no	n/a	V (H2DCFDA, MitoSOX Red, mitochondrial glutation)	n/a	V (mitochondrial calcium level is increased - Rhod-2AM)	n/a		-		7(7)	1			Annexin-FITC + PI, GSH level, JC-1, TUNEL	19(9)	10	10						Mitochondrial Ca2+ levels were measured. And Mg2+ (Magnesium Green dye), Quercetin treatment increases Mg2þ levels and mitochondrial Ca2+	Candida albicans		v
338	10.1021/acs.jproteome.5b00913.	https://pubmed.ncbi.nlm.nih.gov/27048922/	Apoptosis of Candida albicans during the Interaction with Murine Macrophages: Proteomics and Cell-Death Marker Monitoring.	2016		V(3, 6, 8, 12, 14, 16, 18, 20 and 24 h of interaction with macrophages)	raw 264.7 gamma no (-) murine macrophage cell line		co-incubated with macrophages (3, 6, 8, 12, 14, 16, 18, 20 and 24 h)				bio	Macrophage		V	no ( low percentage of PI positive C. albicans cells (always less than 6%))		V (DHR 123)				V (FITC-VAD-fmk)	10(0)	10	"always less than 6%"	6	1.66667		EM, TUNEL	-	-	#VALUE!	6 h		PI				Candida albicans	YED	V
470	10.1111/j.1365-2958.2001.02317.x.	https://pubmed.ncbi.nlm.nih.gov/11251834	Aged mother cells of Saccharomyces cerevisiae show markers of oxidative stress and apoptosis.	2001	V		replicative aging		1-50 generations				natural bio	aging	young cells are nore prone to necrotic death	V	no		V (DHR 123)	n/a			n/a	-		no quantitative data				Annexin-FITC + PI, DAPI, TUNEL	no quantitative data	-	#VALUE!							Saccharomyces cerevisiae		v
165	10.1007/s00284-014-0734-1.	https://pubmed.ncbi.nlm.nih.gov/25413604/	Novel antifungal mechanism of resveratrol: apoptosis inducer in Candida albicans.	2015	V		resveratrol		20 μM, 2 h at 28 C.				bio	Polyphenol		V	no (0,48% V(-)/PI(+) cells)		V (DHR 123, HPF)		V (mitochondrial calcium level is increased - Rhod-2AM)	n/a	V (FITC-VAD-fmk)	no quantitative data		1(1)	1			Annexin-FITC + PI, DAPI, DiOC6(3), JC-1, Rhod-2AM, TUNEL	31(14)	17	17			MIC			changes in mitochondrial Ca2+	Candida albicans		V
245	10.1016/j.febslet.2009.07.004.	https://pubmed.ncbi.nlm.nih.gov/19596007/	The antifungal plant defensin RsAFP2 from radish induces apoptosis in a metacaspase independent way in Candida albicans.	2009	V (2,5 h)		rsafp2		10 μg/mL				bio	Peptide		V	No (data only for Ann+PI- (6%) and Ann-PI+ (1%))		V (DHE)				no/V (Mca1 deletion independent; Z-VAD-fmk positive)	8(?)	8	2 ann-PI+	2	4		Annexin-FITC + PI, TUNEL	6(2)	4	2			CFU				Candida albicans	YPD	V
455	10.1111/1348-0421.12357.	https://pubmed.ncbi.nlm.nih.gov/26891940/	Antifungal activity of Rubus chingii extract combined with fluconazole against fluconazole-resistant Candida albicans.	2016	V		rubus chingii extract in combination with fluconazole (flc)		MIC and FICI: 5000 to 0 μg crude drug/mL for R. chingii extract, and 256 to 0 μg/mL for FLC; Flow cytometry - 100 μg crude drug/mL R. chingii extract, 10 μg/mL FLC			fluconazole-resistant	bio	Сombination		V	no		n/a				n/a	-		1(1)	1			Annexin-FITC + PI, EM	12(0)	12	12			CFU		arrest in G1 and S phases		FLC-resistant Candida albicans		V
466	10.1111/imb.12124.	https://pubmed.ncbi.nlm.nih.gov/25209888	Identification of a novel antimicrobial peptide, scolopendin 1, derived from centipede Scolopendra subspinipes mutilans and its antifungal mechanism.	2014	V		scolopendin 1		MIC in the range of 5.0–20.0 μM, ROS etc - 10 μM				bio	peptide	NAC	V	no	n/a	V (DHR 123)	V (NAC)	V (mitochondrial and cytosolic calcium level is increased - Rhod-2AM and Fura-2AM)	n/a	V (FITC-VAD-fmk)	40(27)	13	0(0)	1	13		Annexin-FITC + PI, cytochrome C release, DAPI, JC-1, TUNEL	35(14)	21	21	10 μM		PI				Сandida albicans		v
63	10.1371/journal.pgen.1000524.	https://pubmed.ncbi.nlm.nih.gov/19543365	Peroxiredoxin Tsa1 is the key peroxidase suppressing genome instability and protecting against cell death in Saccharomyces cerevisiae.	2009	V		shifting from anaerobic to aerobic growth		not applicable			tsa1 rad51 double deletion	bio	metabolic		V	no	n/a	n/a				no (Yca1 deletion)	-		6(1)	5			Annexin-FITC + PI, DAPI	30(1) ann+pi+	-		24 h					microcolony growth	saccharomyces Saccharomyces cerevisiaeevisiae	same media (YPD), but for anaerobic growth an airtight jar was used	v
220	10.1016/j.biocel.2016.09.008.	https://pubmed.ncbi.nlm.nih.gov/27639679/		2016	V		silibinin	28 ◦C, 4 h	ROS - 40, 60, 80, and 100 μM; K+ leakage - 100 μM	no	66		bio	flavonoid	ruthenium red	V	no		V (H2DCFDA, MitoSOX Red)		V (mitochondrial and cytosolic calcium level is increased - Rhod-2AM and Fura-2AM)	n/a	V (FITC-VAD-fmk)	no quantitative data		1(0)	1			Annexin-FITC + PI, Fura-2 AM, JC-1, Rhod-2AM, Ruthenium red, TUNEL	30(18)	12	12			MIC, PI		cell cycle arrest (SYTOX Green)	Ca2+ influx	Candida albicans	YPD	V
191	10.1016/B978-0-12-801317-5.00016-5	-		2015	v		silver nanoparticles		Depending on the strain; MIC - 0.25-2 µg/ml, FICI - 0.35-0.5 µg/ml	no	67		chem	nanoparticles	thiourea (partly)	V	no		V (DHR 123, HPF)				V (FITC-VAD-fmk)	no quantitative data		no quantitative data				Annexin-FITC + PI, DAPI, JC-1, TUNEL	37(13)	24	#DIV/0!					arrest the cell cycles during the G2/M		Candida albicans		V
497	10.1111/j.1742-4658.2012.08527.x.	https://pubmed.ncbi.nlm.nih.gov/22324978/		2012	V		silver nanoparticles	28 ◦C, 1 h	2 µg/mL	no	67		chem	nanoparticles	thiourea	V	no (dot plots)	n/a	V (DHR 123, HPF)	V (thiourea quenches OH radicals)			V (FITC-VAD-fmk)	no quantitative data		quantitative data not shown				Annexin-FITC + PI, cytochrome C release, JC-1, TUNEL	35(15)	20	#DIV/0!							Candida Ablicans		V
108	10.1002/iub.1716.	https://pubmed.ncbi.nlm.nih.gov/29356280	Potential role of potassium and chloride channels in regulation of silymarin-induced apoptosis in Candida albicans.	2018	V		silymarin		2.5 μg/mL, 4h				bio	multicomponent extract	K+ ion channel blocker - tetraethylammoniumchloride	V	no (2,5% PI positive cells, but the cells are shrinked)	n/a	n/a		V (mitochondrial and cytosolic calcium level is increased - Rhod-2AM and Fura-2AM)	n/a	V (FITC-VAD-fmk)	32 (22)	10	1 (1)	1	10		Annexin-FITC + PI, JC-1, TUNEL	20 (8)	12	12			CFU			cytosolic and mitochondrial accumulation of calcium	Candida albicans		v
481	10.1111/j.1567-1364.2007.00274.x.	https://pubmed.ncbi.nlm.nih.gov/17627776		2007	V		sodium arsenite	4 days of growth at 30 ◦C	CFU: 0-7 mM; Annexin V, ROS, TUNEL - 3 mM	no	68	sod1 deletion, yca1 deletion	chem	metalloid		V	no (only photos, no numerical data)		V (DHR 123)	V (Rho0)			V (Yca1 deletion)	-		no quantitative data				Annexin-FITC + PI, Rho123, TUNEL	37(3) general	-	#VALUE!			PI				Saccharomyces cerevisiae		v
212	10.1016/j.bbrc.2009.10.131.	https://pubmed.ncbi.nlm.nih.gov/19878645	Antifungal effect with apoptotic mechanism(s) of Styraxjaponoside C.	2009	V		styraxjaponoside c		80 μg/ml				bio	lignan glycoside		V	no	n/a	V (DHR 123) weak	n/a			n/a	-		no quantitative data was shown				Annexin-FITC + PI, TUNEL	no quantitative data was shown	-	#VALUE!			DiBAC4(3)			Membrane potential DiBAC(4)(3)	Candida albicans (mainly), Malassezia furfur, Trichosporon beigelii		v
101	10.1002/bem.10167	https://pubmed.ncbi.nlm.nih.gov/14735563		2004	V		UV-b irradiation		from 280 to 320 nm	no	76	cdc48 deletion	phys	radiation+magnetic	Radiofrequency Electromagnetic Fields encreases mortality	V	no		n/a	n/a			n/a	-		quantitative data not shown (PI positive cells practically absent)				Annexin-FITC + PI	21(14)	7	#DIV/0!	control - sds48 mutant without treatment; treatment has almost no effect on WT		CFU				Saccharomyces cerevisiae		v
477	10.1111/j.1462-5822.2004.00469.x.	https://pubmed.ncbi.nlm.nih.gov/15679842	Induction of DNA damage and apoptosis in Saccharomyces cerevisiae by a yeast killer toxin.	2005	V		yeast killer toxin		5 μg/ml, 30 C, 24 h.				bio	protein	chs3 deletion, Rho0	V	no? (no quantitative data)		V (DHR 123)	V (Rho0)				-		no quantitative data				Annexin-FITC + PI, CHX, DAPI, TUNEL	no quantitative data	-	#VALUE!					S phase arrest	two waves of death - fast and slow	Saccharomyces cerevisiae		v
	10.1016/j.ejmech.2020.112139.		Sulfone derivatives enter the cytoplasm of Candida albicans sessile cells		V		-difluoroiodomethyl-4-hydrazinyl-3-nitrophenyl sulfone						chem			no	V	n/a								80				Annexin/PI	3(?)	1	#DIV/0!	8mcg/ml (time n/a)	~100% dead	CFU (MFC)				C. albicans		V
	10.1016/j.tiv.2003.08.011.	https://pubmed.ncbi.nlm.nih.gov/14630063/	Induction of apoptosis in yeast and mammalian cells by exposure to 1,10-phenanthroline metal complexes.	2004		V	[mn(phen)2(mal)].2h2o		MIC 1.25– 5.0 μg/ml, fungicidal activity 10.0 μg/ml				chem	Heterocycle		no (poorly proven)	V (DNA degradation )													EM, gel electrophoresis										Candida albicans	minimal medium	v
	10.1016/j.febslet.2008.07.023	https://pubmed.ncbi.nlm.nih.gov/18656474		2008	V (4 h)		acetic acid	pH 3, 4 h	100 mM	no	3		chem	acid	pex6 deletion increases death rate	no (very small fraction of Ann+ cells)	V	n/a	V (DHE)	n/a			no (Yca1 deletion)	-		38(8)	30		no	Annexin-FITC + PI	0(2)	1	0.0333333			CFU			chronological aging	Saccharomyces cerevisiae		v
	10.1016/s1567-1356(02)00166-6.	https://pubmed.ncbi.nlm.nih.gov/12702251		2003	V		acetic acid (high conc)	26°C, pH 3, 130 m, 150 rpm	CFU: 85, 170, 320, 515, 600, 800 or 1000 mM	no	3		chem	acid		no	V (no tunel)	n/a	n/a	n/a			n/a							EM (chromatin condensation), TUNEL										Zygosaccharomyces bailii		v
	10.3390/microorganisms8101627.		A Peptide Found in Human Serum, Derived from the C-Terminus of Albumin, Shows Antifungal Activity In Vitro and In Vivo				Albumin-derived peptide (KKLVAASQAALGL) (K13L) and complement derived (GLEEELQFSLGSKINVK)						bio	peptide		no	V													annexin (no)	no	-			Timecourse (60-80% in 1 hour), EC50	CFU, PI, EC50				Candida albicans		V
	10.1091/mbc.e06-03-0177.	https://pubmed.ncbi.nlm.nih.gov/16738305		2006	V		alpha factor	CFU: 1-14 h, TUNEL and DAPI: 3h	CFU, TUNEL and DAPI: 60 μM	no	4	wt, CNB1 deletion, with or without Sst1 (secreted protease that destroys pheromone)	natural bio	peptide (pheromone)	at low concentrations of stimulus (in sst1 deletion mutants) - CNB1 deletion, has no effect at high conc; FK506 inhibitor prevents fast death, slow death is observed in its presence; respiration preventing mutations and drugs (oligomycin, antimycin) reduce slow death strongly	no	V		V (H2DCFDA)	n/a			no (Mca1 deletion) or weak on slow death							TUNEL (with RNAse) negative						PI, Phloxine B	Methylene blue		Waves of cell death; complex paper that is difficult to summarize in our table	Saccharomyces cerevisiae		v
	10.1016/j.bbagen.2018.07.028.	https://pubmed.ncbi.nlm.nih.gov/30056100	Molecular mechanism of Arabidopsis thaliana profilins as antifungal proteins.	2018			Arabidopsis thaliana profilins, AtPFN1 and AtPFN2		AtPFN1 – 10,20 μg/ml; AtPFN2 – 40,80 μg/ml [Depending on the strain and method of obtaining]							no (did not induce DNA breaks, did not affect in alteration of cytochrome c level, has high ROS level, no annexin staining)	V (SEM, PI)		V (H2DCFDA, MitoSOX Red)	n/a			n/a	-		6(0)	6			Annexin-PE + PI, cytochrome C release, TUNEL, DAPI, SEM	0(0)	1	0.166667	10 μg/mL, ROS is present in C. gloeosporioides		Sytox Green				Candida (various), molds		v
	10.1016/j.ejmech.2020.112139.		Sulfone derivatives enter the cytoplasm of Candida albicans sessile cells		V		bromodichloromethy-4-hydrazinyl-3-nitrophenyl sulfone						chem			no	V	n/a								80				Annexin/PI	3(?)	1	#DIV/0!	4mcg/ml (time n/a)	~100% dead	CFU (MFC)				C. albicans		V
	10.1371/journal.pone.0074240.	https://pubmed.ncbi.nlm.nih.gov/24040213	C2-phytoceramide perturbs lipid rafts and cell integrity in Saccharomyces cerevisiae in a sterol-dependent manner.	2013	V		c2-ceramide (n-acetyl-sphingosine)		CFU : 0 µM, 20 µM, 30 µM and 40 µM, 30 °C with agitation (200 r.p.m.) [in other experiments only 30-40], TUNEL - 30 µM of C2- phytoceramide and 0.1% DMSO for 120 min were fixed with 3.7% (v/v) formaldehyde.				bio	lipid	ste3 deletion, ergosterol biosynthesis inhibitors, amphotericin B and methyl-β- cyclodextrin	no (no TUNEL signal, no ROS, no mito fragmentation and slight DAPI signal)	V (slight (PI))	no (atg8-GFP isnt cleaved, atg5 deletion )	no (DHR 123, H2DCFDA)	no (ROS scavengers don't help, rho0 isn't more resistant than wt)			no (Yca1 deletion, FITC-VAD-FMK)							DAPI, TUNEL						CFU, PI, zymolaze sensitivity			chronological aging, good lipid analysis. C2-phytoceramide-induced decrease in CFU occurs preferentially in dividing cells and Loss of cell viability is rescued by ergosterol biosynthesis inhibitors,	Saccharomyces cerevisiae		v
	10.1016/j.ejmech.2020.112139.		Sulfone derivatives enter the cytoplasm of Candida albicans sessile cells		V		chlorodifluoromethyl-4-hydrazinyl-3-nitrophenyl sulfone						chem			no	V	n/a								80				Annexin/PI	3(?)	1	#DIV/0!	0.25mcg/ml (time n/a)	~100% dead	CFU (MFC)				C. albicans		V
	10.1139/cjm-2017-0753.	https://pubmed.ncbi.nlm.nih.gov/29438626	Reactive cold plasma particles generate oxidative stress in yeast but do not trigger apoptosis.	2018	V		cold plasma and plasma treated water		60 min, flow rate of 1 mL/min				phys	electric	Nuc1 deletion	no	V		V (superoxide generation)	V (Sod1,2 deletion - increased sensitivity)			no (Yca1 deletion)						no							CFU, PI				Saccharomyces cerevisiae		v
	10.1016/j.pestbp.2018.06.006.	https://pubmed.ncbi.nlm.nih.gov/30033009	Necrotic cell death induced by dithianon on Saccharomyces cerevisiae.	2018	V		dithianon		0 to 4 μM, 180 min, 150 rpm; 28 °C;				chem	Oxidant		no (based on annexin)	V		V (DHE)	V (aox - cystein, glutathion, ascorbic acid)			no (mutations tested, not shown)			81(?)	81			Annexin-PE + 7-AAD (no effect), DiOC6 (shows effect)	1(?)	1	0.0123457			CFU, spot assay			seems to be one of the few direct necrosis papers, but the effect is not via direct membrane permeabilization, however maybe it acts on extracellular SH-groups	Saccharomyces cerevisiae		v
	10.1039/c3mb70056a.	https://pubmed.ncbi.nlm.nih.gov/23715404	The novel equisetin-like compound, TA-289, causes aberrant mitochondrial morphology which is independent of the production of reactive oxygen species in Saccharomyces cerevisiae.	2013	V		equisetin-like tetramic acid named tetramic acid-289 (ta-289)		100 μM, overnight				chem	acid	No such a strong effect in YNB-Glycerol	no	V	n/a	V (H2DCFDA)	no (deletion of genes encoding components of the electron transport chain doesnt help much)										mito-GFP						PI	growth rate			Saccharomyces cerevisiae		v
	10.1093/femsyr/foz019.	https://pubmed.ncbi.nlm.nih.gov/30785621		2019	V		glucose	30°C, 1 h	Annexin V/PI: 100 mM; DHR - 2 M; DAPI: 100 mM	no	30		bio	metabolic (SICD)		no	V		V (DHR 123)	V (ascorbic acid and glutathione)				-		18(1)	17			Annexin-FITC + PI, DAPI	1(1)	1	0.0588235	60 min		CFU, PI				Saccharomyces cerevisiae		v
	10.1016/j.fm.2009.12.004.	https://pubmed.ncbi.nlm.nih.gov/20417405/	Membrane permeabilization and cellular death of Escherichia coli, Listeria monocytogenes and Saccharomyces cerevisiae as induced by high pressure carbon dioxide treatment.	2010	V		high pressure carbon dioxide		10.5 or 21.0 MPa, 400 rpm, 0-600 min				chem	Gas		no	V													EM						PI, CFU				Saccharomyces cerevisiae		v
	10.1016/j.bbagen.2013.07.016.	https://pubmed.ncbi.nlm.nih.gov/23876294/	Mechanism of action of novel synthetic dodecapeptides against Candida albicans.	2013	V (predetermined time points (4, 8, 12, 16, and 24 h)		ij2, ij3, ij4 peptides		A lot of data, depends on the strain			fluconazole sensitive and resistant clinical isolates	bio	peptides	ascorbic acid	no? authors say yes	V		V (H2DCFDA)	V (ascorbic acid)			n/a	-		100(9)	91			Annexin-FITC + PI, DAPI, Time kill assay	0(0)	1	0.010989	for IJ4 protein		CFU, PI				Candida albicans		V
	10.1016/j.femsle.2004.11.046.	https://pubmed.ncbi.nlm.nih.gov/15668005		2005	V		methylglyoxal	6 h	temporarily inhibited the growth; 8 mM, died: 15 mM, 20 mM. Tunel, Annexin, PI, DCFH-DA – 5, 10, 15, 20 mM	no	48		chem	glycating agent		no	V	n/a	no (H2DCFDA)	non-V (deletions), but gsh1 deletion highly sensitive			no (Yca1 deletion)	-		50(?)	50			Annexin-FITC + PI, CHX	55(?) general	-	#VALUE!							Saccharomyces cerevisiae		v
	10.1093/jac/dkq019.	https://pubmed.ncbi.nlm.nih.gov/20130024/		2010	V		miconazole		5 mM	no	51		chem	drug (azole)	Ascorbic acid (reduced ROS, but didnt increase the number of CFU)	no	V		V (H2DCFDA)				n/a	-						Annexin-CY3	Strange way to measure apoptosis	-	#VALUE!			MIC				Candida albicans	Sabouraud dextrose	V
	10.1016/j.ejmech.2018.12.044.	https://pubmed.ncbi.nlm.nih.gov/30594027	Synthesis of tetrazole derivatives bearing pyrrolidine scaffold and evaluation of their antifungal activity against Candida albicans.	2019	V		new tetrazole derivatives bearing pyrrolidine moiety		46.05 µM resulted in the accidental death (necrosis)				chem	drug (azole)		no	V		V (H2DCFDA) low	n/a			n/a	-		95(0)	95			Annexin-FITC + PI	0(0)	1	0.0105263			PI, CFU				Candida albicans		v
	10.4161/auto.19314.	https://pubmed.ncbi.nlm.nih.gov/22361650		2012	V		nitrogen starvation	0-12 d	0-12 d	no	55	atg8 deletion	bio	metabolic		no	V	V (atg mutants more sensitive)					no (Yca1 deletion)	-		12(1)	3			Annexin-FITC + PI	1(1)	1	0.333333							Saccharomyces cerevisiae		v
	10.1016/j.micres.2017.11.001.	https://pubmed.ncbi.nlm.nih.gov/29458843/		2018	V		oleic acid (OLA)	30°C, 18 h, 180 rpm	0.5 mM	no		elo2 deletion, elo3 deletion	bio	lipid	N-acetyl cysteine (NAC) and Ascorbic acid (VC).	no	V		V (H2DCFDA)	V (N-acetyl cysteine (NAC) and Ascorbic acid (VC).)			n/a													CFU, PI				Saccharomyces cerevisiae		v
	10.1371/journal.pone.0184838.	https://pubmed.ncbi.nlm.nih.gov/28922393	A set of nutrient limitations trigger yeast cell death in a nitrogen-dependent manner during wine alcoholic fermentation.	2017	V (long time)		pantothenic acid starvation		0,02 mg/l				bio	metabolic	low nitrogen, Sch9 deletion	no?	V													subG1 (not enough controls)						PI				Saccharomyces cerevisiae		v
	10.1007/s00284-014-0585-9.	https://pubmed.ncbi.nlm.nih.gov/24752490	Formic acid and acetic acid induce a programmed cell death in pathogenic Candida species.	2014	V		potassium carbonate (minimal inhibitory concentrations)		2.5 %				chem	salt		no	V (high)						V (FITC-VAD-fmk), but weak	11(?)	11	78(?)	78	0.141026		Annexin-FITC + PI, DAPI, Fluorescein FragELTM DNA Fragmentation Detection Kit	8(?)	8	0.102564			CFU, PI				Candida species		v
	10.1007/s00284-014-0585-9.	https://pubmed.ncbi.nlm.nih.gov/24752490	Formic acid and acetic acid induce a programmed cell death in pathogenic Candida species.	2014	V		sodium bicarbonate (minimal inhibitory concentrations)		0.05				chem	salt		no	V (low)						V (FITC-VAD-fmk), but weak	23(?)	23	42(?)	42	0.547619		Annexin-FITC + PI, DAPI, Fluorescein FragELTM DNA Fragmentation Detection Kit	18 (?)	18	0.428571			CFU, PI				Candida species		v
	10.1128/EC.00068-15.	https://pubmed.ncbi.nlm.nih.gov/26092920		2015	V		sporulation		not applicable	no	70		natural bio	division		no (except for spores, but in mother cell there isn't any apoptosis)	V	V (loss of vacuolar membrane intergrity, but PMSF has no effect)	n/a	n/a			no (Yca deletion)						?	DIOC6						PI				Saccharomyces cerevisiae		v
	10.1016/j.ejmech.2015.10.013.	https://pubmed.ncbi.nlm.nih.gov/26479030/	Design and studies of multiple mechanism of anti-Candida activity of a new potent Trp-rich peptide dendrimers.	2015	V		structural mimics of natural cationic amphiphilic peptides		18 h				bio	Peptide		no?	V ( at concentration range between 1-10 MIC)							-		90(0)	90			Annexin-FITC + PI	0(0)	1	0.0111111	18 h		CFU				Candida albicans		v
	10.1039/c3mb70056a.	-	Sophorolipid exhibits antifungal activity by ROS mediated endoplasmic reticulum stress and mitochondrial dysfunction pathways in Candida albicans	2019	V		TA-289 (equisetin-like compound)		MIC – 1-100 mM, cytotoxic - 100 mM				bio	lipid		no	V (massive)	n/a	V (H2DCFDA, increased expression Sod1, Cat1)	n/a	V (cytosolic calcium level is increased - Fluo3-AM)	n/a														PI			HAC1 activation, Mitoch depolarization (DiOC6), increased calcium, lactate dehydrogenase leakage	Candida albicans		v
	10.3390/ijms19123792.		Dissection of the Structural Features of a Fungicidal Antibody-Derived Peptide				TCRVDHRGLTF and derivatives						bio	peptide		no?	V													Annexin, TMRM (tetramethylrhodamine methyl ester perchlorate)	no	-			CFU Timecourse (80% for D5A in 30 min, 40% for others)	CFU, PI, EM (blebs and leakage, none for F11A peptide)			5 µg/mL for T11F, 2 µg/mL for D5A and 10 µg/mL for F11A (all these are MFC)	Candida albicans		V
	10.1016/j.ejmech.2017.11.089.	https://pubmed.ncbi.nlm.nih.gov/29324336	New 1,5 and 2,5-disubstituted tetrazoles-dependent activity towards surface barrier of Candida albicans.	2018	V		terazole derivatives (compound 2d)		16 μ/ml				bio	drug	Sorbitol	no	V	n/a	n/a				n/a	-		90(40)	50			Annexin-FITC + PI, AO, comet assay, DAPI, gel electrophoresis	8(0)	8	0.16			CFU	growth rate		nice table with necrotic, late and early apoptotic and viable cell calculations	Candida albicans		v
	10.1074/jbc.M112.363390.	https://pubmed.ncbi.nlm.nih.gov/22511765/		2012	V		tunicamycin		2.5 μg/ml	no	75	systematic deletion screen	chem	drug (glycosylation)		no	V	no (protease (like pep) mutants were as wt)	V (H2DCFDA)																	PI				Saccharomyces cerevisiae		v
	10.1128/EC.00291-08.	https://pubmed.ncbi.nlm.nih.gov/18806210/		2008	V		tunicamycin	30°C, 3, 5, or 7 h of incubation	Ca2+ uptake assay: 5 μg/ml, FITC-VAD-FMK, H2DCFDA, and PI: 2.5 μg/ml	no	75		chem	drug (glycosylation)	FK506 increases mortality strongly and rises caspase activation	No	V		V (H2DCFDA)	V	indirect (calcium/calcineurin signalling pathway is involved)	n/a	no/V (Mca1 deletion independent; FITC-VAD-fmk positive)	20(?)/38(?) all caspase positive cells are PI positive	20	data is available in the same experiment	38	0.526316	no	TUNEL	-	-	#VALUE!	7 h		PI	Methylene blue		Ca	Saccharomyces cerevisiae		v
	10.4161/cc.9.14.12346	https://pubmed.ncbi.nlm.nih.gov/20647757	Fatty acids trigger mitochondrion-dependent necrosis.	2010	v		various oils combined with lipase		lipase 50 U/ml, 50 mg/ml in 1:5 tyloxapol/ethanol for CFU, where stock solutions were at 50 mg/ml in 1:1 tyloxapol/ethanol.				bio	lipid, free fatty acids	Rho0	no	V		V (DHE)	V (Rho0)				-		38(8)	30			Annexin-FITC + PI	3(2)	1	0.0333333	linseed oil		PI, CFU				Saccharomyces cerevisiae		v
	10.1016/j.peptides.2011.06.003.	https://pubmed.ncbi.nlm.nih.gov/21693143/	Antifungal activity of novel synthetic peptides by accumulation of reactive oxygen species (ROS) and disruption of cell wall against Candida albicans	2011	V		VS2 peptide	60 min	39.06 μM				bio	peptide		no	V	n/a	V (H2DCFDA)	n/a	n/a	n/a	n/a			22(3)	19			Annexin-FITC + PI	1 (0)	1	0.0526316			PI, SEM				Candida albicans		V
	10.1016/j.peptides.2011.06.003.	https://pubmed.ncbi.nlm.nih.gov/21693143/	Antifungal activity of novel synthetic peptides by accumulation of reactive oxygen species (ROS) and disruption of cell wall against Candida albicans	2011	V		VS3 peptide	60 min	39.06 μM				bio	peptide		no	V	n/a	V (H2DCFDA)	n/a	n/a	n/a	n/a			22(3)	19			Annexin-FITC + PI	1 (0)	1	0.0526316			PI, SEM				Candida albicans		V
	10.4161/auto.7.5.14872.	https://pubmed.ncbi.nlm.nih.gov/21317551	Identification of autophagy genes participating in zinc-induced necrotic cell death in Saccharomyces cerevisiae.	2011	V		zinc sulfate		from 10 to 13 mM				chem	metal	Nuc1 deletion, Svf1 deletion, atg8 deletion (strong effect), atg6 deletion (weaker), see paper, many autophagy mutants tested	no	V	V (atg8 deletion increass survival)	n/a	n/a			no (Yca1 deletion)	-		no quantitative data			no	Annexin-FITC + PI	no quantitative data	-	#VALUE!					arrested population with a multibudded phenotype	explanation - Zn induces abortive autophagy that is deadly? No autophagy no death?	Saccharomyces cerevisiae	YNB	v
	10.1093/femsyr/fow013.	https://pubmed.ncbi.nlm.nih.gov/26880798/	(-)-Nortrachelogenin from Partrinia scabiosaefolia elicits an apoptotic response in Candida albicans.	2016	V		(-)-nortrachelogenin		12.5 μg/ml				bio	Active Lignan From Wikstroemia indica		V (if low concentrations were used)	V (if high concentrations were used)		V (H2DCFDA)		V (mitochondrial and cytosolic calcium level is increased - Rhod-2AM and Fura-2AM)	n/a	V (FITC-VAD-fmk)	no quantitative data		fluorescence intensity data				Annexin-FITC + PI, DiSC3(5), cytochrome C release, DPH, JC-1, Rhod-2AM, TUNEL	50(?)	50	#DIV/0!	12.5 μg/ml		MIC, DiSC3(5), DPH				Candida albicans	YPD	v
	10.1093/femsle/fnx073.	https://pubmed.ncbi.nlm.nih.gov/28402525/	Antifungal mechanism of [RuIII(NH3)4catechol]+ complex on fluconazole-resistant Candida tropicalis.	2017	V		[ruiii(nh3)4(catechol)](pf6) complex		125, 250, 500 and 1000 µM; 24h.			fluconazole-resistant	chem	metal complex	NAC	V	V		V (H2DCFDA)											Calcofluor White, EM, Phase-microscopy,						PI, MTT				Candida tropicalis		v
	10.1002/yea.3167.	https://pubmed.ncbi.nlm.nih.gov/27121326		2016	V		acetic acid		10 mM, 50 mM; mitochondrial–nuclear shuttling of AIF: 20 mM	no	3		chem	acid	aif1 deletion (at lower conc of stressor)	V	V	n/a	V (H2DCFDA)	n/a			n/a	-		5(0)	5		V	Annexin-FITC + PI, JC-1	15(1)	14	2.8	20 mM		CFU, PI				Candida albicans		v
	10.1007/s13197-018-3062-9.	https://pubmed.ncbi.nlm.nih.gov/29606760		2018	V		acetic acid	pretreated with quercetin (200 μM) or DMSO for 1 h.	40, 80 mM	no	3	tel1 deletion	chem	acid	quercetin pretreatment	V	V	n/a	V (H2DCFDA)	V (beV e quercetin pretreatment helps)										AO/EtBr, DAPI						CFU, PI				Saccharomyces cerevisiae		v
	10.1073/pnas.2332326100.	https://pubmed.ncbi.nlm.nih.gov/14623979		2003	V		acetic acid	pH 3, 200 m	CFU: 0–120 mM, apoptotic markers: 40 mM	no	3		chem	acid		V	V	n/a	V (DHR 123)	n/a			n/a	-		15(0)	15			Annexin-FITC + PI, EM, TUNEL	40(2)	38	2.53333	60 mM						Candida albicans		v
	10.1101/gad.1247904.	https://pubmed.ncbi.nlm.nih.gov/15520274		2004	V		acetic acid	4 h	130 mM	no	3	Fis1 deletion	chem	acid	knockouts of dnm1 (mitochondrial fission protein) and mdv1, Bcl-xL expressing	V	V (secondary)	V (dnm1 knock-out - mitochondrial fragmentation, degradation by vacuoles)	n/a				V (Yca1 deletion; DEVD-CHO)							Annexin (no PI), mito-GFP	10 ann negative (80)	-				CFU	trypan blue, FUN-1		anti-death activity of yeast Fis1	Saccharomyces cerevisiae		v
	10.1371/journal.pone.0045109.	https://pubmed.ncbi.nlm.nih.gov/23028789/		2012	V		acetic acid		60 mM	no	3	Hsp90-compromised strain tetO-HSP90/hsp90	chem	acid		V	V		V (H2DCFDA), reduces		indirect (calcineurin-pathway is involved, calcineurin-pathway-defective strain less sensitive to peroxide)	n/a	V (Mca1 levels; D2R) defective							RT-PCR, TUNEL						PI, CFU			we investigated the role of Hsp90 in apoptosis of C. albicans	Candida albicans		v
	10.1038/srep42659.	https://pubmed.ncbi.nlm.nih.gov/28209995		2017	V		acetic acid	200 m, pH 3	150 mM	no	3		chem	acid		V (Annex+PI+)	V (Annex+PI+)	V (atg8 and atg33 is upregulated)						-		60(10) almost all are ann+PI+	50			Annexin-FITC + PI	1(1)	1	0.02	200 min		CFU, PI				Saccharomyces cerevisiae		v
	10.1091/mbc.E01-12-0161	https://pubmed.ncbi.nlm.nih.gov/12181332		2002	V (200 m)		acetic acid		apoptotic: 20–80 mM, no apoptotic: >120 mM	no	3		chem	acid	cycloheximide, mutants, lacking mitochondrial DNA (rho 0), heme lyase (CYC3 - depleted of CytC), or ATPase, but not inhibited by oligomycin treatment. Cycloheximide doesnt help in listed mutants	V	V (at high doses - data in author's previus work)	n/a	V (MitoTracker Red CMXRos)				n/a							cytochrome C release, TUNEL						CFU, PI				Saccharomyces cerevisiae	YEPD	v
	10.1099/00221287-147-9-2409.	https://pubmed.ncbi.nlm.nih.gov/11535781	Saccharomyces cerevisiae commits to a programmed cell death process in response to acetic acid.	2001			acetic acid			no	3		chem	acid		V	V																							Saccharomyces cerevisiae		v
	10.1111/j.1365-2958.2007.05926.x.	https://pubmed.ncbi.nlm.nih.gov/17822411		2007	V		acetic acid		140-240 mM	no	3	por1 deletion	chem	acid	aac 1/2/3 deletion	V	V (up to 35% PI positive cells)	n/a	V (MitoTracker Red CMXRos)	n/a			V (FITC-VAD-fmk), caspase activation is not associated with cytochrome release	40(0)/22(0)	40	data is available in the same experiment	22	1.81818		cytochrome C release, DAPI, TUNEL				OD 0,05		CFU, PI			nicely designed graphics (espaccialy for caspase activation measurement)	Saccharomyces cerevisiae		v
	10.1155/2013/678473.	https://pubmed.ncbi.nlm.nih.gov/24089630		2013	V		acetic acid		120 mM	no	3	hxk2 deletion	chem	acid		V	V		V (DHR 123)	n/a			no (Yca1 deletion) even worse in some cases			23(4)	19			Annexin-FITC + PI, DAPI	14(3)	11	0.578947	120 mM						Saccharomyces cerevisiae		v
	10.1111/j.1749-6632.2009.04682.x.	https://pubmed.ncbi.nlm.nih.gov/19723067	Acriflavine-mediated apoptosis and necrosis in yeast Candida utilis.	2009			acriflavine		30–180 μmol/L				chem	drug		V	V (Electron microscopy)	V (cytolysis: cytoplasmic lysis, but reasonably well-preserved mitochondria (in apoptotic cells), no distinctive intracellular organelles (necrotic cells))		V										AO, chromatin condensation						CFU, ATP leakage	trypan blue			Candida utilis		v
	10.1007/s12013-014-0376-8.	https://pubmed.ncbi.nlm.nih.gov/25395196	Acrolein-Induced Oxidative Stress and Cell Death Exhibiting Features of Apoptosis in the Yeast Saccharomyces cerevisiae Deficient in SOD1.	2015	V		allyl alcohol (converts to acrolein)		0.4 mM, 1 h				chem	Oxidant	sod1 deletion increases death rate	V	V		V (DHE, protein carbonilation)	n/a				-		20(2)	18			Annexin-FITC + PI, DAPI	no quantitative data	-	#VALUE!			PI, Phloxine B			actin cytoskeleton defects; menadione and h202 did not cause strong protein carbonylation	Saccharomyces cerevisiae		v
	10.1083/jcb.200408145.	https://pubmed.ncbi.nlm.nih.gov/15657396	Role of mitochondria in the pheromone- and amiodarone-induced programmed death of yeast	2005	V		alpha factor		0.1 mg/ml	no	4		natural bio	peptide (pheromone)	Ysp1 deletion,	V	V	n/a	V (H2DCFDA)	V (NAC, alpha tocoferol, Rho0 etc)	V (cytosolic calcium level is increased - Fluo3-AM)		n/a							gel electrophoresis, TUNEL						PI, CFU	Methylene blue		Ca increase in cytosol			V
	10.1016/s0960-9822(02)00776-5.	https://pubmed.ncbi.nlm.nih.gov/11937036		2002	V		alpha factor	3 h	100 µg/ml	no	4		natural bio	peptide (pheromone)	cyclosporin A, Rho0, cycloheximide	V	V		V (H2DCFDA)	n/a										CHX treatment, subG1, TUNEL						Phloxine B				Saccharomyces cerevisiae		v
	10.1104/pp.106.082495.	https://pubmed.ncbi.nlm.nih.gov/16861572	Programmed cell death-involved aluminum toxicity in yeast alleviated by antiapoptotic members with decreased calcium signals.	2007	V		aluminum chloride		0-6 mM, 24 h				chem	metal	Yeast strains expressing Ced-9, Bcl-2, and PpBI-1 (including calcium burst)	V	V		V (H2DCFDA)	n/a	V (cytosolic calcium level is increased - Fluo3-AM)	n/a								EM, DAPI, TUNEL, subG1						CFU, FDA-PI (microscopy), PI (cytometry)			transient calcium increase (Fluo-3)	Saccharomyces cerevisiae		v
	10.1083/jcb.200408145.	https://pubmed.ncbi.nlm.nih.gov/15657396		2005	V		amiodarone		80 μM	no	5		chem	drug (calcium burst inducer)	Ysp1 deletion,	V	V	n/a	V (H2DCFDA)	V (NAC, alpha tocoferol)	V (cytosolic calcium level is increased - Fluo3-AM, but the effect of amiodarone is not abolished by EGTA and, hence, does not depend critically on the external calcium)	no	n/a							gel electrophoresis, TUNEL						PI, CFU	Methylene blue		Ca increase in cytosol	Saccharomyces cerevisiae		v
	10.1128/AAC.00966-12.	https://pubmed.ncbi.nlm.nih.gov/23357774/		2012	V (4, 6, or 24 h)		amiodarone+fluconasole	24 h	amiodarone (64 μM), or fluconazole (16 μg/ml) plus amiodarone (0.20 μM)	no	5	fluconazole-resistant strain	chem	drug (calcium burst inducer)		V	V (PI)		V (H2DCFDA), dose-dependent responses		V (calmodulin modulator)		V (FAM-DEVD-FMK)	61(0)/0(0)?	61	data is available in the same experiment	1	61		comet assay, Rho123, Rho 6G	-	-	#VALUE!			PI, MIC				Candida tropicalis	RPMI 1640	v
	10.1016/j.celrep.2012.12.021.	https://pubmed.ncbi.nlm.nih.gov/23416050/		2013	V		amphotericin b		CFU: 1, 1.5, 2.5, 8 μg/ml, Metabolic Changes, ROS Production: 1 μg/ml	no	6		chem	drug (polyene)		V	V (necrosis-like)		V (HPF, MitoTracker Red dye)				n/a							HPF						CFU				Candida albicans, Saccharomyces Saccharomyces cerevisiaeevisiae	SD	v
	10.1073/pnas.2332326100.	https://pubmed.ncbi.nlm.nih.gov/14623979		2003	V		amphotericin b	30°C with shaking, 200 m	4–8 μg/ml	no	6		chem	drug (polyene)		V	V	n/a					n/a													CFU, PI				Candida albicans		v
	10.1371/journal.pone.0045109.	https://pubmed.ncbi.nlm.nih.gov/23028789//		2012	V		amphotericin b	3 h	60 mM	no	6	Hsp90-compromised strain tetO-HSP90/hsp90	chem	drug (polyene)		V	V		V (H2DCFDA), reduces				V (Mca1 levels; D2R) defective							RT-PCR, TUNEL						PI, CFU			we investigated the role of Hsp90 in apoptosis of C. albicans	Candida albicans		v
	10.1007/s00249-014-1003-8.	https://pubmed.ncbi.nlm.nih.gov/25557523/		2015	V		amphotericin b	0-15 m	0.05 µM, 0.1 µM	no	6		chem	drug (polyene)		V	V (secondary, after 24 h %PI + = 60)		V (DHR 123)											DAPI, SYTO9 + PI						CFU	MTT			Candida albicans		v
	10.1111/j.1600-0714.2009.00811.x.	https://pubmed.ncbi.nlm.nih.gov/19656268		2010	V		amphotericin b		0.125 μg /ml - MIC	no	6		chem	drug (polyene)		V	V (slight - 3-6% PI positive cells)		n/a				n/a	-		3(?)	3			Annexin-FITC + PI, EM, TUNEL	20(?)	20	6.66667	For 23C strain		PI				candida albicans		v
	10.1128/AAC.00575-15.	https://pubmed.ncbi.nlm.nih.gov/26248358		2015	V		amphotericin b		20 μg /ml (30 m), 10 μg /ml (2 h), 5 μg /ml (3 h), 1 μg /ml (6 h), and 0.1 μg /ml (24 h)	no	6		chem	drug (polyene)		V	V (secondary)	n/a	V (H2DCFDA)	V (much more than for cells+h2o2)			n/a							TUNEL						CFU, PI, DiBAC4(3)	5-CFDA			Zygosaccharomyces, Candida, Cryptococcus, Saccharomyces, Debaryomyces, Kluyveromyces		v
	10.1007/s10495-016-1330-6.	https://pubmed.ncbi.nlm.nih.gov/28012059	Apoptosis-inducing factor (Aif1) mediates anacardic acid-induced apoptosis in Saccharomyces cerevisiae.	2017	V		anacardic acid		CFU: 0.1, 0.2, 0.4, 0.8 mM,12 h. other experiments - 6 h, 0.4, 0.8 mM			AIF overexpression (worsen an effect of anacardic acid)	bio	phenolic lipids	AIF1 deletion helps, AIF overexpression increase mortality	V	V	n/a	V (H2DCFDA, Mitotracker red (CMXRos))	no (treatment lower ROS level - anacardic acid is an antioxidant)			no (Yca1 deletion; Z-VAD-fmk)			18(4)	14			Annexin-FITC + PI, Hoechst 33258, TUNEL	68(2)	66	4.71429			Spot test, CFU				Saccharomyces cerevisiae		v
	10.1016/j.jphotobiol.2020.111942.	https://pubmed.ncbi.nlm.nih.gov/32622296/	Chemical features of the photosensitizers new methylene blue N and S137 influence their subcellular localization and photoinactivation efficiency in Candida …	2020	V		Antimicrobial photodynamic treatment (APDT) + NMBM	28°C, 30 min	3, 9, 14 J/cm^1				phys	radiation	n/a	V	V	n/a	V (DHR 123, DHE)	n/a	n/a	n/a	n/a	n/a	n/a	38(?)	38	n/a	n/a	JC-1	n/a	-	#VALUE!	n/a		CFU, PI	FUN-1	n/a		C. albicans strain ATCC 64548	SDA	V
	10.1016/j.jphotobiol.2020.111942.	https://pubmed.ncbi.nlm.nih.gov/32622296/	Chemical features of the photosensitizers new methylene blue N and S137 influence their subcellular localization and photoinactivation efficiency in Candida …	2020	V		Antimicrobial photodynamic treatment (APDT) + S137	28°C, 30 min	3, 9, 14 J/cm^2				phys	radiation	n/a	V	V	n/a	V (DHR 123, DHE)	n/a	n/a	n/a	n/a	n/a	n/a	100(?)	100	n/a	n/a	JC-1	n/a	-	#VALUE!	n/a		CFU, PI	FUN-1	n/a		C. albicans strain ATCC 64549	SDA	V
	10.1016/j.bbagen.2016.09.005.	https://pubmed.ncbi.nlm.nih.gov/27614033	Interaction between the plant ApDef(1) defensin and Saccharomyces cerevisiae results in yeast death through a cell cycle- and caspase-dependent process occurring via uncontrolled oxidative stress.	2017	V		ap def 1 defensin		15.6, 7.8, 3.9, 1.9, 0.98 and 0.49 μM				bio	protein	ascorbic acid, CCCP, cold (4 C), cell cycle-dependent	V	V	n/a	V (because ascorbic acid helps)	V (ascorbic acid)			V (CaspACE; FITC-VAD-fmk)	62(1)	61	66(2)	64	0.953125		EM, DAPI	-	-	#VALUE!			CFU, Sytox green				Saccharomyces cerevisiae		v
	10.1016/j.jep.2018.11.005.	https://pubmed.ncbi.nlm.nih.gov/30408533/	Effect of apigenin isolated from Aster yomena against Candida albicans: apigenin-triggered apoptotic pathway regulated by mitochondrial calcium signaling.	2019	V (4 h)		apigenin		0.625, 1.25, 2.5, 5, and 10 µg/mL, 12 h, 28 °C				bio	flavonoid	ruthenium red (mitochondrial calcium channel inhibitor), NAC (less)	V	V (no PI positive cells, but cell content flux - leakage of the intracellular potassium and an accumulation of intracellular calcium in the cytosol are present)		V (H2DCFDA, MitoSOX Red)		V (mitochondrial and cytosolic calcium level is increased - Rhod-2AM and Fura-2AM, calcium channel blocker reduces death)	V (low calcium reduces death)	V (FITC-VAD-fmk)	38(18)	20	no quantitative data				Annexin-FITC + PI, Fura-2AM, JC-1, Mitotracker Green FM, Rhod-2AM, TUNEL	ann+ general? 39(18)	-	#VALUE!			CFU			regulated by mitochondrial calcium signaling	Candida albicans		V
	10.1016/j.bbagen.2018.07.028.	https://pubmed.ncbi.nlm.nih.gov/30056100	Molecular mechanism of Arabidopsis thaliana profilins as antifungal proteins.	2018			arabidopsis profilins		AtPFN1 – 10,20 μg/ml; AtPFN2 – 40,80 μg/ml [Depending on the strain and method of obtaining]				bio	protein (small)		V	V		V (H2DCFDA, MitoSOX Red)	n/a			n/a	-		2(1)	1			Annexin-PE + PI, cytochrome C release, TUNEL, DAPI, SEM	68(0)	68	68	for AtPFN2		Sytox Green				Candida (various), molds		v
	10.1099/mic.0.26578-0.	https://pubmed.ncbi.nlm.nih.gov/14702403		2004	V		aspirin in ypd (after diauxic shift)		15 mM	no	7	WT, Sod1 deletion, Sod2 deletion	chem	drug		V	V		n/a				n/a													CFU, PI			Need to separate into several lines - multiple carbon sources	Saccharomyces cerevisiae	YP-different carbon sources	v
	10.1016/j.bbrc.2017.03.126.	https://pubmed.ncbi.nlm.nih.gov/28347820/	Functional characterization of the Arabidopsis universal stress protein AtUSP with an antifungal activity	2017	V		AtUSP	1 h	IC50 (2.06-8.55 μg/ml, depending on the strain)				bio	protein		V (swelled morphology)	V (Sytox green)		V (H2DCFDA)											DiIC1(5) (mitochondrial potential), microscopy						SYTOX-Green,				C. albicans, F. solani.		V
	10.1016/j.bcp.2014.09.006.	https://pubmed.ncbi.nlm.nih.gov/25241291/	Yeast cytotoxic sensitivity to the antitumour agent β-lapachone depends mainly on oxidative stress and is largely independent of microtubule- or topoisomerase-mediated DNA damage.	2014	V		b-lapachone		0-100 μM, 24 and 48 h				bio	Naturally occurring quinone	ROS scavengers	V	V		V (indirect methods)											DAPI										Saccharomyces cerevisiae		v
	10.1016/j.biochi.2016.12.013.	https://pubmed.ncbi.nlm.nih.gov/28027901	Fungicide Bac8c triggers attenuation of mitochondrial homeostasis and caspase-dependent apoptotic death.	2017	V		bac8c (riwviwrr-nh2) peptide		1.6, 3.1, and 6.3 mM, 4 h, 28 C				bio	peptide		V	V	n/a	V (H2DCFDA, lipid peroxidation)	n/a	V (mitochondrial and cytosolic calcium level is increased - Rhod-2AM and Fura-2AM)	n/a	V (FITC-VAD-fmk)	25(?)	25	8(2)	6	4.16667		Annexin-FITC + PI, cytochrome C release, Fura-2AM, JC-1, Rhod-2AM	27(10)	17	2.83333						JC-1 membrane depol; no subG1, no effect on cell cycle, calcium accumulation	Candida albicans		v
	10.1248/bpb.34.214.	https://pubmed.ncbi.nlm.nih.gov/21415530	Combination of baicalein and Amphotericin B accelerates Candida albicans apoptosis.	2011	V		baicalein + amphotericin b		from 0.0029 to 1.5 μg/ml for AmB and 0.0625 to 32 μg/ml for BE				bio	drug		V	V	n/a	V (H2DCFDA)	n/a			V (CaMCA1 deletion; D2R)	70(?)	70	25(?)	25	2.8		Annexin-FITC + PI	65(?)	65	2.6	4 h						Candida albicans		v
	10.1016/j.micpath.2015.07.006.	https://pubmed.ncbi.nlm.nih.gov/26169236		2015	V		baicalin		CFU: 3.9-2000 µg/mL, extensive chromatin condensation -- 500 and 1000 µg/ml, PI, CaspACE FITC-VAD-FMK - 1000 µg/ml	no	9		bio	flavonoid		V (slight - all hullmarks are weak)	V (slight, only 8% PI positive cells)	n/a	V (DHR 123)	n/a			V (FITC-VAD-fmk) strong membrane localization of staining	no quantitative data		10(3)	7			Annexin-FITC + PI, cytochrome C release, EM, JC-1, TUNEL (also somewhat wierd)	19(0)	19	2.71429			PI			JC-1 membrane depol	Candida albicans		v
	10.1128/AAC.01846-15.	https://pubmed.ncbi.nlm.nih.gov/27021328/	Berberine Antifungal Activity in Fluconazole-Resistant Pathogenic Yeasts: Action Mechanism Evaluated by Flow Cytometry and Biofilm Growth Inhibition in Candida spp.	2016	V		berberine		0.125 - 64 µg/mL				bio	alkaloid		V ( early)	V		n/a				n/a	-		60(2)	58			Annexin-FITC + PI, Comet assay, therhodamine 123	65(3) general	-	#VALUE!	For 4 MIC		PI	Broth microdilution			Candida spp. and Cryptococcus neoformans		V
	10.1128/AAC.01753-15.	https://pubmed.ncbi.nlm.nih.gov/26856836	Dissecting the Structure-Function Relationship of a Fungicidal Peptide Derived from the Constant Region of Human Immunoglobulins.	2016	V		bioactive igg-derived fc-peptide n10k	30, 60, 120, 240 and 360 m	0-2 μМ				bio	peptide		V	V	V (autophagy enhanced - Muse Autophagy LC3-antibody)	n/a				n/a	-		no quantitative data				Annexin-FITC + PI, EM	60(3) general	-	#VALUE!	For n1a 120 min 1.18 microM		CFU				Candida albicans		v
	10.3389/fmicb.2017.01182.	https://pubmed.ncbi.nlm.nih.gov/28702011	Bridging the Gap to Non-toxic Fungal Control: Lupinus-Derived Blad-Containing Oligomer as a Novel Candidate to Combat Human Pathogenic Fungi.	2017	V		blad-containing oligomer protein (extracted from plant)		2.4 µM			genome wide screen for S. cerevisiae, most targeted experiments in Candida	bio	protein	metal ions (Fe, Mn, Zn)	V	V (secondary?)		V (H2DCFDA)	n/a			n/a	-		no quantitative data				Annexin-FITC + PI	no quantitative data	-	#VALUE!						ergosterol inhibition	Candida albicans, some Saccharomyces cerevisiae		v
	10.1007/s10495-008-0215-8.	https://pubmed.ncbi.nlm.nih.gov/18463984		2008	V		cadmium nitrate	1 h	30–50 µM	no	10		chem	metal	NAC (The NAC doses required to suppress apoptosis here were higher than those typically used elsewhere - 10mM)	V (sub-G1 and hyper-polarization of mitochondrial membranes)	V (strong PI signal) (membrane damage requires an active caspase.)	n/a	V (DHR 123; H2DCFDA)	V (NAC)			V (Yca1 deletion)							subG1						CFU, PI				Saccharomyces cerevisiae		v
	10.3906/biy-1908-11.	https://pubmed.ncbi.nlm.nih.gov/31892813		2019			camphor		0.4 mg/mL, 0.8 mg/mL	no	11		bio	oil (terpene)	Aif1	V (dose dependent manner. Autophagy at low concentrations, apoptosis at high)	V (secondary, mild)	V (GFP-Atg8 dots and transcriptional upregulation of Atg6)	n/a				n/a							AO/EtBr						CFU, spot assay				Schizosaccharomyces pombe		v
	10.1007/s11274-017-2325-3.	https://pubmed.ncbi.nlm.nih.gov/28748404	Necrotic and apoptotic cell death induced by Captan on Saccharomyces cerevisiae.	2017	V		captan		20 μM				chem	Oxidant		V(some cells)	V(most cells)		V (DHE)	V (cystein, glutathione - yes, ascorbic acid - no effect)			V (Yca1 deletion) 5% to 25% viability increase			80(2)	78			Annexin-PE + 7-AAD (a bit, not much)	17(0)	17	0.217949			CFU, PI, 7-AAD			both necrosis and apoptosis	Saccharomyces cerevisiae		v
	10.1002/yea.3167.	https://pubmed.ncbi.nlm.nih.gov/27121326		2016	V		caspofungin		0.08 mg/l, 0.15 mg/l	no	13		bio	Lipopeptide	aif1 deletion (at lower conc of stressor)	V	V	n/a	V (H2DCFDA)	n/a			n/a	-		9(0)	9		V	Annexin-FITC + PI, JC-1	22(1)	21	2.33333	0,08 mg/l		CFU, PI				Candida albicans		v
	10.15698/mic2016.07.512.	https://pubmed.ncbi.nlm.nih.gov/27683660		2016	V		caspofungin		0.05 µg/ml	no	13		bio	Lipopeptide	Filamentous C. albicans cells are more resistant	V	V	n/a	V (DHR 123; H2DCFDA)	n/a			V (Mca1 deletion)													CFU, PI			not very good article	Candida albicans		v
	10.1128/AAC.01366-12.	https://pubmed.ncbi.nlm.nih.gov/23114781/		2013	V (3 h)		caspofungin	3 h	0.06 µg/ml	no	13		bio	Lipopeptide		V (at subinhibitory concentrations)	V (dose dependent)		V (DHR 123, DHE)				V (D2R)	15(6)	9	30(3)	27	0.333333		Annexin-FITC + PI, DAPI, JC-1, TUNEL	25(1)	24	0.888889	3 h 0,06 microG/ml		MIC	Methylene blue			Candida albicans	SDC	V
	10.1002/bip.23008.	https://pubmed.ncbi.nlm.nih.gov/28073158/	Antimicrobial activity and mechanism of action of a thionin‐like peptide from Capsicum annuum fruits and combinatorial treatment with fluconazole against Fusarium …	2017		V (Fig 1 dividing cells)	CaThi	25°C, 12, 24, 48 and 60 h	50 µg/ml				bio	peptide	n/a	V (unconvincing)	V (PI, Sytox green)	n/a	V (DAB)	n/a	n/a	n/a	V ( FITC-VAD-fmk)	no quantitative data	no quantitative data	no quantitative data	no quantitative data	no quantitative data	n/a	DAPI	n/a	-	n/a	n/a		CFU, Sytox green	n/a	n/a		Fusarium solani	Sabouraud agar	V
	10.1111/j.1474-9726.2006.00225.x.	https://pubmed.ncbi.nlm.nih.gov/16822282		2006			chronological aging		15 ± 2 days	no	16		natural bio	metabolic	double mutant for pka1 and sck2	V	V	n/a	V (DHR 123)	n/a			V (FITC-VAD-fmk)	50 (1)	49					Miscorrelation between CFU and Phloxine										Schizosaccharomyces pombe		v
	10.1038/ncb1975.	https://pubmed.ncbi.nlm.nih.gov/19801973		2009			chronological aging		0-60 days	no	16	spe1	natural bio	metabolic	spermidine	V	V	V (upregulation of various autophagy-related transcripts)	V (in Spe1)																	CFU				Saccharomyces cerevisiae		v
	10.1083/jcb.200604072.	https://pubmed.ncbi.nlm.nih.gov/16818721		2006	V		chronological aging in ypd		14 days	no	16	upper fraction	natural bio	metabolic		V (in upper cells in cell suspension)	V (in upper cells in cell suspension)	V (TEM)	V (DHE)				V (Yca1 deletion) accumulates less ROS at some points			27(0)	27			Annexin-FITC + PI, TUNEL	22(0)	22	0.814815	14 d		CFU	FUN-1		two fractions - upper and lower, lower fraction is more viable with time	Saccharomyces cerevisiae	YPD	v
	10.1016/j.celrep.2012.12.021.	https://pubmed.ncbi.nlm.nih.gov/23416050/		2013	V		ciclopirox		75 μg/ml	no	17		chem	drug		V	V (necrosis-like (rapid consumption of ATP))		V (HPF, MitoTracker Red)				n/a							n/a						CFU				Candida albicans, Saccharomyces Saccharomyces cerevisiaeevisiae	SD	v
	10.1111/j.1567-1364.2006.00188.x.	https://pubmed.ncbi.nlm.nih.gov/17233764		2007	V		ciclopirox olamine	26°C, 200 m, 150 rpm	CFU: 0, 16, 18, 20 and 22 mg/mL, Plasma membrane integrity, mitochondrial function/integrity and ROS production - 0, 60, 90, 120, 200 and 240 min.	no	17		chem	drug	cycloheximide (increases viability 2 times)	V (without ROS, TUNEL and Yca1, but with nuclear condensation and subG1)	V	no (no effect of Apg5p, Apg8p and Uth1p)	no (MitoTracker Red CMXRos)	not V (very slight - less than 10%)			no (Yca1 deletion)						no	subG1, TUNEL						CFU			well discussed subG1	Saccharomyces cerevisiae		v
	10.1016/j.fitote.2011.06.004.	https://pubmed.ncbi.nlm.nih.gov/21708228/	Spice oil cinnamaldehyde exhibits potent anticandidal activity against fluconazole resistant clinical isolates.	2011	V		cinnamaldehyde			no			chem	Phenylpropanoid		V	V																			CFU				fluconazole-resistant Candida isolates		V
	10.3390/ijms150712573.	https://pubmed.ncbi.nlm.nih.gov/25029545		2014	V		cisplatin	30°C, 250 rpm, 4 h in darkness.	600, 1200 µM	no	18		chem	drug (DNA damage)	sky1 deletion	V (less than WT)	V (more than WT)	V (mitophagy activated)	n/a	n/a			n/a							YO-PRO-1/PI						PI, CFU				Saccharomyces cerevisiae		v
	10.1007/s00203-017-1425-7.	https://pubmed.ncbi.nlm.nih.gov/28819786	Yeast caspase-dependent apoptosis in Saccharomyces cerevisiae BY4742 induced by antifungal and potential antitumor agent clotrimazole.	2018			clotrimazole		10 µM, 30 °C, 180 rpm for 3–9 h.				chem	drug (azole)		V (35%)	V (secondary) (13%)	n/a	n/a	n/a			V (Yca1 deletion; FITC-VAD-fmk)	50 (0) / 4 (0)		30 (6)	24			Annexin-FITC + PI, DAPI, Rho123, TUNEL	20 (10)	10	0.416667			PI	FUN-1		very unclearly written paper, not very convincing annexin data	Saccharomyces cerevisiae		v
	10.1371/journal.pone.0212869.	https://pubmed.ncbi.nlm.nih.gov/30856188	Anti-Candida albicans effect of the protein-carbohydrate fraction obtained from the coelomic fluid of earthworm Dendrobaena veneta.	2019			coelomic fluid of the earthworm dendrobaena veneta (fraction)	37°C, 48 h	6.25, 12.5, 25, 50, 100, and 200 μg mL-1				bio	multicomponent extract		V	V (cell morphology after Calcofluor White staining, SEM)	n/a	n/a				n/a							Hoechst 33342/PI, Calcofluor White							FUN-1		For identification of apoptosis and necrosis, the C. albicans cells were stained with a mixture of fluorescent Hoechst 33342 (Sigma) and propidium iodide (Sigma) dyes	Candida albicans		v
	10.1083/jcb.200410064.	https://pubmed.ncbi.nlm.nih.gov/15939758	Physiological regulation of yeast cell death in multicellular colonies is triggered by ammonia.	2005			colony growth (glycerol carbon source)		not applicable				natural bio	metabolic		V	V		V (DHE)				no/V (Yca1 deletion independent, inner side cells in colony are D2R positive)	30(10) ?					no	Annexin (no PI), DAPI, TUNEL	relative units	-	#VALUE!				Bromcresol purple				GMA (3% glycerol, 1% yeast extract, and 2% agar)	v
	10.1016/j.jfda.2016.12.014.	https://pubmed.ncbi.nlm.nih.gov/29389586/	Evaluation of synergistic anticandidal and apoptotic effects of ferulic acid and caspofungin against Candida albicans.	2018	V		combination of caspofungin and ferulic acid		Apoptotic: 55.7% caspofungin (1 mg/mL), 18.3% ferulic acid (1000 mg/mL) were calculated as 55.7% and 18.3%; necrotic 5.8% caspofungin (1 mg/mL), 51.6% ferulic acid (1000 mg/mL)				chem	Drug		V	V (secondary)		n/a				n/a	-		63(1)	62			Annexin-FITC + PI	8(0)	8	0.129032			MIC	MTT			Candida albicans	Sabouraud dextrose; also data for Candida glabrata	V
	n/a	https://pubmed.ncbi.nlm.nih.gov/18830028/		2008		V	copper sulphate	1-30 d	1-5 mM	no	20		chem	metal		V	V		n/a																		Methylene blue			wine yeast strains		v
	10.1016/j.femsyr.2004.06.016.	https://pubmed.ncbi.nlm.nih.gov/15489201	Reliable high-throughput screening with Pichia pastoris by limiting yeast cell death phenomena.	2004	V (60 h)		cultivation in 96 well plate at 2% glucose concentration (medium depletion)		n/a				bio	metabolic		V (25% TUNEL positive cells at 3% initial glucose)	V (no more than 10%)													TUNEL						CFU, PI				Pichia pastoris	YPD	v
	10.1042/BSR20090151.	https://pubmed.ncbi.nlm.nih.gov/20017731/	Antifungal curcumin induces reactive oxygen species and triggers an early apoptosis but prevents hyphae development by targeting the global repressor TUP1 in Candida albicans.	2010	V (0, 4, 8, 12, 16, 20 and 24 h)		curcumin		37–370 mg/l				chem	Polyphenol	PDTC or ascorbic acid	V	V (secondary)		V (H2DCFDA)				V (Mca1 deletion)	-		12(4)	8			Annexin-FITC + PI	29(0)	29	3.625			CFU, Time kill assays		prevents hyphae development (independent of ROS status)		Candida (albicans and non-albicans)	YEPD	v
	10.1111/j.1567-1364.2010.00637.x.	https://pubmed.ncbi.nlm.nih.gov/20528949/	Synergistic anticandidal activity of pure polyphenol curcumin I in combination with azoles and polyenes generates reactive oxygen species leading to apoptosis.	2010	V (4 h)		curcumin i + amphotericin B		23.12 μg/ml				chem	Polyphenol+drug	ascorbic acid	V	V (secondary)		V (H2DCFDA)				n/a	-		8(2)	6			Annexin-FITC + PI	19(0)	19	3.16667						FICI (fractional inhibitory concentration index)	Candida albicans		V
	10.1128/AAC.00512-15.	https://pubmed.ncbi.nlm.nih.gov/26349827	Cyclopalladated Compound 7a Induces Apoptosis- and Autophagy-Like Mechanisms in Paracoccidioides and Is a Candidate for Paracoccidioidomycosis Treatment.	2015	V		cyclopalladated compound 7a	37°C	0.08 µg/ml - 10 µg/ml				chem	drug		V	V (TEM)	V (autophagic vacuoles - TEM and Monodansylcadaverin kinetic assay)	V (DHE)	n/a			V (FITC-VAD-fmk)	no quantitative data						Hoechst 33342, DAPI, TEM, TUNEL	n/a	-	#VALUE!			CFU			vacuole acidification (Lysotracker FI)	Paracoccidioides lutzii, Сandida albicans, Cryptococcus neoformans, Paracoccidioides brasiliensis		v
	10.1038/s41598-018-29715-w.	https://pubmed.ncbi.nlm.nih.gov/30061724	Rice Defensin OsAFP1 is a New Drug Candidate against Human Pathogenic Fungi.	2018	V (4 h)		defensin (rice defensin osafp1)	0-24 h	16μM (4×MIC)				bio	protein		V (annexin positive)	V (massive) for some reason author say than no PI+ cells were observed, but there are plenty of them!	n/a	n/a	n/a			n/a	-		no quantitative data				Annexin-FITC + PI	no quantitative data	-	#VALUE!			CFU, PI	growth rate			Candida albicans		v
	10.1007/s11064-008-9598-8.	https://pubmed.ncbi.nlm.nih.gov/18322792/	Dequalinium-induced cell death of yeast expressing alpha-synuclein-GFP fusion protein.	2008	V		dequalinium		10 µM,12 h			a-Synuclein-GFP expression	chem	drug		V	V (strong PI and the high Hoechst	n/a	V(Mitotracker red CMXRos)				n/a							Hoechst 33342						PI				Saccharomyces cerevisiae		v
	10.1002/yea.1503.	https://pubmed.ncbi.nlm.nih.gov/17534841	Diallyl disulphide depletes glutathione in Candida albicans: oxidative stress-mediated cell death studied by two-photon microscopy.	2007	V (30 min)		diallyl disulphide (an allium sativum (garlic) constituent)		0.5 mM, 30 m				bio and chem	plant extract and its chemical component		V (20%)	V (50%)		V (CM-H2DCFDA, decreased NAD(P)H)					-		45(5)	40			Annexin-FITC + PI, GSH level, TMRE (for MMP)	35(5) not clear, is it ann+PI-	-	#VALUE!	4 h after treatment		PI	ATPase activity			Candida albicans		v
	10.1016/j.funbio.2014.02.004.	https://pubmed.ncbi.nlm.nih.gov/24742834	Dill (Anethum graveolens L.) seed essential oil induces Candida albicans apoptosis in a metacaspase-dependent manner.	2014	V		dill seed essential oil		0.625 μl/ml				bio	oil	L-cysteine	V (50% Ann+)	V	n/a	V (by l-cysteine treatment)	V (L-cysteine)			V (FITC-VAD-fmk)	48(0)	48	no quantitative data				Annexin-FITC + PI, cytochrome C release, DAPI, EM	55(0) ?	55	#DIV/0!						TEM (extensive chromatin condensation as aggregates in the nuclear envelope and arranged along the nuclear envelope, which are typical inducer of apoptosis. Fig 2D show that ribosomes falling from endoplasmic reticulum become aggregates. Fig 2BeD all show morphological changes characteristic of karyopyknosis and cytoplasm densification)	Candida albicans		v
	10.1196/annals.1329.046.	https://pubmed.ncbi.nlm.nih.gov/15659819		2004	V		doxorubicin	16 h	0-1000 µg/ml	no	23		chem	drug		V	V (if concentration is more than 200 micro g\ml)	n/a	n/a				n/a							EM									respiration, substrate oxidation, and cytochrome biosynthesis level	Candida utilis		v
	10.1111/j.1745-7254.2007.00568.x.	https://pubmed.ncbi.nlm.nih.gov/17506948		2007	V		edelfosine	32°C, 200×g, 2 h	0-5 μM				chem	drug (lipid analog, anti-cancer)		V	V		V (NBT)	V (rotenone, tocopherol saves)			n/a							Rho123, TUNEL						PI						v
	10.1016/j.resmic.2012.10.023.	https://pubmed.ncbi.nlm.nih.gov/23142492	High-energy pulse-electron-beam-induced molecular and cellular damage in Saccharomyces cerevisiae.	2013			electron beam		200 Gy				phys	electric		V	V	n/a	V (H2DCFDA)	n/a			V (Ac-DEVD-pNA)	twice		5(0)	5			Annexin-FITC + PI, Comet assay, DAPI	35(0)	35	7	200 Gy		PI, CFU				Saccharomyces cerevisiae		v
	10.1016/j.febslet.2007.05.048.	https://pubmed.ncbi.nlm.nih.gov/17544409	Ethanol-induced death in yeast exhibits features of apoptosis mediated by mitochondrial fission pathway.	2007	V		ethanol (21%)		0.23	no	24	delta Fis1	chem	alcohol		V	V		V (H2DCFDA)	V (delta Sod1, Sod2, Gsh1 decrease survival)			V (DEVD)							DAPI, gel electrophoresis, TUNEL										Saccharomyces cerevisiae	YPD overgrown (probably respiring)	v
	10.1016/j.febslet.2007.05.048.	https://pubmed.ncbi.nlm.nih.gov/17544409		2007	V		ethanol (21%)		0.21	no	24		chem	alcohol		V	V		no (H2DCFDA)	?			no (Yca1 deletion)							DAPI, gel electrophoresis, TUNEL										Saccharomyces cerevisiae	YPD overgrown (probably respiring)	v
	10.1038/s41598-020-58256-4.	https://pubmed.ncbi.nlm.nih.gov/31988394	Cellular apoptosis and necrosis as therapeutic targets for novel Eugenol Tosylate Congeners against Candida albicans.	2020	V		eugenol tosylate congeners		for ETC-7 0.5xMIC				chem	phenol		V	V (if high concentrations were used)	n/a	n/a	n/a			n/a	-		0(3)	1			Annexin-FITC + PI, cytochrome C release, JC-1, TUNEL	32(2)	30	30	for ETC-7 0.5xMIC		PI				Candida albicans		v
	10.1128/AAC.01551-08.	https://pubmed.ncbi.nlm.nih.gov/19364863/		2009	V		farnesol	30°C, 24 h	0, 10, 40, 100, 200, and 300 µM	no	25		bio	terpene		V	V		V (H2DCFDA + PI + CW)	V (Nitroblue tetrazolium)			V (upregulation of MCA1; FAM-VAD-FMK, qPCR)	84(0)	84	35(0)	35	2.4		Confocal scanning laser microscopy, MitoPT 924, TUNEL				200 microM						Candida albicans	YNB	V
	10.1371/journal.pone.0028830.	https://pubmed.ncbi.nlm.nih.gov/22205973/		2011	V		farnesol	3 h, 18 h	0, 40, 100, 200 µM	no	25		bio	terpene	exogenous reduced glutathione helps, mutant lacking CDR1 exhibits higher survival rate	V	V (massive, secondary, at high concentration)		V (H2DCFDA)				V (FITC-VAD-fmk)	no quantitative data		90(0)					n/a	-	#VALUE!	200 microM 18 h		CFU, PI	XTT			Candida albicans	YPD	V
	10.1074/jbc.M111.258798.	https://pubmed.ncbi.nlm.nih.gov/21708942		2011			fatty acids		0.1, 0.25 mM	no	26		bio	lipid	pah1 deletion increase death rate	V (strange results)	V	n/a	n/a				n/a	-		8(?)	8			Annexin-FITC + PI	7(?) unclear is it Ann+pi-	-	#VALUE!			PI	growth rate		apoptosis inducer valproic acid (25 mM) was used to validate the assay (not shown).	Saccharomyces cerevisiae		v
	10.1099/mic.0.000589	https://pubmed.ncbi.nlm.nih.gov/29393017/	A novel mechanism of fluconazole: fungicidal activity through dose-dependent apoptotic responses in Candida albicans.	2018	V (2 h)		fluconazole		For high dosage (64 microg/ml)	no	27		chem	drug (azole)		V	V? (no PI positive cells, but potassium efflux and cell shrinkage were observed)		V (H2DCFDA, lipid peroxidation, MitoSOX Red)	n/a			n/a	-		2(1)	1			Annexin-FITC + PI, cytochrome C release, GSH level, JC-1, TUNEL	32(17)	15	15	For high dosage (64 microg/ml)		CFU, K+ efflux, PI				Candida albicans		V
	10.1016/j.micres.2016.10.003.	https://pubmed.ncbi.nlm.nih.gov/27825480	Galleria mellonella lysozyme induces apoptotic changes in Candida albicans cells.	2016	V		g. mellonella (honeycomb moth) lysozyme	37°С, 1–5 h	0.5 μM				bio	protein	potassium channel blocker (works only for yeast protoplast)	V	V	n/a	n/a	n/a			n/a	-		no quantitative data				Annexin-FITC + PI, JC-1, TUNEL	no quantitative data	-	#VALUE!			CFU	FUN-1, calcoflour White		unconvincing	Candida albicans		v
	10.1116/1.4916928.	https://pubmed.ncbi.nlm.nih.gov/25850415/	Evaluation of the sensitivity of bacterial and yeast cells to cold atmospheric plasma jet treatments.	2015	V		gas plasma						phys	Ionized gas		V	V																			CFU				Saccharomyces cerevisiae		V
	10.3892/mmr.2011.427.	https://pubmed.ncbi.nlm.nih.gov/21468577	Gefitinib induces mitochondrial-dependent apoptosis in Saccharomyces cerevisiae.	2011	V		gefitinib		CFU: 0, 5, 10, 15, 25, 30 µM , ∆Ψ, ROS, TUNEL, PI, FITC-labeled annexin V - 15 µM, mitochondrial-dependent apoptosis - 15 µM; 30 µM,				chem	drug (EGFR inhibitor)	Cyc3 deletion	V	V (much lower than apopt)		V (H2DCFDA)	V (Rho0 resistant)			n/a	-		7(0) unclear is it general PI+				Annexin-FITC + PI, PSI deletion goes down, TUNEL	40(3) unclear is it ann+PI-	-	#VALUE!									v
	10.1111/j.1365-2958.2005.04868.x.	https://pubmed.ncbi.nlm.nih.gov/16238630/	Hyperosmotic stress induces metacaspase- and mitochondria-dependent apoptosis in Saccharomyces cerevisiae.	2005	V		glucose/sorbitol		60% (w/w) glucose (empty circles) or with 60% (w/w) sorbitol (full circles)				phys	osmotic		V	V	n/a	V (DHR 123, H2DCFDA)				V (Yca1 deletion; FITC-VAD-fmk)	quantitative data not shown ("presence of caspase positive/PI negative cells")		11(0)				DAPI, EM, TUNEL	n/a	-	#VALUE!	12 h for PI		CFU, PI		n/a		Saccharomyces cerevisiae	SC with 60% (w/w) glucose or sorbitol	v
	10.1091/mbc.E16-05-0281.	https://pubmed.ncbi.nlm.nih.gov/27708136/	Glutathione depletion activates the yeast vacuolar transient receptor potential channel, Yvc1p, by reversible glutathionylation of specific cysteines.	2016			glutathione depletion		not applicable				bio	metabolic	Cch1p and Yvc1p deletion, +BAPTA-AM (the intracellular calcium chelator, can control free cytoplasmic Ca2+ at low levels)	V	V (secondary)		n/a		V (can be rescued by deletions in the two channels that pump calcium into the cytoplasm (Cch1p and Yvc1p) and by intracellular calcium chelator BAPTA-AM)	V (low calcium reduces death)	n/a	-		20(?)	20			Annexin-FITC + PI, TUNEL	57(?) ann+ general?	-	#VALUE!							Saccharomyces cerevisiae		v
	10.1371/journal.pone.0019224.	https://pubmed.ncbi.nlm.nih.gov/21556367	Apoptosis at inflection point in liquid culture of budding yeasts.	2011		V(death probably during diauxic shift)	growth in liquid culture during diauxic shift						natural bio			V	V													DAPI						OD, PI				Saccharomyces cerevisiae		V
	10.1007/s00253-011-3537-3.	https://pubmed.ncbi.nlm.nih.gov/21863313/		2011			heat shock		50°C	no	33		phys	temperature		V	V													AO, DAPI, DPH						CFU, PI, leakage of 260-nm absorbing compounds, bis-oxonol	Methylene blue			Yarrowia lipolytica	YPDA and YNBGA	v
	10.1091/mbc.e07-02-0118.	https://pubmed.ncbi.nlm.nih.gov/17615299		2007	V		heat shock		50°C	no	33	cit1 deletion	phys	temperature	Tiron, a cell-permeable ROS scavenger (partly)	V	V	n/a	V (H2DCFDA)	V (Tiron, a cell-permeable ROS scavenger (partly))			V (Yca1 deletion) or inhibition of Yca1 activity							Annexin-FITC + PI, GSH level, DAPI, TUNEL	no quantitative data	-				CFU, PI			DAPI results (quantitative)	Saccharomyces cerevisiae		v
	10.1111/jam.12633.	https://pubmed.ncbi.nlm.nih.gov/25176011	Hibicuslide C-induced cell death in Candida albicans involves apoptosis mechanism.	2014	V		hibicuslide c		21*6 μmol/l, 2 h, 28°C				bio	plant extract	NAC	V	V (secondary)	n/a	V (DHR 123, HPF)	V (NAC)	V (mitochondrial and cytosolic calcium level is increased - Rhod-2AM and Fura-2AM, deletion of Mid1 (calcium channel) helps, but BAPTA doesnt help)	? (channel mutant reduces death, chelator does not)	V (FITC-VAD-fmk)	33(18)	15	12(2)	10	1.5		Annexin-FITC + PI, cytochrome C release, Fura-2AM, JC-1, Rhod-2AM, TUNEL	32(4)	28	2.8	2 h		PI			increase in intracellular calcium level	Candida albicans		v
	10.1371/journal.pone.0172228.	https://pubmed.ncbi.nlm.nih.gov/28192489	Honokiol induces reactive oxygen species-mediated apoptosis in Candida albicans through mitochondrial dysfunction.	2017	V		honokiol (+ cu, zn-sod inhibitor n,n0-diethyldithiocarbamate - worsen the effect)		32 microg/ml, 4 h				chem	alcohol		V	V (secondary)	n/a	V (Lipid peroxidation, protein carbonylation, SOD activity, GPX activity, and catalase activity, gene expression leveles (SOD1, SOD2, SOD3, SOD4, SOD5, SOD6 and ACT1))	V (honokiol was more strong against strain CP1, where honokiol induced the most ROS when compared with other Candida strains. However, strain CT2 showed the least sensitivity to honokiol as it induced the least ROS, suggesting a clear relationship to its growth inhibitory effects. So, honocoil killing effect is likely due to ROS production.)			n/a	-		5(1)	4			Annexin-FITC + PI, JC-1	40(0)	40	10	4 h 32 microg/ml		PI, CFU	growth rate			Candida albicans		v
	10.1002/bab.1183.	https://pubmed.ncbi.nlm.nih.gov/24267639	Ras/PKA signal transduction pathway participates in the regulation of Saccharomyces cerevisiae cell apoptosis in an acidic environment.	2014	V		hydrochloric acid		9 mM	no	37	WT and various mutants	chem	acid	mutations	V	V																							Saccharomyces cerevisiae		v
	10.1016/j.bbagen.2008.03.014.	https://pubmed.ncbi.nlm.nih.gov/18445488		2008	V		hydrochloric acid	pH ~2, up to 6 h	10 mM	no	37		chem	acid	cycloheximide, AdoMet and N-acetylcystein, but adenosyl di-aldehyde increases mortality	V	V (about 25% PI positive cells)	n/a	V (H2DCFDA, lipid peroxidattion, SOD activity)	V (AdoMet and N-acetylcystein)			n/a	-		25(?) authors say, that necrosis is due to direct effect of HCl - remains constant through hours	25			Annexin-FITC + PI, AO, CHX, DAPI, EM, ETBR, GSH level, JC-1	28(?)	28	1.12	6 h		PI, CFU			good explanation of apoptotic features on TEM analysis, + (Exposure of stationary phase cells of Saccharomyces cerevisiae to 10 mM HCl (pH ~2) resulted in cell death as a function of time (up to 6 h) with most (about 40%–65%) of the cells showing apoptotic features including chromatin condensation along the nuclear envelope, exposure of phosphatidylserine on the outer leaflet of cytoplasmic membr…	Saccharomyces cerevisiae		v
	10.1002/yea.3167.	https://pubmed.ncbi.nlm.nih.gov/27121326		2016	V		hydrogen peroxide		2 mM, 5 mM	no	38		chem	Oxidant	aif1 deletion (at lower conc of stressor, no or reverse effect at higher concs)	V	V	n/a	V (H2DCFDA)	n/a			n/a	-		10(0)	10		V	Annexin-FITC + PI, JC-1	20(1)	19	1.9	5 mM		CFU, PI				Candida albicans		v
	10.1007/s13197-018-3062-9.	https://pubmed.ncbi.nlm.nih.gov/29606760		2018	V		hydrogen peroxide	pretreated with quercetin (200 μM) or DMSO for 1 h	2 and 3 mM	no	38	tel1 deletion	chem	Oxidant	quercetin pretreatment	V	V	n/a	V (H2DCFDA)	V (quercetin pretreatment helps)										V (AO/EtBr, DAPI)						CFU, PI	Chronological life span assay			Saccharomyces cerevisiae		v
	10.1073/pnas.2332326100.	https://pubmed.ncbi.nlm.nih.gov/14623979		2003	V		hydrogen peroxide	pH 3	CFU: 0–50 mM, Apoptotic Markers: 2.5 mM, TUNEL - 5 mM	no	38		chem	Oxidant		V	V	n/a	V (DHR 123)	n/a			n/a	-		10(0)	10			Annexin-FITC + PI, EM, TUNEL	35(1)	34	3.4	5 mM						Candida albicans		v
	10.1101/gad.1247904.	https://pubmed.ncbi.nlm.nih.gov/15520274		2004	V		hydrogen peroxide	4 h	2.5 mM	no	38	Fis1 deletion	chem	Oxidant	knockouts of dnm1 (mitochondrial fission protein) and mdv1, Bcl-xL expressing	V	V (secondary)	V (dnm1 knock-out - mitochondrial fragmentation, degradation by vacuoles)	n/a				V (Yca1 deletion; DEVD-CHO)							Annexin (no PI)	40 ann negative (90)	-				CFU	trypan blue, FUN-1		anti-death activity of yeast Fis1	Saccharomyces cerevisiae		v
	10.1371/journal.pgen.1000524.	https://pubmed.ncbi.nlm.nih.gov/19543365		2009	V		hydrogen peroxide		0.4 mM, 0.7 mM	no	38		chem	Oxidant		V	V	n/a	n/a				n/a	-		37(2)	35			Annexin-FITC + PI	21(7)	14	0.4	5 mM					nice figures for annexin results explanaton	saccharomyces Saccharomyces cerevisiaeevisiae		v
	10.1371/journal.pone.0045109.	https://pubmed.ncbi.nlm.nih.gov/23028789/		2012	V		hydrogen peroxide		5 mM	no	38		chem	Oxidant	calcineurin-pathway-defect strain less sensitive to peroxide	V	V		V (H2DCFDA), reduces		indirect (calcineurin-pathway is involved, calcineurin-pathway-defect strain less sensitive to peroxide)	n/a	V (Yca1 deletion; D2R) defective							RT-PCR, TUNEL						PI, CFU			investigated the role of Hsp90 in apoptosis of C. albicans	Candida albicans		v
	10.1016/j.cell.2004.11.016.	https://pubmed.ncbi.nlm.nih.gov/15652479		2005	V		hydrogen peroxide	200 min	1 mM	no	38		chem	Oxidant	H2B S10A mutants, STE20 Deletion Mutants	V	V (Phloxine B strong phenotype)	n/a	n/a	n/a			V (Yca1 deletion)	-		10(10)	1			Annexin-FITC + PI, DAPI, TUNEL	78(?) unclear is it Ann+pi-	-	#VALUE!			Phloxine B, CFU			yeast containing a deletion of Ste20 kinase (ste20) were resistant to cell death elicited by pheromone treatment (another paper)	Saccharomyces cerevisiae		v
	10.1016/j.molcel.2006.09.008.	https://pubmed.ncbi.nlm.nih.gov/17052455/		2006	V (200 min)		hydrogen peroxide		1 mM	no	38		chem	Oxidant	Disturbance of deacetylation of Histone H2B (H2B K11Q mutant)	V (early)	V (phloxine positive)		n/a				n/a	-						Annexin(no PI), DAPI, TUNEL	75(?) experiment without PI. so unclear is it Ann+pi-	-	#VALUE!			CFU, Phloxine B				Saccharomyces cerevisiae		v
	10.1016/j.molcel.2006.12.021.	https://pubmed.ncbi.nlm.nih.gov/17244531/		2007	V		hydrogen peroxide		0.4 mM	no	38		chem	Oxidant	nuc 1 deletion increases death rate and diminishes apoptotic death but enhances necrotic death (on glucose containing medium). nuc1 deletion helps very much if medium with glycerol was used. Glycerol as carbon sourse lowers death rate in WT as well	V	V		V (DHE)				no (Yca1 deletion)	-		21(?)	21		no	Annexin-FITC + PI, TUNEL	7(?)	7	0.333333			CFU			Nuc1p expression killed about 50% of the cells upon treatment with acetic acid (data not shown) and about 33% upon exposure to 0.4 mM H2O2 (Figure 1C)			v
	10.1073/pnas.0506405103.	https://pubmed.ncbi.nlm.nih.gov/16407097/		2006	V		hydrogen peroxide	210 m	apoptic - 5 mM, necrotic - 25 mM	no	38		chem	Oxidant		V	V		n/a				n/a							TUNEL						CFU, PI				Candida albicans		V
	10.1089/ars.2012.4597.	https://pubmed.ncbi.nlm.nih.gov/22770501		2013	V		hydrogen peroxide	4 h	1, 10 mM	no	38	trr2 glr1 double deletion	chem	Oxidant	complete loss of TRX3 or mutation of its active site Cys residues, the death rate is high only if cultivated on YEPGE	V (in glr1 trr2 during respiration)	V (in glr1trr2trx3, glr1 and trr2 during respiration)	n/a	V (oxidation-sensitive green fluorescent protein probes (cytosolic rxYFP, matrix rxYFP, IMS rxYFP))	V (trr2 glr1 double mutant is sensitive to stres - trr2 and glr1 are components of defence to oxidative stress)			V (Yca1 deletion)			9(2)	7			Annexin-FITC + PI, TUNEL	25(5) ann+ general?	-				CFU				Saccharomyces cerevisiae	YEPGE (etanol, glycerol) and YPD	v
	10.1091/mbc.e06-05-0475.	https://pubmed.ncbi.nlm.nih.gov/16899507	Characterization of DNA damage in yeast apoptosis induced by hydrogen peroxide, acetic acid, and hyperosmotic shock.	2006	V		hydrogen peroxide, acetic acid, glucose			no	38		chem	Oxidant (combination)		V	V (150 мМ H2O2 treatment)													Pulse phorese, TUNEL										Saccharomyces cerevisiae		v
	10.1016/j.saa.2006.07.035.	https://pubmed.ncbi.nlm.nih.gov/16949859		2007	V		hydrogen peroxide, onoo-	12 h	apoptic - 6 mM, necrotic - 12 mM	no	38		chem	Oxidant		V	V		n/a	n/a				-		relative units				AO/EtBr, Annexin-FITC + PI	relative units	-	#VALUE!			PI				Saccharomyces cerevisiae		v
	10.4161/cc.24801.	https://pubmed.ncbi.nlm.nih.gov/23656787		2013	V		hypochlorous acid		260–340 μM	no	39		chem	Oxidant	Nuc1p, Ybh3p, Nma111p deletion	V (about 10% Ann+PI- cells, 30% TUNEL positive cells)	V (big Ann+PI+ population)	no (pep4 is not involved)	V (DHE)	V (ROS scavengers (glutathione and N-acetyl-cysteine) pretreatment - nearly 100% recovery for NAc and 85% for GSH)			no (Yca1 deletion)	-		53(12)	41		no	Annexin-FITC + PI, TUNEL	7(1) big amount of ann+PI+ though	-	#VALUE!			CFU, PI			hypochlorous acid induced apoptosis	Saccharomyces cerevisiae		v
	10.1371/journal.pone.0006244.	https://pubmed.ncbi.nlm.nih.gov/19606215		2009	V		inositol depletion		not applicable	no	41	strain expressing the lumenal_Cnx1p mutant which lacks the trasmembrane domain and the cytosolic tail of this ER protein	bio	metabolic	Ire1 deletion	V	V	n/a	n/a		indirect (calnexin involved)	n/a	V (FITC-VAD-fmk; Pca1 deletion)	18(8)	10	40(20)	20	0.5			-	-	#VALUE!	24 h, inositol starvation in cells expressing a lumenal calnexin version compared to cells without lumenal calnexin		Phloxine B, CFU				Schizosaccharomyces pombe		v
	10.1002/iub.1973.	https://pubmed.ncbi.nlm.nih.gov/30481395	Synergistic Antifungal Activity of Isoquercitrin: Apoptosis and Membrane Permeabilization Related to Reactive Oxygen Species in Candida albicans.	2019	V		isoquercitrin (+ ampotericin and fluconasole increase mortality)		ISO/AMB - 0.25 μg/mL, ISO/FLC - 0.38 μg/mL, ISO/5-FC - 0.75 μg/mL				bio	drug	NAC pretreatment	V	V		V (SOD activity, catalase activity, lipid peroxidation, MitoSOX Red, H2DCFDA)	V (NAC)			V (FITC-VAD-fmk)	relative units		15 (15)	1			DAPI	-	-	#VALUE!			PI				candida albicans		v
	10.1002/yea.1069.	https://pubmed.ncbi.nlm.nih.gov/14755640/	Ion channel activity by Pichia membranifaciens killer toxin.	2004	V		killer toxin (pichia membranifaciens )	20°C, 3 d	1205 AU/ml				bio	peptide		V (unconvincing)	V (after a long time)		n/a				n/a							K+ efflux, Na+ influx, decrease in intracellular pH.						CFU, PI				Candida boidinii		V
	10.1083/jcb.200408071.	https://pubmed.ncbi.nlm.nih.gov/15668299	Viral killer toxins induce caspase-mediated apoptosis in yeast.	2005	V		killers:k1,k2, zygocin	20°С, 10 h	6 pm/l				bio	protein (viral)		V	V		V (DHR 123)	V (gsh1 deletion more sensitive)			V (Yca1 deletion)	-		10(?)	10			Annexin-FITC + PI, DAPI	20(?) unclear is it ann+PI-	-	#VALUE!						gsh1 deletion и Yca1 deletion affect apoptosis	Saccharomyces cerevisiae		v
	10.1371/journal.pone.0045006.	https://pubmed.ncbi.nlm.nih.gov/22984600/	L-carnosine affects the growth of Saccharomyces cerevisiae in a metabolism-dependent manner.	2012	V		l-carnosine						bio	Peptide		V	V																				Trypan blue			Saccharomyces cerevisiae, Pichia pastoris		v
	10.1016/j.jhazmat.2014.03.008.	https://pubmed.ncbi.nlm.nih.gov/24704549	Lead sulfide nanoparticles increase cell wall chitin content and induce apoptosis in Saccharomyces cerevisiae.	2014	V		lead sulfide nanoparticles	30°C, 24 h, pH 6, 180 rpm	0, 320, 640, 1280, 2560 and 5120 mg/l				chem	nanoparticles	ascorbic acid	V	V (SEM)	n/a	V (H2DCFDA, SOD activity)	V (ascorbic acid helps, and authors say that mito potential loss is ROS dependent and also V e cytotoxicity)			V (high expression of Mca1)							DAPI, Rhodamine B							FDA		stimulation of chitin production	Saccharomyces cerevisiae		v
	10.4161/auto.19314.	https://pubmed.ncbi.nlm.nih.gov/22361650		2012	V		leu starvation		SD-L	no	43	autophagy mutants	bio	metabolic		V	V	V (atg mutants more sensitive)					V (Yca1 deletion)	-		9(16)	1			Annexin-FITC + PI	4(9)	1	1	for atg15 mutant						Saccharomyces cerevisiae		v
	10.1111/j.1567-1364.2011.00729.x.	https://pubmed.ncbi.nlm.nih.gov/21457450	Cell density-dependent linoleic acid toxicity to Saccharomyces cerevisiae.	2011	V		linoleic acid	0-4 h	0.01, 0.1 mM	no			bio	lipid		V	V		V (increased antioxidant enzyme activity, lipid peroxidation (TBA-RS))	n/a										AO/EtBr, DAPI						Phloxine B	MTT			Saccharomyces cerevisiae		v
	10.1016/j.yexcr.2004.07.025.	https://pubmed.ncbi.nlm.nih.gov/15474999	Starvation for an essential amino acid induces apoptosis and oxidative stress in yeast.	2004	V		lysine deprivation (+1 test with histidine)		SClysine or SChistidine at a plating density of 10^8 cells/plate, 30 C for 6 days				bio	metabolic		V	V		V (DHR 123)	no (Rho0)										DAPI, TUNEL						Phloxine B				Saccharomyces cerevisiae		v
	10.1083/jcb.200503069.	https://pubmed.ncbi.nlm.nih.gov/16061692	Viruses activate a genetically conserved cell death pathway in a unicellular organism.	2005	V		m1 viral toxin (from carrier yeast)		M1 co-culture assays (killer/susceptible 2:1)				bio	peptide?	dnm1 deletion ; Tok1 deletion; DEVD-CHO, a cell-permeable peptide substrate/inhibitor	V	V						V (Yca1 deletion)													CFU	FUN-1, methylene blue		purified toxin causes Yca1 independent death	Saccharomyces cerevisiae	YPD	v
	10.1016/j.mito.2018.07.003.	https://pubmed.ncbi.nlm.nih.gov/30026131	Chebulinic acid and Boeravinone B act as anti-aging and anti-apoptosis phyto-molecules during oxidative stress.	2019	V		malachite green	1, 2 h	1 μM				chem	Oxidant	Chebulinic acid and Boeravinone B - natural antioxidants	V	V	n/a	V (H2DCFDA)	V (Chebulinic acid and Boeravinone B - natural antioxidants - help)			V (DEVD-aminoluciferin substrate + luciferase)	9(4)		no quantitative data				Annexin-FITC + PI, DAPI	no quantitative data	-	#VALUE!			CFU	growth rate			Saccharomyces cerevisiae		v
	10.1091/mbc.E12-04-0281.	https://pubmed.ncbi.nlm.nih.gov/22993213/		2012	V		manganese		5 mM, 8 mM	no	45	ndi1 overexpression	chem	metal		V	V ( high Mn levels)		V (DHR 123)				no (FITC-VAD-fmk)													CFU				Saccharomyces cerevisiae	SD	v
	10.1007/s13197-018-3062-9.	https://pubmed.ncbi.nlm.nih.gov/29606759	Quercetin enhances stress resistance in Saccharomyces cerevisiae tel1 mutant cells to different stressors.	2018	V		mbs		0.2 mM (were pretreated with quercetin (200 lM) or DMSO for 1 h.)			tel1 deletion	chem	Oxidant	quercetin pretreatment	V	V	n/a	V (H2DCFDA)	V (quercetin pretreatment helps)										V (AO/EtBr, DAPI)						CFU, PI	Chronological life span assay			Saccharomyces cerevisiae		v
	10.1007/s10495-016-1254-1.	https://pubmed.ncbi.nlm.nih.gov/27207682		2016	V		melittin		2.5 μM	no	46		bio	peptide		V	V	n/a	V (H2DCFDA, lipid peroxidation)	n/a	V (mitochondrial and cytosolic calcium level is increased - Rhod-2AM and Fura-2AM)	n/a	V (FITC-VAD-fmk)	52 (25)	27	15(1)	14	1.92857		Annexin-FITC + PI, DAPI, Fura-2AM, GSH level, JC-1, Rhod-2AM, TUNEL	37(3)	34	2.42857			CFU			Calcium accumulation in the cytosol and mitochondria	Candida albicans		v
	10.1016/j.bbrc.2010.02.138.	https://pubmed.ncbi.nlm.nih.gov/20188067/		2010	V( 2 h 30 min)		melittin		2.5 μM	no	46		bio	peptide		V (early)	V (discrete )		V (DHR 123)				n/a	-		40(?)	40			Annexin-FITC + PI, DAPI, TUNEL	12(?)	12	0.3			PI				Candida albicans		V
	10.1111/1574-6968.12450.	https://pubmed.ncbi.nlm.nih.gov/24766524		2014			melittin	4 h, 28°C	2.5 μM	no	46		bio	peptide	thiourea (as a scavenger of ˙OH)	V	V (described previously)		V (HPF)		V (large mitochondrial and slight cytosolic calcium level increase - Rhod-2AM and Fura-2AM)	n/a	V ( FITC-VAD-FMK)	34(18)						JC-1, Ca2+ release									Ca2+ release from the endoplasmic reticulum and accumulation in mitochondria (Fura-2AM and Rhod-2AM)	Candida albicans		v
	10.1091/mbc.e06-11-1053.	https://pubmed.ncbi.nlm.nih.gov/17475770		2007	V		menadione	200 m	0.07, 0.08, 0.1, 0.12, 0.16 mM	no	47		chem	Oxidant	btn1 deletion, L-NAME	V	V (strong PI signal - obviously secondary)	V (pep4 mutant is sensitive)	V (DAF-FM DA, MitoTracker Red CMXRos, DHR 123, SOD activity (different types of SOD), G6PDH)	V (L-NAME)			V (Yca1 deletion; D2R)	39(2)	37	100(30)	70	0.528571		DAPI, Rho123, TUNEL	-	-	#VALUE!	200-min treatment with 0.1 mM menadione		CFU, PI	growth rate		has increased resistance to menadione-generated oxidative stress, have big test set for death and nice mechanism scheme	Saccharomyces cerevisiae		v
	10.1016/j.funbio.2011.01.001.	https://pubmed.ncbi.nlm.nih.gov/21354537	Metergoline-induced cell death in Candida krusei.	2011	V		metergoline		16 μg/ml				chem	drug		V	V		V (H2DCFDA)	? (ascorbic acid reduces ROS, but no data on survival)				-		84(7)	77			Annexin-FITC + PI, JC-1, TUNEL	10(1)	9	0.116883	16 microg/ml		PI				Candida krusei		v
	10.1016/j.celrep.2012.12.021.	https://pubmed.ncbi.nlm.nih.gov/23416050/		2013	V		miconazole		Metabolic Changes, ROS Production 50 μg/ml, CFU: 50, 75, 100,150 μg/ml	no	51		chem	drug (azole)		V	V (necrosis-like (rapid consumption of ATP))		V (HPF, MitoTracker Red)				n/a							n/a						CFU				Candida albicans, Saccharomyces Saccharomyces cerevisiaeevisiae	SD	v
	10.1124/mol.111.072322.	https://pubmed.ncbi.nlm.nih.gov/21610197		2011	V		miltefosine	30°C, 0-60 m	1 μg/ml	no	52		chem	drug	COX9 overexpression	V (~60% of PI negative cells)	V (19%)	n/a	n/a	n/a			V (FITC-VAD-fmk)	12(?) "Activation of caspase was observed in miltefosinetreated whole cells"	12	19(0?)	19	0.631579		TUNEL	-	-	#VALUE!	2 microg/ml		CFU, PI				Saccharomyces cerevisiae		v
	10.1016/j.jhazmat.2016.07.049.	https://pubmed.ncbi.nlm.nih.gov/27475463	Toxicological effects of multi-walled carbon nanotubes on Saccharomyces cerevisiae: The uptake kinetics and mechanisms and the toxic responses.	2016	V		nanotubes		600 mg/l				phys	nanoparticles	Nma111 deletion, Nuc1 deletion	V	V		no (H2DCFDA) weak				V (Yca1 deletion)	-		16(5)	11			Annexin-FITC + PI	7(2)	5	0.454545	600 mg/l			Trypan blue			Saccharomyces cerevisiae		v
	10.1128/AAC.02659-15.	https://pubmed.ncbi.nlm.nih.gov/26810653/	Sustained Nitric Oxide-Releasing Nanoparticles Induce Cell Death in Candida albicans Yeast and Hyphal Cells, Preventing Biofilm Formation In Vitro and in a Rodent Central Venous Catheter Model.	2016	V		nitric oxide releasing nanoparticles		0.08 to 5 mg/mL				phys	nanoparticles		V	V (undergoing)							-		48(0)	48			Annexin-FITC + PI	50(0)	50	1.04167			CFU, Susceptibilities of fungal biofilms, XTT				Candida albicans		v
	10.4161/auto.19314.	https://pubmed.ncbi.nlm.nih.gov/22361650		2012	V		nitrogen starvation		SD-N	no	55	atg15 deletion	bio	metabolic		V	V	V (atg mutants more sensitive)					no (Yca1 deletion)	-		4(1)	3			Annexin-FITC + PI	6(1)	5	1.66667							Saccharomyces cerevisiae		v
	10.1111/j.1574-6968.2009.01869.x.	https://pubmed.ncbi.nlm.nih.gov/20030721/		2010	V		nitrogen starvation	4 h	shifted to SD-N medium	no	55	ipt1 deletion, skn1 deletion	bio	metabolic		V	V	V (Pho8Delta60 assay: increased autophagy in mutants)	n/a				n/a	-		10(4)	6			Annexin-FITC + PI, alkaline phosphatase activity of Pho8D60, TUNEL,	10(8)	2	0.333333	For ipt1 deletion						Saccharomyces cerevisiae		v
	10.1016/j.febslet.2010.04.029.	https://pubmed.ncbi.nlm.nih.gov/20399776	Nocodazole induces mitotic cell death with apoptotic-like features in Saccharomyces cerevisiae.	2010	V		nocodazole	0-10 h	15 μg/mL	no	56		chem	drug (microtubule blocker)	cycloheximide; qcr7 deletion, cox12 deletion	V	V	no (GFP-Atg8)	V (H2DCFDA)	V (Rho- and mitoch mutants die less)			no (Yca1 deletion; D2R)			no quantitative data				Annexin-FITC + PI, CHX, DAPI, TUNEL,	no quantitative data	-				CFU	Methylene blue	cells die while staying in mitosis	sorbitol had no effect	Saccharomyces cerevisiae		v
	10.1016/j.resmic.2014.05.031.	https://pubmed.ncbi.nlm.nih.gov/24858938/	Ocimum sanctum (L.) essential oil and its lead molecules induce apoptosis in Candida albicans.	2014	V (1 h)		ocimum sanctum essential oil		MIC/4, MIC/2, MIC, 4MIC				bio	Oil		V (at low concentrations)	V (at high concentarions)		n/a				n/a	-		2(0)	2			Annexin-FITC + PI, EM, TUNEL	12(2)	10	5	mic/4						Candida albicans		V
	10.1074/jbc.M109.050443.	https://pubmed.ncbi.nlm.nih.gov/19690167		2009	V		oleate and other unsaturated fatty acid	30°C, 1 h	0.5 mM	no		are1 deletion, are2 deletion, dga1 deletion, lro1 deletion ( or incomplete combinations of these)	bio	lipid		V (only annexin)	V		V (DHR 123)	n/a				-		no quantitative data				Annexin-FITC + PI	no quantitative data	-	#VALUE!			CFU, PI	FUN-1			Saccharomyces cerevisiae		v
	10.3390/molecules21121631.	https://pubmed.ncbi.nlm.nih.gov/27916806	Antifungal Activity of Oleuropein against Candida albicans-The In Vitro Study.	2016	V		oleuropein		MIC - 12.5 mg/mL. apoptosis - 1.25 mg/mL, 0.195 mg/mL				bio	phenol		V	V	n/a	n/a				n/a							AO/PI						CFU				Candida albicans		v
	10.1002/yea.1284.	https://pubmed.ncbi.nlm.nih.gov/16134117	Paclitaxel-induced microtubule stabilization causes mitotic block and apoptotic-like cell death in a paclitaxel-sensitive strain of Saccharomyces cerevisiae.	2005	V		paclitaxel		0, 15, 25 µM			AD1-8-tax - mutated β-tubulin gene into a strain (AD1-8)	chem	drug (microtubule blocker)		V	V (Phloxine B positive about 25% of cells)	n/a	V (H2DCFDA)	n/a			n/a							TUNEL						Phloxine B		large budded		Saccharomyces cerevisiae		v
	10.1371/journal.pone.0054813.	https://pubmed.ncbi.nlm.nih.gov/23349973	Two functional motifs define the interaction, internalization and toxicity of the cell-penetrating antifungal peptide PAF26 on fungal cells.	2013	V		paf26 antifungal peptide	2, 4-5, 24 h	1–10 µM				bio	peptide		V	V		n/a	n/a			n/a							nuclear fragmentation ( GFP-labelled nuclei)						CFU (PI (N. crassa)			interesting mechanism - transport from vac to cytoplasm correlates with toxicity	Neurospora crassa, Aspergillus fumigatus, Saccharomyces cerevisiae		v
	10.1111/1567-1364.12189.	https://pubmed.ncbi.nlm.nih.gov/25065265	Mentha piperita essential oil induces apoptosis in yeast associated with both cytosolic and mitochondrial ROS-mediated damage.	2014	V		pepermint oil	30°C, 0-600 m	720 µg/mL			deficiency in Sod1p even worsen the effect	bio	oil	nuc1 deletion, overexpression of SOD1, SOD2 and CTT1 and addition of copper, a cofactor of Sod1p, reduces death	V	V		V (MitoTracker Red CMXRos)	V (Sod1 deletion sens, Ctt1 OE and addition of copper, a cofactor of Sod1p, reduces death, but Grx5p glutaredoxin)			no (Yca1 deletion)						no	DAPI, mito-GFP						CFU, PI			mitoch fragmentation, petite emergence	Saccharomyces cerevisiae		v
	10.1007/s00253-017-8146-3.	https://pubmed.ncbi.nlm.nih.gov/28224196/	Calcium and oxidative stress mediate perillaldehyde-induced apoptosis in Candida albicans.	2017	V		perillaldehyde		Antifungal susceptibility: from 0.00313 to 3.2 μL/mL, 28 °C, 8 h. All other experiments : 0.05, 0.1, 0.2, and 0.4 μL/mL, 28 °C, 2 h				bio	Natural organic compound		V (over 75% of Ann+PI- cells 12 h)	V (secondary) (not very good dot plots)		V (H2DCFDA)		V (mitochondrial and cytosolic calcium level is increased - Fluo3-AM and Rhod-2AM)	n/a	V (FITC-VAD-fmk)	55(1) 2h	54	53(25) 6 h	28	1.92857		Annexin-FITC + PI, DAPI, JC-1	27(5) 6 h	-	#VALUE!			CFU				Candida albicans		V
	10.1111/jam.12675.	https://pubmed.ncbi.nlm.nih.gov/25348290/	Possible mechanism of antifungal phenazine-1-carboxamide from Pseudomonas sp. against dimorphic fungi Benjaminiella poitrasii and human pathogen Candida albicans.	2015			phenazine 1-carboxamide		20 microg/ml				chem	Aromatic amide		V	V (40% PI positive cells)		V (DHR 123, H2DCFDA, SOD activity)				n/a	-		5(1) only Ann+pi+?	4			Annexin-FITC + PI, DAPI, Rho123, TUNEL	60(1)	59	14.75	20 microg/ml		CFU, PI				Benjaminiella poitrasii		V
	10.2147/IJN.S156815.	https://pubmed.ncbi.nlm.nih.gov/29692614	Difunctional bacteriophage conjugated with photosensitizers for Candida albicans-targeting photodynamic inactivation.	2018	V		photodynamic inactivation (by pheophorbide conjugated with a single-chain variable-fragment phage)		500 mW/cm2, 10 minutes	no	58		phys	photodynamic		V	V (shrinking and rupturing - SEM)		V (H2DCFDA)	n/a			V (FITC-VAD-fmk)	52(10)		no quantitative data				JC-1, Hoechst 33342/PI	n/a	-	#VALUE!			CFU	XTT	S-phase arrest	using hoechst and PI as dye couple for apoptosis detection	Candida albicans		v
	10.1016/j.bbagen.2010.01.001.	-	Plagiochin E, an antifungal active macrocyclic bis(bibenzyl), induced apoptosis in Candida albicans through a metacaspase-dependent apoptotic pathway.	2010	V (12 h)		plagiochin e (ple)		16 μg/ml, 12 h				bio	Macrocyclic bis(bibenzyl) isolated		V	V (secondary)						V (FITC-VAD-fmk)	52(0)	52	no quantitative data				Annexin-FITC + PI, DAPI, EM, RT-PCR	ann+ general 54(0)	-	#VALUE!			CFU		G2/M cell cycle arrest		Candida albicans		v
	10.1080/10715762.2018.1511052.	https://pubmed.ncbi.nlm.nih.gov/30403895/	Role of calcium in reactive oxygen species-induced apoptosis in Candida albicans: an antifungal mechanism of antimicrobial peptide, PMAP-23.	2019	V		pmap-23 (riidllwrvrrpqkpkfvtvwvr-nh2)		2.5 μM				bio	Peptide	the mitochondrial Ca2+uptake inhibitor (ruthenium red) or ROS scavenger (N-acetylcysteine)	V	V (K+ efflux)		V (H2DCFDA, MitoSOX Red, Glutathione content)		V (mitochondrial and cytosolic calcium level is increased - Rhod-2AM and Fura-2AM, ruthenium red helps)	V (low calcium reduces death)	V (FITC-VAD-fmk)	no quantitative data (cant find the figures, no explanations in the text		no quantitative data (cant find the figures, no explanations in the text				Annexin-FITC + PI, DiBAC4(3), K+ efflux, TUNEL	no quantitative data (cant find the figures, no explanations in the text	-	#VALUE!						Ca2+-induced ROS	Candida albicans		V
	10.1016/j.fgb.2011.07.002.	https://pubmed.ncbi.nlm.nih.gov/21801845	The transcriptional response of Saccharomyces cerevisiae to proapoptotic concentrations of Pichia membranifaciens killer toxin.	2011	V		pmkt toxin		apoptosis: 50-200 AU/ml, apoptosis and necrosis: 300 - 3000 AU/ml, 1 h; TUNEL - 200, 400 and 3000 AU/ml; ROS - 200 AU/ml,				bio	protein		V (20% if low dose was used)	V (if high dose was used, up to 90% of PI positive cells)	n/a	V (DHE)	n/a			V (FITC-VAD-fmk)	no quantitative data		0(0)	1			Annexin-FITC + PI, cytochrome C release, TUNEL	40(?)	40	40			PI				Saccharomyces cerevisiae	YMA (YPD+malt extract)	v
	10.1016/j.fgb.2012.10.006.	https://pubmed.ncbi.nlm.nih.gov/23137543	Cell cycle arrest and apoptosis, two alternative mechanisms for PMKT2 killer activity.	2013	V		pmkt2 toxin		200 and 2000 AU/ml				bio	protein		V (if low doses were used)	V (if high dose was used, or ufter long incubation, more than 6 hours)	n/a	V (DHE)	n/a			V (FITC-VAD-fmk)	no quantitative data		0(0) 4 h	1			cytochrome c release, subG1, TUNEL	-	-	#VALUE!			PI			at lower concentration - apoptosis and necrosis, at higher - exclusive necrosis	Saccharomyces cerevisiae		v
	10.1093/femsyr/fow007.	https://pubmed.ncbi.nlm.nih.gov/26833421		2016	V		polyunsaturated fatty acids (pufa)	2, 4 h	PUFA strain	no	60	PUFA producing strain	bio	lipid	ascorbic acid	V	V (strong PI signal)	? (genes related to autophagy (e.g. ATG1, ATG3, ATG4) were downregulated)	V (DHR 123, lipid peroxidation (C11-BODIPY (581/591), protein carbonilation)	V (ascorbic acid)			V (Yca1 deletion; FITC-VAD-fmk)	98(35)	63	80(22)	58	1.08621		DAPI	-	-	#VALUE!	4 day		Spot test, PI				Saccharomyces cerevisiae		v
	10.1093/femsyr/fow089.	https://pubmed.ncbi.nlm.nih.gov/27707757		2016	V		propionic acid		100 μM	no	62		chem	acid		V	V (Ann+PI+ 8 %)		V (H2DCFDA)		V (mitochondrial and cytosolic calcium level is increased - Rhod-2AM and Fura-2AM)	n/a	V (FITC-VAD-fmk)	38(18)	20	7(1)	6	3.33333		Annexin-FITC + PI, cytochrome c release, DAPI, DiOC6(3), Fura 2AM, Rhod-2AM, TUNEL,	25(10)	15	2.5	100 μM		CFU			example of good apoptosis evaluation, Calcium accumulation in the cytosol and mitochondria			v
	10.1128/EC.00256-10.	https://pubmed.ncbi.nlm.nih.gov/21193549		2011	V		propolis	5 min, (cell were grown for 16 h)	0.125%				bio	plant extract		V	V	V (increased autophagy (GFP-Atg8), perturbed vacuolar pH)	V (H2DCFDA)	V (petites less sensitive)			V (Yca1 deletion) good effect for fast death, not so good for slower	n/a		22(15)	7			Annexin-FITC + PI, cytochrome C release	62(0)	62	8.85714	0.125% 5 min (cell were grown for 16 h)		CFU, PI, Nhp6a relocalization				Saccharomyces cerevisiae		v
	10.1016/j.bioelechem.2017.01.005.	https://pubmed.ncbi.nlm.nih.gov/28236755		2017	V		pulsed electric field		E = 25–220 kV/cm, τ = 10–90 ns,	no	63		phys	electric		V	V		n/a				V (FITC-VAD-fmk), mostly in PI+ cells	61(3)	58	60(0)	60	0.966667		Annexin-FITC (no PI), TUNEL	no quantitative data	-	#VALUE!			CFU, PI				Saccharomyces cerevisiae		v
	10.1016/j.bioelechem.2019.04.007.	https://pubmed.ncbi.nlm.nih.gov/31003053		2019	V		pulsed electric field and formic acid	30 kV/cm PEF (50 pulses, 1 kHz).	0.05% of formic acid, PEF - 250 ns, 500 ns, 750 ns	no	63		phys/chem	electric, acid		V (mostly PI+Annex+)	V						V (FITC-VAD-fmk)	70(10)	60	50(24)	26	2.30769		Annexin-FITC + PI, TUNEL	5(5)	1	0.0384615			CFU				Saccharomyces cerevisiae		v
	10.1016/j.bioelechem.2019.04.007.	https://pubmed.ncbi.nlm.nih.gov/31003053		2019	V		pulsed electric field and formic acid	30 kV/cm PEF (50 pulses, 1 kHz).	0.05% of formic acid, PEF - 250 ns, 500 ns, 750 ns	no	63		phys/chem	electric, acid		V	V							-		10(6)	4			Annexin-FITC + PI, TUNEL	30(12)	18	4.5	30 kV/cm x 750 ns x 50		CFU				Candida guillermondii		v
	10.1016/j.bioelechem.2019.04.007.	https://pubmed.ncbi.nlm.nih.gov/31003053		2019	V		pulsed electric field and formic acid	30 kV/cm PEF (50 pulses, 1 kHz).	0.05% of formic acid, PEF - 250 ns, 500 ns, 750 ns	no	63		phys/chem	electric, acid		V half of annex+ cells are PI+?, low Annex+ pi-	V							-		50(27)	23			Annexin-FITC + PI, TUNEL	5(5)	1	0.0434783	30 kV/cm x 750 ns x 50		CFU				Saccharomyces cerevisiae		v
	10.1016/j.mimet.2010.12.021.	https://pubmed.ncbi.nlm.nih.gov/21185335/	Studies on the relationship between pulsed UV light irradiation and the simultaneous occurrence of molecular and cellular damage in clinically-relevant Candida albicans.	2011	V		pulsed uv light		20 pulses				phys	Radiation		V	V (in dose dependent manner, if many pulses were used - more than 20)	n/a	V (H2DCFDA, DHR 123, DHE) - in dose dependent manner, exept mitochondrial ROS (DHR 123)	? (beV e ROS and death elevates by same rate)			n/a	-		2(0)	2			Annexin-FITC + PI, comet assay, DAPI	40(0)	40	20	20 pulses		PI, protein leakage			good comet assay (with photos)	Saccharomyces cerevisiae		V
	10.1371/journal.pone.0091159.	https://pubmed.ncbi.nlm.nih.gov/24608349	The sugarcane defense protein SUGARWIN2 causes cell death in Colletotrichum falcatum but not in non-pathogenic fungi.	2014	V		recombinant sugarwin2 (sugarcane wound-inducible proteins)	25°C, 16 h	160 μM				bio	protein		V	V (secondary)		n/a	n/a			n/a	-		48(15) ann+PI+ no other data	33		n/a	Annexin-FITC + PI, TUNEL	no quantitative data	-	#VALUE!			PI			S. cerevisiae and Aspergillus nidulans also were analysed, but there was no such an effect	Colletotrichum falcatum (no effect on Saccharomyces cerevisiae)		v
	10.1016/j.bbagen.2011.02.001.	https://pubmed.ncbi.nlm.nih.gov/21320573/	Retigeric acid B exerts antifungal effect through enhanced reactive oxygen species and decreased cAMP.	2011	V		retigeric acid b (rab)		0–64 μg/ml, 12 h				bio	Triterpenoid acid		V	V (mostly)		V (H2DCFDA)					-		no quantitative data				Annexin-FITC + PI, EM, Rho123	no quantitative data	-	#VALUE!			CFU, PI		The proliferation of the yeasts was blocked in G2/M phase by a low dose of RAB treatment and in G1 phase at high concentration		Candida albicans	YPD	v
	10.3109/13693786.2012.689021.	https://pubmed.ncbi.nlm.nih.gov/22662760/	The possible mechanism of rhapontigenin influencing antifungal activity on Candida albicans.	2013	V		rhapontigenin		256 μg/ml.				bio	Stilbenoid		V	V		V (H2DCFHDA)				n/a	-		13(5)	12			Annexin-FITC + PI	61(20)	41	3.41667	stationary phase cells		CFU				Candida Ablicans		V
	10.1007/s00253-016-7755-6.	https://pubmed.ncbi.nlm.nih.gov/27502415	Antimicrobial properties and death-inducing mechanisms of saccharomycin, a biocide secreted by Saccharomyces cerevisiae.	2017	V		saccharomycin (gapdh derived peptide)		125, 250, 500, and 1000 μg/ml				bio	peptide (GAPDH derived)	cycloheximide weakens TUNEL positive phenotype	V	V (annexin negative, TUNEL positive)		n/a				n/a	-		0(5)	1			Annexin-FITC + PI, TUNEL	7(10)	1	1							Hanseniaspora guilliermondii, Dekkera bruxellensis and others		v
	10.1007/s10495-016-1254-1.	https://pubmed.ncbi.nlm.nih.gov/27207682	Scolopendin 2 leads to cellular stress response in Candida albicans.	2016	V		scolopendin 2		ROS, Lipid peroxidation: 1.6 μM (1/4 MIC), 3.1 μM (1/2 MIC), and 6.3 μM (MIC), for other experiments: 1.6 μM				bio	peptide		V	V	n/a	V (H2DCFDA, lipid peroxidation)	n/a	V (mitochondrial and cytosolic calcium level is increased - Fluo3-AM and Rhod-2AM)	n/a	V (FITC-VAD-fmk)	38 (25)	13	8(1)	7	1.85714		Annexin-FITC + PI, DAPI, Fura-2AM, GSH level, JC-1, Rhod-2AM, TUNEL	13(3)	10	1.42857			CFU			Calcium accumulation in the cytosol and mitochondria	Candida albicans		v
	10.1099/mic.0.039719-0.	https://pubmed.ncbi.nlm.nih.gov/20522499		2010		V (possibly death occurs during diauxic shift)	selenite sodium	30°C, 2 days (CFU)	6 mM	no	65	WT and grx1/2 deletion	chem	nonmetal	aif1 deletion	V	V		V (DHE, protein carbonilation)	n/a			no (Yca1 deletion)							TUNEL						PI	Methylene blue		apoptosis and necrosis seem separate, necrosis is quick, apoptosis slower; aif deletion has high ROS in control (DHE)	Saccharomyces cerevisiae		v
	10.1016/j.foodchem.2019.01.099.	https://pubmed.ncbi.nlm.nih.gov/30797360/	Antifungal effects of thymol and salicylic acid on cell membrane and mitochondria of Rhizopus stolonifer and their application in postharvest preservation of tomatoes	2019	V		simultaneous application of thymol and salicylic acid (SIM TSA)	28°C, 8 h	thymol/salicylic acid = 0.085 g/l/0165 g/l, 0.17 g/l/0.33 g/l, 0.34 g/l/0.66 g/l				bio+chem	Terpene + acid	n/a	V	V	n/a	H2DCFHDA	n/a	n/a	n/a	n/a	n/a	n/a	0.085 g/l/0165 g/l - 10%; 0.17 g/l/0.33 g/l - 33%; 0.34 g/l/0.66 g/l - 52% (Control - 2%)		n/a	n/a	Rho123	n/a	-	n/a	n/a	n/a	PI, TEM	n/a	n/a		Rhizopus stolonifer	potato dextrose water medium	V
	10.1186/s12951-018-0370-1.	https://pubmed.ncbi.nlm.nih.gov/29695232	Biocompatibility assessment of single-walled carbon nanotubes using Saccharomyces cerevisiae as a model organism.	2018	V		single-walled carbon nanotubules		376 mg/ml				phys	nanotubes		V	V (cells were deformed and shrank - SEM, PI positive (late apoptosis) in dose dependent manner, but population of PI+Ann+ isnt larger than PI-Ann+)	n/a	V (catalase, SOD and GPx activity)	n/a			n/a	-		7(1)	6			Annexin-FITC + PI	15(2)	13	2.16667	376 mg/ml			trypan blue, growth rate			Saccharomyces cerevisiae		v
	10.1016/j.febslet.2011.06.034.	https://pubmed.ncbi.nlm.nih.gov/21740907		2011	V		sodium chloride	1 h	0.6 M in YPD, 0.2 M in YPG	no	69	Rho0 (respiration inhibitors do not have the same effect)	phys/chem	osmotic	Cyc1 OE	V	V							-		no quantitative data shown				Annexin-FITC + PI, cyc1 level reduction, DAPI, EM	30(3) not clear does it ann+PI-	-	#VALUE!				growth rate			Saccharomyces cerevisiae		v
	10.1111/j.1365-2672.2012.05312.x.	https://pubmed.ncbi.nlm.nih.gov/22515564	Sodium citrate induces apoptosis in biocontrol yeast Cryptococcus laurentii.	2012	V (5 days)		sodium citrate		25 mmol/l, ph 5.8				chem	metabolic?		V	V		V (H2DCFDA)	V (glutathione)			n/a	-		35(5)	30			Annexin-FITC + PI, TUNEL	20(1)	19	0.633333	3 days		CFU, PI				Cryptococcus laurentii		v
	10.3389/fmicb.2018.02031.	https://pubmed.ncbi.nlm.nih.gov/30214437	Antagonistic Interaction of Staphylococcus aureus Toward Candida glabrata During in vitro Biofilm Formation Is Caused by an Apoptotic Mechanism.	2018		V	staphylococcus aureus		co-cultivation				bio	Co-culture (microbe)		V	V	n/a	V (H2DCFDA)	n/a			n/a							EM (chromatin condensation), TUNEL						Decreased growth, CFU, PI	MTT, FUN-1 (unconvincing)		lipid droplet formation	Candida glabrata		v
	10.1128/AAC.00651-13.	https://pubmed.ncbi.nlm.nih.gov/24366745/	Synergistic effect of the flavonoid catechin, quercetin, or epigallocatechin gallate with fluconazole induces apoptosis in Candida tropicalis resistant to fluconazole.	2013	V		synergistic effect of the flavonoids with fluconazole		(0.125–64 μg/mL) of fluconazole in combination with flavonoids (0.25–128 μg/mL).			fluconazole-resistant	bio	Synergistic effect		V	V (in epig+FLC, querc+flc, anfo)		V (H2DCFDA)				n/a	-		in another experiment 19(0)				Annexin-FITC + 7AAD, comet assay, Rho123	53(0)	53	#DIV/0!	For epig+flc		PI	Broth microdilution			Candida tropicalis	Sabouraud dextrose	V
	10.2147/IJN.S187957.	https://pubmed.ncbi.nlm.nih.gov/30666103	Improved smallest peptides based on positive charge increase of the γ-core motif from PνD1 and their mechanism of action against Candida species.	2019	V (0-24 h)		synthetic peptides based on the pvd1 γ-core		18.35-293.6 µM				bio	peptide		V	V (secondary)		V (H2DCFDA)				V (FITC-VAD-fmk)	no quantitative data		no quantitative data				Rho123	-	-	#VALUE!			Sytox Green, CFU				Candida albicans		v
	10.1007/s13197-018-3062-9.	https://pubmed.ncbi.nlm.nih.gov/29606758	Quercetin enhances stress resistance in Saccharomyces cerevisiae tel1 mutant cells to different stressors.	2018	V		t-bhp		1 and 2 mM (were pretreated with quercetin (200 lM) or DMSO for 1 h. )			tel1 deletion	chem	Oxidant	quercetin pretreatment	V	V	n/a	V (H2DCFDA)	V (quercetin pretreatment helps)										V (AO/EtBr, DAPI)						CFU, PI	Chronological life span assay			Saccharomyces cerevisiae		v
	10.1016/j.ejmech.2017.11.089.	https://pubmed.ncbi.nlm.nih.gov/29324336	New 1,5 and 2,5-disubstituted tetrazoles-dependent activity towards surface barrier of Candida albicans.	2018	V		terazole derivatives (compound 6a)		16 μ/ml				bio	drug	Sorbitol	V (commet assay and electrophoresis - negative results, but DNA is very denaturated)	V	n/a	n/a				n/a	-		98(40)	58			Annexin-FITC + PI, AO, comet assay, DAPI, gel electrophoresis	0(0)	1	0.0172414			CFU	growth rate		nice table with necrotic, late and early apoptotic and viable cell calculations	Candida albicans		v
	10.1016/j.micres.2016.11.008.	https://pubmed.ncbi.nlm.nih.gov/28024529/	Fungicidal effect of thymoquinone involves generation of oxidative stress in Candida glabrata.	2017	V		thymoquinone	24 h	25,50, 100, 200 µg/ml				bio	Quinone	L-reduced glutathione and ascorbic acid	V	V (secondary)		V (H2DCFDA)											Rho123						CFU, PI				Candida albicans		v
	10.4014/jmb.1610.10045.	https://pubmed.ncbi.nlm.nih.gov/28173693	Pro-Apoptotic Role of the Human YPEL5 Gene Identified by Functional Complementation of a Yeast moh1 Δ Mutation	2017	v		uv irradiation and others to lesser ext	0-6 h	130, 150, and 180 J/m^2	no	76		phys	radiation	moh1 deletion	V	V		n/a	n/a			V (FITC-VAD-fmk)	67(4)	63	20(3)	17	3.70588		Annexin-FITC + PI, JC-1	14(0)	14	0.823529	UV irradiation (180 J/m2)		CFU, PI				Saccharomyces cerevisiae		v
	10.1016/j.febslet.2007.07.030.	https://pubmed.ncbi.nlm.nih.gov/17673205/		2007	V		valproic acid		20 mM	no	77		chem	acid	Sir2 mutation helps	V	V		n/a					-		no quantitative data				Annexin-FITC + PI, TUNEL	no quantitative data	-	#VALUE!			Phloxine B			Nile Red (lipids)	Saccharomyces cerevisiae		v
	10.1016/j.febslet.2004.12.051.	https://pubmed.ncbi.nlm.nih.gov/15670835		2005	V		valproic acid (25mm)		25 mM	no	77		chem	acid		V (when concentration is 25 mM)	V	V (autophagic bodies in vacuoles and a shrunken cytoplasm, arl1 mutant is resistant) - when concentration is 50 mM	V (DHE)				V (Yca1 deletion)	-		no quantitative data ("all PI-negative cells were stained by annexin V")				Annexin-FITC + PI, TUNEL	no quantitative data	-				Phloxine B				Saccharomyces cerevisiae		v
	10.1128/mBio.01376-15.	https://pubmed.ncbi.nlm.nih.gov/26350972	N-Acetylglucosamine-Induced Cell Death in Candida albicans and Its Implications for Adaptive Mechanisms of Nutrient Sensing in Yeasts.	2015	V (several days)		water and n-acetyl-glucosamine	30°C, 2-3 days.	2% GlcNAc				bio	metabolic (SICD-like)	mac1 deletion (copper metabolism, filamentation), mcu1 deletion, cyr1 deletion, dac1 deletion, nag1 deletion, hxk1 deletion	V	V (if incubated too long)		V (H2DCFDA)	V (NAC)			no (Yca1 deletion)	-		23(?)	23			Annexin-FITC + PI, TUNEL	77(?) unclear is it Ann+pi-	-	#VALUE!	48 h		CFU				Candida albicans		v
	10.1111/1567-1364.12122.	https://pubmed.ncbi.nlm.nih.gov/24305439	Cell density impacts on Candida glabrata survival in hypo-osmotic stress.	2013	V (long time)		water transfer (hypo-osmotic stress)		5 μM, 50 μM, 1 M sorbitol, 24 h, 30 °C, 170 r.p.m.				phys	osmotic	cells at high density (quorum protection) and filtrate from high density cells, sorbitol at high (1M) and low conc (50mcM), unknown nutrients	V	V (8% - Ann+PI+, about 22% Ann-PI+)		n/a	n/a				-		No stained control!				Annexin-FITC + PI (Annexin was applied directly without any pretreatment to remove the cell wall), DAPI (subG1)	No stained control!	-	#VALUE!			CFU, PI			The suspension of dead cells was incapable of providing protection	Candida glabrata	YEPD	v
										unique	200
