# Supplementary material for: A Systematic Survey of Characteristic Features of Yeast Cell Death Triggered by External Factors
Source: J Fungi (Basel). 2021 Oct 20;7(11):886. doi: 10.3390/jof7110886 (PMC8626022; doi:10.3390/jof7110886)
Supplement: Supplementary file 1 [file jof-07-00886-s001.zip › Copy of 01_10_Table S3 - Annexin.xlsx]

## Sheet: 1. All stimuli with Annexin
									Unique stimuli count		153
	DOI	PMID		year	Acute -Death of non-dividing cells	Chronic-Cell division continues during stimulus	Treatment	Treatment conditions	Concentration	unique stimulus?	Non-unique stimulus identifier	Mutation background of cells subjected to treatment	Treatment type (chem(metal,oxidizers,etc, nanoparticles); biologic-(peptide, drugs, oils, lipids), phys(pH, temp, irradiation, mechanics etc)	Treatment subtype	Preventive treatments	Apoptosis?	Necrosis?	Lysosome- and autophagy-mediated death	ROS?	ROS causative	Calcium?	Calcium causation	Metacaspase? (YCA1/Mca1)	% of FITC-VAD-fmk positive general (background signal - untreated control - in the brackets) / % of PI positive general (in the same experiment)	increase in caspase activity (in % of overall cell population) прирост по активности каспаз (абсолютн значение)	% of membrane-permeable cells (PI, Sytox, ADD positive) general (was measured in another experiment) - ann-PI+ and ann+PI+	Increase of PI+ population (% of overall population) (data similar to PI also included)	caspase/PI+ ratio	Apoptosis-inducing factor (AIF1)	Apoptosis methods	% of Ann+PI- after treatment	increase of Ann+PI- population (in % of overall population)	Ann+PI-/(PI+ overall)	Concentrations or treatment duration for both caspase\annexin experiments if some specific concentration were chosen	% CFU	Viability method	Vitality method	Terminal phenotype	Comm	Yeast/fungi?	Growth Medium	SELECTED PAPERS WITH NICE METHOD ARRAY -Has apoptosis methods/CFU+(PI, etc), ROS, Metacaspase
77	10.1016/j.ejmech.2020.112139.	https://pubmed.ncbi.nlm.nih.gov/32109777/	Sulfone derivatives enter the cytoplasm of Candida albicans sessile cells		V		-difluoroiodomethyl-4-hydrazinyl-3-nitrophenyl sulfone						chem			no	V	n/a								80				Annexin/PI	3(?)	1	#DIV/0!	8mcg/ml (time n/a)	~100% dead	CFU (MFC)				C. albicans		V
425	10.1093/femsyr/fow013.	https://pubmed.ncbi.nlm.nih.gov/26880798/	(-)-Nortrachelogenin from Partrinia scabiosaefolia elicits an apoptotic response in Candida albicans.	2016	V		(-)-nortrachelogenin		12.5 μg/ml				bio	Active Lignan From Wikstroemia indica		V (if low concentrations were used)	V (if high concentrations were used)		V (H2DCFDA)		V (mitochondrial and cytosolic calcium level is increased - Rhod-2AM and Fura-2AM)	n/a	V (FITC-VAD-fmk)	no quantitative data		fluorescence intensity data				Annexin-FITC + PI, DiSC3(5), cytochrome C release, DPH, JC-1, Rhod-2AM, TUNEL	50(?)	50	#DIV/0!	12.5 μg/ml		MIC, DiSC3(5), DPH				Candida albicans	YPD	v
222	10.1016/j.biochi.2012.04.010.	https://pubmed.ncbi.nlm.nih.gov/22534194/	(+)-Medioresinol leads to intracellular ROS accumulation and mitochondria-mediated apoptotic cell death in Candida albicans.	2012	V		(þ)-medioresinol		PI: 3.125 μg/ml, 4 h; ROS, MPP, cytochrome c release, FITC-VAD-FMK, Annexin V: 3.125 μg/ml, 2 h; The morphological changes, TUNEL: 3.125 μg/ml, 3 h				chem	drug		V	no		V (DHR 123)				V (FITC-VAD-fmk)	35(10)	25	0(0)	1	25		Annexin-FITC + PI, cytochrome c release, JC-1, morphological change, TUNEL	50(29)	21	21			PI				Candida albicans		V
228	10.1016/j.cbi.2020.109028.	https://pubmed.ncbi.nlm.nih.gov/32119865/	Thiophene-thiosemicarbazone derivative (L10) exerts antifungal activity mediated by oxidative stress and apoptosis in C. albicans.	2020	V		2-((5-nitrothiophen-2-yl)methylene)-n-(pyridin-3-yl) hydrazine carbothioamide (l10)		MIC 4 μg/mL, 2.0 μg/mL shows an initial apoptotic action, higher ROS production at 8.0 μg/mL,				chem	drug		V	no		V (H2DCFDA)				n/a	-		1(0)	1			Annexin-FITC + PI, EM, RHO123	94(0)	94	94	2.0 μg/mL (4 and 8 has nearly the same effect)						Candida albicans		V
6	10.1002/yea.3167.	https://pubmed.ncbi.nlm.nih.gov/27121326	Role of Aif1 in regulation of cell death under environmental stress in Candida albicans	2016	V		acetic acid		10 mM, 50 mM; mitochondrial–nuclear shuttling of AIF: 20 mM	no	3		chem	acid	aif1 deletion (at lower conc of stressor)	V	V	n/a	V (H2DCFDA)	n/a			n/a	-		5(0)	5		V	Annexin-FITC + PI, JC-1	15(1)	14	2.8	20 mM		CFU, PI				Candida albicans		v
9	10.1007/s00284-014-0585-9.	https://pubmed.ncbi.nlm.nih.gov/24752490	Formic acid and acetic acid induce a programmed cell death in pathogenic Candida species	2014	V		acetic acid		0.25, 0.3 %	no	3		chem	acid		V	no						V (FITC-VAD-fmk)	85 (?)	80	30(?)	30	2.66667		Annexin-FITC + PI, DAPI, Fluorescein FragELTM DNA Fragmentation Detection Kit	55(?)	55	1.83333			CFU, PI				Candida species		v
39	10.1073/pnas.2332326100.	https://pubmed.ncbi.nlm.nih.gov/14623979	Apoptosis induced by environmental stresses and amphotericin B in Candida albicans	2003	V		acetic acid	pH 3, 200 m	CFU: 0–120 mM, apoptotic markers: 40 mM	no	3		chem	acid		V	V	n/a	V (DHR 123)	n/a			n/a	-		15(0)	15			Annexin-FITC + PI, EM, TUNEL	40(2)	38	2.53333	60 mM						Candida albicans		v
50	10.1101/gad.1247904.	https://pubmed.ncbi.nlm.nih.gov/15520274	Mitochondrial fission proteins regulate programmed cell death in yeast	2004	V		acetic acid	4 h	130 mM	no	3	Fis1 deletion	chem	acid	knockouts of dnm1 (mitochondrial fission protein) and mdv1, Bcl-xL expressing	V	V	V (dnm1 knock-out - mitochondrial fragmentation, degradation by vacuoles)	n/a				V (Yca1 deletion; DEVD-CHO)							Annexin (no PI), mito-GFP	10 ann negative (80)	-				CFU	trypan blue, FUN-1		anti-death activity of yeast Fis1	Saccharomyces cerevisiae		v
560	10.1155/2013/678473.	https://pubmed.ncbi.nlm.nih.gov/24089630	Lack of HXK2 induces localization of active Ras in mitochondria and triggers apoptosis in the yeast Saccharomyces cerevisiae	2013	V		acetic acid		120 mM	no	3	hxk2 deletion	chem	acid		V	V		V (DHR 123)	n/a			no (Yca1 deletion) even worse in some cases			23(4)	19			Annexin-FITC + PI, DAPI	14(3)	11	0.578947	120 mM						Saccharomyces cerevisiae		v
354	10.1038/srep42659.	https://pubmed.ncbi.nlm.nih.gov/28209995	RNA-Seq-based transcriptomic and metabolomic analysis reveal stress responses and programmed cell death induced by acetic acid in Saccharomyces cerevisiae	2017	V		acetic acid	200 m, pH 3	150 mM	no	3		chem	acid		V (Annex+PI+)	V	V (atg8 and atg33 is upregulated)						-		60(10) almost all are ann+PI+	50			Annexin-FITC + PI	1(1)	1	0.02	200 min		CFU, PI				Saccharomyces cerevisiae		v
244	10.1016/j.febslet.2008.07.023	https://pubmed.ncbi.nlm.nih.gov/18656474	Loss of peroxisome function triggers necrosis	2008	V (4 h)		acetic acid	pH 3, 4 h	100 mM	no	3		chem	acid	pex6 deletion increases death rate	no (very small fraction of Ann+ cells)	V	n/a	V (DHE)	n/a			no (Yca1 deletion)	-		38(8)	30		no	Annexin-FITC + PI	0(2)	1	0.0333333			CFU			chronological aging	Saccharomyces cerevisiae		v
656	10.3390/microorganisms8101627.	https://pubmed.ncbi.nlm.nih.gov/33096923/	A Peptide Found in Human Serum, Derived from the C-Terminus of Albumin, Shows Antifungal Activity In Vitro and In Vivo				Albumin-derived peptide (KKLVAASQAALGL) (K13L) and complement derived (GLEEELQFSLGSKINVK)						bio	peptide		no	V													annexin (no)	no	-			Timecourse (60-80% in 1 hour), EC50	CFU, PI, EC50				Candida albicans		V
187	10.1007/s12013-014-0376-8.	https://pubmed.ncbi.nlm.nih.gov/25395196	Acrolein-Induced Oxidative Stress and Cell Death Exhibiting Features of Apoptosis in the Yeast Saccharomyces cerevisiae Deficient in SOD1.	2015	V		allyl alcohol (converts to acrolein)		0.4 mM, 1 h				chem	Oxidant	sod1 deletion increases death rate	V	V		V (DHE, protein carbonilation)	n/a				-		20(2)	18			Annexin-FITC + PI, DAPI	no quantitative data	-	#VALUE!			PI, Phloxine B			actin cytoskeleton defects; menadione and h202 did not cause strong protein carbonylation	Saccharomyces cerevisiae		v
181	10.1007/s11046-011-9503-x.	https://pubmed.ncbi.nlm.nih.gov/22210020/	Amentoflavone stimulates mitochondrial dysfunction and induces apoptotic cell death in Candida albicans.	2012	V (2 h)		amentoflavone		10 μM				bio	Biflavonoid		V	no		V (DHR 123, HPF)				V (FITC-VAD-fmk)	no quantitative data		no quantitative data				Annexin-FITC + PI, DAPI, DiOC6(3), FSC/SSC, TUNEL	no quantitative data	-	#VALUE!							Candida albicans		v
594	10.1371/journal.pone.0037090.	https://pubmed.ncbi.nlm.nih.gov/22615903	Ammonium is toxic for aging yeast cells, inducing death and shortening of the chronological lifespan.	2012	V		ammonium ions during chronological aging		0.01%, 0.1%, 0.5%, 1%; 1-8 d				chem/bio	combination	tor1 deletion (fully)	?	V	no (atg8p level, tor2 deletion had no effect)	V (DHR 123)		V (cytosolic calcium level is increased - Fluo3-AM)	n/a		-		70(35)	30			Annexin-FITC + PI, DAPI, Nhp6Ap–EGFP, TUNEL	2(10) big amount of ann+PI+ though		0	5 days						Saccharomyces cerevisiae		V
495	10.1111/j.1600-0714.2009.00811.x.	https://pubmed.ncbi.nlm.nih.gov/19656268	Antifungal drug susceptibility of oral Candida albicans isolates may be associated with apoptotic responses to Amphotericin B	2010	V		amphotericin b		0.125 μg /ml - MIC	no	6		chem	drug (polyene)		V	V		n/a				n/a	-		3(?)	3			Annexin-FITC + PI, EM, TUNEL	20(?)	20	6.66667	For 23C strain		PI				candida albicans		v
175	10.1007/s10495-016-1330-6.	https://pubmed.ncbi.nlm.nih.gov/28012059	Apoptosis-inducing factor (Aif1) mediates anacardic acid-induced apoptosis in Saccharomyces cerevisiae.	2017	V		anacardic acid		CFU: 0.1, 0.2, 0.4, 0.8 mM,12 h. other experiments - 6 h, 0.4, 0.8 mM			AIF overexpression (worsen an effect of anacardic acid)	bio	phenolic lipids	AIF1 deletion helps, AIF overexpression increase mortality	V	V	n/a	V (H2DCFDA, Mitotracker red (CMXRos))	no (treatment lower ROS level - anacardic acid is an antioxidant)			no (Yca1 deletion; Z-VAD-fmk)			18(4)	14			Annexin-FITC + PI, Hoechst 33258, TUNEL	68(2)	66	4.71429			Spot test, CFU				Saccharomyces cerevisiae		v
283	10.1016/j.jep.2018.11.005.	https://pubmed.ncbi.nlm.nih.gov/30408533/	Effect of apigenin isolated from Aster yomena against Candida albicans: apigenin-triggered apoptotic pathway regulated by mitochondrial calcium signaling.	2019	V (4 h)		apigenin		0.625, 1.25, 2.5, 5, and 10 µg/mL, 12 h, 28 °C				bio	flavonoid	ruthenium red (mitochondrial calcium channel inhibitor), NAC (less)	V	V (no PI positive cells, but cell content flux - leakage of the intracellular potassium and an accumulation of intracellular calcium in the cytosol are present)		V (H2DCFDA, MitoSOX Red)		V (mitochondrial and cytosolic calcium level is increased - Rhod-2AM and Fura-2AM, calcium channel blocker reduces death)	V (low calcium reduces death)	V (FITC-VAD-fmk)	38(18)	20	no quantitative data				Annexin-FITC + PI, Fura-2AM, JC-1, Mitotracker Green FM, Rhod-2AM, TUNEL	ann+ general? 39(18)	-	#VALUE!			CFU			regulated by mitochondrial calcium signaling	Candida albicans		V
16	10.1016/j.bbagen.2018.07.028.	https://pubmed.ncbi.nlm.nih.gov/30056100	Molecular mechanism of Arabidopsis thaliana profilins as antifungal proteins.	2018			arabidopsis profilins		AtPFN1 – 10,20 μg/ml; AtPFN2 – 40,80 μg/ml [Depending on the strain and method of obtaining]				bio	protein (small)		V	V		V (H2DCFDA, MitoSOX Red)	n/a			n/a	-		2(1)	1			Annexin-PE + PI, cytochrome C release, TUNEL, DAPI, SEM	68(0)	68	68	for AtPFN2		Sytox Green				Candida (various), molds		v
16	10.1016/j.bbagen.2018.07.028.	https://pubmed.ncbi.nlm.nih.gov/30056100	Molecular mechanism of Arabidopsis thaliana profilins as antifungal proteins.	2018			Arabidopsis thaliana profilins, AtPFN1 and AtPFN2		AtPFN1 – 10,20 μg/ml; AtPFN2 – 40,80 μg/ml [Depending on the strain and method of obtaining]							no (did not induce DNA breaks, did not affect in alteration of cytochrome c level, has high ROS level, no annexin staining)	V		V (H2DCFDA, MitoSOX Red)	n/a			n/a	-		6(0)	6			Annexin-PE + PI, cytochrome C release, TUNEL, DAPI, SEM	0(0)	1	0.166667	10 μg/mL, ROS is present in C. gloeosporioides		Sytox Green				Candida (various), molds		v
457	10.1111/1567-1364.12075.	https://pubmed.ncbi.nlm.nih.gov/24028488	Aspirin-induced apoptosis of yeast cells is associated with mitochondrial superoxide radical accumulation and NAD(P)H oxidation	2013	V		aspirin		15 mM	no	7	Sod2 deficieincy	chem	drug		V	no	n/a	V (MitoSOX Red, DHE, SOD activity (+protein amount), Measurement of mitochondrial NAD(P)H)	V (Sod2 deletion strain is sensitive)			n/a	-		Relative units				Annexin-FITC + PI	Relative units	-	#VALUE!	96 h		PI				Saccharomyces cerevisiae	Ethanol	v
49	10.1099/mic.0.26578-0.	https://pubmed.ncbi.nlm.nih.gov/14702403	Aspirin commits yeast cells to apoptosis depending on carbon source.	2004			aspirin in yp (ethanol)		15 mM	no	7	delta Sod2	chem	drug		V	no		decreased (H2DCFDA)	non-V			n/a	-		32(10)	22			Annexin-FITC + PI	52(10)	42	1.90909			CFU						V
223	10.1016/j.biochi.2016.12.013.	https://pubmed.ncbi.nlm.nih.gov/28027901	Fungicide Bac8c triggers attenuation of mitochondrial homeostasis and caspase-dependent apoptotic death.	2017	V		bac8c (riwviwrr-nh2) peptide		1.6, 3.1, and 6.3 mM, 4 h, 28 C				bio	peptide		V	V	n/a	V (H2DCFDA, lipid peroxidation)	n/a	V (mitochondrial and cytosolic calcium level is increased - Rhod-2AM and Fura-2AM)	n/a	V (FITC-VAD-fmk)	25(?)	25	8(2)	6	4.16667		Annexin-FITC + PI, cytochrome C release, Fura-2AM, JC-1, Rhod-2AM	27(10)	17	2.83333						JC-1 membrane depol; no subG1, no effect on cell cycle, calcium accumulation	Candida albicans		v
581	10.1248/bpb.34.214.	https://pubmed.ncbi.nlm.nih.gov/21415530	Combination of baicalein and Amphotericin B accelerates Candida albicans apoptosis.	2011	V		baicalein + amphotericin b		from 0.0029 to 1.5 μg/ml for AmB and 0.0625 to 32 μg/ml for BE				bio	drug		V	V	n/a	V (H2DCFDA)	n/a			V (CaMCA1 deletion; D2R)	70(?)	70	25(?)	25	2.8		Annexin-FITC + PI	65(?)	65	2.6	4 h						Candida albicans		v
290	10.1016/j.micpath.2015.07.006.	https://pubmed.ncbi.nlm.nih.gov/26169236	In vitro antifungal activity of baicalin against Candida albicans biofilms via apoptotic induction	2015	V		baicalin		CFU: 3.9-2000 µg/mL, extensive chromatin condensation -- 500 and 1000 µg/ml, PI, CaspACE FITC-VAD-FMK - 1000 µg/ml	no	9		bio	flavonoid		V (slight - all hullmarks are weak)	V	n/a	V (DHR 123)	n/a			V (FITC-VAD-fmk) strong membrane localization of staining	no quantitative data		10(3)	7			Annexin-FITC + PI, cytochrome C release, EM, JC-1, TUNEL (also somewhat wierd)	19(0)	19	2.71429			PI			JC-1 membrane depol	Candida albicans		v
523	10.1128/AAC.01846-15.	https://pubmed.ncbi.nlm.nih.gov/27021328/	Berberine Antifungal Activity in Fluconazole-Resistant Pathogenic Yeasts: Action Mechanism Evaluated by Flow Cytometry and Biofilm Growth Inhibition in Candida spp.	2016	V		berberine		0.125 - 64 µg/mL				bio	alkaloid		V ( early)	V		n/a				n/a	-		60(2)	58			Annexin-FITC + PI, Comet assay, therhodamine 123	65(3) general	-	#VALUE!	For 4 MIC		PI	Broth microdilution			Candida spp. and Cryptococcus neoformans		V
655	10.3390/microorganisms7110538.	https://pubmed.ncbi.nlm.nih.gov/31703462	Mitochondria-Mediated Programmed Cell Death in Saccharomyces cerevisiae Induced by Betulinic Acid Is Accelerated by the Deletion of PEP4 Gene.	2019			betulinic acid		20 μg/mL				bio	triterpenoid		V	?	V (pep4 mutant is more sensitive)	V (DHE)					-		1(1) ann-PI+	1			Annexin-FITC + PI, EM, DAPI, TUNEL	8(5) general	-	#VALUE!	WT								V
522	10.1128/AAC.01753-15.	https://pubmed.ncbi.nlm.nih.gov/26856836	Dissecting the Structure-Function Relationship of a Fungicidal Peptide Derived from the Constant Region of Human Immunoglobulins.	2016	V		bioactive igg-derived fc-peptide n10k	30, 60, 120, 240 and 360 m	0-2 μМ				bio	peptide		V	V	V (autophagy enhanced - Muse Autophagy LC3-antibody)	n/a				n/a	-		no quantitative data				Annexin-FITC + PI, EM	60(3) general	-	#VALUE!	For n1a 120 min 1.18 microM		CFU				Candida albicans		v
646	10.3389/fmicb.2017.01182.	https://pubmed.ncbi.nlm.nih.gov/28702011	Bridging the Gap to Non-toxic Fungal Control: Lupinus-Derived Blad-Containing Oligomer as a Novel Candidate to Combat Human Pathogenic Fungi.	2017	V		blad-containing oligomer protein (extracted from plant)		2.4 µM			genome wide screen for S. cerevisiae, most targeted experiments in Candida	bio	protein	metal ions (Fe, Mn, Zn)	V	V		V (H2DCFDA)	n/a			n/a	-		no quantitative data				Annexin-FITC + PI	no quantitative data	-	#VALUE!						ergosterol inhibition	Candida albicans, some Saccharomyces cerevisiae		v
485	10.1111/j.1567-1364.2010.00615.x.	https://pubmed.ncbi.nlm.nih.gov/20345898	The anthracenedione compound bostrycin induces mitochondria-mediated apoptosis in the yeast Saccharomyces cerevisiae.	2010	V		bostrycin		at 30 C in a shaker without light, 20, 40, 80, 120, 160, 200, 240, 280 and 320 μg/mL				chem	anthraquinone	YPEG medium, Aif1 deletion, amiodarone	V	no		V (DHR 123)	V (Amiodarone helps)			no (Yca1 deletion)	-		no quantitative data				Annexin-FITC + PI, DAPI, mito-GFP, Rho123	no quantitative data	-	#VALUE!			CFU, PI				Saccharomyces cerevisiae	YPD	v
77	10.1016/j.ejmech.2020.112139.	https://pubmed.ncbi.nlm.nih.gov/32109777/	Sulfone derivatives enter the cytoplasm of Candida albicans sessile cells		V		bromodichloromethy-4-hydrazinyl-3-nitrophenyl sulfone						chem			no	V	n/a								80				Annexin/PI	3(?)	1	#DIV/0!	4mcg/ml (time n/a)	~100% dead	CFU (MFC)				C. albicans		V
198	10.1016/j.bbagen.2007.09.014.	https://pubmed.ncbi.nlm.nih.gov/17996374	Apoptosis as a mechanism for removal of mutated cells of Saccharomyces cerevisiae: the role of Grx2 under cadmium exposure	2008	V		cadmium sulfate		80 μM	no	10		chem	metal	grx2 deletion attenuates PS externalisation	?	V		V (lipid peroxidation (TBA-RS))	n/a			n/a	-		strange results				Annexin-FITC + PI, DAPI	50(0) ? strange results	-	#VALUE!			PI		Elongated cells?		Saccharomyces cerevisiae		v
183	10.1007/s11274-017-2325-3.	https://pubmed.ncbi.nlm.nih.gov/28748404	Necrotic and apoptotic cell death induced by Captan on Saccharomyces cerevisiae.	2017	V		captan		20 μM				chem	Oxidant		V(some cells)	V		V (DHE)	V (cystein, glutathione - yes, ascorbic acid - no effect)			V (Yca1 deletion) 5% to 25% viability increase			80(2)	78			Annexin-PE + 7-AAD (a bit, not much)	17(0)	17	0.217949			CFU, PI, 7-AAD			both necrosis and apoptosis	Saccharomyces cerevisiae		v
6	10.1002/yea.3167.	https://pubmed.ncbi.nlm.nih.gov/27121326	Role of Aif1 in regulation of cell death under environmental stress in Candida albicans	2016	V		caspofungin		0.08 mg/l, 0.15 mg/l	no	13		bio	Lipopeptide	aif1 deletion (at lower conc of stressor)	V	V	n/a	V (H2DCFDA)	n/a			n/a	-		9(0)	9		V	Annexin-FITC + PI, JC-1	22(1)	21	2.33333	0,08 mg/l		CFU, PI				Candida albicans		v
519	10.1128/AAC.01366-12.	https://pubmed.ncbi.nlm.nih.gov/23114781/	Caspofungin kills Candida albicans by causing both cellular apoptosis and necrosis	2013	V (3 h)		caspofungin	3 h	0.06 µg/ml	no	13		bio	Lipopeptide		V (at subinhibitory concentrations)	V (dose dependent)		V (DHR 123, DHE)				V (D2R)	15(6)	9	30(3)	27	0.333333		Annexin-FITC + PI, DAPI, JC-1, TUNEL	25(1)	24	0.888889	3 h 0,06 microG/ml		MIC	Methylene blue			Candida albicans	SDC	V
363	10.1042/BSR20180119.	https://pubmed.ncbi.nlm.nih.gov/29599127	Programmed cell death in yeast by thionin-like peptide from Capsicum annuum fruits involving activation of caspases and extracellular H(+) flux.	2018	V		cathi (thionin-like peptide, isolated from pepper)			no			bio	peptide		V	? (only photo)		n/a				V (FITC-VAD-fmk)	no quantitative data						Annexin-FITC + PI (SC), Rho123 (СT)				10 microG/ml					Has interesting measurements of H+	Candida tropicalis mostly, Annexin V-FITC + PI in S. cerevisiae		V
106	10.1002/iub.1527.	https://pubmed.ncbi.nlm.nih.gov/27338801/	Cecropin A-induced apoptosis is regulated by ion balance and glutathione antioxidant system in Candida albicans.	2016	V		cecropin a		DAPI, TEM, TUNEL or FACS - 160 μg/mL, 9 h., Annexin-V FITC + PI, 160 μg/mL, 1 h				bio	peptide	pretreatment of ion channel blockers	V	no		V (H2DCFDA)		V (mitochondrial and cytosolic calcium level is increased - Rhod-2AM and Fura-2AM)	n/a	V (FITC-VAD-fmk)	no quantitative data		1 (1)	1			Annexin-FITC + PI, DAPI, JC-1, TUNEL	40	40	40			CFU				Candida albicans		v
77	10.1016/j.ejmech.2020.112139.	https://pubmed.ncbi.nlm.nih.gov/32109777/	Sulfone derivatives enter the cytoplasm of Candida albicans sessile cells		V		chlorodifluoromethyl-4-hydrazinyl-3-nitrophenyl sulfone						chem			no	V	n/a								80				Annexin/PI	3(?)	1	#DIV/0!	0.25mcg/ml (time n/a)	~100% dead	CFU (MFC)				C. albicans		V
403	10.1083/jcb.200310014.	https://pubmed.ncbi.nlm.nih.gov/14970189/	Chronological aging leads to apoptosis in yeast	2004	V		chronological aging		0-30 days	no	16		natural bio	metabolic	Overexpression of YAP1; yca1 deletion increases mortality	V	n/a		V (DHR 123)				V (Yca1 deletion; FITC-VAD-fmk)	68(1)		no quantitative data				Annexin-FITC + PI	no quantitative data	-	#VALUE!			CFU, PI				Saccharomyces cerevisiae	YNB - important	v
406	10.1083/jcb.200604072.	https://pubmed.ncbi.nlm.nih.gov/16818721	Isolation of quiescent and nonquiescent cells from yeast stationary-phase cultures	2006	V		chronological aging in ypd		14 days	no	16	upper fraction	natural bio	metabolic		V (in upper cells in cell suspension)	V (in upper cells in cell suspension)	V (TEM)	V (DHE)				V (Yca1 deletion) accumulates less ROS at some points			27(0)	27			Annexin-FITC + PI, TUNEL	22(0)	22	0.814815	14 d		CFU	FUN-1		two fractions - upper and lower, lower fraction is more viable with time	Saccharomyces cerevisiae	YPD	v
479	10.1111/j.1567-1364.2006.00123.x.	https://pubmed.ncbi.nlm.nih.gov/17156022	Chromosome or chromatin condensation leads to meiosis or apoptosis in stationary yeast (Saccharomyces cerevisiae) cells	2006	V		chronological aging in ypd		5 days	no	16		natural bio	metabolic		V	n/a		V (DHR 123)					-						Annexin (no PI) DAPI co-staining, EM, TUNEL	19(?) general	-	#VALUE!	3 days			FUN-1			Saccharomyces cerevisiae	YPD	V
162	10.1007/s00253-019-10119-3.	https://pubmed.ncbi.nlm.nih.gov/31659418	Cinnamaldehyde inhibits Candida albicans growth by causing apoptosis and its treatment on vulvovaginal candidiasis and oropharyngeal candidiasis	2019	V		cinnamaldehyde		MIC - 0.26 mg/mL, activated the metacaspase - 0.065, 0.13, 0.26, and 0.52 mg/mL	no	85		bio	phenylpropanoid		V (annex/PI very unconvincing)	? (no clear PI signal)		V (H2DCFDA)	n/a	V (mitochondrial and cytosolic calcium level is increased - Fluo3-AM and Rhod-2AM)	n/a	V (FITC-VAD-fmk)	62(3)	59	strange data				Annexin-FITC + PI (VERY BAD DATA), cytochrome release, DAPI, TUNEL	strange data	-	#VALUE!						mitoch and cytosolic Ca2+ increased (Fluo3-AM, Rhod-2AM); JC-1 shows mitoch depolarization			v
461	10.1111/1567-1364.12214.	https://pubmed.ncbi.nlm.nih.gov/25238629	Protection against cisplatin in calorie-restricted Saccharomyces cerevisiae is mediated by the nutrient-sensor proteins Ras2, Tor1, or Sch9 through its target glutathione	2014	V		cisplatin	28°C, 1, 2, and 24 h, 160 rpm	80, 450 µM	no	18	gsh1 deletion	chem	drug (DNA damage)	caloric restriction, Ras2, Sch9, or Tor1 deletions - nutrient sensor proteins; gsh1 deletion (gluthatione deficient) increases death rate, and +2% glucose makes it even worse	V	n/a	n/a	V (Glutathione, lipid peroxidation, aconitase activity)	V (gsh1 deletant is sensitive)			n/a	-						Annexin (no PI), DAPI	50(8) general	-	#VALUE!	2% glucose gsh1 deletion compare to WT		CFU				Saccharomyces cerevisiae	calorie restriction	v
620	10.1590/0037-8682-0114-2017.	https://pubmed.ncbi.nlm.nih.gov/28954074	Insights into the intracellular mechanisms of citronellal in Candida albicans: implications for reactive oxygen species-mediated necrosis, mitochondrial dysfunction, and DNA damage.	2017	V		citronellal		250µg/mL				bio	terpene	ascorbic acid	no? (no annexin signal, but ROS, mitochondrial polarization, methabolic activity inhibition)	?	n/a	V (H2DCFDA, transcript levels of SOD2, CAP1, and GPX2)	V (ascorbic acid)			n/a	-		2(?)	2			Annexin-FITC + PI, DAPI, rhodamin b	0(0)?	1	0.5			CFU, PI	MTT			Candida albicans		v
87	10.1039/C5RA08274A.	-	Albumin stabilized silver nanoparticles–clotrimazole β-cyclodextrin hybrid nanocomposite for enriched anti-fungal activity in normal and drug resistant Candida cells	2015	V		Clotrimazole		6 μg/ml	no	87		chem	drug		V	?	n/a	V (DHR 123)	n/a	n/a	n/a	n/a			?				Annexin-FITC + PI	21 (8) ? not clear is it ann+ general	-				MIC, TEM	growth rate			Candida albicans		V
148	10.1007/s00203-017-1425-7.	https://pubmed.ncbi.nlm.nih.gov/28819786	Yeast caspase-dependent apoptosis in Saccharomyces cerevisiae BY4742 induced by antifungal and potential antitumor agent clotrimazole.	2018			clotrimazole		10 µM, 30 °C, 180 rpm for 3–9 h.	no	87		chem	drug (azole)		V (35%)	V	n/a	n/a	n/a			V (Yca1 deletion; FITC-VAD-fmk)	50 (0) / 4 (0)		30 (6)	24			Annexin-FITC + PI, DAPI, Rho123, TUNEL	20 (10)	10	0.416667			PI	FUN-1		very unclearly written paper, not very convincing annexin data	Saccharomyces cerevisiae		v
87	10.1039/C5RA08274A.	-	Albumin stabilized silver nanoparticles–clotrimazole β-cyclodextrin hybrid nanocomposite for enriched anti-fungal activity in normal and drug resistant Candida cells	2015	V		Clotrimazole AgNPs hybrid nanocomposite.		4 μg/ml				chem	drug + nanoparticles		V	?	n/a	V (DHR 123)	n/a	n/a	n/a	n/a			?				Annexin-FITC + PI	42 (8) not clear is it ann+ general	-				MIC, TEM	growth rate			Candida albicans		V
87	10.1039/C5RA08274A.	-	Albumin stabilized silver nanoparticles–clotrimazole β-cyclodextrin hybrid nanocomposite for enriched anti-fungal activity in normal and drug resistant Candida cells				Clotrimazole-B-cyclodextrin silver nanoparaticles						chem	nanoparticles/drug		?	?													Annexin/PI (unclear data presentation)										Candida spp.
65	10.1371/journal.pone.0004592.	https://pubmed.ncbi.nlm.nih.gov/19240798	The Warburg effect suppresses oxidative stress induced apoptosis in a yeast model for cancer.	2009		V	colony growth (glucose carbon source)		not applicable				bio	metabolic	Rho0, oxa1 deletion, mcm1 deletion (strain incapable of respiration showed better survival)	V	n/a		V (DHE)	V (glutathione, Rho0, oxa1, mcm1 deletion)				-						Annexin (no PI), TUNEL	18(?)	18	#DIV/0!			CFU				Saccharomyces cerevisiae	YNB	v
405	10.1083/jcb.200410064.	https://pubmed.ncbi.nlm.nih.gov/15939758	Physiological regulation of yeast cell death in multicellular colonies is triggered by ammonia.	2005			colony growth (glycerol carbon source)		not applicable				natural bio	metabolic		V	V		V (DHE)				no/V (Yca1 deletion independent, inner side cells in colony are D2R positive)	30(10) ?					no	Annexin (no PI), DAPI, TUNEL	relative units	-	#VALUE!				Bromcresol purple				GMA (3% glycerol, 1% yeast extract, and 2% agar)	v
285	10.1016/j.jfda.2016.12.014.	https://pubmed.ncbi.nlm.nih.gov/29389586/	Evaluation of synergistic anticandidal and apoptotic effects of ferulic acid and caspofungin against Candida albicans.	2018	V		combination of caspofungin and ferulic acid		Apoptotic: 55.7% caspofungin (1 mg/mL), 18.3% ferulic acid (1000 mg/mL) were calculated as 55.7% and 18.3%; necrotic 5.8% caspofungin (1 mg/mL), 51.6% ferulic acid (1000 mg/mL)				chem	Drug		V	V		n/a				n/a	-		63(1)	62			Annexin-FITC + PI	8(0)	8	0.129032			MIC	MTT			Candida albicans	Sabouraud dextrose; also data for Candida glabrata	V
273	10.1016/j.freeradbiomed.2012.03.012.	https://pubmed.ncbi.nlm.nih.gov/22542795/	Coprisin-induced antifungal effects in Candida albicans correlate with apoptotic mechanisms.	2012	V		coprisin		1, 3, and 10 mM				bio	Peptide		V	no		V (DHR 123, HPF)				V (FITC-VAD-fmk) strong signal	no quantitative data		2(5)	1			Annexin-FITC + PI, DPH, JC-1, TUNEL	24(17)	7	7			Time-kill assay, MIC				Candida albicans	YPD	V
641	10.3389/fcimb.2018.00445.	https://pubmed.ncbi.nlm.nih.gov/30662877	Antifungal Activity of Coumarin Against Candida albicans Is Related to Apoptosis.	2019	V		coumarin		0.5, 1.0, and 2.0 mg/mL				chem	drug	Ruthenium Red (mitochondiral Ca-channel inhibitor)	V	no	n/a	V (H2DCFDA)	no (NAC)	V (mitochondrial and cytosolic calcium level is increased - Fluo3-AM and Rhod2-AM, ruthenium helps)	V (low calcium reduces death)	V (FITC-VAD-fmk)	8(0)	8	0(0)	1	8		Annexin-FITC + PI, cytochrome C release, DAPI, TUNEL	18(3)	15	15	2 mg/ml		PI, CFU			JC-1 (membrane depolarization); calcium inhibitor prevents death	Candida albicans		v
654	10.3390/md11114419.	https://pubmed.ncbi.nlm.nih.gov/24217285	Crambescidin-816 acts as a fungicidal with more potency than crambescidin-800 and -830, inducing cell cycle arrest, increased cell size and apoptosis in Saccharomyces cerevisiae.	2013	V		crambescidin		Growth inhibition -100–1000 nM, No growth - 700 and 1000 nM ,				bio	alkaloid		V	no	n/a	n/a	n/a				-		2(4) ann+PI+ no other data	1			Annexin-FITC + PI, JC-1, subG1	35(5)	30	30	1 microM						Saccharomyces cerevisiae		v
362	10.1042/BSR20090151.	https://pubmed.ncbi.nlm.nih.gov/20017731/	Antifungal curcumin induces reactive oxygen species and triggers an early apoptosis but prevents hyphae development by targeting the global repressor TUP1 in Candida albicans.	2010	V (0, 4, 8, 12, 16, 20 and 24 h)		curcumin		37–370 mg/l				chem	Polyphenol	PDTC or ascorbic acid	V	V		V (H2DCFDA)				V (Mca1 deletion)	-		12(4)	8			Annexin-FITC + PI	29(0)	29	3.625			CFU, Time kill assays		prevents hyphae development (independent of ROS status)		Candida (albicans and non-albicans)	YEPD	v
487	10.1111/j.1567-1364.2010.00637.x.	https://pubmed.ncbi.nlm.nih.gov/20528949/	Synergistic anticandidal activity of pure polyphenol curcumin I in combination with azoles and polyenes generates reactive oxygen species leading to apoptosis.	2010	V (4 h)		curcumin i + amphotericin B		23.12 μg/ml				chem	Polyphenol+drug	ascorbic acid	V	V		V (H2DCFDA)				n/a	-		8(2)	6			Annexin-FITC + PI	19(0)	19	3.16667						FICI (fractional inhibitory concentration index)	Candida albicans		V
349	10.1038/s41598-018-29715-w.	https://pubmed.ncbi.nlm.nih.gov/30061724	Rice Defensin OsAFP1 is a New Drug Candidate against Human Pathogenic Fungi.	2018	V (4 h)		defensin (rice defensin osafp1)	0-24 h	16μM (4×MIC)				bio	protein		V	V (massive) for some reason author say than no PI+ cells were observed, but there are plenty of them!	n/a	n/a	n/a			n/a	-		no quantitative data				Annexin-FITC + PI	no quantitative data	-	#VALUE!			CFU, PI	growth rate			Candida albicans		v
468	10.1111/j.1365-2672.2011.05219.x.	https://pubmed.ncbi.nlm.nih.gov/22181064	Sip18 hydrophilin prevents yeast cell death during desiccation stress	2012	V		dehydration + rehydration		desiccated by exposure to dry air at 28C for 20 h, rehydrated at 37C for 30 min	no	21	Genome-wide screen; most tests done with sip18 deletion	phys	osmotic		? (~50% of dead cells are Annex+PI+, other half are A+p- and A-P+	V		V (DHE)	n/a				-		45(25)	20			Annexin-FITC + PI	15(15)	1	0.05			PI						v
591	10.1371/journal.pone.0033324.	https://pubmed.ncbi.nlm.nih.gov/22442684	The STF2p hydrophilin from Saccharomyces cerevisiae is required for dehydration stress tolerance	2012	V		dehydration + rehydration		Desiccated by exposure to dry-air at 28C for 20 h. Re-hydrated into 1 ml final volume of pure water at 37C for 30 min.	no	21		phys	osmotic	Deletion of STF2 promotes the production of reactive oxygen species and apoptotic cell death	?	V		V (DHE )	no (petites and mitoch mutants)				-		47(16)	31			Annexin-FITC + PI, TUNEL	10(17)	1	0.0322581	WT						Saccharomyces cerevisiae		v
474	10.1111/j.1365-2958.2007.05801.x.	https://pubmed.ncbi.nlm.nih.gov/17587229/	An amphibian-derived, cationic, alpha-helical antimicrobial peptide kills yeast by caspase-independent but AIF-dependent programmed cell death.	2007	V		dermaseptins	0-75 m	5.5 μg/ml				bio	Peptide		? (Tunnel positive, mostly pi positive, Dapi doesn't convince)	V		V (H2DCFDA)				no (Yca1 deletion; FAM-DEVD-FMK)	-		No quantitative data			V	Annexin-FITC + PI, DAPI, TUNEL	28 (?) all cells are PI+? No quantitative data for PI	-	#VALUE!			PI, CFU			the appearance of reactive oxygen species and fragmentation of nuclear DNA	Saccharomyces cerevisiae		v
41	10.1074/jbc.M306998200.	https://pubmed.ncbi.nlm.nih.gov/12963726	Schizosaccharomyces pombe cells deficient in triacylglycerols synthesis undergo apoptosis upon entry into the stationary phase	2003	V		diacylglycerol		0.1, 0.2, or 0.3 mM	no	22	plh1 dga1 double deletion	chem	lipid	free radical spin trap TMPO	V (lipoapotosis)	no	n/a	V (DHE)	V (free radical spin trap TMPO)			no (pca1 deletion; FITC-VAD-fmk; )			no quantitative data ("membrane integrity was intact")				Annexin-FITC + PI, DAPI, TUNEL	no quantitative data ("strong fluorescence could be seen in the periphery of about 10% of mutant cells")	-				CFU				Schizosaccaromyces pombe		v
348	10.1038/s41418-017-0014-2.	https://pubmed.ncbi.nlm.nih.gov/29230001/	Diacylglycerol triggers Rim101 pathway-dependent necrosis in yeast: a model for lipotoxicity	2018	V		diacylglycerol		Diacylglycerol acyltransferase knockout strain	no	22		chem	Lipid	Deletion of RIM13 in the TKO background led to increased survival	?	V		V (DHE)	? (galactose instead of glucose helps)			no(Yca1 deletion)	-		59(1)	10		no	Annexin-FITC + PI	1(1)	8	0.8	for wt		PI, CFU				Saccharomyces cerevisiae		v
129	10.1002/yea.1503.	https://pubmed.ncbi.nlm.nih.gov/17534841	Diallyl disulphide depletes glutathione in Candida albicans: oxidative stress-mediated cell death studied by two-photon microscopy.	2007	V (30 min)		diallyl disulphide (an allium sativum (garlic) constituent)		0.5 mM, 30 m				bio and chem	plant extract and its chemical component		V	V		V (CM-H2DCFDA, decreased NAD(P)H)					-		45(5)	40			Annexin-FITC + PI, GSH level, TMRE (for MMP)	35(5) not clear, is it ann+PI-	-	#VALUE!	4 h after treatment		PI	ATPase activity			Candida albicans		v
554	10.1128/mcb.23.1.163-177.2003.	https://pubmed.ncbi.nlm.nih.gov/12482970	Induction of apoptosis by sphingoid long-chain bases in Aspergillus nidulans.	2003	V		dihydrosphingosine (dhs) and phytosphingosine (phs) [ equally effective]		2.5 μg/ml				chem	lipid		V	no		V (DHR 123)	? (TMPO did not prevent DNA fragm, but oligomycin did, both prevent ROS)			no (Yca1 deletion)	-		3(3)	1			Annexin-FITC + PI, CHX, DAPI, gel electrophoresis, TUNEL	50(3) unclear is it Ann+pi-	-	#VALUE!						not clear why they did not test how apoptosis preventing treatments affected viability, not Nuclei condensation etc; ROS not causative	Aspergillus nidulans		v
276	10.1016/j.funbio.2014.02.004.	https://pubmed.ncbi.nlm.nih.gov/24742834	Dill (Anethum graveolens L.) seed essential oil induces Candida albicans apoptosis in a metacaspase-dependent manner.	2014	V		dill seed essential oil		0.625 μl/ml				bio	oil	L-cysteine	V (50% Ann+)	V	n/a	V (by l-cysteine treatment)	V (L-cysteine)			V (FITC-VAD-fmk)	48(0)	48	no quantitative data				Annexin-FITC + PI, cytochrome C release, DAPI, EM	55(0) ?	55	#DIV/0!						TEM (extensive chromatin condensation as aggregates in the nuclear envelope and arranged along the nuclear envelope, which are typical inducer of apoptosis. Fig 2D show that ribosomes falling from endoplasmic reticulum become aggregates. Fig 2BeD all show morphological changes characteristic of karyopyknosis and cytoplasm densification)	Candida albicans		v
312	10.1016/j.pestbp.2018.06.006.	https://pubmed.ncbi.nlm.nih.gov/30033009	Necrotic cell death induced by dithianon on Saccharomyces cerevisiae.	2018	V		dithianon		0 to 4 μM, 180 min, 150 rpm; 28 °C;				chem	Oxidant		no (based on annexin)	V		V (DHE)	V (aox - cystein, glutathion, ascorbic acid)			no (mutations tested, not shown)			81(?)	81			Annexin-PE + 7-AAD (no effect), DiOC6 (shows effect)	1(?)	1	0.0123457			CFU, spot assay			seems to be one of the few direct necrosis papers, but the effect is not via direct membrane permeabilization, however maybe it acts on extracellular SH-groups	Saccharomyces cerevisiae		v
317	10.1016/j.resmic.2012.10.023.	https://pubmed.ncbi.nlm.nih.gov/23142492	High-energy pulse-electron-beam-induced molecular and cellular damage in Saccharomyces cerevisiae.	2013			electron beam		200 Gy				phys	electric		V	V	n/a	V (H2DCFDA)	n/a			V (Ac-DEVD-pNA)	twice		5(0)	5			Annexin-FITC + PI, Comet assay, DAPI	35(0)	35	7	200 Gy		PI, CFU				Saccharomyces cerevisiae		v
350	10.1038/s41598-020-58256-4.	https://pubmed.ncbi.nlm.nih.gov/31988394	Cellular apoptosis and necrosis as therapeutic targets for novel Eugenol Tosylate Congeners against Candida albicans.	2020	V		eugenol tosylate congeners		for ETC-7 0.5xMIC				chem	phenol		V	V (if high concentrations were used)	n/a	n/a	n/a			n/a	-		0(3)	1			Annexin-FITC + PI, cytochrome C release, JC-1, TUNEL	32(2)	30	30	for ETC-7 0.5xMIC		PI				Candida albicans		v
565	10.1128/AAC.00344-11.	https://pubmed.ncbi.nlm.nih.gov/21768514	The quorum-sensing molecule farnesol is a modulator of drug efflux mediated by ABC multidrug transporters and synergizes with drugs in Candida albicans.	2011	V		farnesol in combinations with fluconazole (flc), ketoconazole (ktc), miconazole (mcz), and amphotericin (amb),		100 nM FLC, FAR - 100 μM (was added 5 min before the addition of drugs)				bio	drug (terpene)	ascorbic acid	? (due to ROS accumulation? weak annexin signal)	no	n/a	V (H2DCFDA)	V (ascorbic acid)			n/a	-		4(1)	3			Annexin-FITC + PI	18(0)	18	6	farnesol + fluconazole		CFU	ATPase activity, MMT			Candida albicans		v
386	10.1074/jbc.M111.258798.	https://pubmed.ncbi.nlm.nih.gov/21708942	Phosphatidate phosphatase activity plays key role in protection against fatty acid-induced toxicity in yeast	2011			fatty acids		0.1, 0.25 mM	no	26		bio	lipid	pah1 deletion increase death rate	V (strange results)	V	n/a	n/a				n/a	-		8(?)	8			Annexin-FITC + PI	7(?) unclear is it Ann+pi-	-	#VALUE!			PI	growth rate		apoptosis inducer valproic acid (25 mM) was used to validate the assay (not shown).	Saccharomyces cerevisiae		v
449	10.1099/mic.0.000589	https://pubmed.ncbi.nlm.nih.gov/29393017/	A novel mechanism of fluconazole: fungicidal activity through dose-dependent apoptotic responses in Candida albicans.	2018	V (2 h)		fluconazole		For high dosage (64 microg/ml)	no	27		chem	drug (azole)		V	? (no PI positive cells, but potassium efflux and cell shrinkage were observed)		V (H2DCFDA, lipid peroxidation, MitoSOX Red)	n/a			n/a	-		2(1)	1			Annexin-FITC + PI, cytochrome C release, GSH level, JC-1, TUNEL	32(17)	15	15	For high dosage (64 microg/ml)		CFU, K+ efflux, PI				Candida albicans		V
9	10.1007/s00284-014-0585-9.	https://pubmed.ncbi.nlm.nih.gov/24752490	Formic acid and acetic acid induce a programmed cell death in pathogenic Candida species	2014	V		formic acid		0.1, 0.2 %	no	28		chem	acid		V	no						V (FITC-VAD-fmk)	82 (?)	82	27(?)	27	3.03704		Annexin-FITC + PI, DAPI, Fluorescein FragELTM DNA Fragmentation Detection Kit	60(?)	60	2.22222			CFU, PI				Candida species		v
482	10.1111/j.1567-1364.2008.00375.x.	https://pubmed.ncbi.nlm.nih.gov/18452540/	Formic acid induces Yca1p-independent apoptosis-like cell death in the yeast Saccharomyces cerevisiae	2008	V		formic acid (low conc)	30°C, 40 min with shaking, 120 rpm	60 mM	no	28		chem	Acid		V	no		V (DHR 123, H2DCFDA)				no (Yca1 deletion)	-		no quantitative data				Annexin-FITC + PI, DAPI, Rho123, TUNEL	no quantitative data (good picture though)	-	#VALUE!			CFU				Saccharomyces cerevisiae		v
294	10.1016/j.micres.2016.10.003.	https://pubmed.ncbi.nlm.nih.gov/27825480	Galleria mellonella lysozyme induces apoptotic changes in Candida albicans cells.	2016	V		g. mellonella (honeycomb moth) lysozyme	37°С, 1–5 h	0.5 μM				bio	protein	potassium channel blocker (works only for yeast protoplast)	V	V	n/a	n/a	n/a			n/a	-		no quantitative data				Annexin-FITC + PI, JC-1, TUNEL	no quantitative data	-	#VALUE!			CFU	FUN-1, calcoflour White		unconvincing	Candida albicans		v
660	10.3892/mmr.2011.427.	https://pubmed.ncbi.nlm.nih.gov/21468577	Gefitinib induces mitochondrial-dependent apoptosis in Saccharomyces cerevisiae.	2011	V		gefitinib		CFU: 0, 5, 10, 15, 25, 30 µM , ∆Ψ, ROS, TUNEL, PI, FITC-labeled annexin V - 15 µM, mitochondrial-dependent apoptosis - 15 µM; 30 µM,				chem	drug (EGFR inhibitor)	Cyc3 deletion	V	V		V (H2DCFDA)	V (Rho0 resistant)			n/a	-		7(0) unclear is it general PI+				Annexin-FITC + PI, PSI deletion goes down, TUNEL	40(3) unclear is it ann+PI-	-	#VALUE!									v
427	10.1093/femsyr/foz019.	https://pubmed.ncbi.nlm.nih.gov/30785621	Glucose causes primary necrosis in exponentially grown yeast Saccharomyces cerevisiae	2019	V		glucose	30°C, 1 h	Annexin V/PI: 100 mM; DHR - 2 M; DAPI: 100 mM	no	30		bio	metabolic (SICD)		no	V		V (DHR 123)	V (ascorbic acid and glutathione)				-		18(1)	17			Annexin-FITC + PI, DAPI	1(1)	1	0.0588235	60 min		CFU, PI				Saccharomyces cerevisiae		v
417	10.1091/mbc.E16-05-0281.	https://pubmed.ncbi.nlm.nih.gov/27708136/	Glutathione depletion activates the yeast vacuolar transient receptor potential channel, Yvc1p, by reversible glutathionylation of specific cysteines.	2016			glutathione depletion		not applicable				bio	metabolic	Cch1p and Yvc1p deletion, +BAPTA-AM (the intracellular calcium chelator, can control free cytoplasmic Ca2+ at low levels)	V	V		n/a		V (can be rescued by deletions in the two channels that pump calcium into the cytoplasm (Cch1p and Yvc1p) and by intracellular calcium chelator BAPTA-AM)	V (low calcium reduces death)	n/a	-		20(?)	20			Annexin-FITC + PI, TUNEL	57(?) ann+ general?	-	#VALUE!							Saccharomyces cerevisiae		v
297	10.1016/j.micres.2017.11.003.	https://pubmed.ncbi.nlm.nih.gov/29458866/	Reactive oxygen species-independent apoptotic pathway by gold nanoparticles in Candida albicans	2018	V		gold nanoparticles	28°C, 4 h	MIC - 32 μg/ml	no	31		phys	Nanoparticles	NAC doesnt help	V	no	n/a	no (H2DCFDA, MitoSOX Red)	no(NAC doesnt help)	V (mitochondrial calcium level is increased - Rhod-2AM)	n/a	V (FITC-VAD-fmk)	36(17)	19	3(4)	1	19		Annexin-FITC + PI, cytochrome C release, DAPI, JC-1, Mitotracker Green FM, Rhod-2AM, TUNEL	26(12)	14	14			PI				Candida albicans	YPD	V
415	10.1091/mbc.e07-02-0118.	https://pubmed.ncbi.nlm.nih.gov/17615299	Yeast cells lacking the CIT1-encoded mitochondrial citrate synthase are hypersusceptible to heat- or aging-induced apoptosis	2007	V		heat shock		50°C	no	33	cit1 deletion	phys	temperature	Tiron, a cell-permeable ROS scavenger (partly)	V	V	n/a	V (H2DCFDA)	V (Tiron, a cell-permeable ROS scavenger (partly))			V (Yca1 deletion) or inhibition of Yca1 activity							Annexin-FITC + PI, GSH level, DAPI, TUNEL	no quantitative data	-				CFU, PI			DAPI results (quantitative)	Saccharomyces cerevisiae		v
98	10.3390/microorganisms8040585.	https://pubmed.ncbi.nlm.nih.gov/32316661/	Human Antimicrobial Peptide Hepcidin 25-Induced Apoptosis in Candida albicans	2020			Hepcidin 25	90 min	50 μg/ml	no	71		bio	Peptide	5 mM NaN3 for 1 h or 50 μM CCCP for 2 h at 30 °C to deplete cellular ATP and chilling to 4 degrees helps	? (Ann negative - only pi+Ann+, mito depol positive, metacaspase positive, TUNEL positive)	V		V (DHE, HPF)	V (Cu chelator BCS lowers ROS and death rate)			V (FITC-VAD-FMK)	arbitrary units		97(1)	96			TUNEL, Annexin-FITC + PI, DiOC6(3)	0(0)	0			3	CFU, PI, calcein leakage			The same situation if lower concentration was used	Candida albicans		V
98	10.3390/microorganisms8040585.	https://pubmed.ncbi.nlm.nih.gov/32316661/	Human Antimicrobial Peptide Hepcidin 25-Induced Apoptosis in Candida albicans	2020			Hepcidin 25			no	71		bio	peptide	preincubation NaN3, preincubation CCCP, cold (4C), Bathocuproinedisulfonic acid (copper chelator)	?	V			DHE, HPF	n/a			FITC-VAD-FMK (probably lots of PI+FVF+)	unclear, close to 100% in highest conc	97(3)	94	25, 60, 80, 95%		Annexin/PI, FITC-VAD-FMK, TUNEL	0(0)	0		6.25-50 mcg/ml (2x step) ,37 °C for 90 min	70;50;20;5% (6.25-50 mcg/ml, 2x)	CFU, PI			DiOC6(3), TMRM (tetramethylrhodamine)	Candida albicans		V
184	10.1007/s11274-017-2368-5.	https://pubmed.ncbi.nlm.nih.gov/29080032	Anticandidal activity of hetero-dinuclear copper(II) Mn(II) Schiff base and its potential action of the mechanism.	2017	V		hetero-dinuclear copper(ii) mn(ii) schiff base		Late apoptotic and necrotic cell populations were found to increase with increasing concentration (11.25, 22.5 and 45 µM)				chem	metal		? (no annexin positive phenotype)	V		V (H2DCFDA)	n/a				-		14(2)	12			Annexin-FITC + PI, EM	0(0)	1	0.0833333	45 microM		PI				Candida albicans		v
501	10.1111/jam.12633.	https://pubmed.ncbi.nlm.nih.gov/25176011	Hibicuslide C-induced cell death in Candida albicans involves apoptosis mechanism.	2014	V		hibicuslide c		21*6 μmol/l, 2 h, 28°C				bio	plant extract	NAC	V	V	n/a	V (DHR 123, HPF)	V (NAC)	V (mitochondrial and cytosolic calcium level is increased - Rhod-2AM and Fura-2AM, deletion of Mid1 (calcium channel) helps, but BAPTA doesnt help)	? (channel mutant reduces death, chelator does not)	V (FITC-VAD-fmk)	33(18)	15	12(2)	10	1.5		Annexin-FITC + PI, cytochrome C release, Fura-2AM, JC-1, Rhod-2AM, TUNEL	32(4)	28	2.8	2 h		PI			increase in intracellular calcium level	Candida albicans		v
609	10.1371/journal.pone.0172228.	https://pubmed.ncbi.nlm.nih.gov/28192489	Honokiol induces reactive oxygen species-mediated apoptosis in Candida albicans through mitochondrial dysfunction.	2017	V		honokiol (+ cu, zn-sod inhibitor n,n0-diethyldithiocarbamate - worsen the effect)		32 microg/ml, 4 h				chem	alcohol		V	V	n/a	V (Lipid peroxidation, protein carbonylation, SOD activity, GPX activity, and catalase activity, gene expression leveles (SOD1, SOD2, SOD3, SOD4, SOD5, SOD6 and ACT1))	V (honokiol was more strong against strain CP1, where honokiol induced the most ROS when compared with other Candida strains. However, strain CT2 showed the least sensitivity to honokiol as it induced the least ROS, suggesting a clear relationship to its growth inhibitory effects. So, honocoil killing effect is likely due to ROS production.)			n/a	-		5(1)	4			Annexin-FITC + PI, JC-1	40(0)	40	10	4 h 32 microg/ml		PI, CFU	growth rate			Candida albicans		v
199	10.1016/j.bbagen.2008.03.014.	https://pubmed.ncbi.nlm.nih.gov/18445488	Antiapoptotic role of S-adenosyl-l-methionine against hydrochloric acid induced cell death in Saccharomyces cerevisiae	2008	V		hydrochloric acid	pH ~2, up to 6 h	10 mM	no	37		chem	acid	cycloheximide, AdoMet and N-acetylcystein, but adenosyl di-aldehyde increases mortality	V	V	n/a	V (H2DCFDA, lipid peroxidattion, SOD activity)	V (AdoMet and N-acetylcystein)			n/a	-		25(?) authors say, that necrosis is due to direct effect of HCl - remains constant through hours	25			Annexin-FITC + PI, AO, CHX, DAPI, EM, ETBR, GSH level, JC-1	28(?)	28	1.12	6 h		PI, CFU			good explanation of apoptotic features on TEM analysis, + (Exposure of stationary phase cells of Saccharomyces cerevisiae to 10 mM HCl (pH ~2) resulted in cell death as a function of time (up to 6 h) with most (about 40%–65%) of the cells showing apoptotic features including chromatin condensation along the nuclear envelope, exposure of phosphatidylserine on the outer leaflet of cytoplasmic membr…	Saccharomyces cerevisiae		v
6	10.1002/yea.3167.	https://pubmed.ncbi.nlm.nih.gov/27121326	Role of Aif1 in regulation of cell death under environmental stress in Candida albicans	2016	V		hydrogen peroxide		2 mM, 5 mM	no	38		chem	Oxidant	aif1 deletion (at lower conc of stressor, no or reverse effect at higher concs)	V	V	n/a	V (H2DCFDA)	n/a			n/a	-		10(0)	10		V	Annexin-FITC + PI, JC-1	20(1)	19	1.9	5 mM		CFU, PI				Candida albicans		v
38	10.4161/cc.26885.	https://pubmed.ncbi.nlm.nih.gov/24196447	Macromitophagy, neutral lipids synthesis, and peroxisomal fatty acid oxidation protect yeast from "liponecrosis", a previously unknown form of programmed cell death	2014	V		hydrogen peroxide		0.5 mM - 2.5 mM	no	38		chem	Oxidant	atg32 mutation increases nucleus fragmentation and PS externalisation	V	no	V (atg32 mutant more sensitive)	n/a				n/a	-		5(2)	3			Annexin-FITC + PI, DAPI, EM	60(2)	58	19.3333	2.5 mM 1 day		CFU, PI				Saccharomyces cerevisiae		v
39	10.1073/pnas.2332326100.	https://pubmed.ncbi.nlm.nih.gov/14623979	Apoptosis induced by environmental stresses and amphotericin B in Candida albicans	2003	V		hydrogen peroxide	pH 3	CFU: 0–50 mM, Apoptotic Markers: 2.5 mM, TUNEL - 5 mM	no	38		chem	Oxidant		V	V	n/a	V (DHR 123)	n/a			n/a	-		10(0)	10			Annexin-FITC + PI, EM, TUNEL	35(1)	34	3.4	5 mM						Candida albicans		v
50	10.1101/gad.1247904.	https://pubmed.ncbi.nlm.nih.gov/15520274	Mitochondrial fission proteins regulate programmed cell death in yeast	2004	V		hydrogen peroxide	4 h	2.5 mM	no	38	Fis1 deletion	chem	Oxidant	knockouts of dnm1 (mitochondrial fission protein) and mdv1, Bcl-xL expressing	V	V	V (dnm1 knock-out - mitochondrial fragmentation, degradation by vacuoles)	n/a				V (Yca1 deletion; DEVD-CHO)							Annexin (no PI)	40 ann negative (90)	-				CFU	trypan blue, FUN-1		anti-death activity of yeast Fis1	Saccharomyces cerevisiae		v
63	10.1371/journal.pgen.1000524.	https://pubmed.ncbi.nlm.nih.gov/19543365	Peroxiredoxin Tsa1 is the key peroxidase suppressing genome instability and protecting against cell death in Saccharomyces cerevisiae	2009	V		hydrogen peroxide		0.4 mM, 0.7 mM	no	38		chem	Oxidant		V	V	n/a	n/a				n/a	-		37(2)	35			Annexin-FITC + PI	21(7)	14	0.4	5 mM					nice figures for annexin results explanaton	saccharomyces Saccharomyces cerevisiaeevisiae		v
115	10.1091/mbc.e07-11-1113.	https://pubmed.ncbi.nlm.nih.gov/18321989	Cleavage of Mcd1 by caspase-like protease Esp1 promotes apoptosis in budding yeast	2008	V		hydrogen peroxide	1 h	5 mM	no	38	Mcd1-C40aa overexpression (the small fragment of C-terminal Mcd1)	chem	Oxidant	Mcd1 overexpression, dependent on Cyc1, independent of Nuc1	V	n/a	n/a	V (MitoTracker Red CMRos)	n/a			V (Z-VAD-fmk)	no quantitative data		no quantitative data			no	Annexin-FITC + PI, DAPI	no quantitative data ("20% of cells showed markers of apoptotic cell death")	-	#VALUE!			CFU				Saccharomyces cerevisiae		v
229	10.1016/j.cell.2004.11.016.	https://pubmed.ncbi.nlm.nih.gov/15652479	Sterile 20 kinase phosphorylates histone H2B at serine 10 during hydrogen peroxide-induced apoptosis in S. cerevisiae	2005	V		hydrogen peroxide	200 min	1 mM	no	38		chem	Oxidant	H2B S10A mutants, STE20 Deletion Mutants	V	V	n/a	n/a	n/a			V (Yca1 deletion)	-		10(10)	1			Annexin-FITC + PI, DAPI, TUNEL	78(?) unclear is it Ann+pi-	-	#VALUE!			Phloxine B, CFU			yeast containing a deletion of Ste20 kinase (ste20) were resistant to cell death elicited by pheromone treatment (another paper)	Saccharomyces cerevisiae		v
301	10.1016/j.molcel.2006.09.008.	https://pubmed.ncbi.nlm.nih.gov/17052455/	Histone H2B deacetylation at lysine 11 is required for yeast apoptosis induced by phosphorylation of H2B at serine 10	2006	V (200 min)		hydrogen peroxide		1 mM	no	38		chem	Oxidant	Disturbance of deacetylation of Histone H2B (H2B K11Q mutant)	V (early)	V		n/a				n/a	-						Annexin(no PI), DAPI, TUNEL	75(?) experiment without PI. so unclear is it Ann+pi-	-	#VALUE!			CFU, Phloxine B				Saccharomyces cerevisiae		v
302	10.1016/j.molcel.2006.12.021.	https://pubmed.ncbi.nlm.nih.gov/17244531/	Endonuclease G regulates budding yeast life and death	2007	V		hydrogen peroxide		0.4 mM	no	38		chem	Oxidant	nuc 1 deletion increases death rate and diminishes apoptotic death but enhances necrotic death (on glucose containing medium). nuc1 deletion helps very much if medium with glycerol was used. Glycerol as carbon sourse lowers death rate in WT as well	V	V		V (DHE)				no (Yca1 deletion)	-		21(?)	21		no	Annexin-FITC + PI, TUNEL	7(?)	7	0.333333			CFU			Nuc1p expression killed about 50% of the cells upon treatment with acetic acid (data not shown) and about 33% upon exposure to 0.4 mM H2O2 (Figure 1C)			v
373	10.1073/pnas.0508120102.	https://pubmed.ncbi.nlm.nih.gov/16301538/	Knockout of caspase-like gene, YCA1, abrogates apoptosis and elevates oxidized proteins in Saccharomyces cerevisiae	2005	V		hydrogen peroxide	30°C, 4 h	0, 0.5, or 5 mM	no	38		chem	Oxidant		V	n/a		n/a				V (Yca1 deletion)	-		no quantitative data was shown				Annexin-FITC + PI, TUNEL, 20S Proteasome Activity	no quantitative data was shown	-	#VALUE!							Saccharomyces cerevisiae
409	10.1089/ars.2012.4597.	https://pubmed.ncbi.nlm.nih.gov/22770501	Oxidation of the yeast mitochondrial thioredoxin promotes cell death	2013	V		hydrogen peroxide	4 h	1, 10 mM	no	38	trr2 glr1 double deletion	chem	Oxidant	complete loss of TRX3 or mutation of its active site Cys residues, the death rate is high only if cultivated on YEPGE	V (in glr1 trr2 during respiration)	V (in glr1trr2trx3, glr1 and trr2 during respiration)	n/a	V (oxidation-sensitive green fluorescent protein probes (cytosolic rxYFP, matrix rxYFP, IMS rxYFP))	V (trr2 glr1 double mutant is sensitive to stres - trr2 and glr1 are components of defence to oxidative stress)			V (Yca1 deletion)			9(2)	7			Annexin-FITC + PI, TUNEL	25(5) ann+ general?	-				CFU				Saccharomyces cerevisiae	YEPGE (etanol, glycerol) and YPD	v
116	10.1093/oxfordjournals.jbchem.a003153.	https://pubmed.ncbi.nlm.nih.gov/11983076	Phosphoinositide 3-OH kinase/protein kinase B inhibits apoptotic cell death induced by reactive oxygen species in Saccharomyces cerevisiae	2002	V (2 h)		hydrogen peroxide (+ ursolic acid - as antioxidant blocks apoptosis, and + wortmannin enhances it)	2 h	100 mM	no	38		chem	Oxidant		V			V (H2DCFDA) less ros for ursolic acid					-		no quantitative data				AO/EtBr, Annexin-FITC + PI, TUNEL	no quantitative data	-	#VALUE!						Ursolic acid blocks the production of intracellular radicals and apoptotic cell death elicited by H2O2 in S. cerevisiae.	Saccharomyces cerevisiae		V
388	10.1074/jbc.M112.375360.	https://pubmed.ncbi.nlm.nih.gov/23105103	Involvement of GDH3-encoded NADP+-dependent glutamate dehydrogenase in yeast cell resistance to stress-induced apoptosis in stationary phase cells	2012	V		hydrogen peroxide in stationary phase and chronological aging	1 h	1 mM	no	38		chem	Oxidant		V	no							-		no quantitative data				Annexin-FITC + PI, DAPI, TUNEL,	no quantitative data	-	#VALUE!			PI				Saccharomyces cerevisiae		v
319	10.1016/j.saa.2006.07.035.	https://pubmed.ncbi.nlm.nih.gov/16949859	Study the oxidative injury of yeast cells by NADH autofluorescence	2007	V		hydrogen peroxide, onoo-	12 h	apoptic - 6 mM, necrotic - 12 mM	no	38		chem	Oxidant		V	V		n/a	n/a				-		relative units				AO/EtBr, Annexin-FITC + PI	relative units	-	#VALUE!			PI				Saccharomyces cerevisiae		v
670	10.4161/cc.24801.	https://pubmed.ncbi.nlm.nih.gov/23656787	The cell death protease Kex1p is essential for hypochlorite-induced apoptosis in yeast	2013	V		hypochlorous acid		260–340 μM	no	39		chem	Oxidant	Nuc1p, Ybh3p, Nma111p deletion	V (about 10% Ann+PI- cells, 30% TUNEL positive cells)	V	no (pep4 is not involved)	V (DHE)	V (ROS scavengers (glutathione and N-acetyl-cysteine) pretreatment - nearly 100% recovery for NAc and 85% for GSH)			no (Yca1 deletion)	-		53(12)	41		no	Annexin-FITC + PI, TUNEL	7(1) big amount of ann+PI+ though	-	#VALUE!			CFU, PI			hypochlorous acid induced apoptosis	Saccharomyces cerevisiae		v
203	10.1016/j.bbagen.2013.07.016.	https://pubmed.ncbi.nlm.nih.gov/23876294/	Mechanism of action of novel synthetic dodecapeptides against Candida albicans.	2013	V (predetermined time points (4, 8, 12, 16, and 24 h)		ij2, ij3, ij4 peptides		A lot of data, depends on the strain			fluconazole sensitive and resistant clinical isolates	bio	peptides	ascorbic acid	no? authors say yes	V		V (H2DCFDA)	V (ascorbic acid)			n/a	-		100(9)	91			Annexin-FITC + PI, DAPI, Time kill assay	0(0)	1	0.010989	for IJ4 protein		CFU, PI				Candida albicans		V
580	10.1248/bpb.34.1602.	https://pubmed.ncbi.nlm.nih.gov/21963502/	Indole-3-carbinol generates reactive oxygen species and induces apoptosis.	2011	V (1 h)		indole-3-carbinol		70 μM, 2 h, 28 °C				chem	Indole-3-methanol	thiourea and trehalose	V	no		V (DHR 123)				V (FITC-VAD-fmk)	quantitative data not shown		no quantitative data				Annexin-FITC + PI, DiOC6,TUNEL	no quantitative data	-	#VALUE!							Candida albicans		V
397	10.1080/10715762.2017.1407412.	https://pubmed.ncbi.nlm.nih.gov/29157011	Reactive oxygen species modulate itraconazole-induced apoptosis via mitochondrial disruption in Candida albicans.	2018	V		itraconazole		2 µg/ml, 2h, 28 °C				chem	drug (azole)	NAC	V (bad annex data, other methods seem ok)	no	n/a	V (H2DCFDA, lipid peroxidation)	V (NAC)	V (mitochondrial calcium level is increased - Rhod-2AM)	n/a	V (FITC-VAD-fmk)	no quantitative data (cant find the figures, no explanations in the text		no quantitative data (cant find the figures, no explanations in the text				Annexin-FITC + PI (BAD DATA), cytochrome c release, TUNEL, JC-1	no quantitative data (cant find the figures, no explanations in the text	-	#VALUE!			PI			Potassium leakage, GSH/GSSG ratio, low PI, high K+ leakage	Candida albicans		v
404	10.1083/jcb.200408071.	https://pubmed.ncbi.nlm.nih.gov/15668299	Viral killer toxins induce caspase-mediated apoptosis in yeast.	2005	V		killers:k1,k2, zygocin	20°С, 10 h	6 pm/l				bio	protein (viral)		V	V		V (DHR 123)	V (gsh1 deletion more sensitive)			V (Yca1 deletion)	-		10(?)	10			Annexin-FITC + PI, DAPI	20(?) unclear is it ann+PI-	-	#VALUE!						gsh1 deletion и Yca1 deletion affect apoptosis	Saccharomyces cerevisiae		v
130	10.1002/yea.1592.	https://pubmed.ncbi.nlm.nih.gov/18437704	Induction of apoptosis in yeast by L-amino acid oxidase from the Malayan pit viper Calloselasma rhodostoma.	2008	V		l-amino acid oxidase		1.2 µM, 4 h				bio	protein		V	no		V (DHR 123)					-		no quantitative data				Annexin-FITC + PI, TUNEL	no quantitative data	-	#VALUE!			PI				Saccharomyces cerevisiae		v
521	10.1128/AAC.01597-07.	https://pubmed.ncbi.nlm.nih.gov/18710913/	Human lactoferrin induces apoptosis-like cell death in Candida albicans: critical role of K+-channel-mediated K+ efflux	2008	V (3 h)		lactoferrin (human)	37°C, 90 m	5 μM	no	42		bio	protein (Iron-binding glycoprotein)	preincubation with tetraethylammonium (ion channel blocking agent), partly with sordarin and erythromycin (protein synthesis inhibitors)	V	no		V (DHR 123)				n/a	-		5(5)	1			Annexin-FITC + PI, DAPI, Rho123, TUNEL	23(?) general?	-	#VALUE!			MIC, PI				Candida albicans	SDB	v
528	10.1128/AAC.03130-15.	https://pubmed.ncbi.nlm.nih.gov/27139463/	Antifungal Mechanism of Action of Lactoferrin: Identification of H+-ATPase (P3A-Type) as a New Apoptotic-Cell Membrane Receptor	2016	V (2 h)		lactoferrin (human)		Oxygen consumption - 25 µM, Far-Western blotting - 1 mg/ml	no	42		bio	protein (Iron-binding glycoprotein)	Oligomycin, a specific inhibitor of the mitochondrial F-type ATPase proton pump (mtATPase)	V	no							-		5(?)	5			Annexin-FITC + PI, TUNEL	21(?) unclear is it Ann+pi-	-	#VALUE!							Candida albicans, Candida glabrata, Saccharomyces cerevisiae	SDB	v
76	10.4161/auto.19314.	https://pubmed.ncbi.nlm.nih.gov/22361650	Autophagy proteins play cytoprotective and cytocidal roles in leucine starvation-induced cell death in Saccharomyces cerevisiae	2012	V		leu starvation		SD-L	no	43	autophagy mutants	bio	metabolic		V	V	V (atg mutants more sensitive)					V (Yca1 deletion)	-		9(16)	1			Annexin-FITC + PI	4(9)	1	1	for atg15 mutant						Saccharomyces cerevisiae		v
300	10.1016/j.mito.2018.07.003.	https://pubmed.ncbi.nlm.nih.gov/30026131	Chebulinic acid and Boeravinone B act as anti-aging and anti-apoptosis phyto-molecules during oxidative stress.	2019	V		malachite green	1, 2 h	1 μM				chem	Oxidant	Chebulinic acid and Boeravinone B - natural antioxidants	V	V	n/a	V (H2DCFDA)	V (Chebulinic acid and Boeravinone B - natural antioxidants - help)			V (DEVD-aminoluciferin substrate + luciferase)	9(4)		no quantitative data				Annexin-FITC + PI, DAPI	no quantitative data	-	#VALUE!			CFU	growth rate			Saccharomyces cerevisiae		v
174	10.1007/s10495-016-1251-4.	https://pubmed.ncbi.nlm.nih.gov/27160815	The fungicide Mancozeb induces metacaspase-dependent apoptotic cell death in Saccharomyces cerevisiae BY4741.	2016	V		mancozeb (mz), a mixture of ethylene-bis-dithiocarbamate manganese and zinc salts		100 μM, 48 and 72 h incubation, 28 C, pH 7.4				chem	metal		V	no		V (DHE, H2DCFDA, DHR 123)	n/a			V (Yca1 deletion) very strong effect			5(1)	4			Annexin-PE + 7-AAD, DiOC6, PI negative death	54(4)	50	12.5			CFU, PI		Cell cycle unchanged	DiOC6 mitoch hyperpolarization, no SubG0!	Saccharomyces cerevisiae		v
12	10.1007/s10495-016-1254-1.	https://pubmed.ncbi.nlm.nih.gov/27207682	Scolopendin 2 leads to cellular stress response in Candida albicans	2016	V		melittin		2.5 μM	no	46		bio	peptide		V	V	n/a	V (H2DCFDA, lipid peroxidation)	n/a	V (mitochondrial and cytosolic calcium level is increased - Rhod-2AM and Fura-2AM)	n/a	V (FITC-VAD-fmk)	52 (25)	27	15(1)	14	1.92857		Annexin-FITC + PI, DAPI, Fura-2AM, GSH level, JC-1, Rhod-2AM, TUNEL	37(3)	34	2.42857			CFU			Calcium accumulation in the cytosol and mitochondria	Candida albicans		v
213	10.1016/j.bbrc.2010.02.138.	https://pubmed.ncbi.nlm.nih.gov/20188067/	Melittin induces apoptotic features in Candida albicans	2010	V( 2 h 30 min)		melittin		2.5 μM	no	46		bio	peptide		V (early)	V		V (DHR 123)				n/a	-		40(?)	40			Annexin-FITC + PI, DAPI, TUNEL	12(?)	12	0.3			PI				Candida albicans		V
274	10.1016/j.funbio.2011.01.001.	https://pubmed.ncbi.nlm.nih.gov/21354537	Metergoline-induced cell death in Candida krusei.	2011	V		metergoline		16 μg/ml				chem	drug		V	V		V (H2DCFDA)	? (ascorbic acid reduces ROS, but no data on survival)				-		84(7)	77			Annexin-FITC + PI, JC-1, TUNEL	10(1)	9	0.116883	16 microg/ml		PI				Candida krusei		v
428	10.1093/jac/dkq019.	https://pubmed.ncbi.nlm.nih.gov/20130024/	Fungicidal activity of miconazole against Candida spp. biofilms	2010	V		miconazole		5 mM	no	51		chem	drug (azole)	Ascorbic acid (reduced ROS, but didnt increase the number of CFU)	no	V		V (H2DCFDA)				n/a	-						Annexin-CY3	Strange way to measure apoptosis	-	#VALUE!			MIC				Candida albicans	Sabouraud dextrose	V
668	10.4161/cc.10.22.18212.	https://pubmed.ncbi.nlm.nih.gov/22071627	Ceramide triggers metacaspase-independent mitochondrial cell death in yeast.	2011	V		n-acetyl-d-sphingosine		20 μM				bio	lipid		?	V		V (DHE)	Rho0 resistant			no (Yca1 deletion)	-		39(8)	31			Annexin-FITC + PI	12(12) big amount of ann+PI+ though	-	#VALUE!									v
287	10.1016/j.jhazmat.2016.07.049.	https://pubmed.ncbi.nlm.nih.gov/27475463	Toxicological effects of multi-walled carbon nanotubes on Saccharomyces cerevisiae: The uptake kinetics and mechanisms and the toxic responses.	2016	V		nanotubes		600 mg/l				phys	nanoparticles	Nma111 deletion, Nuc1 deletion	V	V		no (H2DCFDA) weak				V (Yca1 deletion)	-		16(5)	11			Annexin-FITC + PI	7(2)	5	0.454545	600 mg/l			Trypan blue			Saccharomyces cerevisiae		v
237	10.1016/j.ejmech.2018.12.044.	https://pubmed.ncbi.nlm.nih.gov/30594027	Synthesis of tetrazole derivatives bearing pyrrolidine scaffold and evaluation of their antifungal activity against Candida albicans.	2019	V		new tetrazole derivatives bearing pyrrolidine moiety		46.05 µM resulted in the accidental death (necrosis)				chem	drug (azole)		no	V		V (H2DCFDA) low	n/a			n/a	-		95(0)	95			Annexin-FITC + PI	0(0)	1	0.0105263			PI, CFU				Candida albicans		v
336	10.1021/acs.chemrestox.8b00265.	https://pubmed.ncbi.nlm.nih.gov/30656935	Nickel Oxide Nanoparticles Trigger Caspase- and Mitochondria-Dependent Apoptosis in the Yeast Saccharomyces cerevisiae	2019	V		nickel oxide (nio) nanoparticles	30°C, 150 rpm for ≤48 h.	100 mg/L	no	54		chem	nanoparticles		V	no	n/a	n/a	n/a			V (Yca1 deletion)	-		no quantitative data			V	Annexin-FITC + PI, DAPI	30(1)	29	#DIV/0!	24 h		CFU, PI, DiBAC4(3)				Saccharomyces cerevisiae		v
527	10.1128/AAC.02659-15.	https://pubmed.ncbi.nlm.nih.gov/26810653/	Sustained Nitric Oxide-Releasing Nanoparticles Induce Cell Death in Candida albicans Yeast and Hyphal Cells, Preventing Biofilm Formation In Vitro and in a Rodent Central Venous Catheter Model.	2016	V		nitric oxide releasing nanoparticles		0.08 to 5 mg/mL				phys	nanoparticles		V	V							-		48(0)	48			Annexin-FITC + PI	50(0)	50	1.04167			CFU, Susceptibilities of fungal biofilms, XTT				Candida albicans		v
76	10.4161/auto.19314.	https://pubmed.ncbi.nlm.nih.gov/22361650	Autophagy proteins play cytoprotective and cytocidal roles in leucine starvation-induced cell death in Saccharomyces cerevisiae	2012	V		nitrogen starvation	0-12 d	0-12 d	no	55	atg8 deletion	bio	metabolic		no	V	V (atg mutants more sensitive)					no (Yca1 deletion)	-		12(1)	3			Annexin-FITC + PI	1(1)	1	0.333333							Saccharomyces cerevisiae		v
76	10.4161/auto.19314.	https://pubmed.ncbi.nlm.nih.gov/22361650	Autophagy proteins play cytoprotective and cytocidal roles in leucine starvation-induced cell death in Saccharomyces cerevisiae	2012	V		nitrogen starvation		SD-N	no	55	atg15 deletion	bio	metabolic		V	V	V (atg mutants more sensitive)					no (Yca1 deletion)	-		4(1)	3			Annexin-FITC + PI	6(1)	5	1.66667							Saccharomyces cerevisiae		v
494	10.1111/j.1574-6968.2009.01869.x.	https://pubmed.ncbi.nlm.nih.gov/20030721/	Skn1 and Ipt1 negatively regulate autophagy in Saccharomyces cerevisiae	2010	V		nitrogen starvation	4 h	shifted to SD-N medium	no	55	ipt1 deletion, skn1 deletion	bio	metabolic		V	V	V (Pho8Delta60 assay: increased autophagy in mutants)	n/a				n/a	-		10(4)	6			Annexin-FITC + PI, alkaline phosphatase activity of Pho8D60, TUNEL,	10(8)	2	0.333333	For ipt1 deletion						Saccharomyces cerevisiae		v
246	10.1016/j.febslet.2010.04.029.	https://pubmed.ncbi.nlm.nih.gov/20399776	Nocodazole induces mitotic cell death with apoptotic-like features in Saccharomyces cerevisiae.	2010	V		nocodazole	0-10 h	15 μg/mL	no	56		chem	drug (microtubule blocker)	cycloheximide; qcr7 deletion, cox12 deletion	V	V	no (GFP-Atg8)	V (H2DCFDA)	V (Rho- and mitoch mutants die less)			no (Yca1 deletion; D2R)			no quantitative data				Annexin-FITC + PI, CHX, DAPI, TUNEL,	no quantitative data	-				CFU	Methylene blue	cells die while staying in mitosis	sorbitol had no effect	Saccharomyces cerevisiae		v
341	10.1021/np300678e.	https://pubmed.ncbi.nlm.nih.gov/23672235	The antifungal occidiofungin triggers an apoptotic mechanism of cell death in yeast.	2013	V (inhibtory concentrations)	V (subinhibitory concentrations)	occidiofungin		1 μg/mL, 2 μg/mL, 4 μg/mL, and 8 μg/mL, 48 h				bio	peptide	rny1 deletion, apg7 deletion (maybe)	V	no	no (numerous atg mutants were as wt, but there were strange vesicles on TEM)	V (DHR 123)	V (anaerobic growth and Rho0 increase MIC)			? (Mic was double for yca1 deletant, but on spot test there was no difference)			no quantitative data				Annexin-FITC + PI, EM, TUNEL	no quantitative data	-				CFU	FUN-1		increased chitin levels in buds at subinhibitory conc	Saccharomyces cerevisiae		v
318	10.1016/j.resmic.2014.05.031.	https://pubmed.ncbi.nlm.nih.gov/24858938/	Ocimum sanctum (L.) essential oil and its lead molecules induce apoptosis in Candida albicans.	2014	V (1 h)		ocimum sanctum essential oil		MIC/4, MIC/2, MIC, 4MIC				bio	Oil		V (at low concentrations)	V (at high concentarions)		n/a				n/a	-		2(0)	2			Annexin-FITC + PI, EM, TUNEL	12(2)	10	5	mic/4						Candida albicans		V
383	10.1074/jbc.M109.050443.	https://pubmed.ncbi.nlm.nih.gov/19690167	Sterol and diacylglycerol acyltransferase deficiency triggers fatty acid-mediated cell death	2009	V		oleate and other unsaturated fatty acid	30°C, 1 h	0.5 mM	no		are1 deletion, are2 deletion, dga1 deletion, lro1 deletion ( or incomplete combinations of these)	bio	lipid		V (only annexin)	V		V (DHR 123)	n/a				-		no quantitative data				Annexin-FITC + PI	no quantitative data	-	#VALUE!			CFU, PI	FUN-1			Saccharomyces cerevisiae		v
450	10.1099/mic.0.000696.	https://pubmed.ncbi.nlm.nih.gov/30024372/	Oxyresveratrol-induced DNA cleavage triggers apoptotic response in Candida albicans.	2018	V		oxyresveratrol		2.5, 5.0 and 10.0 µg/ml, 4 h, 28 °C.				bio	polyphenol		V	no?		n/a				V (FITC-VAD-fmk)	40(25)		no distinguish data				Annexin-FITC + PI, Fura-2AM, JC-1, Rhod-2AM, SYTOX Green, TUNEL, 8-OHdG	ann+ general 23(10)	-	#VALUE!	10 μg/mL				G2/M phase arrest		Candida albicans		V
38	10.4161/cc.26885.	https://pubmed.ncbi.nlm.nih.gov/24196447	Macromitophagy, neutral lipids synthesis, and peroxisomal fatty acid oxidation protect yeast from "liponecrosis", a previously unknown form of programmed cell death.	2014	V		palmitoleic acid		0-0,15 mM	no			bio	lipid	atg1 mutation increases clonogenic survival, atg32 mutation decreases lipid droplets formation and this mutant is more proned to organelles losing and cell membrane permeabilization	no (no fragmented nucleus, but there are lipid droplets and lack of all organelles for WT)	no	V (Atg1 and atg32)	n/a				n/a	-		30(3)	27			Annexin (no PI), DAPI	8(2)	6	0.222222	0.15 POA 1 day		CFU, PI				Saccharomyces cerevisiae		v
215	10.1016/j.bbrc.2011.03.125.	https://pubmed.ncbi.nlm.nih.gov/21458420/	Induction of yeast apoptosis by an antimicrobial peptide, Papiliocin.	2011			papiliocin (37-aa peptide)		30 μM, 2 h, 28 C				bio	Peptide		V	no		V (HPF)				V (FITC-VAD-fmk) strong signal	no quantitative data		0(0)	1			Annexin-FITC + PI, DAPI, DiOC6(3), TUNEL	61(39)	22	22							Candida albicans		V
188	10.1007/s12192-017-0860-3.	https://pubmed.ncbi.nlm.nih.gov/29116578	Yeast polyubiquitin gene UBI4 deficiency leads to early induction of apoptosis and shortened replicative lifespan.	2018	V		paraquat						chem	Oxidant	ubi4 deletion increases death rate	V (weak)	n/a						V (Ac-DEVD-pNA)	relative units						Annexin-FITC (no PI) (very weak in chronic)	relative units	-	#VALUE!				growth rate			Saccharomyces cerevisiae		V
159	10.1007/s00253-017-8146-3.	https://pubmed.ncbi.nlm.nih.gov/28224196/	Calcium and oxidative stress mediate perillaldehyde-induced apoptosis in Candida albicans.	2017	V		perillaldehyde		Antifungal susceptibility: from 0.00313 to 3.2 μL/mL, 28 °C, 8 h. All other experiments : 0.05, 0.1, 0.2, and 0.4 μL/mL, 28 °C, 2 h				bio	Natural organic compound		V (over 75% of Ann+PI- cells 12 h)	V		V (H2DCFDA)		V (mitochondrial and cytosolic calcium level is increased - Fluo3-AM and Rhod-2AM)	n/a	V (FITC-VAD-fmk)	55(1) 2h	54	53(25) 6 h	28			Annexin-FITC + PI, DAPI, JC-1	27(5) 6 h	-	#VALUE!			CFU				Candida albicans		V
502	10.1111/jam.12675.	https://pubmed.ncbi.nlm.nih.gov/25348290/	Possible mechanism of antifungal phenazine-1-carboxamide from Pseudomonas sp. against dimorphic fungi Benjaminiella poitrasii and human pathogen Candida albicans.	2015			phenazine 1-carboxamide		20 microg/ml				chem	Aromatic amide		V	V		V (DHR 123, H2DCFDA, SOD activity)				n/a	-		5(1) only Ann+pi+?	4			Annexin-FITC + PI, DAPI, Rho123, TUNEL	60(1)	59	14.75	20 microg/ml		CFU, PI				Benjaminiella poitrasii		V
500	10.1111/j.1751-1097.2011.00938.x.	https://pubmed.ncbi.nlm.nih.gov/21521233/	Photodynamic therapy with Pc 4 induces apoptosis of Candida albicans.	2011	V		photodynamic inactivation (photosensitizer pc 4)		0.1 to 1.0 μM in 1X PBS containing 10% FBS for at least 1 h at 37C in the dark and subsequently irradiated with red light	no	58		phys	photodynamic		V	n/a	n/a	n/a				n/a	-						Annexin-FITC (no PI), gel electrophoresis	20(5)	15	#DIV/0!			CFU	FUN-1, XTT			Candida albicans		V
488	10.1111/j.1567-1364.2010.00663.x.	https://pubmed.ncbi.nlm.nih.gov/20726898	A fungicidal piperazine-1-carboxamidine induces mitochondrial fission-dependent apoptosis in yeast.	2010	V		piperazine-1-carboxamidine		20 μg/mL, 2.5 h, 30 C				chem	amide	dnm1, mdv1, fis1, skn1, ipt1 deletions, ascorbic acid	V	no	n/a	V (H2DCFDA)	V (ascorbic acid)			V (Yca1 deletion; FITC-VAD-fmk)	37(2)	35	1 ann-PI+	1	35		Annexin-FITC + PI, TUNEL	35(15)	20	20	20 mg/mL		CFU, PI			wrong legend in Fig. 2?? data in annexin staining in this table is written by our interpretation	Saccharomyces cerevisiae		v
200	10.1016/j.bbagen.2010.01.001.	-	Plagiochin E, an antifungal active macrocyclic bis(bibenzyl), induced apoptosis in Candida albicans through a metacaspase-dependent apoptotic pathway.	2010	V (12 h)		plagiochin e (ple)		16 μg/ml, 12 h				bio	Macrocyclic bis(bibenzyl) isolated		V	V						V (FITC-VAD-fmk)	52(0)	52	no quantitative data				Annexin-FITC + PI, DAPI, EM, RT-PCR	ann+ general 54(0)	-	#VALUE!			CFU		G2/M cell cycle arrest		Candida albicans		v
221	10.1016/j.biochi.2011.07.011.	https://pubmed.ncbi.nlm.nih.gov/21782000	Oxidative stress by antimicrobial peptide pleurocidin triggers apoptosis in Candida albicans	2011	V		pleurocidin	28°C, 2 h	5 μM	no	59		bio	peptide		V	no	n/a	V (DHR 123, HPF)	n/a			V (FITC-VAD-fmk)	no quantitative data		2(0)	2			Annexin-FITC + PI, DAPI, DiOC6(3), TUNEL	34(16)	18	9						HPF for h2o2 detection	Candida albicans		v
663	10.4014/jmb.1306.06012.	https://pubmed.ncbi.nlm.nih.gov/23928848/	The influence of the N-terminal region of antimicrobial peptide pleurocidin on fungal apoptosis	2013	V		pleurocidin (ple)	28°C, 2 h	20 µM	no	59		bio	Peptide		V	no		n/a				V (FITC-VAD-fmk)	58(35)	23	2(0)	2	11.5		Annexin-FITC + PI, HPF, JC-1, TUNEL	23(8)	15	7.5	ple		CFU				Candida albicans		V
398	10.1080/10715762.2018.1511052.	https://pubmed.ncbi.nlm.nih.gov/30403895/	Role of calcium in reactive oxygen species-induced apoptosis in Candida albicans: an antifungal mechanism of antimicrobial peptide, PMAP-23.	2019	V		pmap-23 (riidllwrvrrpqkpkfvtvwvr-nh2)		2.5 μM				bio	Peptide	the mitochondrial Ca2+uptake inhibitor (ruthenium red) or ROS scavenger (N-acetylcysteine)	V	no		V (H2DCFDA, MitoSOX Red, Glutathione content)		V (mitochondrial and cytosolic calcium level is increased - Rhod-2AM and Fura-2AM, ruthenium red helps)	V (low calcium reduces death)	V (FITC-VAD-fmk)	no quantitative data (cant find the figures, no explanations in the text		no quantitative data (cant find the figures, no explanations in the text				Annexin-FITC + PI, DiBAC4(3), K+ efflux, TUNEL	no quantitative data (cant find the figures, no explanations in the text	-	#VALUE!						Ca2+-induced ROS	Candida albicans		V
256	10.1016/j.fgb.2011.07.002.	https://pubmed.ncbi.nlm.nih.gov/21801845	The transcriptional response of Saccharomyces cerevisiae to proapoptotic concentrations of Pichia membranifaciens killer toxin.	2011	V		pmkt toxin		apoptosis: 50-200 AU/ml, apoptosis and necrosis: 300 - 3000 AU/ml, 1 h; TUNEL - 200, 400 and 3000 AU/ml; ROS - 200 AU/ml,				bio	protein		V (20% if low dose was used)	V (if high dose was used, up to 90% of PI positive cells)	n/a	V (DHE)	n/a			V (FITC-VAD-fmk)	no quantitative data		0(0)	1			Annexin-FITC + PI, cytochrome C release, TUNEL	40(?)	40	40			PI				Saccharomyces cerevisiae	YMA (YPD+malt extract)	v
9	10.1007/s00284-014-0585-9.	https://pubmed.ncbi.nlm.nih.gov/24752490	Formic acid and acetic acid induce a programmed cell death in pathogenic Candida species.	2014	V		potassium carbonate (minimal inhibitory concentrations)		2.5 %				chem	salt		no	V						V (FITC-VAD-fmk), but weak	11(?)	11	78(?)	78	0.141026		Annexin-FITC + PI, DAPI, Fluorescein FragELTM DNA Fragmentation Detection Kit	8(?)	8	0.102564			CFU, PI				Candida species		v
486	10.1111/j.1567-1364.2010.00628.x.	https://pubmed.ncbi.nlm.nih.gov/20491936	Potassium deprivation is sufficient to induce a cell death program in Saccharomyces cerevisiae.	2010	V		potassium deficiency, egta		24 or 48 h, 15 mM, no KCl added or no KCl added in the presence of RbCl 15 mM.				chem	metabolic	rubidium supplementation helps somehow	V	no	? (vacuole fragmentation)	V (H2DCFDA)		V (cytosolic calcium level is increased - Fluo3-AM)	n/a	no (Yca1 deletion)	-		50(10)	40			Annexin-FITC + PI, DAPI, TUNEL	30(10)	20	0.5	48 h		PI			calcium related death?	Saccharomyces cerevisiae		v
426	10.1093/femsyr/fow089.	https://pubmed.ncbi.nlm.nih.gov/27707757	A novel fungal killing mechanism of propionic acid	2016	V		propionic acid		100 μM	no	62		chem	acid		V	V		V (H2DCFDA)		V (mitochondrial and cytosolic calcium level is increased - Rhod-2AM and Fura-2AM)	n/a	V (FITC-VAD-fmk)	38(18)	20	7(1)	6	3.33333		Annexin-FITC + PI, cytochrome c release, DAPI, DiOC6(3), Fura 2AM, Rhod-2AM, TUNEL,	25(10)	15	2.5	100 μM		CFU			example of good apoptosis evaluation, Calcium accumulation in the cytosol and mitochondria			v
544	10.1128/EC.00256-10.	https://pubmed.ncbi.nlm.nih.gov/21193549	Molecular characterization of propolis-induced cell death in Saccharomyces cerevisiae	2011	V		propolis	5 min, (cell were grown for 16 h)	0.125%	no	92		bio	plant extract		V	V	V (increased autophagy (GFP-Atg8), perturbed vacuolar pH)	V (H2DCFDA)	V (petites less sensitive)			V (Yca1 deletion) good effect for fast death, not so good for slower	n/a		22(15)	7			Annexin-FITC + PI, cytochrome C release	62(0)	62	8.85714	0.125% 5 min (cell were grown for 16 h)		CFU, PI, Nhp6a relocalization				Saccharomyces cerevisiae		v
214	10.1016/j.bbrc.2011.01.026.	https://pubmed.ncbi.nlm.nih.gov/21219857/	The antimicrobial peptide, psacotheasin induces reactive oxygen species and triggers apoptosis in Candida albicans	2011	V		psacotheasin		28°C, 25 μM, 2 h				bio	Peptide		V	n/a		V (DHR 123, HPF)				V (FITC-VAD-fmk)	no quantitative data		no quantitative data				Annexin-FITC + PI, DAPI, DiOC6(3), TUNEL	no quantitative data	-	#VALUE!							Candida albicans		V
226	10.1016/j.bioelechem.2017.01.005.	https://pubmed.ncbi.nlm.nih.gov/28236755	Caspase dependent apoptosis induced in yeast cells by nanosecond pulsed electric fields	2017	V		pulsed electric field		E = 25–220 kV/cm, τ = 10–90 ns,	no	63		phys	electric		V	V		n/a				V (FITC-VAD-fmk), mostly in PI+ cells	61(3)	58	60(0)	60	0.966667		Annexin-FITC (no PI), TUNEL	no quantitative data	-	#VALUE!			CFU, PI				Saccharomyces cerevisiae		v
19	10.1016/j.bioelechem.2019.04.007.	https://pubmed.ncbi.nlm.nih.gov/31003053	Nanosecond duration pulsed electric field together with formic acid triggers caspase-dependent apoptosis in pathogenic yeasts	2019	V		pulsed electric field and formic acid	30 kV/cm PEF (50 pulses, 1 kHz).	0.05% of formic acid, PEF - 250 ns, 500 ns, 750 ns	no	63		phys/chem	electric, acid		V (mostly PI+Annex+)	V						V (FITC-VAD-fmk)	70(10)	60	50(24)	26	2.30769		Annexin-FITC + PI, TUNEL	5(5)	1	0.0384615			CFU				Saccharomyces cerevisiae		v
19	10.1016/j.bioelechem.2019.04.007.	https://pubmed.ncbi.nlm.nih.gov/31003053	Nanosecond duration pulsed electric field together with formic acid triggers caspase-dependent apoptosis in pathogenic yeasts	2019	V		pulsed electric field and formic acid	30 kV/cm PEF (50 pulses, 1 kHz).	0.05% of formic acid, PEF - 250 ns, 500 ns, 750 ns	no	63		phys/chem	electric, acid		V	V							-		10(6)	4			Annexin-FITC + PI, TUNEL	30(12)	18	4.5	30 kV/cm x 750 ns x 50		CFU				Candida guillermondii		v
19	10.1016/j.bioelechem.2019.04.007.	https://pubmed.ncbi.nlm.nih.gov/31003053	Nanosecond duration pulsed electric field together with formic acid triggers caspase-dependent apoptosis in pathogenic yeasts	2019	V		pulsed electric field and formic acid	30 kV/cm PEF (50 pulses, 1 kHz).	0.05% of formic acid, PEF - 250 ns, 500 ns, 750 ns	no	63		phys/chem	electric, acid		V half of annex+ cells are PI+?, low Annex+ pi-	V							-		50(27)	23			Annexin-FITC + PI, TUNEL	5(5)	1	0.0434783	30 kV/cm x 750 ns x 50		CFU				Saccharomyces cerevisiae		v
298	10.1016/j.mimet.2010.12.021.	https://pubmed.ncbi.nlm.nih.gov/21185335/	Studies on the relationship between pulsed UV light irradiation and the simultaneous occurrence of molecular and cellular damage in clinically-relevant Candida albicans.	2011	V		pulsed uv light		20 pulses				phys	Radiation		V	V (in dose dependent manner, if many pulses were used - more than 20)	n/a	V (H2DCFDA, DHR 123, DHE) - in dose dependent manner, exept mitochondrial ROS (DHR 123)	? (beV e ROS and death elevates by same rate)			n/a	-		2(0)	2			Annexin-FITC + PI, comet assay, DAPI	40(0)	40	20	20 pulses		PI, protein leakage			good comet assay (with photos)	Saccharomyces cerevisiae		V
147	10.1007/s00203-015-1110-7.	https://pubmed.ncbi.nlm.nih.gov/25868793	Multiparameter analysis of apoptosis in puromycin-treated Saccharomyces cerevisiae.	2015	V		puromycin		1, 4, and 6 h in the presence of 10 μg/mL (20 μM)				chem	drug (translation)		V	no		n/a	n/a			n/a	-		3(0)	3			Annexin-FITC + PI, DAPI,	47(15)	32	10.6667			PI	Rhodamine 123, acridine orange			Saccharomyces cerevisiae		v
277	10.1016/j.funbio.2019.11.009.	https://pubmed.ncbi.nlm.nih.gov/32008756	Quercetin-induced yeast apoptosis through mitochondrial dysfunction under the accumulation of magnesium in Candida albicans.	2020	V		quercetin		10 μg/ml, 28 C for 2 h				bio	flavonoid	hexaamminecobalt(III) chloride (Cohex) (inhibit Mg2þ transport between cytosol and mitochondria)	V	no	n/a	V (H2DCFDA, MitoSOX Red, mitochondrial glutation)	n/a	V (mitochondrial calcium level is increased - Rhod-2AM)	n/a		-		7(7)	1			Annexin-FITC + PI, GSH level, JC-1, TUNEL	19(9)	10	10						Mitochondrial Ca2+ levels were measured. And Mg2+ (Magnesium Green dye), Quercetin treatment increases Mg2þ levels and mitochondrial Ca2+	Candida albicans		v
604	10.1371/journal.pone.0091159.	https://pubmed.ncbi.nlm.nih.gov/24608349	The sugarcane defense protein SUGARWIN2 causes cell death in Colletotrichum falcatum but not in non-pathogenic fungi.	2014	V		recombinant sugarwin2 (sugarcane wound-inducible proteins)	25°C, 16 h	160 μM				bio	protein		V	V		n/a	n/a			n/a	-		48(15) ann+PI+ no other data	33		n/a	Annexin-FITC + PI, TUNEL	no quantitative data	-	#VALUE!			PI			S. cerevisiae and Aspergillus nidulans also were analysed, but there was no such an effect	Colletotrichum falcatum (no effect on Saccharomyces cerevisiae)		v
470	10.1111/j.1365-2958.2001.02317.x.	https://pubmed.ncbi.nlm.nih.gov/11251834	Aged mother cells of Saccharomyces cerevisiae show markers of oxidative stress and apoptosis.	2001	V		replicative aging		1-50 generations				natural bio	aging	young cells are nore prone to necrotic death	V	no		V (DHR 123)	n/a			n/a	-		no quantitative data				Annexin-FITC + PI, DAPI, TUNEL	no quantitative data	-	#VALUE!							Saccharomyces cerevisiae		v
165	10.1007/s00284-014-0734-1.	https://pubmed.ncbi.nlm.nih.gov/25413604/	Novel antifungal mechanism of resveratrol: apoptosis inducer in Candida albicans.	2015	V		resveratrol		20 μM, 2 h at 28 C.				bio	Polyphenol		V	no		V (DHR 123, HPF)		V (mitochondrial calcium level is increased - Rhod-2AM)	n/a	V (FITC-VAD-fmk)	no quantitative data		1(1)	1			Annexin-FITC + PI, DAPI, DiOC6(3), JC-1, Rhod-2AM, TUNEL	31(14)	17	17			MIC			changes in mitochondrial Ca2+	Candida albicans		V
201	10.1016/j.bbagen.2011.02.001.	https://pubmed.ncbi.nlm.nih.gov/21320573/	Retigeric acid B exerts antifungal effect through enhanced reactive oxygen species and decreased cAMP.	2011	V		retigeric acid b (rab)		0–64 μg/ml, 12 h				bio	Triterpenoid acid		V	V		V (H2DCFDA)					-		no quantitative data				Annexin-FITC + PI, EM, Rho123	no quantitative data	-	#VALUE!			CFU, PI		The proliferation of the yeasts was blocked in G2/M phase by a low dose of RAB treatment and in G1 phase at high concentration		Candida albicans	YPD	v
634	10.3109/13693786.2012.689021.	https://pubmed.ncbi.nlm.nih.gov/22662760/	The possible mechanism of rhapontigenin influencing antifungal activity on Candida albicans.	2013	V		rhapontigenin		256 μg/ml.				bio	Stilbenoid		V	V		V (H2DCFHDA)				n/a	-		13(5)	12			Annexin-FITC + PI	61(20)	41	3.41667	stationary phase cells		CFU				Candida Ablicans		V
245	10.1016/j.febslet.2009.07.004.	https://pubmed.ncbi.nlm.nih.gov/19596007/	The antifungal plant defensin RsAFP2 from radish induces apoptosis in a metacaspase independent way in Candida albicans.	2009	V (2,5 h)		rsafp2		10 μg/mL				bio	Peptide		V	no		V (DHE)				no/V (Mca1 deletion independent; Z-VAD-fmk positive)	8(?)	8	2 ann-PI+	2			Annexin-FITC + PI, TUNEL	6(2)	4	2			CFU				Candida albicans	YPD	V
455	10.1111/1348-0421.12357.	https://pubmed.ncbi.nlm.nih.gov/26891940/	Antifungal activity of Rubus chingii extract combined with fluconazole against fluconazole-resistant Candida albicans.	2016	V		rubus chingii extract in combination with fluconazole (flc)		MIC and FICI: 5000 to 0 μg crude drug/mL for R. chingii extract, and 256 to 0 μg/mL for FLC; Flow cytometry - 100 μg crude drug/mL R. chingii extract, 10 μg/mL FLC			fluconazole-resistant	bio	Сombination		V	no		n/a				n/a	-		1(1)	1			Annexin-FITC + PI, EM	12(0)	12	12			CFU		arrest in G1 and S phases		FLC-resistant Candida albicans		V
158	10.1007/s00253-016-7755-6.	https://pubmed.ncbi.nlm.nih.gov/27502415	Antimicrobial properties and death-inducing mechanisms of saccharomycin, a biocide secreted by Saccharomyces cerevisiae.	2017	V		saccharomycin (gapdh derived peptide)		125, 250, 500, and 1000 μg/ml				bio	peptide (GAPDH derived)	cycloheximide weakens TUNEL positive phenotype	V	V (annexin negative, TUNEL positive)		n/a				n/a	-		0(5)	1			Annexin-FITC + PI, TUNEL	7(10)	1	1							Hanseniaspora guilliermondii, Dekkera bruxellensis and others		v
466	10.1111/imb.12124.	https://pubmed.ncbi.nlm.nih.gov/25209888	Identification of a novel antimicrobial peptide, scolopendin 1, derived from centipede Scolopendra subspinipes mutilans and its antifungal mechanism.	2014	V		scolopendin 1		MIC in the range of 5.0–20.0 μM, ROS etc - 10 μM				bio	peptide	NAC	V	no	n/a	V (DHR 123)	V (NAC)	V (mitochondrial and cytosolic calcium level is increased - Rhod-2AM and Fura-2AM)	n/a	V (FITC-VAD-fmk)	40(27)	13	0(0)	1	13		Annexin-FITC + PI, cytochrome C release, DAPI, JC-1, TUNEL	35(14)	21	21	10 μM		PI				Сandida albicans		v
12	10.1007/s10495-016-1254-1.	https://pubmed.ncbi.nlm.nih.gov/27207682	Scolopendin 2 leads to cellular stress response in Candida albicans.	2016	V		scolopendin 2		ROS, Lipid peroxidation: 1.6 μM (1/4 MIC), 3.1 μM (1/2 MIC), and 6.3 μM (MIC), for other experiments: 1.6 μM				bio	peptide		V	V	n/a	V (H2DCFDA, lipid peroxidation)	n/a	V (mitochondrial and cytosolic calcium level is increased - Fluo3-AM and Rhod-2AM)	n/a	V (FITC-VAD-fmk)	38 (25)	13	8(1)	7	1.85714		Annexin-FITC + PI, DAPI, Fura-2AM, GSH level, JC-1, Rhod-2AM, TUNEL	13(3)	10	1.42857			CFU			Calcium accumulation in the cytosol and mitochondria	Candida albicans		v
292	10.1016/j.micpath.2017.04.008.	https://pubmed.ncbi.nlm.nih.gov/28411060	In vitro anti-Candida activity of selective serotonin reuptake inhibitors against fluconazole-resistant strains and their activity against biofilm-forming isolates.	2017	V		serotonin uptake inhibitors (fluoxetine, paroxetine, sertraline - same effect)	35°C, 24 h	4.68-600 µg/mL				chem	drug		V	n/a	n/a	n/a				n/a	-		no quantitative data was shown				Annexin-FITC + PI, Comet assay, Rho123	70(3) ("the sums of early and late apoptotic stages")	-	#VALUE!	for fluoxetine 508 μg/mL		CFU			mitoch potential Rhodamine 123 loss; different drugs show different effect on DNA damage, i.e. it may not be causative)	Candida albicans		v
63	10.1371/journal.pgen.1000524.	https://pubmed.ncbi.nlm.nih.gov/19543365	Peroxiredoxin Tsa1 is the key peroxidase suppressing genome instability and protecting against cell death in Saccharomyces cerevisiae.	2009	V		shifting from anaerobic to aerobic growth		not applicable			tsa1 rad51 double deletion	bio	metabolic		V	no	n/a	n/a				no (Yca1 deletion)	-		6(1)	5			Annexin-FITC + PI, DAPI	30(1) ann+pi+	-		24 h					microcolony growth	saccharomyces Saccharomyces cerevisiaeevisiae	same media (YPD), but for anaerobic growth an airtight jar was used	v
220	10.1016/j.biocel.2016.09.008.	https://pubmed.ncbi.nlm.nih.gov/27639679/	Silibinin triggers yeast apoptosis related to mitochondrial Ca 2+ influx in Candida albicans	2016	V		silibinin	28 ◦C, 4 h	ROS - 40, 60, 80, and 100 μM; K+ leakage - 100 μM	no	66		bio	flavonoid	ruthenium red	V	no		V (H2DCFDA, MitoSOX Red)		V (mitochondrial and cytosolic calcium level is increased - Rhod-2AM and Fura-2AM)	n/a	V (FITC-VAD-fmk)	no quantitative data		1(0)	1			Annexin-FITC + PI, Fura-2 AM, JC-1, Rhod-2AM, Ruthenium red, TUNEL	30(18)	12	12			MIC, PI		cell cycle arrest (SYTOX Green)	Ca2+ influx	Candida albicans	YPD	V
191	10.1016/B978-0-12-801317-5.00016-5	-		2015	v		silver nanoparticles		Depending on the strain; MIC - 0.25-2 µg/ml, FICI - 0.35-0.5 µg/ml	no	67		chem	nanoparticles	thiourea (partly)	V	no		V (DHR 123, HPF)				V (FITC-VAD-fmk)	no quantitative data		no quantitative data				Annexin-FITC + PI, DAPI, JC-1, TUNEL	37(13)	24	#DIV/0!					arrest the cell cycles during the G2/M		Candida albicans		V
497	10.1111/j.1742-4658.2012.08527.x.	https://pubmed.ncbi.nlm.nih.gov/22324978/	Silver nanoparticles induce apoptotic cell death in Candida albicans through the increase of hydroxyl radicals	2012	V		silver nanoparticles	28 ◦C, 1 h	2 µg/mL	no	67		chem	nanoparticles	thiourea	V	no	n/a	V (DHR 123, HPF)	V (thiourea quenches OH radicals)			V (FITC-VAD-fmk)	no quantitative data		quantitative data not shown				Annexin-FITC + PI, cytochrome C release, JC-1, TUNEL	35(15)	20	#DIV/0!							Candida Ablicans		V
108	10.1002/iub.1716.	https://pubmed.ncbi.nlm.nih.gov/29356280	Potential role of potassium and chloride channels in regulation of silymarin-induced apoptosis in Candida albicans.	2018	V		silymarin		2.5 μg/mL, 4h				bio	multicomponent extract	K+ ion channel blocker - tetraethylammoniumchloride	V	no	n/a	n/a		V (mitochondrial and cytosolic calcium level is increased - Rhod-2AM and Fura-2AM)	n/a	V (FITC-VAD-fmk)	32 (22)	10	1 (1)	1	10		Annexin-FITC + PI, JC-1, TUNEL	20 (8)	12	12			CFU			cytosolic and mitochondrial accumulation of calcium	Candida albicans		v
574	10.1186/s12951-018-0370-1.	https://pubmed.ncbi.nlm.nih.gov/29695232	Biocompatibility assessment of single-walled carbon nanotubes using Saccharomyces cerevisiae as a model organism.	2018	V		single-walled carbon nanotubules		376 mg/ml				phys	nanotubes		V	V	n/a	V (catalase, SOD and GPx activity)	n/a			n/a	-		7(1)	6			Annexin-FITC + PI	15(2)	13	2.16667	376 mg/ml			trypan blue, growth rate		cells were deformed and shrank - SEM, PI positive (late apoptosis) in dose dependent manner, but population of PI+Ann+ isnt larger than PI-Ann+	Saccharomyces cerevisiae		v
481	10.1111/j.1567-1364.2007.00274.x.	https://pubmed.ncbi.nlm.nih.gov/17627776	Arsenic induces caspase- and mitochondria-mediated apoptosis in Saccharomyces cerevisiae	2007	V		sodium arsenite	4 days of growth at 30 ◦C	CFU: 0-7 mM; Annexin V, ROS, TUNEL - 3 mM	no	68	sod1 deletion, yca1 deletion	chem	metalloid		V	no		V (DHR 123)	V (Rho0)			V (Yca1 deletion)	-		no quantitative data				Annexin-FITC + PI, Rho123, TUNEL	37(3) general	-	#VALUE!			PI				Saccharomyces cerevisiae		v
9	10.1007/s00284-014-0585-9.	https://pubmed.ncbi.nlm.nih.gov/24752490	Formic acid and acetic acid induce a programmed cell death in pathogenic Candida species.	2014	V		sodium bicarbonate (minimal inhibitory concentrations)		0.05				chem	salt		no	V (low)						V (FITC-VAD-fmk), but weak	23(?)	23	42(?)	42	0.547619		Annexin-FITC + PI, DAPI, Fluorescein FragELTM DNA Fragmentation Detection Kit	18 (?)	18	0.428571			CFU, PI				Candida species		v
248	10.1016/j.febslet.2011.06.034.	https://pubmed.ncbi.nlm.nih.gov/21740907	Mitochondrial DNA protects against salt stress-induced cytochrome c-mediated apoptosis in yeast	2011	V		sodium chloride	1 h	0.6 M in YPD, 0.2 M in YPG	no	69	Rho0 (respiration inhibitors do not have the same effect)	phys/chem	osmotic	Cyc1 OE	V	V							-		no quantitative data shown				Annexin-FITC + PI, cyc1 level reduction, DAPI, EM	30(3) not clear does it ann+PI-	-	#VALUE!				growth rate			Saccharomyces cerevisiae		v
469	10.1111/j.1365-2672.2012.05312.x.	https://pubmed.ncbi.nlm.nih.gov/22515564	Sodium citrate induces apoptosis in biocontrol yeast Cryptococcus laurentii.	2012	V (5 days)		sodium citrate		25 mmol/l, ph 5.8				chem	metabolic?		V	V		V (H2DCFDA)	V (glutathione)			n/a	-		35(5)	30			Annexin-FITC + PI, TUNEL	20(1)	19	0.633333	3 days		CFU, PI				Cryptococcus laurentii		v
236	10.1016/j.ejmech.2015.10.013.	https://pubmed.ncbi.nlm.nih.gov/26479030/	Design and studies of multiple mechanism of anti-Candida activity of a new potent Trp-rich peptide dendrimers.	2015	V		structural mimics of natural cationic amphiphilic peptides		18 h				bio	Peptide		no?	V ( at concentration range between 1-10 MIC)							-		90(0)	90			Annexin-FITC + PI	0(0)	1	0.0111111	18 h		CFU				Candida albicans		v
212	10.1016/j.bbrc.2009.10.131.	https://pubmed.ncbi.nlm.nih.gov/19878645	Antifungal effect with apoptotic mechanism(s) of Styraxjaponoside C.	2009	V		styraxjaponoside c		80 μg/ml				bio	lignan glycoside		V	no	n/a	V (DHR 123) weak	n/a			n/a	-		no quantitative data was shown				Annexin-FITC + PI, TUNEL	no quantitative data was shown	-	#VALUE!			DiBAC4(3)			Membrane potential DiBAC(4)(3)	Candida albicans (mainly), Malassezia furfur, Trichosporon beigelii		v
514	10.1128/AAC.00651-13.	https://pubmed.ncbi.nlm.nih.gov/24366745/	Synergistic effect of the flavonoid catechin, quercetin, or epigallocatechin gallate with fluconazole induces apoptosis in Candida tropicalis resistant to fluconazole.	2013	V		synergistic effect of the flavonoids with fluconazole		(0.125–64 μg/mL) of fluconazole in combination with flavonoids (0.25–128 μg/mL).			fluconazole-resistant	bio	Synergistic effect		V	V (in epig+FLC, querc+flc, anfo)		V (H2DCFDA)				n/a	-		in another experiment 19(0)				Annexin-FITC + 7AAD, comet assay, Rho123	53(0)	53	#DIV/0!	For epig+flc		PI	Broth microdilution			Candida tropicalis	Sabouraud dextrose	V
652	10.3390/ijms19123792.	https://pubmed.ncbi.nlm.nih.gov/30487461/	Dissection of the Structural Features of a Fungicidal Antibody-Derived Peptide				TCRVDHRGLTF and derivatives						bio	peptide		no?	V													Annexin, TMRM (tetramethylrhodamine methyl ester perchlorate)	no	-			CFU Timecourse (80% for D5A in 30 min, 40% for others)	CFU, PI, EM (blebs and leakage, none for F11A peptide)			5 µg/mL for T11F, 2 µg/mL for D5A and 10 µg/mL for F11A (all these are MFC)	Candida albicans		V
22	10.1016/j.ejmech.2017.11.089.	https://pubmed.ncbi.nlm.nih.gov/29324336	New 1,5 and 2,5-disubstituted tetrazoles-dependent activity towards surface barrier of Candida albicans.	2018	V		terazole derivatives (compound 2d)		16 μ/ml				bio	drug	Sorbitol	no	V	n/a	n/a				n/a	-		90(40)	50			Annexin-FITC + PI, AO, comet assay, DAPI, gel electrophoresis	8(0)	8	0.16			CFU	growth rate		nice table with necrotic, late and early apoptotic and viable cell calculations	Candida albicans		v
22	10.1016/j.ejmech.2017.11.089.	https://pubmed.ncbi.nlm.nih.gov/29324336	New 1,5 and 2,5-disubstituted tetrazoles-dependent activity towards surface barrier of Candida albicans.	2018	V		terazole derivatives (compound 6a)		16 μ/ml				bio	drug	Sorbitol	V (commet assay and electrophoresis - negative results, but DNA is very denaturated)	V	n/a	n/a				n/a	-		98(40)	58			Annexin-FITC + PI, AO, comet assay, DAPI, gel electrophoresis	0(0)	1	0.0172414			CFU	growth rate		nice table with necrotic, late and early apoptotic and viable cell calculations	Candida albicans		v
65	10.1371/journal.pone.0004592.	https://pubmed.ncbi.nlm.nih.gov/19240798	The Warburg effect suppresses oxidative stress induced apoptosis in a yeast model for cancer.	2009	v		transfer of cells to a medium with a non-fermentable carbon source		not applicable				bio	metabolic	glutathione	n/a	n/a		V (DHE)	V (glutathione supplementation reduces death)				-						Annexin (no PI), TUNEL	14(?) for oxa1 mutant (behaved like the (wild-type) rho0 strain)	-	#VALUE!			CFU				Saccharomyces cerevisiae	YNB/YPD	v
664	10.4014/jmb.1610.10045.	https://pubmed.ncbi.nlm.nih.gov/28173693	Pro-Apoptotic Role of the Human YPEL5 Gene Identified by Functional Complementation of a Yeast moh1 Δ Mutation	2017	v		uv irradiation and others to lesser ext	0-6 h	130, 150, and 180 J/m^2	no	76		phys	radiation	moh1 deletion	V	V		n/a	n/a			V (FITC-VAD-fmk)	67(4)	63	20(3)	17	3.70588		Annexin-FITC + PI, JC-1	14(0)	14	0.823529	UV irradiation (180 J/m2)		CFU, PI				Saccharomyces cerevisiae		v
101	10.1002/bem.10167	https://pubmed.ncbi.nlm.nih.gov/14735563	Apoptosis induced by ultraviolet radiation is enhanced by amplitude modulated radiofrequency radiation in mutant yeast cells	2004	V		UV-b irradiation		from 280 to 320 nm	no	76	cdc48 deletion	phys	radiation+magnetic	Radiofrequency Electromagnetic Fields encreases mortality	V	no		n/a	n/a			n/a	-		quantitative data not shown (PI positive cells practically absent)				Annexin-FITC + PI	21(14)	7	#DIV/0!	control - sds48 mutant without treatment; treatment has almost no effect on WT		CFU				Saccharomyces cerevisiae		v
243	10.1016/j.febslet.2007.07.030.	https://pubmed.ncbi.nlm.nih.gov/17673205/	Valproate induces apoptosis by inducing accumulation of neutral lipids which was prevented by disruption of the SIR2 gene in Saccharomyces cerevisiae	2007	V		valproic acid		20 mM	no	77		chem	acid	Sir2 mutation helps	V	V		n/a					-		no quantitative data				Annexin-FITC + PI, TUNEL	no quantitative data	-	#VALUE!			Phloxine B			Nile Red (lipids)	Saccharomyces cerevisiae		v
23	10.1016/j.febslet.2004.12.051.	https://pubmed.ncbi.nlm.nih.gov/15670835	Valproic acid induces apoptosis dependent of Yca1p at concentrations that mildly affect the proliferation of yeast	2005	V		valproic acid (25mm)		25 mM	no	77		chem	acid		V (when concentration is 25 mM)	V	V (autophagic bodies in vacuoles and a shrunken cytoplasm, arl1 mutant is resistant) - when concentration is 50 mM	V (DHE)				V (Yca1 deletion)	-		no quantitative data ("all PI-negative cells were stained by annexin V")				Annexin-FITC + PI, TUNEL	no quantitative data	-				Phloxine B				Saccharomyces cerevisiae		v
674	10.4161/cc.9.14.12346	https://pubmed.ncbi.nlm.nih.gov/20647757	Fatty acids trigger mitochondrion-dependent necrosis.	2010	v		various oils combined with lipase		lipase 50 U/ml, 50 mg/ml in 1:5 tyloxapol/ethanol for CFU, where stock solutions were at 50 mg/ml in 1:1 tyloxapol/ethanol.				bio	lipid, free fatty acids	Rho0	no	V		V (DHE)	V (Rho0)				-		38(8)	30			Annexin-FITC + PI	3(2)	1	0.0333333	linseed oil		PI, CFU				Saccharomyces cerevisiae		v
85	10.1016/j.peptides.2011.06.003.	https://pubmed.ncbi.nlm.nih.gov/21693143/	Antifungal activity of novel synthetic peptides by accumulation of reactive oxygen species (ROS) and disruption of cell wall against Candida albicans	2011	V		VS2 peptide	60 min	39.06 μM				bio	peptide		no	V	n/a	V (H2DCFDA)	n/a	n/a	n/a	n/a			22(3)	19			Annexin-FITC + PI	1 (0)	1	0.0526316			PI, SEM				Candida albicans		V
85	10.1016/j.peptides.2011.06.003.	https://pubmed.ncbi.nlm.nih.gov/21693143/	Antifungal activity of novel synthetic peptides by accumulation of reactive oxygen species (ROS) and disruption of cell wall against Candida albicans	2011	V		VS3 peptide	60 min	39.06 μM				bio	peptide		no	V	n/a	V (H2DCFDA)	n/a	n/a	n/a	n/a			22(3)	19			Annexin-FITC + PI	1 (0)	1	0.0526316			PI, SEM				Candida albicans		V
552	10.1128/mBio.01376-15.	https://pubmed.ncbi.nlm.nih.gov/26350972	N-Acetylglucosamine-Induced Cell Death in Candida albicans and Its Implications for Adaptive Mechanisms of Nutrient Sensing in Yeasts.	2015	V (several days)		water and n-acetyl-glucosamine	30°C, 2-3 days.	2% GlcNAc				bio	metabolic (SICD-like)	mac1 deletion (copper metabolism, filamentation), mcu1 deletion, cyr1 deletion, dac1 deletion, nag1 deletion, hxk1 deletion	V	V		V (H2DCFDA)	V (NAC)			no (Yca1 deletion)	-		23(?)	23			Annexin-FITC + PI, TUNEL	77(?) unclear is it Ann+pi-	-	#VALUE!	48 h		CFU				Candida albicans		v
459	10.1111/1567-1364.12122.	https://pubmed.ncbi.nlm.nih.gov/24305439	Cell density impacts on Candida glabrata survival in hypo-osmotic stress.	2013	V (long time)		water transfer (hypo-osmotic stress)		5 μM, 50 μM, 1 M sorbitol, 24 h, 30 °C, 170 r.p.m.				phys	osmotic	cells at high density (quorum protection) and filtrate from high density cells, sorbitol at high (1M) and low conc (50mcM), unknown nutrients	V	V		n/a	n/a				-		No stained control!				Annexin-FITC + PI (Annexin was applied directly without any pretreatment to remove the cell wall), DAPI (subG1)	No stained control!	-	#VALUE!			CFU, PI			The suspension of dead cells was incapable of providing protection	Candida glabrata	YEPD	v
83	10.1016/j.mycmed.2020.101074.	https://pubmed.ncbi.nlm.nih.gov/33183973/	Anti-Candida activity of the water-soluble lectin from Moringa oleifera seeds (WSMoL)				water-soluble lectin from Moringa oleifera seeds			no	78		bio	lectin		?	V	acridine orange (no effect)								10(4)	6			Annexin/PI	10(7)	3	0.5	20 mcg/ml (for Annexin)	100% (at MFC ) 80 mcg/ml	PI, CFU	growth (20 mcg/ml MIC)		rhodamine 123	Candida albicans		V
83	10.1016/j.mycmed.2020.101074.	https://pubmed.ncbi.nlm.nih.gov/33183973/	Anti-Candida activity of the water-soluble lectin from Moringa oleifera seeds (WSMoL)				water-soluble lectin from Moringa oleifera seeds			no	78		bio	lectin		?	V	acridine orange (no effect)								38(1)	37			Annexin/PI	3(0)	3	0.0810811	20 mcg/ml (for Annexin)	100% (at MFC 20mcg/ml)	PI, CFU	growth (20 mcg/ml MIC)		rhodamine 123	Candida glabrata		V
83	10.1016/j.mycmed.2020.101074.	https://pubmed.ncbi.nlm.nih.gov/33183973/	Anti-Candida activity of the water-soluble lectin from Moringa oleifera seeds (WSMoL)				water-soluble lectin from Moringa oleifera seeds			no	78		bio	lectin		?	V	acridine orange (no effect)								16(2)	14			Annexin/PI	13(0)	13	0.928571	20 mcg/ml (for Annexin)	100% (at MFC) 40mcg/ml	PI, CFU	growth (20 mcg/ml MIC)		rhodamine 123	Candida crusei		V
83	10.1016/j.mycmed.2020.101074.	https://pubmed.ncbi.nlm.nih.gov/33183973/	Anti-Candida activity of the water-soluble lectin from Moringa oleifera seeds (WSMoL)				water-soluble lectin from Moringa oleifera seeds			no	78		bio	lectin		?	V	acridine orange (no effect)								7(4)	3			Annexin/PI	10(2)	8	2.66667	20 mcg/ml (for Annexin)	100% (at MFC) 80 mcg/ml	PI, CFU	growth (20 mcg/ml MIC)		rhodamine 123	Candida parapsilosis		V
477	10.1111/j.1462-5822.2004.00469.x.	https://pubmed.ncbi.nlm.nih.gov/15679842	Induction of DNA damage and apoptosis in Saccharomyces cerevisiae by a yeast killer toxin.	2005	V		yeast killer toxin		5 μg/ml, 30 C, 24 h.				bio	protein	chs3 deletion, Rho0	V	no		V (DHR 123)	V (Rho0)				-		no quantitative data				Annexin-FITC + PI, CHX, DAPI, TUNEL	no quantitative data	-	#VALUE!					S phase arrest	two waves of death - fast and slow	Saccharomyces cerevisiae		v
321	10.1016/j.toxicon.2013.07.015.	https://pubmed.ncbi.nlm.nih.gov/23896534/	Regulation of cytotoxic, non-estrogenic, oxidative stress-induced processes of zearalenone in the fission yeast Schizosaccharomyces pombe.	2013	V (1 h)		zearalenone	48 h	0-1000 µM				chem	Macrolide comprising a fourteen-membered lactone fused to 1,3-dihydroxybenzene		? (nuclear fragmentation but no annexin signal)	V		V (DHR 123, DHE)					-		no quantitative data				Annexin-FITC + PI, DAPI	no quantitative data	-	#VALUE!			PI				Schizosaccharomyces pombe		v
666	10.4161/auto.7.5.14872.	https://pubmed.ncbi.nlm.nih.gov/21317551	Identification of autophagy genes participating in zinc-induced necrotic cell death in Saccharomyces cerevisiae.	2011	V		zinc sulfate		from 10 to 13 mM				chem	metal	Nuc1 deletion, Svf1 deletion, atg8 deletion (strong effect), atg6 deletion (weaker), see paper, many autophagy mutants tested	no	V	V (atg8 deletion increass survival)	n/a	n/a			no (Yca1 deletion)	-		no quantitative data			no	Annexin-FITC + PI	no quantitative data	-	#VALUE!					arrested population with a multibudded phenotype	explanation - Zn induces abortive autophagy that is deadly? No autophagy no death?	Saccharomyces cerevisiae	YNB	v

## Sheet: 2.Low Ann+PI+ in highly PI+ s
Category where the pi+ levels is high, but the annex level is low									Unique stimuli count		7
	DOI	PMID		year	Acute -Death of non-dividing cells	Chronic-Cell division continues during stimulus	Treatment	Treatment conditions	Concentration	unique stimulus?	Non-unique stimulus identifier	Mutation background of cells subjected to treatment	Treatment type (chem(metal,oxidizers,etc, nanoparticles); biologic-(peptide, drugs, oils, lipids), phys(pH, temp, irradiation, mechanics etc)	Treatment subtype	Preventive treatments	Apoptosis?	Necrosis?	Lysosome- and autophagy-mediated death	ROS?	ROS causative	Calcium?	Calcium causation	Metacaspase? (YCA1/Mca1)	% of FITC-VAD-fmk positive general (background signal - untreated control - in the brackets) / % of PI positive general (in the same experiment)	increase in caspase activity (in % of overall cell population) прирост по активности каспаз (абсолютн значение)	% of membrane-permeable cells (PI, Sytox, ADD positive) general (was measured in another experiment) - ann-PI+ and ann+PI+	Increase of PI+ population (% of overall population) (data similar to PI also included)	caspase/PI+ ratio	Apoptosis-inducing factor (AIF1)	Apoptosis methods	% of Ann+PI- after treatment	increase of Ann+PI- population (in % of overall population)	Ann+PI-/(PI+ overall)	Concentrations or treatment duration for both caspase\annexin experiments if some specific concentration were chosen	% CFU	Viability method	Vitality method	Terminal phenotype	Comm	Yeast/fungi?	Growth Medium	SELECTED PAPERS WITH NICE METHOD ARRAY -Has apoptosis methods/CFU+(PI, etc), ROS, Metacaspase
9	10.1007/s00284-014-0585-9.	https://pubmed.ncbi.nlm.nih.gov/24752490	Formic acid and acetic acid induce a programmed cell death in pathogenic Candida species.	2014	V		potassium carbonate		2.5 %				chem	salt		no	V						V (FITC-VAD-fmk), but weak	11(?)	11	78(?)	78	0.1		Annexin-FITC + PI, DAPI, Fluorescein FragELTM DNA Fragmentation Detection Kit	8(?)	8	0.1			CFU, PI				Candida species		v
22	10.1016/j.ejmech.2017.11.089.	https://pubmed.ncbi.nlm.nih.gov/29324336	New 1,5 and 2,5-disubstituted tetrazoles-dependent activity towards surface barrier of Candida albicans.	2018	V		terazole derivatives (compound 2d)		16 μ/ml		n		bio	drug	Sorbitol	no	V	n/a	n/a				n/a	-		90(40)	50			Annexin-FITC + PI, AO, comet assay, DAPI, gel electrophoresis	8(0)	8	0.2			CFU	growth rate		nice table with necrotic, late and early apoptotic and viable cell calculations	Candida albicans		v
237	10.1016/j.ejmech.2018.12.044.	https://pubmed.ncbi.nlm.nih.gov/30594027	Synthesis of tetrazole derivatives bearing pyrrolidine scaffold and evaluation of their antifungal activity against Candida albicans.	2019	V		terazole derivatives (compound 2d)		46.05 µM resulted in the accidental death (necrosis)		n		chem	drug (azole)		no	V		V (H2DCFDA) low	n/a			n/a	-		95(0)	95			Annexin-FITC + PI	0(0)	1	0			PI, CFU				Candida albicans		v
76	10.4161/auto.19314.	https://pubmed.ncbi.nlm.nih.gov/22361650	Autophagy proteins play cytoprotective and cytocidal roles in leucine starvation-induced cell death in Saccharomyces cerevisiae	2012	V		nitrogen starvation	0-12 d	0-12 d	no	55	atg8 deletion	bio	metabolic		no	V	V (atg mutants more sensitive)					no (Yca1 deletion)	-		12(1)	3			Annexin-FITC + PI	1(1)	1	0.3							Saccharomyces cerevisiae		v
312	10.1016/j.pestbp.2018.06.006.	https://pubmed.ncbi.nlm.nih.gov/30033009	Necrotic cell death induced by dithianon on Saccharomyces cerevisiae.	2018	V		dithianon		0 to 4 μM, 180 min, 150 rpm; 28 °C;				chem	Oxidant		no (based on annexin)	V		V (DHE)	V (aox - cystein, glutathion, ascorbic acid)			no (mutations tested, not shown)			81(?)	81			Annexin-PE + 7-AAD (no effect), DiOC6 (shows effect)	1(?)	1	0			CFU, spot assay			seems to be one of the few direct necrosis papers, but the effect is not via direct membrane permeabilization, however maybe it acts on extracellular SH-groups	Saccharomyces cerevisiae		v
427	10.1093/femsyr/foz019.	https://pubmed.ncbi.nlm.nih.gov/30785621	Glucose causes primary necrosis in exponentially grown yeast Saccharomyces cerevisiae	2019	V		glucose	30°C, 1 h	Annexin V/PI: 100 mM; DHR - 2 M; DAPI: 100 mM	no	30		bio	metabolic (SICD)		no	V		V (DHR 123)	V (ascorbic acid and glutathione)				-		18(1)	17			Annexin-FITC + PI, DAPI	1(1)	1	0.1	60 min		CFU, PI				Saccharomyces cerevisiae		v
674	10.4161/cc.9.14.12346	https://pubmed.ncbi.nlm.nih.gov/20647757	Fatty acids trigger mitochondrion-dependent necrosis.	2010	v		linseed oil + triacylglycerol lipase		lipase 50 U/ml, 50 mg/ml in 1:5 tyloxapol/ethanol for CFU, where stock solutions were at 50 mg/ml in 1:1 tyloxapol/ethanol.				bio	lipid, free fatty acids	Rho0	no	V		V (DHE)	V (Rho0)				-		38(8)	30			Annexin-FITC + PI	3(2)	1	0	linseed oil		PI, CFU				Saccharomyces cerevisiae		v
348	10.1038/s41418-017-0014-2.	https://pubmed.ncbi.nlm.nih.gov/29230001/	Diacylglycerol triggers Rim101 pathway-dependent necrosis in yeast: a model for lipotoxicity	2018	V		diacylglycerol		Diacylglycerol acyltransferase knockout strain	no	22		chem	Lipid	Deletion of RIM13 in the TKO background led to increased survival	?	V		V (DHE)	? (galactose instead of glucose helps)			no(Yca1 deletion)	-		59(1)	10		no	Annexin-FITC + PI	1(1)	8	0.8	for wt		PI, CFU				Saccharomyces cerevisiae		v

## Sheet: 3.Considerable Ann+pi- popul.
Category, where the number of Ann+pi- is considerably higher (5+ fold) over the overall amount of PI+									Unique stimuli count		31
	DOI	PMID		year	Acute -Death of non-dividing cells	Chronic-Cell division continues during stimulus	Treatment	Treatment conditions	Concentration	unique stimulus?	Non-unique stimulus identifier	Mutation background of cells subjected to treatment	Treatment type (chem(metal,oxidizers,etc, nanoparticles); biologic-(peptide, drugs, oils, lipids), phys(pH, temp, irradiation, mechanics etc)	Treatment subtype	Preventive treatments	Apoptosis?	Necrosis?	Lysosome- and autophagy-mediated death	ROS?	ROS causative	Calcium?	Calcium causation	Metacaspase? (YCA1/Mca1)	% of FITC-VAD-fmk positive general (background signal - untreated control - in the brackets) / % of PI positive general (in the same experiment)	increase in caspase activity (in % of overall cell population) прирост по активности каспаз (абсолютн значение)	% of membrane-permeable cells (PI, Sytox, ADD positive) general (was measured in another experiment) - ann-PI+ and ann+PI+	Increase of PI+ population (% of overall population) (data similar to PI also included)	caspase/PI+ ratio	Apoptosis-inducing factor (AIF1)	Apoptosis methods	% of Ann+PI- after treatment	increase of Ann+PI- population (in % of overall population)	Ann+PI-/(PI+ overall)	Concentrations or treatment duration for both caspase\annexin experiments if some specific concentration were chosen	% CFU	Viability method	Vitality method	Terminal phenotype	Comm	Yeast/fungi?	Growth Medium	SELECTED PAPERS WITH NICE METHOD ARRAY -Has apoptosis methods/CFU+(PI, etc), ROS, Metacaspase
16	10.1016/j.bbagen.2018.07.028.	https://pubmed.ncbi.nlm.nih.gov/30056100	Molecular mechanism of Arabidopsis thaliana profilins as antifungal proteins.	2018			arabidopsis profilins		AtPFN1 – 10,20 μg/ml; AtPFN2 – 40,80 μg/ml [Depending on the strain and method of obtaining]				bio	protein (small)		V	V		V (H2DCFDA, MitoSOX Red)	n/a			n/a	-		2(1)	1			Annexin-PE + PI, cytochrome C release, TUNEL, DAPI, SEM	68(0)	68	68	for AtPFN2		Sytox Green				Candida (various), molds		v
38	10.4161/cc.26885.	https://pubmed.ncbi.nlm.nih.gov/24196447		2014	V		hydrogen peroxide		0.5 mM - 2.5 mM	no	38		chem	Oxidant	atg32 mutation increases nucleus fragmentation and PS externalisation	V	no (very slight)	V (atg32 mutant more sensitive)	n/a				n/a	-		5(2)	3			Annexin-FITC + PI, DAPI, EM	60(2)	58	19.3333	2.5 mM 1 day		CFU, PI				Saccharomyces cerevisiae		v
106	10.1002/iub.1527.	https://pubmed.ncbi.nlm.nih.gov/27338801/	Cecropin A-induced apoptosis is regulated by ion balance and glutathione antioxidant system in Candida albicans.	2016	V		cecropin a		DAPI, TEM, TUNEL or FACS - 160 μg/mL, 9 h., Annexin-V FITC + PI, 160 μg/mL, 1 h				bio	peptide	pretreatment of ion channel blockers	V	no		V (H2DCFDA)		V (mitochondrial and cytosolic calcium level is increased - Rhod-2AM and Fura-2AM)	n/a	V (FITC-VAD-fmk)	no quantitative data		1 (1)	1			Annexin-FITC + PI, DAPI, JC-1, TUNEL	40	40	40			CFU				Candida albicans		v
108	10.1002/iub.1716.	https://pubmed.ncbi.nlm.nih.gov/29356280	Potential role of potassium and chloride channels in regulation of silymarin-induced apoptosis in Candida albicans.	2018	V		silymarin		2.5 μg/mL, 4h				bio	multicomponent extract	K+ ion channel blocker - tetraethylammoniumchloride	V	no (2,5% PI positive cells, but the cells are shrinked)	n/a	n/a		V (mitochondrial and cytosolic calcium level is increased - Rhod-2AM and Fura-2AM)	n/a	V (FITC-VAD-fmk)	32 (22)	10	1 (1)	1	10		Annexin-FITC + PI, JC-1, TUNEL	20 (8)	12	12			CFU			cytosolic and mitochondrial accumulation of calcium	Candida albicans		v
147	10.1007/s00203-015-1110-7.	https://pubmed.ncbi.nlm.nih.gov/25868793	Multiparameter analysis of apoptosis in puromycin-treated Saccharomyces cerevisiae.	2015	V		puromycin		1, 4, and 6 h in the presence of 10 μg/mL (20 μM)				chem	drug (translation)		V	no (very weak)		n/a	n/a			n/a	-		3(0)	3			Annexin-FITC + PI, DAPI,	47(15)	32	10.6667			PI	Rhodamine 123, acridine orange			Saccharomyces cerevisiae		v
165	10.1007/s00284-014-0734-1.	https://pubmed.ncbi.nlm.nih.gov/25413604/	Novel antifungal mechanism of resveratrol: apoptosis inducer in Candida albicans.	2015	V		resveratrol		20 μM, 2 h at 28 C.				bio	Polyphenol		V	no (0,48% V(-)/PI(+) cells)		V (DHR 123, HPF)		V (mitochondrial calcium level is increased - Rhod-2AM)	n/a	V (FITC-VAD-fmk)	no quantitative data		1(1)	1			Annexin-FITC + PI, DAPI, DiOC6(3), JC-1, Rhod-2AM, TUNEL	31(14)	17	17			MIC			changes in mitochondrial Ca2+	Candida albicans		V
174	10.1007/s10495-016-1251-4.	https://pubmed.ncbi.nlm.nih.gov/27160815	The fungicide Mancozeb induces metacaspase-dependent apoptotic cell death in Saccharomyces cerevisiae BY4741.	2016	V		mancozeb (mz), a mixture of ethylene-bis-dithiocarbamate manganese and zinc salts		100 μM, 48 and 72 h incubation, 28 C, pH 7.4				chem	metal		V	no		V (DHE, H2DCFDA, DHR 123)	n/a			V (Yca1 deletion) very strong effect			5(1)	4			Annexin-PE + 7-AAD, DiOC6, PI negative death	54(4)	50	12.5			CFU, PI		Cell cycle unchanged	DiOC6 mitoch hyperpolarization, no SubG0!	Saccharomyces cerevisiae		v
215	10.1016/j.bbrc.2011.03.125.	https://pubmed.ncbi.nlm.nih.gov/21458420/	Induction of yeast apoptosis by an antimicrobial peptide, Papiliocin.	2011			papiliocin (37-aa peptide)		30 μM, 2 h, 28 C				bio	Peptide		V	no		V (HPF)				V (FITC-VAD-fmk) strong signal	no quantitative data		0(0)	1			Annexin-FITC + PI, DAPI, DiOC6(3), TUNEL	61(39)	22	22							Candida albicans		V
220	10.1016/j.biocel.2016.09.008.	https://pubmed.ncbi.nlm.nih.gov/27639679/		2016	V		silibinin	28 ◦C, 4 h	ROS - 40, 60, 80, and 100 μM; K+ leakage - 100 μM	no	66		bio	flavonoid	ruthenium red	V	no		V (H2DCFDA, MitoSOX Red)		V (mitochondrial and cytosolic calcium level is increased - Rhod-2AM and Fura-2AM)	n/a	V (FITC-VAD-fmk)	no quantitative data		1(0)	1			Annexin-FITC + PI, Fura-2 AM, JC-1, Rhod-2AM, Ruthenium red, TUNEL	30(18)	12	12			MIC, PI		cell cycle arrest (SYTOX Green)	Ca2+ influx	Candida albicans	YPD	V
221	10.1016/j.biochi.2011.07.011.	https://pubmed.ncbi.nlm.nih.gov/21782000		2011	V		pleurocidin	28°C, 2 h	5 μM	no	59		bio	peptide		V	no (just 1,5% late apoptosis)	n/a	V (DHR 123, HPF)	n/a			V (FITC-VAD-fmk)	no quantitative data		2(0)	2			Annexin-FITC + PI, DAPI, DiOC6(3), TUNEL	34(16)	18	9						HPF for h2o2 detection	Candida albicans		v
222	10.1016/j.biochi.2012.04.010.	https://pubmed.ncbi.nlm.nih.gov/22534194/	(+)-Medioresinol leads to intracellular ROS accumulation and mitochondria-mediated apoptotic cell death in Candida albicans.	2012	V		(þ)-medioresinol		PI: 3.125 μg/ml, 4 h; ROS, MPP, cytochrome c release, FITC-VAD-FMK, Annexin V: 3.125 μg/ml, 2 h; The morphological changes, TUNEL: 3.125 μg/ml, 3 h				chem	drug		V	no		V (DHR 123)				V (FITC-VAD-fmk)	35(10)	25	0(0)	1	25		Annexin-FITC + PI, cytochrome c release, JC-1, morphological change, TUNEL	50(29)	21	21			PI				Candida albicans		V
228	10.1016/j.cbi.2020.109028.	https://pubmed.ncbi.nlm.nih.gov/32119865/	Thiophene-thiosemicarbazone derivative (L10) exerts antifungal activity mediated by oxidative stress and apoptosis in C. albicans.	2020	V		2-((5-nitrothiophen-2-yl)methylene)-n-(pyridin-3-yl) hydrazine carbothioamide (l10)		MIC 4 μg/mL, 2.0 μg/mL shows an initial apoptotic action, higher ROS production at 8.0 μg/mL,				chem	drug		V	no (less than 1% of the yeast)		V (H2DCFDA)				n/a	-		1(0)	1			Annexin-FITC + PI, EM, RHO123	94(0)	94	94	2.0 μg/mL (4 and 8 has nearly the same effect)						Candida albicans		V
256	10.1016/j.fgb.2011.07.002.	https://pubmed.ncbi.nlm.nih.gov/21801845	The transcriptional response of Saccharomyces cerevisiae to proapoptotic concentrations of Pichia membranifaciens killer toxin.	2011	V		pmkt toxin		apoptosis: 50-200 AU/ml, apoptosis and necrosis: 300 - 3000 AU/ml, 1 h; TUNEL - 200, 400 and 3000 AU/ml; ROS - 200 AU/ml,				bio	protein		V (20% if low dose was used)	V (if high dose was used, up to 90% of PI positive cells)	n/a	V (DHE)	n/a			V (FITC-VAD-fmk)	no quantitative data		0(0)	1			Annexin-FITC + PI, cytochrome C release, TUNEL	40(?)	40	40			PI				Saccharomyces cerevisiae	YMA (YPD+malt extract)	v
273	10.1016/j.freeradbiomed.2012.03.012.	https://pubmed.ncbi.nlm.nih.gov/22542795/	Coprisin-induced antifungal effects in Candida albicans correlate with apoptotic mechanisms.	2012	V		coprisin		1, 3, and 10 mM				bio	Peptide		V	no		V (DHR 123, HPF)				V (FITC-VAD-fmk) strong signal	no quantitative data		2(5)	1			Annexin-FITC + PI, DPH, JC-1, TUNEL	24(17)	7	7			Time-kill assay, MIC				Candida albicans	YPD	V
277	10.1016/j.funbio.2019.11.009.	https://pubmed.ncbi.nlm.nih.gov/32008756	Quercetin-induced yeast apoptosis through mitochondrial dysfunction under the accumulation of magnesium in Candida albicans.	2020	V		quercetin		10 μg/ml, 28 C for 2 h				bio	flavonoid	hexaamminecobalt(III) chloride (Cohex) (inhibit Mg2þ transport between cytosol and mitochondria)	V	no	n/a	V (H2DCFDA, MitoSOX Red, mitochondrial glutation)	n/a	V (mitochondrial calcium level is increased - Rhod-2AM)	n/a		-		7(7)	1			Annexin-FITC + PI, GSH level, JC-1, TUNEL	19(9)	10	10						Mitochondrial Ca2+ levels were measured. And Mg2+ (Magnesium Green dye), Quercetin treatment increases Mg2þ levels and mitochondrial Ca2+	Candida albicans		v
297	10.1016/j.micres.2017.11.003.	https://pubmed.ncbi.nlm.nih.gov/29458866/		2018	V		gold nanoparticles	28°C, 4 h	MIC - 32 μg/ml	no	31		phys	Nanoparticles	NAC doesnt help	V	no	n/a	no (H2DCFDA, MitoSOX Red)	no(NAC doesnt help)	V (mitochondrial calcium level is increased - Rhod-2AM)	n/a	V (FITC-VAD-fmk)	36(17)	19	3(4)	1	19		Annexin-FITC + PI, cytochrome C release, DAPI, JC-1, Mitotracker Green FM, Rhod-2AM, TUNEL	26(12)	14	14			PI				Candida albicans	YPD	V
298	10.1016/j.mimet.2010.12.021.	https://pubmed.ncbi.nlm.nih.gov/21185335/	Studies on the relationship between pulsed UV light irradiation and the simultaneous occurrence of molecular and cellular damage in clinically-relevant Candida albicans.	2011	V		pulsed uv light		20 pulses				phys	Radiation		V	V (in dose dependent manner, if many pulses were used - more than 20)	n/a	V (H2DCFDA, DHR 123, DHE) - in dose dependent manner, exept mitochondrial ROS (DHR 123)	? (beV e ROS and death elevates by same rate)			n/a	-		2(0)	2			Annexin-FITC + PI, comet assay, DAPI	40(0)	40	20	20 pulses		PI, protein leakage			good comet assay (with photos)	Saccharomyces cerevisiae		V
317	10.1016/j.resmic.2012.10.023.	https://pubmed.ncbi.nlm.nih.gov/23142492	High-energy pulse-electron-beam-induced molecular and cellular damage in Saccharomyces cerevisiae.	2013			electron beam		200 Gy				phys	electric		V	V	n/a	V (H2DCFDA)	n/a			V (Ac-DEVD-pNA)	twice		5(0)	5			Annexin-FITC + PI, Comet assay, DAPI	35(0)	35	7	200 Gy		PI, CFU				Saccharomyces cerevisiae		v
318	10.1016/j.resmic.2014.05.031.	https://pubmed.ncbi.nlm.nih.gov/24858938/	Ocimum sanctum (L.) essential oil and its lead molecules induce apoptosis in Candida albicans.	2014	V (1 h)		ocimum sanctum essential oil		MIC/4, MIC/2, MIC, 4MIC				bio	Oil		V (at low concentrations)	V (at high concentarions)		n/a				n/a	-		2(0)	2			Annexin-FITC + PI, EM, TUNEL	12(2)	10	5	mic/4						Candida albicans		V
350	10.1038/s41598-020-58256-4.	https://pubmed.ncbi.nlm.nih.gov/31988394	Cellular apoptosis and necrosis as therapeutic targets for novel Eugenol Tosylate Congeners against Candida albicans.	2020	V		eugenol tosylate congeners		for ETC-7 0.5xMIC				chem	phenol		V	V (if high concentrations were used)	n/a	n/a	n/a			n/a	-		0(3)	1			Annexin-FITC + PI, cytochrome C release, JC-1, TUNEL	32(2)	30	30	for ETC-7 0.5xMIC		PI				Candida albicans		v
449	10.1099/mic.0.000589	https://pubmed.ncbi.nlm.nih.gov/29393017/	A novel mechanism of fluconazole: fungicidal activity through dose-dependent apoptotic responses in Candida albicans.	2018	V (2 h)		fluconazole		For high dosage (64 microg/ml)	no	27		chem	drug (azole)		V	V? (no PI positive cells, but potassium efflux and cell shrinkage were observed)		V (H2DCFDA, lipid peroxidation, MitoSOX Red)	n/a			n/a	-		2(1)	1			Annexin-FITC + PI, cytochrome C release, GSH level, JC-1, TUNEL	32(17)	15	15	For high dosage (64 microg/ml)		CFU, K+ efflux, PI				Candida albicans		V
455	10.1111/1348-0421.12357.	https://pubmed.ncbi.nlm.nih.gov/26891940/	Antifungal activity of Rubus chingii extract combined with fluconazole against fluconazole-resistant Candida albicans.	2016	V		rubus chingii extract in combination with fluconazole (flc)		MIC and FICI: 5000 to 0 μg crude drug/mL for R. chingii extract, and 256 to 0 μg/mL for FLC; Flow cytometry - 100 μg crude drug/mL R. chingii extract, 10 μg/mL FLC			fluconazole-resistant	bio	Сombination		V	no		n/a				n/a	-		1(1)	1			Annexin-FITC + PI, EM	12(0)	12	12			CFU		arrest in G1 and S phases		FLC-resistant Candida albicans		V
466	10.1111/imb.12124.	https://pubmed.ncbi.nlm.nih.gov/25209888	Identification of a novel antimicrobial peptide, scolopendin 1, derived from centipede Scolopendra subspinipes mutilans and its antifungal mechanism.	2014	V		scolopendin 1		MIC in the range of 5.0–20.0 μM, ROS etc - 10 μM				bio	peptide	NAC	V	no	n/a	V (DHR 123)	V (NAC)	V (mitochondrial and cytosolic calcium level is increased - Rhod-2AM and Fura-2AM)	n/a	V (FITC-VAD-fmk)	40(27)	13	0(0)	1	13		Annexin-FITC + PI, cytochrome C release, DAPI, JC-1, TUNEL	35(14)	21	21	10 μM		PI				Сandida albicans		v
488	10.1111/j.1567-1364.2010.00663.x.	https://pubmed.ncbi.nlm.nih.gov/20726898	A fungicidal piperazine-1-carboxamidine induces mitochondrial fission-dependent apoptosis in yeast.	2010	V		piperazine-1-carboxamidine		20 μg/mL, 2.5 h, 30 C				chem	amide	dnm1, mdv1, fis1, skn1, ipt1 deletions, ascorbic acid	V	no (about 1% of PI positive cells)	n/a	V (H2DCFDA)	V (ascorbic acid)			V (Yca1 deletion; FITC-VAD-fmk)	37(2)	35	1 ann-PI+	1	35		Annexin-FITC + PI, TUNEL	35(15)	20	20	20 mg/mL		CFU, PI			wrong legend in Fig. 2?? data in annexin staining in this table is written by our interpretation	Saccharomyces cerevisiae		v
495	10.1111/j.1600-0714.2009.00811.x.	https://pubmed.ncbi.nlm.nih.gov/19656268		2010	V		amphotericin b		0.125 μg /ml - MIC	no	6		chem	drug (polyene)		V	V (slight - 3-6% PI positive cells)		n/a				n/a	-		3(?)	3			Annexin-FITC + PI, EM, TUNEL	20(?)	20	6.66667	For 23C strain		PI				candida albicans		v
502	10.1111/jam.12675.	https://pubmed.ncbi.nlm.nih.gov/25348290/	Possible mechanism of antifungal phenazine-1-carboxamide from Pseudomonas sp. against dimorphic fungi Benjaminiella poitrasii and human pathogen Candida albicans.	2015			phenazine 1-carboxamide		20 microg/ml				chem	Aromatic amide		V	V (40% PI positive cells)		V (DHR 123, H2DCFDA, SOD activity)				n/a	-		5(1) only Ann+pi+?	4			Annexin-FITC + PI, DAPI, Rho123, TUNEL	60(1)	59	14.75	20 microg/ml		CFU, PI				Benjaminiella poitrasii		V
544	10.1128/EC.00256-10.	https://pubmed.ncbi.nlm.nih.gov/21193549		2011	V		propolis	5 min, (cell were grown for 16 h)	0.125%				bio	plant extract		V	V	V (increased autophagy (GFP-Atg8), perturbed vacuolar pH)	V (H2DCFDA)	V (petites less sensitive)			V (Yca1 deletion) good effect for fast death, not so good for slower	n/a		22(15)	7			Annexin-FITC + PI, cytochrome C release	62(0)	62	8.85714	0.125% 5 min (cell were grown for 16 h)		CFU, PI, Nhp6a relocalization				Saccharomyces cerevisiae		v
565	10.1128/AAC.00344-11.	https://pubmed.ncbi.nlm.nih.gov/21768514	The quorum-sensing molecule farnesol is a modulator of drug efflux mediated by ABC multidrug transporters and synergizes with drugs in Candida albicans.	2011	V		farnesol in combinations with fluconazole (flc), ketoconazole (ktc), miconazole (mcz), and amphotericin (amb),		100 nM FLC, FAR - 100 μM (was added 5 min before the addition of drugs)				bio	drug (terpene)	ascorbic acid	? (due to ROS accumulation? weak annexin signal)	no	n/a	V (H2DCFDA)	V (ascorbic acid)			n/a	-		4(1)	3			Annexin-FITC + PI	18(0)	18	6	farnesol + fluconazole		CFU	ATPase activity, MMT			Candida albicans		v
609	10.1371/journal.pone.0172228.	https://pubmed.ncbi.nlm.nih.gov/28192489	Honokiol induces reactive oxygen species-mediated apoptosis in Candida albicans through mitochondrial dysfunction.	2017	V		honokiol (+ cu, zn-sod inhibitor n,n0-diethyldithiocarbamate - worsen the effect)		32 microg/ml, 4 h				chem	alcohol		V	V (secondary)	n/a	V (Lipid peroxidation, protein carbonylation, SOD activity, GPX activity, and catalase activity, gene expression leveles (SOD1, SOD2, SOD3, SOD4, SOD5, SOD6 and ACT1))	V (honokiol was more strong against strain CP1, where honokiol induced the most ROS when compared with other Candida strains. However, strain CT2 showed the least sensitivity to honokiol as it induced the least ROS, suggesting a clear relationship to its growth inhibitory effects. So, honocoil killing effect is likely due to ROS production.)			n/a	-		5(1)	4			Annexin-FITC + PI, JC-1	40(0)	40	10	4 h 32 microg/ml		PI, CFU	growth rate			Candida albicans		v
641	10.3389/fcimb.2018.00445.	https://pubmed.ncbi.nlm.nih.gov/30662877	Antifungal Activity of Coumarin Against Candida albicans Is Related to Apoptosis.	2019	V		coumarin		0.5, 1.0, and 2.0 mg/mL				chem	drug	Ruthenium Red (mitochondiral Ca-channel inhibitor)	V	no	n/a	V (H2DCFDA)	no (NAC)	V (mitochondrial and cytosolic calcium level is increased - Fluo3-AM and Rhod2-AM, ruthenium helps)	V (low calcium reduces death)	V (FITC-VAD-fmk)	8(0)	8	0(0)	1	8		Annexin-FITC + PI, cytochrome C release, DAPI, TUNEL	18(3)	15	15	2 mg/ml		PI, CFU			JC-1 (membrane depolarization); calcium inhibitor prevents death	Candida albicans		v
654	10.3390/md11114419.	https://pubmed.ncbi.nlm.nih.gov/24217285	Crambescidin-816 acts as a fungicidal with more potency than crambescidin-800 and -830, inducing cell cycle arrest, increased cell size and apoptosis in Saccharomyces cerevisiae.	2013	V		crambescidin		Growth inhibition -100–1000 nM, No growth - 700 and 1000 nM ,				bio	alkaloid		V	no	n/a	n/a	n/a				-		2(4) ann+PI+ no other data	1			Annexin-FITC + PI, JC-1, subG1	35(5)	30	30	1 microM						Saccharomyces cerevisiae		v
663	10.4014/jmb.1306.06012.	https://pubmed.ncbi.nlm.nih.gov/23928848/	The influence of the N-terminal region of antimicrobial peptide pleurocidin on fungal apoptosis	2013	V		pleurocidin (ple)	28°C, 2 h	20 µM	no	59		bio	Peptide		V	no		n/a				V (FITC-VAD-fmk)	58(35)	23	2(0)	2	11.5		Annexin-FITC + PI, HPF, JC-1, TUNEL	23(8)	15	7.5	ple		CFU				Candida albicans		V
																																	equal or more than 5 selected
