# Supplementary material for: A Systematic Survey of Characteristic Features of Yeast Cell Death Triggered by External Factors
Source: J Fungi (Basel). 2021 Oct 20;7(11):886. doi: 10.3390/jof7110886 (PMC8626022; doi:10.3390/jof7110886)
Supplement: Supplementary file 1 [file jof-07-00886-s001.zip › Copy of 01_10_Table S1 - Main Compilation.xlsx]

## Sheet: Cell death table (Complete)
	DOI	PMID		year	Acute -Death of non-dividing cells	Chronic-Cell division continues during stimulus	Treatment	Treatment conditions	Concentration	unique stimulus?	Non-unique stimulus identifier	Mutation background of cells subjected to treatment	Treatment type (chem(metal,oxidizers,etc, nanoparticles); biologic-(peptide, drugs, oils, lipids), phys(pH, temp, irradiation, mechanics etc)	Treatment subtype	Preventive treatments	Apoptosis?	Necrosis?	Lysosome- and autophagy-mediated death	ROS?	ROS causative	Calcium?	Calcium causation	Metacaspase? (YCA1/Mca1)	% of FITC-VAD-fmk positive general (background signal - untreated control - in the brackets) / % of PI positive general (in the same experiment)	increase in caspase activity (in % of overall cell population) прирост по активности каспаз (абсолютн значение)	% of membrane-permeable cells (PI, Sytox, ADD positive) general (was measured in another experiment) - ann-PI+ and ann+PI+	Increase of PI+ population (% of overall population) (data similar to PI also included)	caspase/PI+ ratio	Apoptosis-inducing factor (AIF1)	Apoptosis methods	% of Ann+PI- after treatment	increase of Ann+PI- population (in % of overall population)	Ann+PI-/(PI+ overall)	Concentrations or treatment duration for both caspase\annexin experiments if some specific concentration were chosen	% CFU	Viability method	Vitality method	Terminal phenotype	Comm	Yeast/fungi?	Growth Medium	SELECTED PAPERS WITH NICE METHOD ARRAY -Has apoptosis methods/CFU+(PI, etc), ROS, Metacaspase
78	10.1016/j.femsle.2004.09.008.	https://pubmed.ncbi.nlm.nih.gov/15500973/	Freeze tolerance of the yeast Torulaspora delbrueckii: cellular and biochemical basis	2004	V		-20 C	120 days	not applicable	no	1		phys	cold			V (unconvincing)									frozen directly - 98, 120 min pre-fermentation - 25						-	#VALUE!		100	CFU, PI				T. delbrueckii	LF medium
78	10.1016/j.femsle.2004.09.008.	https://pubmed.ncbi.nlm.nih.gov/15500973/	Freeze tolerance of the yeast Torulaspora delbrueckii: cellular and biochemical basis	2004	V		-20 C	120 days	not applicable	no	1		phys	cold			V (unconvincing)															-	#VALUE!		47	CFU, PI				T. delbrueckii	LF medium + 0.01% cycloheximide
78	10.1016/j.femsle.2004.09.008.	https://pubmed.ncbi.nlm.nih.gov/15500973/	Freeze tolerance of the yeast Torulaspora delbrueckii: cellular and biochemical basis	2004	V		-20 C	120 days	not applicable	no	1		phys	cold			V (unconvincing)															-	#VALUE!		40	CFU, PI				T. delbrueckii	LF medium without sugars + 0.16 M glycerol
78	10.1016/j.femsle.2004.09.008.	https://pubmed.ncbi.nlm.nih.gov/15500973/	Freeze tolerance of the yeast Torulaspora delbrueckii: cellular and biochemical basis	2004	V		-20 C	120 days	not applicable	no	1		phys	cold			V (unconvincing)															-	#VALUE!		100	CFU, PI				T. delbrueckii	Sugars solution (1% glucose + 1% sucrose + 3% maltose)
78	10.1016/j.femsle.2004.09.008.	https://pubmed.ncbi.nlm.nih.gov/15500973/	Freeze tolerance of the yeast Torulaspora delbrueckii: cellular and biochemical basis	2004	V		-20 C	120 days	not applicable	no	1		phys	cold			V (unconvincing)									frozen directly - 35, 120 min pre-fermentation - 2						-	#VALUE!		5	CFU, PI				S. cerevisiae	LF medium
78	10.1016/j.femsle.2004.09.008.	https://pubmed.ncbi.nlm.nih.gov/15500973/	Freeze tolerance of the yeast Torulaspora delbrueckii: cellular and biochemical basis	2004	V		-20 C	120 days	not applicable	no	1		phys	cold			V (unconvincing)															-	#VALUE!		5	CFU, PI				S. cerevisiae	LF medium + 0.01% cycloheximide
78	10.1016/j.femsle.2004.09.008.	https://pubmed.ncbi.nlm.nih.gov/15500973/	Freeze tolerance of the yeast Torulaspora delbrueckii: cellular and biochemical basis	2004	V		-20 C	120 days	not applicable	no	1		phys	cold			V (unconvincing)															-	#VALUE!		5	CFU, PI				S. cerevisiae	LF medium without sugars + 0.16 M glycerol
78	10.1016/j.femsle.2004.09.008.	https://pubmed.ncbi.nlm.nih.gov/15500973/	Freeze tolerance of the yeast Torulaspora delbrueckii: cellular and biochemical basis	2004	V		-20 C	120 days	not applicable	no	1		phys	cold			V (unconvincing)															-	#VALUE!		10	CFU, PI				S. cerevisiae	Sugars solution (1% glucose + 1% sucrose + 3% maltose)
77	10.1016/j.ejmech.2020.112139.	https://pubmed.ncbi.nlm.nih.gov/32109777/	Sulfone derivatives enter the cytoplasm of Candida albicans sessile cells		V		-difluoroiodomethyl-4-hydrazinyl-3-nitrophenyl sulfone						chem			no	V									80				Annexin/PI	3(?)	1	#DIV/0!	8mcg/ml (time )	~100% dead	CFU (MFC)				C. albicans		V
425	10.1093/femsyr/fow013.	https://pubmed.ncbi.nlm.nih.gov/26880798/	(-)-Nortrachelogenin from Partrinia scabiosaefolia elicits an apoptotic response in Candida albicans.	2016	V		(-)-nortrachelogenin		12.5 μg/ml				bio	Active Lignan From Wikstroemia indica		V (if low concentrations were used)	V (if high concentrations were used)		V (H2DCFDA)		V (mitochondrial and cytosolic calcium level is increased - Rhod-2AM and Fura-2AM)		V (FITC-VAD-fmk)	no quantitative data		fluorescence intensity data				Annexin-FITC + PI, DiSC3(5), cytochrome C release, DPH, JC-1, Rhod-2AM, TUNEL	50(?)	50	#DIV/0!	12.5 μg/ml		MIC, DiSC3(5), DPH				Candida albicans	YPD	v
676	10.5941/MYCO.2017.45.1.25.	https://pubmed.ncbi.nlm.nih.gov/28435351/	In Vitro Antifungal Activity of (1)-N-2-Methoxybenzyl-1,10-phenanthrolinium Bromide against Candida albicans and Its Effects on Membrane Integrity	2018			(1)-N-2- Methoxybenzyl-1,10-phenanthrolinium Bromide	Planktonic cells	12,5 mg/ml				chem	Drug			V									30(5)	25									MIC, PI, SEM				Candida albicans		v
13	10.1007/s11046-012-9533-z.	https://pubmed.ncbi.nlm.nih.gov/22391823	Deletion of the Candida albicans PIR32 results in increased virulence, stress response, and upregulation of cell wall chitin deposition.	2012	V		(cell wall disrupting agents) - calcofluor white, congo red, or sds		calcofluor white (25, 50, and 100 lg ml-1), Congo red (10, 20, and 50 lg ml-1), or SDS (0.0225, 0.015, and 0.0075%).			PIR32/pir32, and pir32/pir32 (mutant strains were more resistant)	bio																							spot test			increase in chitin content in mutants	Candida albicans
222	10.1016/j.biochi.2012.04.010.	https://pubmed.ncbi.nlm.nih.gov/22534194/	(+)-Medioresinol leads to intracellular ROS accumulation and mitochondria-mediated apoptotic cell death in Candida albicans.	2012	V		(þ)-medioresinol		PI: 3.125 μg/ml, 4 h; ROS, MPP, cytochrome c release, FITC-VAD-FMK, Annexin V: 3.125 μg/ml, 2 h; The morphological changes, TUNEL: 3.125 μg/ml, 3 h				chem	drug		V	no		V (DHR 123)				V (FITC-VAD-fmk)	35(10)	25	0(0)	1	25		Annexin-FITC + PI, cytochrome c release, JC-1, morphological change, TUNEL	50(29)	21	21			PI				Candida albicans		V
30	10.1016/j.tiv.2003.08.011.	https://pubmed.ncbi.nlm.nih.gov/14630063/	Induction of apoptosis in yeast and mammalian cells by exposure to 1,10-phenanthroline metal complexes.	2004		V	[cu(phen)2(mal)].2h2o		MIC 1.25– 5.0 μg/ml, fungicidal activity 10.0 μg/ml				chem	Heterocycle		V (ladder pattern of DNA fragments)	no (No DNA degradation)													EM, gel electrophoresis										Candida albicans	minimal medium	v
30	10.1016/j.tiv.2003.08.011.	https://pubmed.ncbi.nlm.nih.gov/14630063/	Induction of apoptosis in yeast and mammalian cells by exposure to 1,10-phenanthroline metal complexes.	2004		V	[mn(phen)2(mal)].2h2o		MIC 1.25– 5.0 μg/ml, fungicidal activity 10.0 μg/ml				chem	Heterocycle		no (poorly proven)	V (DNA degradation )													EM, gel electrophoresis										Candida albicans	minimal medium	v
423	10.1093/femsle/fnx073.	https://pubmed.ncbi.nlm.nih.gov/28402525/	Antifungal mechanism of [RuIII(NH3)4catechol]+ complex on fluconazole-resistant Candida tropicalis.	2017	V		[ruiii(nh3)4(catechol)](pf6) complex		125, 250, 500 and 1000 µM; 24h.			fluconazole-resistant	chem	metal complex	NAC	V	V		V (H2DCFDA)											Calcofluor White, EM, Phase-microscopy,						PI, MTT				Candida tropicalis		v
32	10.1016/s1074-5521(03)00108-x.	https://pubmed.ncbi.nlm.nih.gov/12837385	A small molecule suppressor of FK506 that targets the mitochondria and modulates ionic balance in Saccharomyces cerevisiae.	2003	V		0.7 m nacl + 125 nm fk506		0.7 m nacl + 125 nm fk506				chem	salt	small molecule SFK1															DiOC6						CFU	growth rate			Saccharomyces cerevisiae		v
418	10.1091/mbc.E19-07-0364.	https://pubmed.ncbi.nlm.nih.gov/31509475	Cytotoxicity of 1-deoxysphingolipid unraveled by genome-wide genetic screens and lipidomics in Saccharomyces cerevisiae.	2019	V		1-deoxysphingolipid						bio	lipid																						spot test			mitoch fragm, ER collapse, hydrophobic body formation (not lipid droplet)	Saccharomyces cerevisiae
145	10.1007/s00018-013-1500-4.	https://pubmed.ncbi.nlm.nih.gov/24221134/	Anti-Candida activity of 1–18 fragment of the frog skin peptide esculentin-1b: in vitro and in vivo studies in a Caenorhabditis elegans infection model	2013	V		1–18 fragment of the esculentin‑1b		32 μM				bio	peptide			V									arbitrary units										MIC, Sytox Green	MTT			Candida albicans	yeast cells or 3 h-grown hyphae - same effecct	v
637	10.3233/JAD-2009-1121.	https://pubmed.ncbi.nlm.nih.gov/19542608	Alzheimer's amyloid-beta rescues yeast from hydroxide toxicity.	2009	V		2 mm naoh		2 mm				chem	alkali	Amyloid-β (Aβ42)		V																			PI, CFU				Saccharomyces cerevisiae		v
228	10.1016/j.cbi.2020.109028.	https://pubmed.ncbi.nlm.nih.gov/32119865/	Thiophene-thiosemicarbazone derivative (L10) exerts antifungal activity mediated by oxidative stress and apoptosis in C. albicans.	2020	V		2-((5-nitrothiophen-2-yl)methylene)-n-(pyridin-3-yl) hydrazine carbothioamide (l10)		MIC 4 μg/mL, 2.0 μg/mL shows an initial apoptotic action, higher ROS production at 8.0 μg/mL,				chem	drug		V	no		V (H2DCFDA)					-		1(0)	1			Annexin-FITC + PI, EM, RHO123	94(0)	94	94	2.0 μg/mL (4 and 8 has nearly the same effect)						Candida albicans		V
325	10.1016/s0045-6535(02)00614-8.	https://pubmed.ncbi.nlm.nih.gov/12586155	Toxicity of chlorinated phenoxyacetic acid herbicides in the experimental eukaryotic model Saccharomyces cerevisiae: role of pH and of growth phase and size of the yeast cell population.	2003			2-methyl-4-chlorophenoxyacetic acid (mcpa) (herbicides)						chem	drug, herbicide	increase of external pH																						growth rate			Saccharomyces cerevisiae
52	10.1111/j.1365-2672.2006.03014.x.	https://pubmed.ncbi.nlm.nih.gov/16882139	Influence of starvation, surface attachment and biofilm growth on the biocide susceptibility of the biodeteriogenic yeast Aureobasidium pullulans.	2006	V		2-n-octyl-4-isothiazolin-3-one		25–100 μg/ml, 1-5 h				chem	drug	starvation (small decrease in susceptibility)																					CFU, loss of GFP fluorescence				Aureobasidium pullulans		v
329	10.1016/S0171-9335(98)80087-3.	https://pubmed.ncbi.nlm.nih.gov/9930653	Effects of the myosin inhibitor 2,3-butanedione monoxime on the physiology of fission yeast.	1998	V		2,3-butanedione monoxime						chem																							CFU				Schizosaccharomyces pombe
170	10.1007/s00894-012-1420-5.	https://pubmed.ncbi.nlm.nih.gov/22535361	Antifungal effect of 4-arylthiosemicarbazides against Candida species. Search for molecular basis of antifungal activity of thiosemicarbazide derivatives.	2012			4-arylthiosemicarbazides						chem																							CFU				Candida albicans
661	10.3892/mmr.2018.9196.	https://pubmed.ncbi.nlm.nih.gov/29956765/	Application of 460 nm visible light for the elimination of Candida albicans in vitro and in vivo	2018			460 nm visible light	240 J/cm2					phys	irradiation			V									90(5)	85								0	CFU, PI	Syto9			Candida albicans	red light doesnt possess killing abbility	V
88	10.1046/j.1198-743x.2001.00307.x.	https://pubmed.ncbi.nlm.nih.gov/11737085/	Cytometric approach for a rapid evaluation of susceptibility of Candida strains to antifungals	2001	V		5-fluorocytosine	35°C, 1, 2 and 4 h, 200 rpm	4 and 32 mg/l				chem	drug			V (poor quality data)									poor quality data						-				CFU, PI, JC-1 (to detect resistance to 5-FC)	FUN-1			Candida spp	Sabouraud agar	V
422	10.1093/femsle/fnw032.	https://pubmed.ncbi.nlm.nih.gov/26872495	Cadmium-induced cell killing in Sacharomyces cerevisiae involves increases in intracellular NO levels	2016	V		сadmium chloride		clonogenic survival assay: 0–100μM, apoptosis: 50μM	no	2		chem	metal	NO scavenger reduces death	V (TUNEL)	?		V (DAF-FM DA)	NO scavenger reduces death (c-PTIO)										DAPI (unconvicing), TUNEL						CFU				Saccharomyces cerevisiae		v
239	10.1016/j.envpol.2018.07.058.	https://pubmed.ncbi.nlm.nih.gov/30036838	Cadmium detoxification induced by salt stress improves cadmium tolerance of multi-stress-tolerant Pichia kudriavzevii	2018	V		сadmium chloride hydrate		0.1 mM	no	2		chem	metal	NaCl addition		V		V (H2DCFDA, protein carbonylation, lipid peroxidation (TBA-RS))																	PI				Pichia kudriavzevii		v
111	10.1002/jobm.201400847.	https://pubmed.ncbi.nlm.nih.gov/25721585	Different effects of sodium chloride preincubation on cadmium tolerance of Pichia kudriavzevii and Saccharomyces cerevisiae	2015	V		сadmium chloride hydrate		6, 20 mg/l	no	2		chem	metal	NaCl preincubation (60g/l)		V		V (H2DCFDA, protein carbonilation)																	PI				Saccharomyces cerevisiae, Pichia kudriavtsevii		v
647	10.3389/fmicb.2017.02051.	https://pubmed.ncbi.nlm.nih.gov/29104569/	A linear 19-mer plant defensin-derived peptide acts synergistically with caspofungin against Candida albicans biofilms	2017			A Linear 19-Mer Plant Defensin-Derived Peptide + Caspofungin	biofilm, 40 min	0.625 μM caspofungin and 0.5 μM HsLin06_18-FITC				chem+bio	Drug+peptide			V									65(0)	65								20	CFU, PI				Candida albicans		V
92	10.1177/1087057108320713	https://pubmed.ncbi.nlm.nih.gov/18626115/	A high-throughput screening assay for small molecules that disrupt yeast cell integrity	2008	V		A-3		60 μg/ml , 4h				drug	chem			V											14*fold-increase of of free adenylate kinase								Adenylate kinase release				Saccharomyces cerevisiae		V
476	10.1111/j.1439-0507.1998.tb00362.x.	https://pubmed.ncbi.nlm.nih.gov/9916465/	Study of the action of alpha-hederin on the ultrastructure of Candida albicans.	1998		V	a-hederin		6.25, 12.5, and 25 μg/ml; 24 h				chem	Pentacyclic triterpenoid saponin			V	V (increased number of cytoplasmic vesicles and their increase in size - TEM)												EM							growth rate (data not shown)			Candida albicans		V
92	10.1177/1087057108320713	https://pubmed.ncbi.nlm.nih.gov/18626115/	A high-throughput screening assay for small molecules that disrupt yeast cell integrity	2008	V		AA-861		60 μg/ml , 4h				drug	chem			V											5*fold-increase of of free adenylate kinase								Adenylate kinase release				Saccharomyces cerevisiae		V
9	10.1007/s00284-014-0585-9.	https://pubmed.ncbi.nlm.nih.gov/24752490	Formic acid and acetic acid induce a programmed cell death in pathogenic Candida species	2014	V		acetic acid		0.25, 0.3 %	no	3		chem	acid		V	no						V (FITC-VAD-fmk)	85 (?)	80	30(?)	30	2.66667		Annexin-FITC + PI, DAPI, Fluorescein FragELTM DNA Fragmentation Detection Kit	55(?)	55	1.83333			CFU, PI				Candida species		v
2	10.1002/(sici)1097-0320(19980401)31:4<307::aid-cyto11>3.0.co;2-u	https://pubmed.ncbi.nlm.nih.gov/9551607/	Flow cytometric assessment of cell structural and functional changes induced by acetic acid in the yeasts Zygosaccharomyces bailii and Saccharomyces cerevisiae	1998	V		Acetic acid	25°C, 10 m + Assessment of°Cell Functional°Changes : 0-120 m, pH 3	1.5 %	no	3	AA sensitive	chem	acid			V									No data						-				CFU, FDA, PI	FUN-1			Saccharomyces cerevisiae		V
6	10.1002/yea.3167.	https://pubmed.ncbi.nlm.nih.gov/27121326	Role of Aif1 in regulation of cell death under environmental stress in Candida albicans	2016	V		acetic acid		10 mM, 50 mM; mitochondrial–nuclear shuttling of AIF: 20 mM	no	3		chem	acid	aif1 deletion (at lower conc of stressor)	V	V		V (H2DCFDA)					-		5(0)	5		V	Annexin-FITC + PI, JC-1	15(1)	14	2.8	20 mM		CFU, PI				Candida albicans		v
560	10.1155/2013/678473.	https://pubmed.ncbi.nlm.nih.gov/24089630	Lack of HXK2 induces localization of active Ras in mitochondria and triggers apoptosis in the yeast Saccharomyces cerevisiae	2013	V		acetic acid		120 mM	no	3	hxk2 deletion	chem	acid		V	V		V (DHR 123)				no (Yca1 deletion) even worse in some cases			23(4)	19			Annexin-FITC + PI, DAPI	14(3)	11	0.578947	120 mM						Saccharomyces cerevisiae		v
250	10.1016/j.febslet.2012.11.025.	https://pubmed.ncbi.nlm.nih.gov/23220089/	The protective role of yeast Cathepsin D in acetic acid‐induced apoptosis depends on ANT (Aac2p) but not on the voltage‐dependent channel (Por1p)	2013	V		acetic acid	200 min	120 mM	no	3	pep4Dpor1D	chem	acid			V	V (Pep4p is involved)	V (DHE)							50(20)	30								20	CFU, PI				Saccharomyces cerevisiae		V
50	10.1101/gad.1247904.	https://pubmed.ncbi.nlm.nih.gov/15520274	Mitochondrial fission proteins regulate programmed cell death in yeast	2004	V		acetic acid	4 h	130 mM	no	3	Fis1 deletion	chem	acid	knockouts of dnm1 (mitochondrial fission protein) and mdv1, Bcl-xL expressing	V	V	V (dnm1 knock-out - mitochondrial fragmentation, degradation by vacuoles)					V (Yca1 deletion; DEVD-CHO)							Annexin (no PI), mito-GFP	10 ann negative (80)	-				CFU	trypan blue, FUN-1		anti-death activity of yeast Fis1	Saccharomyces cerevisiae		v
475	10.1111/j.1365-2958.2007.05926.x.	https://pubmed.ncbi.nlm.nih.gov/17822411	ADP/ATP carrier is required for mitochondrial outer membrane permeabilization and cytochrome c release in yeast apoptosis	2007	V		acetic acid		140-240 mM	no	3	por1 deletion	chem	acid	aac 1/2/3 deletion	V	V		V (MitoTracker Red CMXRos)				V (FITC-VAD-fmk), caspase activation is not associated with cytochrome release	40(0)/22(0)	40	data is available in the same experiment	22	1.81818		cytochrome C release, DAPI, TUNEL				OD 0,05		CFU, PI			nicely designed graphics (espaccialy for caspase activation measurement)	Saccharomyces cerevisiae		v
354	10.1038/srep42659.	https://pubmed.ncbi.nlm.nih.gov/28209995	RNA-Seq-based transcriptomic and metabolomic analysis reveal stress responses and programmed cell death induced by acetic acid in Saccharomyces cerevisiae	2017	V		acetic acid	200 m, pH 3	150 mM	no	3		chem	acid		V (Annex+PI+)	V	V (atg8 and atg33 is upregulated)						-		60(10) almost all are ann+PI+	50			Annexin-FITC + PI	1(1)	1	0.02	200 min		CFU, PI				Saccharomyces cerevisiae		v
68	10.1371/journal.pone.0048571.	https://pubmed.ncbi.nlm.nih.gov/23226203	Modulation of mitochondrial outer membrane permeabilization and apoptosis by ceramide metabolism	2012	V		acetic acid	pH 3, 200 m	180 mM	no	3		chem	acid	lag1D (ceramide synthase) deletion, if C2-phytoceramide was added, the acetic acid effect is worsen	V	V	V (decreased Pep4p activity)	V (DHE, MitoTracker Red CMXRos) but no protein carbonylation											cytochrome c release, mito-GFP						CFU			higher resistance to aceti acid apoptosis and delays mitochondrial degradation	Saccharomyces cerevisiae		v
68	10.1371/journal.pone.0048571.	https://pubmed.ncbi.nlm.nih.gov/23226203	Modulation of mitochondrial outer membrane permeabilization and apoptosis by ceramide metabolism	2012	V		acetic acid	pH 3, 200 m	180 mM	no	3		chem	acid	isc1D (inositol phosphosphingolipid phospholipase C), if C2-phytoceramide was added, the acetic acid effect is worsen	V	no	V (decreased Pep4p activity)	V (MitoTracker Red CMXRos, DHE) but no protein carbonylation	(not associated with changes in protein oxidation.)										cytochrome c release, mito-GFP						CFU			higher resistance to aceti acid apoptosis and delays mitochondrial degradation	Saccharomyces cerevisiae		v
247	10.1016/j.febslet.2010.07.044.	https://pubmed.ncbi.nlm.nih.gov/20674572	Knock-out of metacaspase and/or cytochrome c results in the activation of a ROS-independent acetic acid-induced programmed cell death pathway in yeast	2010	V		acetic acid	200 m, pH 3<0	20–200 mM	no	3	cyc1,7 deletion	chem	acid		V			V (H2DCFDA)	no (in mutants, NAC), yes in WT										TUNEL						CFU				Saccharomyces cerevisiae		v
2	10.1002/(sici)1097-0320(19980401)31:4<307::aid-cyto11>3.0.co;2-u	https://pubmed.ncbi.nlm.nih.gov/9551607/	Flow cytometric assessment of cell structural and functional changes induced by acetic acid in the yeasts Zygosaccharomyces bailii and Saccharomyces cerevisiae	1998	V		Acetic acid	25°C, 10 m, pH 3	3 %	no	3	AA resistant	chem	acid			V									0 m - 1.76%, 30 m - 15.8%, 60 m - 63.8%, 90 m - 80.3%, 120 m - 92.7%,						-				CFU, FDA, PI	FUN-1			Zygosaccharomyces bailii		V
14	10.1007/s13197-018-3062-9.	https://pubmed.ncbi.nlm.nih.gov/29606760	Quercetin enhances stress resistance in Saccharomyces cerevisiae tel1 mutant cells to different stressors	2018	V		acetic acid	pretreated with quercetin (200 μM) or DMSO for 1 h.	40, 80 mM	no	3	tel1 deletion	chem	acid	quercetin pretreatment	V	V		V (H2DCFDA)	V (beV e quercetin pretreatment helps)										AO/EtBr, DAPI						CFU, PI				Saccharomyces cerevisiae		v
67	10.1371/journal.pone.0045109.	https://pubmed.ncbi.nlm.nih.gov/23028789/	Hsp90 is involved in apoptosis of Candida albicans by regulating the calcineurin-caspase apoptotic pathway	2012	V		acetic acid		60 mM	no	3	Hsp90-compromised strain tetO-HSP90/hsp90	chem	acid		V	V		V (H2DCFDA), reduces		indirect (calcineurin-pathway is involved, calcineurin-pathway-defective strain less sensitive to peroxide)		V (Mca1 levels; D2R) defective							RT-PCR, TUNEL						PI, CFU			we investigated the role of Hsp90 in apoptosis of C. albicans	Candida albicans		v
60	10.1155/2019/4651062.	https://pubmed.ncbi.nlm.nih.gov/30931079	Acid Stress Triggers Resistance to Acetic Acid-Induced Regulated Cell Death through Hog1 Activation Which Requires RTG2 in Yeast	2019	V		acetic acid	26°C, diff times	80 mM	no	3	hog1 deletion ( (worsen an effect of acetic acid)	chem	acid		V			V (H2DCFDA)											TUNEL						CFU	Respiratory Competence		there is no apoptosis in wt+acetic acid????	Saccharomyces cerevisiae		v
60	10.1155/2019/4651062.	https://pubmed.ncbi.nlm.nih.gov/30931079	Acid Stress Triggers Resistance to Acetic Acid-Induced Regulated Cell Death through Hog1 Activation Which Requires RTG2 in Yeast	2019	V		acetic acid	26°C, diff times	80 mM	no	3	rtg2 deletion (worsen an effect of acetic acid)	chem	acid		V			V (H2DCFDA)											TUNEL						CFU	Respiratory Competence		there is no apoptosis in wt+acetic acid????	Saccharomyces cerevisiae		v
299	10.1016/j.mito.2011.08.007.	https://pubmed.ncbi.nlm.nih.gov/21907312	Cytochrome c Trp65Ser substitution results in inhibition of acetic acid-induced programmed cell death in Saccharomyces cerevisiae	2011	V		acetic acid	0-200 m	80 mM	no	3		chem	acid	Cytochrome c Trp65Ser mutation (W65Scyc1)	V			V (H2DCFDA)				V (Ac-IETD-AMC, Ac-VEID-AMC mammalian caspase substrates)	8(2) for Ac-VEID-AMC, 11(3) for Ac-IET-AMC						TUNEL						CFU			acetic acid induces ROS acumulation only if used in low concentrations	Saccharomyces cerevisiae		v
74	10.2174/138920112804724819.	https://pubmed.ncbi.nlm.nih.gov/23072389/	The N-acetylcysteine-insensitive acetic acid-induced yeast programmed cell death occurs without macroautophagy	2012			acetic acid		80 mM	no	3	cytochrome c deletion	chem	acid				no (25% decrease in macroautophagy)												TUNEL						CFU				Saccharomyces cerevisiae		V
74	10.2174/138920112804724819.	https://pubmed.ncbi.nlm.nih.gov/23072389/	The N-acetylcysteine-insensitive acetic acid-induced yeast programmed cell death occurs without macroautophagy	2012			acetic acid		80 mM	no	3	YCA1 deletion	chem	acid				V (50% increase in macroautophagy)												TUNEL						CFU				Saccharomyces cerevisiae		v
15	10.1016/j.bbabio.2006.07.005.	https://pubmed.ncbi.nlm.nih.gov/16962064	Ysp2 mediates death of yeast induced by amiodarone or intracellular acidification	2006	V		acetic acid		80 mM	no	3		chem	acid	ysp2 deletion, nma11 deletion				V (H2DCFDA)	V (alpha tocopherol)																CFU				Saccharomyces cerevisiae		v
410	10.1091/mbc.E01-12-0161	https://pubmed.ncbi.nlm.nih.gov/12181332	Cytochrome c release and mitochondria involvement in programmed cell death induced by acetic acid in Saccharomyces cerevisiae	2002	V (200 m)		acetic acid		apoptotic: 20–80 mM, no apoptotic: >120 mM	no	3		chem	acid	cycloheximide, mutants, lacking mitochondrial DNA (rho 0), heme lyase (CYC3 - depleted of CytC), or ATPase, but not inhibited by oligomycin treatment. Cycloheximide doesnt help in listed mutants	V	V (at high doses - data in author's previus work)		V (MitoTracker Red CMXRos)											cytochrome C release, TUNEL						CFU, PI				Saccharomyces cerevisiae	YEPD	v
34	10.1016/s1097-2765(02)00501-4.	https://pubmed.ncbi.nlm.nih.gov/11983181	A caspase-related protease regulates apoptosis in yeast	2002	V		acetic acid	pH 3	apoptotic: 5 mM, no apoptotic: 20 mM	no	3		chem	acid		V							V (FITC-VAD-fmk, Yca1 deletion)	no quantitative data						DAPI, TUNEL						CFU				Saccharomyces cerevisiae		v
39	10.1073/pnas.2332326100.	https://pubmed.ncbi.nlm.nih.gov/14623979	Apoptosis induced by environmental stresses and amphotericin B in Candida albicans	2003	V		acetic acid	pH 3, 200 m	CFU: 0–120 mM, apoptotic markers: 40 mM	no	3		chem	acid		V	V		V (DHR 123)					-		15(0)	15			Annexin-FITC + PI, EM, TUNEL	40(2)	38	2.53333	60 mM						Candida albicans		v
440	10.1099/00221287-147-9-2409.	https://pubmed.ncbi.nlm.nih.gov/11535781	Saccharomyces cerevisiae commits to a programmed cell death process in response to acetic acid.	2001			acetic acid			no	3		chem	acid		V	V																							Saccharomyces cerevisiae		v
244	10.1016/j.febslet.2008.07.023	https://pubmed.ncbi.nlm.nih.gov/18656474	Loss of peroxisome function triggers necrosis	2008	V (4 h)		acetic acid	pH 3, 4 h	100 mM	no	3		chem	acid	pex6 deletion increases death rate	no (very small fraction of Ann+ cells)	V		V (DHE)				no (Yca1 deletion)	-		38(8)	30		no	Annexin-FITC + PI	0(2)	1	0.0333333			CFU			chronological aging	Saccharomyces cerevisiae		v
36	10.1016/s1567-1356(02)00166-6.	https://pubmed.ncbi.nlm.nih.gov/12702251	Acetic acid induces a programmed cell death process in the food spoilage yeast Zygosaccharomyces bailii	2003	V		acetic acid (high conc)	26°C, pH 3, 130 m, 150 rpm	CFU: 85, 170, 320, 515, 600, 800 or 1000 mM	no	3		chem	acid		no	V (no tunel)													EM (chromatin condensation), TUNEL										Zygosaccharomyces bailii		v
36	10.1016/s1567-1356(02)00166-6.	https://pubmed.ncbi.nlm.nih.gov/12702251	Acetic acid induces a programmed cell death process in the food spoilage yeast Zygosaccharomyces bailii	2003			acetic acid (low conc)		320-800 mM	no	3		chem	acid		V														EM (chromatin condensation), TUNEL										Zygosaccharomyces bailii
499	10.1111/j.1749-6632.2009.04682.x.	https://pubmed.ncbi.nlm.nih.gov/19723067	Acriflavine-mediated apoptosis and necrosis in yeast Candida utilis.	2009			acriflavine		30–180 μmol/L				chem	drug		V	V	V (cytolysis: cytoplasmic lysis, but reasonably well-preserved mitochondria (in apoptotic cells), no distinctive intracellular organelles (necrotic cells))		V										AO, chromatin condensation						CFU, ATP leakage	trypan blue			Candida utilis		v
320	10.1016/j.tiv.2010.12.007.	https://pubmed.ncbi.nlm.nih.gov/21172417	Yeast Saccharomyces cerevisiae devoid of Cu,Zn-superoxide dismutase as a cellular model to study acrylamide toxicity.	2011	V		acrylamide		0, 10, 20 or 40 mM; 5 h			sod1 deletion	chem	amide	ascorbate, cysteine, N-acetylcysteine, glutathione and dithiothreitol or lowering oxygen content in the atmosphere		no (less than 4 % PI positive cells, no phloxine positive cells)		V (DHE)	V										GSH level,						Phloxine B, PI	FDA			Saccharomyces cerevisiae		v
447	10.1099/jmm.0.031906-0.	https://pubmed.ncbi.nlm.nih.gov/21474610/	In vitro antifungal activities of amphotericin B in combination with acteoside, a phenylethanoid glycoside from Colebrookea oppositifolia	2011	V		acteoside + amphotericin B	120 min	AmB 0.25 mg/ml in combination with a acteoside 25 mg/ml				bio	glycoside			V									90(2)	88								units	CFU, PI, leakage of 260 nm-absorbing material	XTT			Candida albicans		v
316	10.1016/j.resmic.2008.07.006.	https://pubmed.ncbi.nlm.nih.gov/18793720	Bacterial and H2O2 stress-induced apoptosis-like events in Cryptococcus neoformans.	2008	V		adherence of staphylococcus aureus		not applicable				bio	co-culture (bacterium)	ascorbic acid	V			V (H2DCFDA)	V (ascorbic acid)										TUNEL						CFU				Cryptococcus neoformans		v
394	10.1080/08927014.2010.534552.	https://pubmed.ncbi.nlm.nih.gov/21082455/	Efficacy of surface-generated nitric oxide against Candida albicans adhesion and biofilm formation	2010		V	AHAP3 xerogels	>11 h	10, 20, 30, 40%				chem	oxide			V (unconvincing)									no quantitative data						-				PI, SYTO-9				Candida albicans	YPD	V
92	10.1177/1087057108320713	https://pubmed.ncbi.nlm.nih.gov/18626115/	A high-throughput screening assay for small molecules that disrupt yeast cell integrity	2008	V		Alamethicin		60 μg/ml , 4h				drug	chem			V											20*fold-increase of of free adenylate kinase								Adenylate kinase release				Saccharomyces cerevisiae		V
656	10.3390/microorganisms8101627.	https://pubmed.ncbi.nlm.nih.gov/33096923/	A Peptide Found in Human Serum, Derived from the C-Terminus of Albumin, Shows Antifungal Activity In Vitro and In Vivo				Albumin-derived peptide (KKLVAASQAALGL) (K13L) and complement derived (GLEEELQFSLGSKINVK)						bio	peptide		no	V													annexin (no)	no	-			Timecourse (60-80% in 1 hour), EC50	CFU, PI, EC50				Candida albicans		V
91	10.1128/EC.00314-12.	https://pubmed.ncbi.nlm.nih.gov/23243064/	A repurposing approach identifies off-patent drugs with fungicidal cryptococcal activity, a common structural chemotype, and pharmacological properties relevant to …	2013	V		Alexidene	37°C, 4 h	100 μM; MFC = MIC =				chem	drug			V				(not a reported calmodulin modulator)						9*fold-increase of of free adenylate kinase									Adenylate kinase release, MFC,				Cryptococcus neoformans		V
92	10.1177/1087057108320713	https://pubmed.ncbi.nlm.nih.gov/18626115/	A high-throughput screening assay for small molecules that disrupt yeast cell integrity	2008	V		Alexidine		60 μg/ml , 4h				drug	chem			V											48*fold-increase of of free adenylate kinase								Adenylate kinase release				Saccharomyces cerevisiae		V
314	10.1016/j.phymed.2013.10.025.	https://pubmed.ncbi.nlm.nih.gov/24252333	Alkamides from Echinacea disrupt the fungal cell wall-membrane complex.	2014	V (4 h)		alkamides (from echinacea plant)		105 - 305 mg/l				chem	alkamides	sorbitol		V (breaks in cell wall, evans blue, leakage of liposomes)																			CFU, liposome leakage	Evans blue			Saccharomyces cerevisiae		v
700	10.1021/acs.jmedchem.7b01138.	https://pubmed.ncbi.nlm.nih.gov/29256601/	Alkylated piperazines and piperazine-azole hybrids as antifungal agents	2018	V		Alkylated Piperazines and Piperazine-Azole Hybrids a																																			Add 17.04
636	10.3109/15569543.2012.730091	-	Toxic evaluation of the alkylmethylimidazolium-based ionic liquids in yeast Saccharomyces cerevisiae by flow cytometry	2012			alkylmethylimidazolium-based ionic liquids ([C12mim][Br])	12 h	20 mM				chem	ionic liquid			V									95(3)	92									PI				Saccharomyces cerevisiae
272	10.1016/j.freeradbiomed.2010.09.019.	https://pubmed.ncbi.nlm.nih.gov/20883774/	Allicin disrupts the cell's electrochemical potential and induces apoptosis in yeast.	2010	V		allicin						chem	Organosulfur compound obtained from garlic		V																								Saccharomyces cerevisiae
595	10.1371/journal.pone.0038242.	https://pubmed.ncbi.nlm.nih.gov/22679493	Quantitative and qualitative analysis of the antifungal activity of allicin alone and in combination with antifungal drugs.	2012	V		allicin + amphotericin b		0-25 μg/ml allicin, 0.5-1 μg/ml AmB, 24 h				chem	drug			V (collapsed membrane - SEM and AFM)																				Trypan blue			Сandida albicans
659	10.3390/molecules24213958.	https://pubmed.ncbi.nlm.nih.gov/31683743	Allium sativum Extract Chemical Composition, Antioxidant Activity and Antifungal Effect against Meyerozyma guilliermondii and Rhodotorula mucilaginosa Causing Onychomycosis.	2019	V		allium sativum extract		agar dilution method: 2%, 4%, 6%, 8%, 10%, 12%, and 14% of garlic extract,				bio	multicomponent extract					V (DPPH and ABTS radicals scavenging ability)	V (DPPH and ABTS radicals scavenging ability)																Colony diameter				Meyerozyma guilliermondii		v
187	10.1007/s12013-014-0376-8.	https://pubmed.ncbi.nlm.nih.gov/25395196	Acrolein-Induced Oxidative Stress and Cell Death Exhibiting Features of Apoptosis in the Yeast Saccharomyces cerevisiae Deficient in SOD1.	2015	V		allyl alcohol (converts to acrolein)		0.4 mM, 1 h				chem	Oxidant	sod1 deletion increases death rate	V	V		V (DHE, protein carbonilation)					-		20(2)	18			Annexin-FITC + PI, DAPI	no quantitative data	-	#VALUE!			PI, Phloxine B			actin cytoskeleton defects; menadione and h202 did not cause strong protein carbonylation	Saccharomyces cerevisiae		v
42	10.1083/jcb.200408145.	https://pubmed.ncbi.nlm.nih.gov/15657396	Role of mitochondria in the pheromone- and amiodarone-induced programmed death of yeast	2005	V		alpha factor		0.1 mg/ml	no	4		natural bio	peptide (pheromone)	Ysp1 deletion,	V	V		V (H2DCFDA)	V (NAC, alpha tocoferol, Rho0 etc)	V (cytosolic calcium level is increased - Fluo3-AM)									gel electrophoresis, TUNEL						PI, CFU	Methylene blue		Ca increase in cytosol			V
333	10.1016/s0960-9822(02)00776-5.	https://pubmed.ncbi.nlm.nih.gov/11937036	Pheromone induces programmed cell death in S. cerevisiae	2002	V		alpha factor	3 h	100 µg/ml	no	4		natural bio	peptide (pheromone)	cyclosporin A, Rho0, cycloheximide	V	V		V (H2DCFDA)											CHX treatment, subG1, TUNEL						Phloxine B				Saccharomyces cerevisiae		v
58	10.1134/S0006297920030050	https://pubmed.ncbi.nlm.nih.gov/32564734/	The Role of LAM Genes in the Pheromone-Induced Cell Death of S. cerevisiae Yeast	2020	V		alpha factor	30°C, 4 h, 200 rpm	100 μg/ml	no	4		natural bio	peptide (pheromone)	lam2 deletion		V																			PI, CFU				Saccharomyces cerevisiae		V
687		https://pubmed.ncbi.nlm.nih.gov/2198292	Essential role for induced Ca2+ influx followed by [Ca2+]i rise in maintaining viability of yeast cells late in the mating pheromone response pathway. A study of [Ca2+]i in single Saccharomyces cerevisiae cells with imaging of fura-2	1990	V		alpha factor	30°C, 1-6 h	6 µM	no	4		natural bio	peptide (pheromone)		?	V (meth blue)																			CFU		shmoo		Saccharomyces cerevisiae
412	10.1091/mbc.e06-03-0177.	https://pubmed.ncbi.nlm.nih.gov/16738305	Multiple signaling pathways regulate yeast cell death during the response to mating pheromones	2006	V		alpha factor	CFU: 1-14 h, TUNEL and DAPI: 3h	CFU, TUNEL and DAPI: 60 μM	no	4	wt, CNB1 deletion, with or without Sst1 (secreted protease that destroys pheromone)	natural bio	peptide (pheromone)	at low concentrations of stimulus (in sst1 deletion mutants) - CNB1 deletion, has no effect at high conc; FK506 inhibitor prevents fast death, slow death is observed in its presence; respiration preventing mutations and drugs (oligomycin, antimycin) reduce slow death strongly	no	V		V (H2DCFDA)				no (Mca1 deletion) or weak on slow death							TUNEL (with RNAse) negative						PI, Phloxine B	Methylene blue		Waves of cell death; complex paper that is difficult to summarize in our table	Saccharomyces cerevisiae		v
543	10.1128/EC.00155-10.	https://pubmed.ncbi.nlm.nih.gov/20870881	Identification of a cell death pathway in Candida albicans during the response to pheromone.	2010	V		alpha pheromone mf13 (gfrltnfgyfepg)		10 μM, room temperature, 1-6 h			fig1 deletion, fus1 deletion, cnb1 deletion, bar1 deletion	bio	pheromone	Ca2+ chelation increases death rates		V				V (chelation of Calcium ions increased cell death to almost 50% of the population)	reverse (low Calcium exacerbates death)														PI, CFU			calcium dependent	Candida albicans		v
293	10.1016/j.micpath.2018.08.027.	https://pubmed.ncbi.nlm.nih.gov/30142463/	Antimicrobial potential of Alpinia purpurata lectin (ApuL): Growth inhibitory action, synergistic effects in combination with antibiotics, and antibiofilm activity	2018			Alpinia purpurata lectin	24 h	200 μg/ml				bio	lectin			V									8(2)	6									PI, MIC, SEM				Candida albicans	as well as for Candida parapsilosis	v
454	10.1104/pp.106.082495.	https://pubmed.ncbi.nlm.nih.gov/16861572	Programmed cell death-involved aluminum toxicity in yeast alleviated by antiapoptotic members with decreased calcium signals.	2007	V		aluminum chloride		0-6 mM, 24 h				chem	metal	Yeast strains expressing Ced-9, Bcl-2, and PpBI-1 (including calcium burst)	V	V		V (H2DCFDA)		V (cytosolic calcium level is increased - Fluo3-AM)									EM, DAPI, TUNEL, subG1						CFU, FDA-PI (microscopy), PI (cytometry)			transient calcium increase (Fluo-3)	Saccharomyces cerevisiae		v
92	10.1177/1087057108320713	https://pubmed.ncbi.nlm.nih.gov/18626115/	A high-throughput screening assay for small molecules that disrupt yeast cell integrity	2008	V		AM 92016		60 μg/ml , 4h				drug	chem			V											9*fold-increase of of free adenylate kinase								Adenylate kinase release				Saccharomyces cerevisiae		V
705	10.1111/myc.12147.	https://pubmed.ncbi.nlm.nih.gov/24224742/	Effects of ambroxol on Candida albicans growth and biofilm formation	2014	V		ambroxol						chem	drug																												Add 17.01
181	10.1007/s11046-011-9503-x.	https://pubmed.ncbi.nlm.nih.gov/22210020/	Amentoflavone stimulates mitochondrial dysfunction and induces apoptotic cell death in Candida albicans.	2012	V (2 h)		amentoflavone		10 μM				bio	Biflavonoid		V	no		V (DHR 123, HPF)				V (FITC-VAD-fmk)	no quantitative data		no quantitative data				Annexin-FITC + PI, DAPI, DiOC6(3), FSC/SSC, TUNEL	no quantitative data	-	#VALUE!							Candida albicans		v
29	10.1016/j.mad.2007.04.003.	https://pubmed.ncbi.nlm.nih.gov/17544056	Low auxotrophy-complementing amino acid concentrations reduce yeast chronological life span.	2007	V		amino acid starvation		absence of external amino acid supplementation (CEN.PK113-7D).				bio	metabolic		V														subG1										Saccharomyces cerevisiae		v
91	10.1128/EC.00314-12.	https://pubmed.ncbi.nlm.nih.gov/23243064/	A repurposing approach identifies off-patent drugs with fungicidal cryptococcal activity, a common structural chemotype, and pharmacological properties relevant to …	2013	V		Amiodarone	37°C, 4 h	100 μM; MFC = MIC = 8 μM	no	5		chem	drug			V				V (calmodulin modulator)						8*fold-increase of of free adenylate kinase									Adenylate kinase release, MFC,				Cryptococcus neoformans		V
392	10.1074/jbc.M707593200.	https://pubmed.ncbi.nlm.nih.gov/17974566	Global disruption of cell cycle progression and nutrient response by the antifungal agent amiodarone	2007	V		amiodarone		15 μM	no	5		chem	drug (calcium burst inducer)							V (calmodulin modulator)																FUN-1			Saccharomyces cerevisiae		V
576	10.1186/s40064-015-1185-2.	https://pubmed.ncbi.nlm.nih.gov/26322259	Amiodarone induces cell wall channel formation in yeast Hansenula polymorpha	2015	V		amiodarone	1 h	20-120 μM	no	5		chem	drug (calcium burst inducer)			V				V (calmodulin modulator)															PI				Hansenula polymorpha
92	10.1177/1087057108320713	https://pubmed.ncbi.nlm.nih.gov/18626115/	A high-throughput screening assay for small molecules that disrupt yeast cell integrity	2008	V		Amiodarone		60 μg/ml , 4h	no	5		drug	chem			V				V (calmodulin modulator)							30*fold-increase of of free adenylate kinase								Adenylate kinase release, PI				Saccharomyces cerevisiae		V
58	10.1134/S0006297920030050	https://pubmed.ncbi.nlm.nih.gov/32564734//	The Role of LAM Genes in the Pheromone-Induced Cell Death of S. cerevisiae Yeast	2020	V		amiodarone	30°C, 1 h	60 μM	no	5		chem	drug (calcium burst inducer)	lam2 (best) deletion, lam3, lam1						V (calmodulin modulator)															CFU				Saccharomyces cerevisiae
42	10.1083/jcb.200408145.	https://pubmed.ncbi.nlm.nih.gov/15657396	Role of mitochondria in the pheromone- and amiodarone-induced programmed death of yeast	2005	V		amiodarone		80 μM	no	5		chem	drug (calcium burst inducer)	Ysp1 deletion,	V	V		V (H2DCFDA)	V (NAC, alpha tocoferol)	V (cytosolic calcium level is increased - Fluo3-AM, but the effect of amiodarone is not abolished by EGTA and, hence, does not depend critically on the external calcium)	no								gel electrophoresis, TUNEL						PI, CFU	Methylene blue		Ca increase in cytosol	Saccharomyces cerevisiae		v
15	10.1016/j.bbabio.2006.07.005.	https://pubmed.ncbi.nlm.nih.gov/16962064	Ysp2 mediates death of yeast induced by amiodarone or intracellular acidification	2006	V		amiodarone		80 μM	no	5		chem	drug (calcium burst inducer)	ysp2 deletion				V (H2DCFDA, Mitotracker red)		V (calmodulin modulator)															CFU			Important stuff about pH affecting ROS efficacy in killing	Saccharomyces cerevisiae		v
684		https://pubmed.ncbi.nlm.nih.gov/20058809	[Yeast cell ultrastructure after amiodarone treatment].	2009			amiodarone			no	5		chem	drug (calcium burst inducer)		V					V (calmodulin modulator)																			Saccharomyces cerevisiae
516	10.1128/AAC.00966-12.	https://pubmed.ncbi.nlm.nih.gov/23357774/	Synergistic effects of amiodarone and fluconazole on Candida tropicalis resistant to fluconazole	2012	V (4, 6, or 24 h)		amiodarone+fluconasole	24 h	amiodarone (64 μM), or fluconazole (16 μg/ml) plus amiodarone (0.20 μM)	no	5	fluconazole-resistant strain	chem	drug (calcium burst inducer)		V	V		V (H2DCFDA), dose-dependent responses		V (calmodulin modulator)		V (FAM-DEVD-FMK)	61(0)/0(0)?	61	data is available in the same experiment	1	61		comet assay, Rho123, Rho 6G	-	-	#VALUE!			PI, MIC				Candida tropicalis	RPMI 1640	v
594	10.1371/journal.pone.0037090.	https://pubmed.ncbi.nlm.nih.gov/22615903	Ammonium is toxic for aging yeast cells, inducing death and shortening of the chronological lifespan.	2012	V		ammonium ions during chronological aging		0.01%, 0.1%, 0.5%, 1%; 1-8 d				chem/bio	combination	tor1 deletion (fully)	?	V	no (atg8p level, tor2 deletion had no effect)	V (DHR 123)		V (cytosolic calcium level is increased - Fluo3-AM)			-		70(35)	30			Annexin-FITC + PI, DAPI, Nhp6Ap–EGFP, TUNEL	2(10) big amount of ann+PI+ though		0	5 days						Saccharomyces cerevisiae		V
570	10.1186/1476-0711-13-18.	https://pubmed.ncbi.nlm.nih.gov/24884795	The polyene antifungals, amphotericin B and nystatin, cause cell death in Saccharomyces cerevisiae by a distinct mechanism to amphibian-derived antimicrobial peptides	2014	V		amphotericin b	3 h	1–2 μg/ml	no	6		chem	drug (polyene)	izh2 and izh3 deletion; aif1 and stm1 independent				V (H2DCFDA)																	CFU			there is also data about nistatin but it isnt convincing	Saccharomyces cerevisiae		v
150	10.1007/s00249-014-1003-8.	https://pubmed.ncbi.nlm.nih.gov/25557523/	A new look at the antibiotic amphotericin B effect on Candida albicans plasma membrane permeability and cell viability functions	2015	V		amphotericin b	0-15 m	0.05 µM, 0.1 µM	no	6		chem	drug (polyene)		V	V		V (DHR 123)											DAPI, SYTO9 + PI						CFU	MTT			Candida albicans		v
495	10.1111/j.1600-0714.2009.00811.x.	https://pubmed.ncbi.nlm.nih.gov/19656268	Antifungal drug susceptibility of oral Candida albicans isolates may be associated with apoptotic responses to Amphotericin B	2010	V		amphotericin b		0.125 μg /ml - MIC	no	6		chem	drug (polyene)		V	V							-		3(?)	3			Annexin-FITC + PI, EM, TUNEL	20(?)	20	6.66667	For 23C strain		PI				candida albicans		v
66	10.1371/journal.pone.0028176.	https://pubmed.ncbi.nlm.nih.gov/22174777	Quantitative and qualitative analyses of the cell death process in Candida albicans treated by antifungal agents	2011	V (from 6 to 48 hours)		amphotericin b	6, 12, and 18 h	1 μg /ml	no	6		chem	drug (polyene)			V																				Trypan blue			Candida albicans
94	10.1186/s12866-014-0305-4.	https://pubmed.ncbi.nlm.nih.gov/25472667/	Saccharomyces cerevisiae biofilm tolerance towards systemic antifungals depends on growth phase	2014			amphotericin B	24 h	10 μg/ml	no	6		chem	drug	flo11 knockout mutant very sensitive		V									no quantitative data									2	MIC, CFU, PI	Syto 9, FUN-1		The same effect for actively growing and arrested cells	Saccharomyces cerevisiae		v
88	10.1046/j.1198-743x.2001.00307.x.	https://pubmed.ncbi.nlm.nih.gov/11737085/	Cytometric approach for a rapid evaluation of susceptibility of Candida strains to antifungals	2001	V		amphotericin B	35°C, 1, 2 and 4 h, 200 rpm	2 and 8 mg/l	no	6		chem	drug			V (poor quality data)									poor quality data						-				CFU, PI, JC-1 (to detect resistance to AmB)	FUN-1			Candida spp	Sabouraud agar	V
446	10.1099/jmm.0.027748-0.	https://pubmed.ncbi.nlm.nih.gov/21321363/	Chemical composition and antifungal activity of the essential oils of Lavandula viridis L'Hér.	2011	V		amphotericin B	3 h	2 μg/ml	no	6		chem	drug			no									no quantitative data										PI	FUN-1			Candida albicans
513	10.1128/AAC.00575-15.	https://pubmed.ncbi.nlm.nih.gov/26248358	New Insights Regarding Yeast Survival following Exposure to Liposomal Amphotericin B	2015	V		amphotericin b		20 μg /ml (30 m), 10 μg /ml (2 h), 5 μg /ml (3 h), 1 μg /ml (6 h), and 0.1 μg /ml (24 h)	no	6		chem	drug (polyene)		V	V		V (H2DCFDA)	V (much more than for cells+h2o2)										TUNEL						CFU, PI, DiBAC4(3)	5-CFDA			Zygosaccharomyces, Candida, Cryptococcus, Saccharomyces, Debaryomyces, Kluyveromyces		v
39	10.1073/pnas.2332326100.	https://pubmed.ncbi.nlm.nih.gov/14623979	Apoptosis induced by environmental stresses and amphotericin B in Candida albicans	2003	V		amphotericin b	30°C with shaking, 200 m	4–8 μg/ml	no	6		chem	drug (polyene)		V	V																			CFU, PI				Candida albicans		v
67	10.1371/journal.pone.0045109.	https://pubmed.ncbi.nlm.nih.gov/23028789//	Hsp90 is involved in apoptosis of Candida albicans by regulating the calcineurin-caspase apoptotic pathway	2012	V		amphotericin b	3 h	60 mM	no	6	Hsp90-compromised strain tetO-HSP90/hsp90	chem	drug (polyene)		V	V		V (H2DCFDA), reduces				V (Mca1 levels; D2R) defective							RT-PCR, TUNEL						PI, CFU			we investigated the role of Hsp90 in apoptosis of C. albicans	Candida albicans		v
73	10.15698/mic2016.07.512.	https://pubmed.ncbi.nlm.nih.gov/27683660	Filamentation protects Candida albicans from amphotericin B-induced programmed cell death via a mechanism involving the yeast metacaspase, MCA1	2016	V		amphotericin b	3 h	8 μg/ml	no	6		chem	drug (polyene)	Filamentous C. albicans cells are more resistant	V			V (DHR 123)				V (Mca1 deletion; FITC-VAD-fmk)	25 (0) for blastospores	25	80 (0) for blastospores	80	0.3125			-	-	#VALUE!			CFU, PI			not very good article	Candida albicans		v
20	10.1016/j.celrep.2012.12.021.	https://pubmed.ncbi.nlm.nih.gov/23416050/	Fungicidal drugs induce a common oxidative-damage cellular death pathway	2013	V		amphotericin b		CFU: 1, 1.5, 2.5, 8 μg/ml, Metabolic Changes, ROS Production: 1 μg/ml	no	6		chem	drug (polyene)		V	V		V (HPF, MitoTracker Red dye)											HPF						CFU				Candida albicans, Saccharomyces Saccharomyces cerevisiaeevisiae	SD	v
353	10.1038/srep40232.	https://pubmed.ncbi.nlm.nih.gov/28079179	Transcriptome and network analyses in Saccharomyces cerevisiae reveal that amphotericin B and lactoferrin synergy disrupt metal homeostasis and stress response.	2017			amphotericin b			no	6		chem	drug (polyene)	lactoferrin	V																				spot test	growth rate			Saccharomyces cerevisiae		V
84	10.1016/j.nano.2016.07.006.	https://pubmed.ncbi.nlm.nih.gov/27464757/	Magnetic nanoparticles as a drug delivery system that enhance fungicidal activity of polyene antibiotics	2016			amphotericin B attached to the surface of magnetic nanoparticles	48 h, biofilm	100 μg/ml				chem	drug + nanoparticles			no									No signal									10	CFU, MIC, PI, Rhodamine 6Grelease				Candida albicans		v
583	10.1371/journal.pbio.3000564	https://pubmed.ncbi.nlm.nih.gov/32701952/	Accumulation of storage proteins in plant seeds is mediated by amyloid formation	2020	V		amyloid fibrils of vicilin and its fragment						bio	protein																						CFU				Saccharomyces cerevisiae
175	10.1007/s10495-016-1330-6.	https://pubmed.ncbi.nlm.nih.gov/28012059	Apoptosis-inducing factor (Aif1) mediates anacardic acid-induced apoptosis in Saccharomyces cerevisiae.	2017	V		anacardic acid		CFU: 0.1, 0.2, 0.4, 0.8 mM,12 h. other experiments - 6 h, 0.4, 0.8 mM			AIF overexpression (worsen an effect of anacardic acid)	bio	phenolic lipids	AIF1 deletion helps, AIF overexpression increase mortality	V	V		V (H2DCFDA, Mitotracker red (CMXRos))	no (treatment lower ROS level - anacardic acid is an antioxidant)			no (Yca1 deletion; Z-VAD-fmk)			18(4)	14			Annexin-FITC + PI, Hoechst 33258, TUNEL	68(2)	66	4.71429			Spot test, CFU				Saccharomyces cerevisiae		v
92	10.1177/1087057108320713	https://pubmed.ncbi.nlm.nih.gov/18626115/	A high-throughput screening assay for small molecules that disrupt yeast cell integrity	2008	V		Androsterone		60 μg/ml , 4h				drug	chem			V											6*fold-increase of of free adenylate kinase								Adenylate kinase release				Saccharomyces cerevisiae		V
464	10.1111/febs.12706.	https://pubmed.ncbi.nlm.nih.gov/24393541	Anethole induces apoptotic cell death accompanied by reactive oxygen species production and DNA fragmentation in Aspergillus fumigatus and Saccharomyces cerevisiae.	2014	V		anethole		625 μM, 30°C, 24 h.				chem	aromatic	aif1, cyc1, cyc7, cyc3, yca1, mdv1, dnm1, ydh3, nuc1(weak)	V			V (H2DCFDA)	V (a-tocopherol acetate)			V (Yca1 deletion; FITC-VAD-fmk)	no quantitative data						DAPI, TUNEL, apoptosis-related mutations	-	-	#VALUE!							Aspergillus fumigatus and Saccharomyces cerevisiae
89	10.1093/jac/dkw251.	https://pubmed.ncbi.nlm.nih.gov/27378814/	Efficacy of anidulafungin in the treatment of experimental Candida parapsilosis catheter infection using an antifungal-lock technique	2016	V		anidulafungin	48 h	1 mg/L	no	80		chem	drug			V									no quantitative data										MIC, PI	XTT, Syto 9			Candida parapsilosis		V
96	10.1371/journal.pone.0035478.	https://pubmed.ncbi.nlm.nih.gov/22536390/	Microcolony imaging of Aspergillus fumigatus treated with echinocandins reveals both fungistatic and fungicidal activities	2012	V		anidulafungin	37 C, 14 h	0.008-8 μg/ml	no	80		chem	lipopeptides			V									0.125 μg/ml - 25%, with osmotic shock on water agar - 60%						-				MIC, Syto9, PI, SEM, microcolony diameter				Aspergillus fumigatus	Sabouraud medium	V
289	10.1016/j.micpath.2011.05.005.	https://pubmed.ncbi.nlm.nih.gov/21669279	Interesting anticandidal effects of anisic aldehydes on growth and proton-pumping-ATPase-targeted activity.	2011	V		anisic aldehydes						bio				V																							Сandida albicans
640	10.3389/fcimb.2017.00249.	https://pubmed.ncbi.nlm.nih.gov/28649561	Psd1 Effects on Candida albicans Planktonic Cells and Biofilms.	2017	V		antimicrobial peptide (amp) psd1	24 h	20 µM, 200 µM				bio	peptide			V																			PI, Syto9				Сandida albicans		v
624	10.2147/IDR.S250278.	https://pubmed.ncbi.nlm.nih.gov/32801789/	Antimicrobial Peptide AMP-17 Affects Candida albicans by Disrupting Its Cell Wall and Cell Membrane Integrity	2020			Antimicrobial Peptide AMP-17	12 h	40 μg/ml				bio	Peptide			V									no quantitative data										PI, SEM	DPH dye			Candida albicans		v
491	10.1111/j.1574-695X.2008.00450.x.	https://pubmed.ncbi.nlm.nih.gov/18680518	Proteomic and metabolic characterization of a Candida albicans mutant resistant to the antimicrobial peptide MUC7 12-mer.	2008	V		antimicrobial peptide muc712-mer		1–20 μM, 30 °C, for 1–2 days				bio	peptide			V													FITC-MUC7 + PI						ATP leakage, PI				Candida albicans		v
421	10.1093/femsle/fnv103.	https://pubmed.ncbi.nlm.nih.gov/26109361	Cell-to-cell contact and antimicrobial peptides play a combined role in the death of Lachanchea thermotolerans during mixed-culture alcoholic fermentation with Saccharomyces cerevisiae.	2015		V (4 days)	antimicrobial peptides and cell-to-cell contact of lachanchea thermotolerans and saccharomyces cerevisiae						bio	peptide; cell contact																						CFU			glucose measurements (fermentation profile) and extracellular protein production	Lachanchea thermotolerans
82	10.1016/j.jphotobiol.2020.111942.	https://pubmed.ncbi.nlm.nih.gov/32622296/	Chemical features of the photosensitizers new methylene blue N and S137 influence their subcellular localization and photoinactivation efficiency in Candida …	2020	V		Antimicrobial photodynamic treatment (APDT) + NMBM	28°C, 30 min	3, 9, 14 J/cm^1				phys	radiation		V	V		V (DHR 123, DHE)							38(?)	38			JC-1		-	#VALUE!			CFU, PI	FUN-1			C. albicans strain ATCC 64548	SDA	V
82	10.1016/j.jphotobiol.2020.111942.	https://pubmed.ncbi.nlm.nih.gov/32622296/	Chemical features of the photosensitizers new methylene blue N and S137 influence their subcellular localization and photoinactivation efficiency in Candida …	2020	V		Antimicrobial photodynamic treatment (APDT) + S137	28°C, 30 min	3, 9, 14 J/cm^2				phys	radiation		V	V		V (DHR 123, DHE)							100(?)	100			JC-1		-	#VALUE!			CFU, PI	FUN-1			C. albicans strain ATCC 64549	SDA	V
204	10.1016/j.bbagen.2016.09.005.	https://pubmed.ncbi.nlm.nih.gov/27614033	Interaction between the plant ApDef(1) defensin and Saccharomyces cerevisiae results in yeast death through a cell cycle- and caspase-dependent process occurring via uncontrolled oxidative stress.	2017	V		ap def 1 defensin		15.6, 7.8, 3.9, 1.9, 0.98 and 0.49 μM				bio	protein	ascorbic acid, CCCP, cold (4 C), cell cycle-dependent	V	V		V (because ascorbic acid helps)	V (ascorbic acid)			V (CaspACE; FITC-VAD-fmk)	62(1)	61	66(2)	64	0.953125		EM, DAPI	-	-	#VALUE!			CFU, Sytox green				Saccharomyces cerevisiae		v
283	10.1016/j.jep.2018.11.005.	https://pubmed.ncbi.nlm.nih.gov/30408533/	Effect of apigenin isolated from Aster yomena against Candida albicans: apigenin-triggered apoptotic pathway regulated by mitochondrial calcium signaling.	2019	V (4 h)		apigenin		0.625, 1.25, 2.5, 5, and 10 µg/mL, 12 h, 28 °C				bio	flavonoid	ruthenium red (mitochondrial calcium channel inhibitor), NAC (less)	V	V (no PI positive cells, but cell content flux - leakage of the intracellular potassium and an accumulation of intracellular calcium in the cytosol are present)		V (H2DCFDA, MitoSOX Red)		V (mitochondrial and cytosolic calcium level is increased - Rhod-2AM and Fura-2AM, calcium channel blocker reduces death)	V (low calcium reduces death)	V (FITC-VAD-fmk)	38(18)	20	no quantitative data				Annexin-FITC + PI, Fura-2AM, JC-1, Mitotracker Green FM, Rhod-2AM, TUNEL	ann+ general? 39(18)	-	#VALUE!			CFU			regulated by mitochondrial calcium signaling	Candida albicans		V
16	10.1016/j.bbagen.2018.07.028.	https://pubmed.ncbi.nlm.nih.gov/30056100	Molecular mechanism of Arabidopsis thaliana profilins as antifungal proteins.	2018			arabidopsis profilins		AtPFN1 – 10,20 μg/ml; AtPFN2 – 40,80 μg/ml [Depending on the strain and method of obtaining]				bio	protein (small)		V	V		V (H2DCFDA, MitoSOX Red)					-		2(1)	1			Annexin-PE + PI, cytochrome C release, TUNEL, DAPI, SEM	68(0)	68	68	for AtPFN2		Sytox Green				Candida (various), molds		v
16	10.1016/j.bbagen.2018.07.028.	https://pubmed.ncbi.nlm.nih.gov/30056100	Molecular mechanism of Arabidopsis thaliana profilins as antifungal proteins.	2018			Arabidopsis thaliana profilins, AtPFN1 and AtPFN2		AtPFN1 – 10,20 μg/ml; AtPFN2 – 40,80 μg/ml [Depending on the strain and method of obtaining]							no (did not induce DNA breaks, did not affect in alteration of cytochrome c level, has high ROS level, no annexin staining)	V		V (H2DCFDA, MitoSOX Red)					-		6(0)	6			Annexin-PE + PI, cytochrome C release, TUNEL, DAPI, SEM	0(0)	1	0.166667	10 μg/mL, ROS is present in C. gloeosporioides		Sytox Green				Candida (various), molds		v
99	10.3390/molecules25030476.	https://pubmed.ncbi.nlm.nih.gov/31979177/	Cytotoxic Action of Artemisinin and Scopoletin on Planktonic Forms and on Biofilms of Candida Species	2019	V		artemisinin	16 h planctonic°Cells	84 µg/ml				chem	drug			V		V (DHR 123, DHE)							40 (0)	40								10	CFU, MIC, PI	metabolic activity (resazurin), SYBR green		planctonic and biofilm cells were tested; effective also for C. dubliniensis, C. tropicalis, C. krusei, C. glabrata, C. guilliermondii, and C. parapsilosis	Candida albicans		V
667	10.4161/cc.10.18.16514.	https://pubmed.ncbi.nlm.nih.gov/21912212	Drug-induced inhibition of tubulin polymerization induces mitochondrion-mediated apoptosis in yeast.	2011	V		arylthioindole 24 and pyrrole derivative 54 (same effect)		20 μM				chem	drug	dnm1 deletion, mdm30 deletion, nuc1 deletion	V	?						V (Yca1 deletion)						V	mito-GFP						CFU				Saccharomyces cerevisiae		v
457	10.1111/1567-1364.12075.	https://pubmed.ncbi.nlm.nih.gov/24028488	Aspirin-induced apoptosis of yeast cells is associated with mitochondrial superoxide radical accumulation and NAD(P)H oxidation	2013	V		aspirin		15 mM	no	7	Sod2 deficieincy	chem	drug		V	no		V (MitoSOX Red, DHE, SOD activity (+protein amount), Measurement of mitochondrial NAD(P)H)	V (Sod2 deletion strain is sensitive)				-		Relative units				Annexin-FITC + PI	Relative units	-	#VALUE!	96 h		PI				Saccharomyces cerevisiae	Ethanol	v
254	10.1016/j.femsyr.2005.05.001.	https://pubmed.ncbi.nlm.nih.gov/15982932	Metabolic aspects of aspirin-induced apoptosis in yeast	2005	V		aspirin		15 mM	no	7	Sod2 deficieincy	chem	drug					V (glutatione and NADPH/NADP+ levels, CAT activity)	V (Sod2 deletion strain is sensitive)																	growth rate			Saccharomyces cerevisiae	ethanol as a carbon source	v
452	10.1099/mic.0.2008/017228-0.	https://pubmed.ncbi.nlm.nih.gov/18757807	Mitochondrial involvement in aspirin-induced apoptosis in yeast	2008	V		aspirin		15 mM	no	7	Sod2 deficieincy	chem	drug		V														C-SNARF-1-AM, cytochrome C release, Rho123							growth rate			Saccharomyces cerevisiae	Ethanol carbon source	v
56	10.1128/AAC.02810-15.	https://pubmed.ncbi.nlm.nih.gov/27246782	Repurposing of Aspirin and Ibuprofen as Candidate Anti-Cryptococcus Drugs	2016	V		aspirin	35°C, 48 h	MIC - 0.01, 0.1, 1 mM, other experiment - 180 µg/ml	no	7		chem	drug			V		V (H2DCFDA)																	PI, DAPI (as cell permeability detector)	growth rate		Membrane potential loss JC-1, Toxilight	Cryptococcus neoformans		v
49	10.1099/mic.0.26578-0.	https://pubmed.ncbi.nlm.nih.gov/14702403	Aspirin commits yeast cells to apoptosis depending on carbon source.	2004			aspirin in yp (ethanol)		15 mM	no	7	delta Sod2	chem	drug		V	no		decreased (H2DCFDA)	non-V				-		32(10)	22			Annexin-FITC + PI	52(10)	42	1.90909			CFU						V
49	10.1099/mic.0.26578-0.	https://pubmed.ncbi.nlm.nih.gov/14702403	Aspirin commits yeast cells to apoptosis depending on carbon source	2004	V		aspirin in ypd (after diauxic shift)		15 mM	no	7	WT, Sod1 deletion, Sod2 deletion	chem	drug		V	V																			CFU, PI			Need to separate into several lines - multiple carbon sources	Saccharomyces cerevisiae	YP-different carbon sources	v
92	10.1177/1087057108320713	https://pubmed.ncbi.nlm.nih.gov/18626115/	A high-throughput screening assay for small molecules that disrupt yeast cell integrity	2008	V		Astemizole		60 μg/ml , 4h				drug	chem			V											6*fold-increase of of free adenylate kinase								Adenylate kinase release				Saccharomyces cerevisiae		V
96	10.1371/journal.pone.0033245.	https://pubmed.ncbi.nlm.nih.gov/22432007/	Disinfection of ocular cells and tissues by atmospheric-pressure cold plasma	2012	V		Atmospheric--pressure Cold Plasma	5 min					phys	temperature					V (H2DCFDA)																18	CFU				Candida albicans		V
194	10.1016/j.abb.2014.07.029.	https://pubmed.ncbi.nlm.nih.gov/25086216	Atmospheric-pressure plasma jet induces DNA double-strand breaks that require a Rad51-mediated homologous recombination for repair in Saccharomyces cerevisiae.	2014	V		atmospheric-pressure plasma jet					WT, dRad51	phys			?	?		no (AOX, DCF)																	CFU				Saccharomyces cerevisiae		V
484	10.1111/j.1567-1364.2009.00593.x.	https://pubmed.ncbi.nlm.nih.gov/20002195	Atorvastatin-induced cell toxicity in yeast is linked to disruption of protein isoprenylation.	2010	V		atorvastatin		110 - 880 μM				chem	drug (statin)	geranylgeranyl pyrophosphate (GGPP) ammonium salt, farnesyl pyrophosphate (FPP) ammonium salt; Tween 80		V						no (Yca1 deletion)						no	EM						CFU			increased petite generation ;Idea-Do deletion screen - find vacuole acidifaction stuff	Saccharomyces cerevisiae		v
696	10.1016/j.bbrc.2017.03.126.	https://pubmed.ncbi.nlm.nih.gov/28347820/	Functional characterization of the Arabidopsis universal stress protein AtUSP with an antifungal activity	2017	V		AtUSP	1 h	IC50 (2.06-8.55 μg/ml, depending on the strain)				bio	protein		V (swelled morphology)	V		V (H2DCFDA)											DiIC1(5) (mitochondrial potential), microscopy						SYTOX-Green,				C. albicans, F. solani.		V
219	10.1016/j.biocel.2015.05.016.	https://pubmed.ncbi.nlm.nih.gov/26024642	Evidence that the antiproliferative effects of auranofin in Saccharomyces cerevisiae arise from inhibition of mitochondrial respiration.	2015	V		auranofin		5, 25, 100 μM				chem	drug	YPD (partly - active metabolism of yeast cells treated with AF is supported by fermentation)				no (DHR 123, MitoSOX Red) and no effect on mitochondrial membrane potential and morphology	V (authors say - secondary role, SOD2 and GSH1 could be involved in drug resistance mechanism)																CFU	FUN-1			Saccharomyces cerevisiae	YPGly	v
507	10.1111/mmi.12056.	https://pubmed.ncbi.nlm.nih.gov/23062268	Perturbation of sphingolipid metabolism induces endoplasmic reticulum stress-mediated mitochondrial apoptosis in budding yeast.	2012	V (lipid)		aureobasidin a		0,05-0,2 μg/ml, 0-4 h	no	8	arv1 deletion worsen the effect (even worse than in WT)	chem	drug	rsm23 deletion	V			V (slight, H2DCFDA)		V (cytosolic calcium level is increased - pmc1::lacZ reporter plasmid)		V (Yca1 deletion)							EM, cytochrome C release, TUNEL						CFU, spot test			ca 2+ is involved	Saccharomyces cerevisiae		V
506	10.1111/mmi.12056	https://pubmed.ncbi.nlm.nih.gov/23062268	Perturbation of sphingolipid metabolism induces endoplasmic reticulum stress-mediated mitochondrial apoptosis in budding yeast	2012	V (4 h)		aureobasidin a	0-4 h	0.05, 0.1, 0.2 μg/ml	no	8		bio	Peptide		V			V (H2DCFDA)				V (Yca1 deletion)							Cytosolic-free Ca2+ is involved, DAPI, EM, mitochondrial membrane permeabilization and mitochondrial fragmentation, TUNEL,						CFU			Inhibition of IPC synthesis			V
533	10.1128/AAC.41.3.672.	https://pubmed.ncbi.nlm.nih.gov/9056012	Fungicidal action of aureobasidin A, a cyclic depsipeptide antifungal antibiotic, against Saccharomyces cerevisiae	1997	V		aureobasidin a		5.0 μg/ml	no	8		bio	peptide			V																			CFU, amino acid release	Methylene blue			Saccharomyces cerevisiae		v
218	10.1016/j.bcp.2014.09.006.	https://pubmed.ncbi.nlm.nih.gov/25241291/	Yeast cytotoxic sensitivity to the antitumour agent β-lapachone depends mainly on oxidative stress and is largely independent of microtubule- or topoisomerase-mediated DNA damage.	2014	V		b-lapachone		0-100 μM, 24 and 48 h				bio	Naturally occurring quinone	ROS scavengers	V	V		V (indirect methods)											DAPI										Saccharomyces cerevisiae		v
223	10.1016/j.biochi.2016.12.013.	https://pubmed.ncbi.nlm.nih.gov/28027901	Fungicide Bac8c triggers attenuation of mitochondrial homeostasis and caspase-dependent apoptotic death.	2017	V		bac8c (riwviwrr-nh2) peptide		1.6, 3.1, and 6.3 mM, 4 h, 28 C				bio	peptide		V	V		V (H2DCFDA, lipid peroxidation)		V (mitochondrial and cytosolic calcium level is increased - Rhod-2AM and Fura-2AM)		V (FITC-VAD-fmk)	25(?)	25	8(2)	6	4.16667		Annexin-FITC + PI, cytochrome C release, Fura-2AM, JC-1, Rhod-2AM	27(10)	17	2.83333						JC-1 membrane depol; no subG1, no effect on cell cycle, calcium accumulation	Candida albicans		v
581	10.1248/bpb.34.214.	https://pubmed.ncbi.nlm.nih.gov/21415530	Combination of baicalein and Amphotericin B accelerates Candida albicans apoptosis.	2011	V		baicalein + amphotericin b		from 0.0029 to 1.5 μg/ml for AmB and 0.0625 to 32 μg/ml for BE				bio	drug		V	V		V (H2DCFDA)				V (CaMCA1 deletion; D2R)	70(?)	70	25(?)	25	2.8		Annexin-FITC + PI	65(?)	65	2.6	4 h						Candida albicans		v
216	10.1016/j.bbrc.2014.07.040.	https://pubmed.ncbi.nlm.nih.gov/25065741/	Baicalin prevents Candida albicans infections via increasing its apoptosis rate	2014	V		baicalin	35°C, 24 h; for PI staining - hold at 4°C, 24 h	0.25 mg/ml, 0.5 mg/ml, 1 mg/ml	no	9		bio	flavonoid							V (cytosolic calcium level is increased - Fura-2AM)									EM, Fura-2 AM, Lowry,						PI				Candida albicans	Sabouraud dextrose	V
180	10.1007/s11046-010-9341-2.	https://pubmed.ncbi.nlm.nih.gov/20614252/	Antifungal activity of baicalein against Candida krusei does not involve apoptosis	2010	V (3 h)		baicalin	35°C, 24 h, dark incubator	0.34, 0.68, 1.35, 2.7, 5.4 µg/ml	no	9		bio	flavonoid		No			no (H2DCFDA)	V										JC-1, TUNEL							Broth microdilution		It does not seem to apoptosis (in the classic markers), but unlike necrosis. The membrane is depolarized only, but not torn	Candida krusei	Sabouraud dextrose
290	10.1016/j.micpath.2015.07.006.	https://pubmed.ncbi.nlm.nih.gov/26169236	In vitro antifungal activity of baicalin against Candida albicans biofilms via apoptotic induction	2015	V		baicalin		CFU: 3.9-2000 µg/mL, extensive chromatin condensation -- 500 and 1000 µg/ml, PI, CaspACE FITC-VAD-FMK - 1000 µg/ml	no	9		bio	flavonoid		V (slight - all hullmarks are weak)	V		V (DHR 123)				V (FITC-VAD-fmk) strong membrane localization of staining	no quantitative data		10(3)	7			Annexin-FITC + PI, cytochrome C release, EM, JC-1, TUNEL (also somewhat wierd)	19(0)	19	2.71429			PI			JC-1 membrane depol	Candida albicans		v
678	10.7164/antibiotics.50.1042.	https://pubmed.ncbi.nlm.nih.gov/9510912	Mode of antifungal action of benanomicin A in Saccharomyces cerevisiae.	1997	V		benanomicin b		0.2 μg/ml				chem	antibiotic	no glucose, sorbitol		V																			ATP leakage, CFU, glucose leakage, K+ efflux			growing and non-growing cells were analyzed	Saccharomyces cerevisiae		v
92	10.1177/1087057108320713	https://pubmed.ncbi.nlm.nih.gov/18626115/	A high-throughput screening assay for small molecules that disrupt yeast cell integrity	2008	V		Benfluorex		60 μg/ml , 4h				drug	chem			V											5*fold-increase of of free adenylate kinase								Adenylate kinase release				Saccharomyces cerevisiae		V
233	10.1016/j.cub.2007.09.056.	https://pubmed.ncbi.nlm.nih.gov/17980598	Budding yeast mitotic chromosomes have an intrinsic bias to biorient on the spindle.	2007	V (were arrested in G1 (a-factor), than released after 4 hour)		benomyl and nocodazole (4 hour)					sgo1-100	chem	drug, microtubule inhibitor																						CFU				Saccharomyces cerevisiae
92	10.1177/1087057108320713	https://pubmed.ncbi.nlm.nih.gov/18626115/	A high-throughput screening assay for small molecules that disrupt yeast cell integrity	2008	V		Benzbromarone		60 μg/ml , 4h				drug	chem			V											9*fold-increase of of free adenylate kinase								Adenylate kinase release				Saccharomyces cerevisiae		V
91	10.1128/EC.00314-12.	https://pubmed.ncbi.nlm.nih.gov/23243064/	A repurposing approach identifies off-patent drugs with fungicidal cryptococcal activity, a common structural chemotype, and pharmacological properties relevant to …	2013	V		Benzethonium	37°C, 4 h	100 μM; MFC = MIC = 4 μM	no	81		chem	drug			V				(not a reported calmodulin modulator)						3*fold-increase of of free adenylate kinase									Adenylate kinase release, MFC,				Cryptococcus neoformans		V
92	10.1177/1087057108320713	https://pubmed.ncbi.nlm.nih.gov/18626115/	A high-throughput screening assay for small molecules that disrupt yeast cell integrity	2008	V		Benzethonium		60 μg/ml , 4h	no	81		drug	chem			V											47*fold-increase of of free adenylate kinase								Adenylate kinase release				Saccharomyces cerevisiae		V
1	10.1155/S1064744900000168.	https://pubmed.ncbi.nlm.nih.gov/10968594/	Antifungal activity of local anesthetics against Candida species	2000	V		benzydamine	30 m, 30C in the dark.	25, 50, 100 μg/ml				chem	local anesthetics			V									30 m, 25 μg/ml - 40%, 50 μg/ml - 90%, 100 μg/ml - 100%						-			30 m, 25 μg/ml - 30%, 50 μg/ml - 70%, 100 μg/ml - 100%	CFU, FUN-1, K+ leakage, MIC, PI, TEM				Candida albicans		V
91	10.1128/EC.00314-12.	https://pubmed.ncbi.nlm.nih.gov/23243064/	A repurposing approach identifies off-patent drugs with fungicidal cryptococcal activity, a common structural chemotype, and pharmacological properties relevant to …	2013	V		Bepridil	37°C, 4 h	100 μM; MFC = MIC = 32 μM				chem	drug			V				V (calmodulin modulator)						3*fold-increase of of free adenylate kinase									Adenylate kinase release, MFC,				Cryptococcus neoformans		V
523	10.1128/AAC.01846-15.	https://pubmed.ncbi.nlm.nih.gov/27021328/	Berberine Antifungal Activity in Fluconazole-Resistant Pathogenic Yeasts: Action Mechanism Evaluated by Flow Cytometry and Biofilm Growth Inhibition in Candida spp.	2016	V		berberine		0.125 - 64 µg/mL				bio	alkaloid		V ( early)	V							-		60(2)	58			Annexin-FITC + PI, Comet assay, therhodamine 123	65(3) general	-	#VALUE!	For 4 MIC		PI	Broth microdilution			Candida spp. and Cryptococcus neoformans		V
92	10.1177/1087057108320713	https://pubmed.ncbi.nlm.nih.gov/18626115/	A high-throughput screening assay for small molecules that disrupt yeast cell integrity	2008	V		Beta-escin		60 μg/ml , 4h				drug	chem			V											7*fold-increase of of free adenylate kinase								Adenylate kinase release				Saccharomyces cerevisiae		V
655	10.3390/microorganisms7110538.	https://pubmed.ncbi.nlm.nih.gov/31703462	Mitochondria-Mediated Programmed Cell Death in Saccharomyces cerevisiae Induced by Betulinic Acid Is Accelerated by the Deletion of PEP4 Gene.	2019			betulinic acid		20 μg/mL				bio	triterpenoid		V	?	V (pep4 mutant is more sensitive)	V (DHE)					-		1(1) ann-PI+	1			Annexin-FITC + PI, EM, DAPI, TUNEL	8(5) general	-	#VALUE!	WT								V
522	10.1128/AAC.01753-15.	https://pubmed.ncbi.nlm.nih.gov/26856836	Dissecting the Structure-Function Relationship of a Fungicidal Peptide Derived from the Constant Region of Human Immunoglobulins.	2016	V		bioactive igg-derived fc-peptide n10k	30, 60, 120, 240 and 360 m	0-2 μМ				bio	peptide		V	V	V (autophagy enhanced - Muse Autophagy LC3-antibody)						-		no quantitative data				Annexin-FITC + PI, EM	60(3) general	-	#VALUE!	For n1a 120 min 1.18 microM		CFU				Candida albicans		v
645	10.3389/fmicb.2016.01803.	https://pubmed.ncbi.nlm.nih.gov/27933037/	Blad-containing oligomer fungicidal activity on human pathogenic yeasts. From the outside to the inside of the target cell	2016	V		Blad polypeptide (residues 109–281 of Lupinus albus β-conglutin precursor)	pH 7.5, 4 h	2.38 μM				bio	peptide			V									no quantitative data										MIC, PI, TEM	Growth rate, FUN1		Lectin	Candida albicans		v
646	10.3389/fmicb.2017.01182.	https://pubmed.ncbi.nlm.nih.gov/28702011	Bridging the Gap to Non-toxic Fungal Control: Lupinus-Derived Blad-Containing Oligomer as a Novel Candidate to Combat Human Pathogenic Fungi.	2017	V		blad-containing oligomer protein (extracted from plant)		2.4 µM			genome wide screen for S. cerevisiae, most targeted experiments in Candida	bio	protein	metal ions (Fe, Mn, Zn)	V	V		V (H2DCFDA)					-		no quantitative data				Annexin-FITC + PI	no quantitative data	-	#VALUE!						ergosterol inhibition	Candida albicans, some Saccharomyces cerevisiae		v
559	10.1139/o06-147.	https://pubmed.ncbi.nlm.nih.gov/17464344	Mitochondria-independent morphological and biochemical apoptotic alterations promoted by the anti-tumor agent bleomycin in Saccharomyces cerevisiae.	2007	V		bleomycin	5 m	100 mmol/L				chem	drug (DNA damage,Oxidant)		V		V (EM)												EM, gel electrophoresis, subG1, TUNEL									laddering of DNA fragments seen	Saccharomyces cerevisiae		v
485	10.1111/j.1567-1364.2010.00615.x.	https://pubmed.ncbi.nlm.nih.gov/20345898	The anthracenedione compound bostrycin induces mitochondria-mediated apoptosis in the yeast Saccharomyces cerevisiae.	2010	V		bostrycin		at 30 C in a shaker without light, 20, 40, 80, 120, 160, 200, 240, 280 and 320 μg/mL				chem	anthraquinone	YPEG medium, Aif1 deletion, amiodarone	V	no		V (DHR 123)	V (Amiodarone helps)			no (Yca1 deletion)	-		no quantitative data				Annexin-FITC + PI, DAPI, mito-GFP, Rho123	no quantitative data	-	#VALUE!			CFU, PI				Saccharomyces cerevisiae	YPD	v
77	10.1016/j.ejmech.2020.112139.	https://pubmed.ncbi.nlm.nih.gov/32109777/	Sulfone derivatives enter the cytoplasm of Candida albicans sessile cells		V		bromodichloromethy-4-hydrazinyl-3-nitrophenyl sulfone						chem			no	V									80				Annexin/PI	3(?)	1	#DIV/0!	4mcg/ml (time )	~100% dead	CFU (MFC)				C. albicans		V
608	10.1371/journal.pone.0168936.	https://pubmed.ncbi.nlm.nih.gov/28006028	Synergistic Effects and Mechanisms of Budesonide in Combination with Fluconazole against Resistant Candida albicans.	2016	V		budesonide + fluconazole	35°C, 24 h	FLC (160μg/mL) with BUD (160μg/mL)				chem	drug	down-regulation of HSP90, CRZ1 and CNA1 (apoptosis related genes)	? (apoptosis-related genes, including HSP90, CRZ1 and CNA1, were also reported to be involved in resistance)			V (DHR 123)											down-regulation of HSP90, CRZ1 and CNA1 (apoptosis related genes) partly revises resistance						CFU	phospholipase activity		inhibition of drug transporter function by Budesonide (was measured using Rhodamine 6G), also experiments were done in vivo in G. mellonella inoculated with candida	Candida albicans		v
1	10.1155/S1064744900000168.	https://pubmed.ncbi.nlm.nih.gov/10968594/	Antifungal activity of local anesthetics against Candida species	2000	V		bupivacaine	30 m, 30C in the dark.	10, 20, 30 mg/ml				chem	local anesthetics			V									30 m, 10- 10% mg/ml, 20 - 60% mg/ml, 30 - 100% mg/ml						-			30 m, 10- 4% mg/ml, 20 - 55% mg/ml, 30 - 100% mg/ml	CFU, FUN-1, K+ leakage, MIC, PI, TEM				Candida albicans		V
92	10.1177/1087057108320713	https://pubmed.ncbi.nlm.nih.gov/18626115/	A high-throughput screening assay for small molecules that disrupt yeast cell integrity	2008	V		Butoconazole		60 μg/ml , 4h				drug	chem			V											6*fold-increase of of free adenylate kinase								Adenylate kinase release				Saccharomyces cerevisiae		V
92	10.1177/1087057108320713	https://pubmed.ncbi.nlm.nih.gov/18626115/	A high-throughput screening assay for small molecules that disrupt yeast cell integrity	2008	V		BW-B70C		60 μg/ml , 4h				drug	chem			V											9*fold-increase of of free adenylate kinase								Adenylate kinase release				Saccharomyces cerevisiae		V
601	10.1371/journal.pone.0074240.	https://pubmed.ncbi.nlm.nih.gov/24040213	C2-phytoceramide perturbs lipid rafts and cell integrity in Saccharomyces cerevisiae in a sterol-dependent manner.	2013	V		c2-ceramide (n-acetyl-sphingosine)		CFU : 0 µM, 20 µM, 30 µM and 40 µM, 30 °C with agitation (200 r.p.m.) [in other experiments only 30-40], TUNEL - 30 µM of C2- phytoceramide and 0.1% DMSO for 120 min were fixed with 3.7% (v/v) formaldehyde.				bio	lipid	ste3 deletion, ergosterol biosynthesis inhibitors, amphotericin B and methyl-β- cyclodextrin	no (no TUNEL signal, no ROS, no mito fragmentation and slight DAPI signal)	V	no (atg8-GFP isnt cleaved, atg5 deletion )	no (DHR 123, H2DCFDA)	no (ROS scavengers don't help, rho0 isn't more resistant than wt)			no (Yca1 deletion, FITC-VAD-FMK)							DAPI, TUNEL						CFU, PI, zymolaze sensitivity			chronological aging, good lipid analysis. C2-phytoceramide-induced decrease in CFU occurs preferentially in dividing cells and Loss of cell viability is rescued by ergosterol biosynthesis inhibitors,	Saccharomyces cerevisiae		v
17	10.1016/j.bbamcr.2010.11.021.	https://pubmed.ncbi.nlm.nih.gov/21145358	Evidence for a second messenger function of dUTP during Bax mediated apoptosis of yeast and mammalian cells.	2011	V (24 h)		cadmium 2+ (unknownt cation)		1,5 mM	no	10		chem	metal	Overexpression of mitochondrial variant of the human DUT gene (DUT-M)	V (was described previously)																				CFU	trypan blue		chronological aging	Saccharomyces cerevisiae		V
330	10.1016/s0300-9084(86)80069-4	https://pubmed.ncbi.nlm.nih.gov/3098308	Accumulation of dinucleoside polyphosphates in Saccharomyces cerevisiae under stress conditions. High levels are associated with cell death	1986			cadmium acetate	28°-30°C	0, 0.05, 0.5, 1 mM	no	10		chem	metal																						CFU			ATP and Adenosine tetraphosphonucleosides concentrations	Saccharomyces cerevisiae
172	10.1007/s10495-008-0215-8.	https://pubmed.ncbi.nlm.nih.gov/18463984	Cadmium induces a heterogeneous and caspase-dependent apoptotic response in Saccharomyces cerevisiae	2008	V		cadmium nitrate	1 h	30–50 µM	no	10		chem	metal	NAC (The NAC doses required to suppress apoptosis here were higher than those typically used elsewhere - 10mM)	V (sub-G1 and hyper-polarization of mitochondrial membranes)	V		V (DHR 123; H2DCFDA)	V (NAC)			V (Yca1 deletion)							subG1						CFU, PI			membrane damage requires an active caspase	Saccharomyces cerevisiae		v
198	10.1016/j.bbagen.2007.09.014.	https://pubmed.ncbi.nlm.nih.gov/17996374	Apoptosis as a mechanism for removal of mutated cells of Saccharomyces cerevisiae: the role of Grx2 under cadmium exposure	2008	V		cadmium sulfate		80 μM	no	10		chem	metal	grx2 deletion attenuates PS externalisation	?	V		V (lipid peroxidation (TBA-RS))					-		strange results				Annexin-FITC + PI, DAPI	50(0) ? strange results	-	#VALUE!			PI		Elongated cells?		Saccharomyces cerevisiae		v
25	10.1016/j.freeradbiomed.2016.09.014.	https://pubmed.ncbi.nlm.nih.gov/27650297	Endoplasmic reticulum-derived reactive oxygen species (ROS) is involved in toxicity of cell wall stress to Candida albicans.	2016		V	calcofluor white		40 μg/mL				chem	cell wall stress			V		V (H2DCFDA, DHE)	V (ascorbic acid, NAC)	V (ER calcium pump Spf1 mutant is more sensitive)	? (ER calcium pump Spf1 mutant is more sensitive)														PI	growth rate			Сandida albicans		v
37	10.1042/BST0391493.	https://pubmed.ncbi.nlm.nih.gov/21936840	Apoptosis-like programmed cell death in the grey mould fungus Botrytis cinerea: genes and their role in pathogenicity.	2011	V		camalexin		-				chem	alkaloid		V																								Botrytis cinerea
568	10.1186/1471-2121-11-92.	https://pubmed.ncbi.nlm.nih.gov/21108829	cAMP/PKA signaling balances respiratory activity with mitochondria dependent apoptosis via transcriptional regulation.	2010	V		camp	24 h	4 mM			tpk3, tpk2, tpk1 deletion (yeast PKA catalytic subunits) + PDE2 was also deleted to allow elevation of cAMP levels by addition of exogenous cAMP	bio			? (authors postulate apoptosis, but nothing but ROS and mito-GFP results was provided)	V		V (H2DCFDA)											mito-GFP						Phloxine B			mitochondrial respiration	Saccharomyces cerevisiae		v
662	10.3906/biy-1908-11.	https://pubmed.ncbi.nlm.nih.gov/31892813	Crosstalk between autophagy and apoptosis induced by camphor in Schizosaccharomyces pombe	2019			camphor		0.4 mg/mL, 0.8 mg/mL	no	11		bio	oil (terpene)	Aif1	V (dose dependent manner. Autophagy at low concentrations, apoptosis at high)	V	V (GFP-Atg8 dots and transcriptional upregulation of Atg6)												AO/EtBr						CFU, spot assay				Schizosaccharomyces pombe		v
359	10.1039/c8tx00279g.	https://pubmed.ncbi.nlm.nih.gov/30931102	Oxidative stress-mediated apoptotic cell death induced by camphor in sod1-deficient Schizosaccharomyces pombe	2018	V		camphor		800–1200 mg/l	no	11	WT and Sod1 deletion	bio	oil (terpene)		? (not convincing)	V		V (H2DCFDA, NBT)											AO/EtBr, DAPI, Rho123							Methylene blue			Schizosaccharomyces pombe		v
189	10.1016/0006-2952(95)00081-a.	https://pubmed.ncbi.nlm.nih.gov/7763282	Rescue of Schizosaccharomyces pombe from camptothecin-mediated death by a DNA topoisomerase I inhibitor, TAN-1518 A.	1995			camptothecin			no	12		chem	drug	TAN-1518 (A DNA TOPOISOMERASE I INHIBITOR)																					CFU				Schizosaccharomyces pombe
377	10.1073/pnas.92.14.6299.	https://pubmed.ncbi.nlm.nih.gov/7603986	SCT1 mutants suppress the camptothecin sensitivity of yeast cells expressing wild-type DNA topoisomerase I.	1995	V		camptothecin			no	12		chem	drug	Dominant mutations in the setl gene																					CFU		G2 arrest		Saccharomyces cerevisiae
92	10.1177/1087057108320713	https://pubmed.ncbi.nlm.nih.gov/18626115/	A high-throughput screening assay for small molecules that disrupt yeast cell integrity	2008	V		Cantharidin		60 μg/ml , 4h				drug	chem			V											10*fold-increase of of free adenylate kinase								Adenylate kinase release				Saccharomyces cerevisiae		V
639	10.33594/000000139.	https://pubmed.ncbi.nlm.nih.gov/31334617	Short-Term Antifungal Treatments of Caprylic Acid with Carvacrol or Thymol Induce Synergistic 6-Log Reduction of Pathogenic Candida albicans by Cell Membrane Disruption and Efflux Pump Inhibition.	2019	V (1, 5 or 10 min)		caprylic acid with carvacrol or thymol		1,5 мМ (+T ?)				bio				V																			CFU	Nile red (efflux pupm actuvity)			Candida albicans
92	10.1177/1087057108320713	https://pubmed.ncbi.nlm.nih.gov/18626115/	A high-throughput screening assay for small molecules that disrupt yeast cell integrity	2008	V		Capsacin		60 μg/ml , 4h				drug	chem			V											7*fold-increase of of free adenylate kinase								Adenylate kinase release				Saccharomyces cerevisiae		V
183	10.1007/s11274-017-2325-3.	https://pubmed.ncbi.nlm.nih.gov/28748404	Necrotic and apoptotic cell death induced by Captan on Saccharomyces cerevisiae.	2017	V		captan		20 μM				chem	Oxidant		V(some cells)	V		V (DHE)	V (cystein, glutathione - yes, ascorbic acid - no effect)			V (Yca1 deletion) 5% to 25% viability increase			80(2)	78			Annexin-PE + 7-AAD (a bit, not much)	17(0)	17	0.217949			CFU, PI, 7-AAD			both necrosis and apoptosis	Saccharomyces cerevisiae		v
267	10.1016/j.freeradbiomed.2007.06.005.	https://pubmed.ncbi.nlm.nih.gov/17697939/	Partial uncoupling of oxidative phosphorylation induces premature senescence in human fibroblasts and yeast mother cells	2007			carbonylcyanide p-trifluoromethoxyphenylhydrazone (CCCP) chemical uncoupler		10 μM				chem	drug					V (H2DCFDA)	V (NAC)															86	CFU				Saccharomyces cerevisiae	YPD	V
517	10.1128/AAC.01050-10.	https://pubmed.ncbi.nlm.nih.gov/20921304/	Mechanism of antifungal activity of terpenoid phenols resembles calcium stress and inhibition of the TOR pathway.	2010			carvacrol		0.005%, 0.01%, 15 m	no	83	A vma mutant lacking functional vacuolar H -ATPase (V-ATPase) is more sensitive	chem	Monoterpenoid phenol		Mb					V (cytosolic calcium level is increased - calcium dependent aequorin luminescence)															CFU	FUN-1			Saccharomyces cerevisiae		V
79	10.1016/j.foodcont.2014.05.007.	-	Antifungal activity and mechanism of action of carvacrol and thymol against vineyard and wine spoilage yeasts	2014	V		carvacrol	6 h	256 μg/ml	no	83		chem	drug			V									87 (5)	82									MIC, PI, 260 nm absorbing substances release			The antifungal activity is better at pH 3.5 than pH 6.5.	Debaryomyces hansenii		v
10	10.1007/s10096-010-1050-8.	https://pubmed.ncbi.nlm.nih.gov/20835742/	Fungicidal activity of thymol and carvacrol by disrupting ergosterol biosynthesis and membrane integrity against Candida	2011	V		carvacrol	35°C, 200 rpm, 0, 2, 4, 8, 12, 24 and 48 h	50 mg/l, 125 mg/l, 200 mg/l, 500 mg/l	no	83		chem	drug			V									50 mg/l - 63%, 125 mg/l - 62%, 200 mg/l - 93%, 500 mg/l - 92%						-				CFU, PI	Disc diffusion halo assays			111 fluconazole-sensitive and -resistant Candida isolates.	YPD	V
617	10.15698/mic2014.01.119.	https://pubmed.ncbi.nlm.nih.gov/28357223	Deletion of AIF1 but not of YCA1/MCA1 protects Saccharomyces cerevisiae and Candida albicans cells from caspofungin-induced programmed cell death	2014	V		caspofungin	3 h	0.02 µg/ml	no	13		bio	Lipopeptide	aif1 deletion (both for cer and CA)	?	V		V (Сell ROX)				no/V (Yca1 deletion independent; FITC-VAD-FMK positive)	40(7)	33	58(1)	57	0.578947	V	JC-1, mtGFP				cells were grown in YPD with 0.02μg/ml caspofungin for three hours		PI			mitoch fragmentation, JC-1 stain shows defect	Saccharomyces cerevisiae, Candida albicans		v
592	10.1371/journal.pone.0035478.	https://pubmed.ncbi.nlm.nih.gov/22536390/	Microcolony imaging of Aspergillus fumigatus treated with echinocandins reveals both fungistatic and fungicidal activities	2012	V		caspofungin	37 C, 14 h	0.031-32 μg/ml	no	13		bio	lipopeptides			V									0.5 μg/ml - 23%, with osmotic shock on water agar - 55%						-				MIC, Syto9, PI, SEM, microcolony diameter				Aspergillus fumigatus	Sabouraud medium	V
73	10.15698/mic2016.07.512.	https://pubmed.ncbi.nlm.nih.gov/27683660	Filamentation protects Candida albicans from amphotericin B-induced programmed cell death via a mechanism involving the yeast metacaspase, MCA1	2016	V		caspofungin		0.05 µg/ml	no	13		bio	Lipopeptide	Filamentous C. albicans cells are more resistant	V	V		V (DHR 123; H2DCFDA)				V (Mca1 deletion)													CFU, PI			not very good article	Candida albicans		v
519	10.1128/AAC.01366-12.	https://pubmed.ncbi.nlm.nih.gov/23114781/	Caspofungin kills Candida albicans by causing both cellular apoptosis and necrosis	2013	V (3 h)		caspofungin	3 h	0.06 µg/ml	no	13		bio	Lipopeptide		V (at subinhibitory concentrations)	V (dose dependent)		V (DHR 123, DHE)				V (D2R)	15(6)	9	30(3)	27	0.333333		Annexin-FITC + PI, DAPI, JC-1, TUNEL	25(1)	24	0.888889	3 h 0,06 microG/ml		MIC	Methylene blue			Candida albicans	SDC	V
6	10.1002/yea.3167.	https://pubmed.ncbi.nlm.nih.gov/27121326	Role of Aif1 in regulation of cell death under environmental stress in Candida albicans	2016	V		caspofungin		0.08 mg/l, 0.15 mg/l	no	13		bio	Lipopeptide	aif1 deletion (at lower conc of stressor)	V	V		V (H2DCFDA)					-		9(0)	9		V	Annexin-FITC + PI, JC-1	22(1)	21	2.33333	0,08 mg/l		CFU, PI				Candida albicans		v
25	10.1016/j.freeradbiomed.2016.09.014.	https://pubmed.ncbi.nlm.nih.gov/27650297	Endoplasmic reticulum-derived reactive oxygen species (ROS) is involved in toxicity of cell wall stress to Candida albicans.	2016		V	caspofungin		0.1 μg/mL	no	13		bio	Lipopeptide			V		V (H2DCFDA, DHE)	V (ascorbic acid, NAC)																PI	growth rate					V
536	10.1128/aac.46.9.3001-3012.2002.	https://pubmed.ncbi.nlm.nih.gov/12183260	The antifungal echinocandin caspofungin acetate kills growing cells of Aspergillus fumigatus in vitro	2002	V		caspofungin	15 h	0.25 μg/ml	no	13		bio	Lipopeptide																						DiBAC4(3), CFU	5-CFDA			Aspergillus fumigatus		v
94	10.1186/s12866-014-0305-4.	https://pubmed.ncbi.nlm.nih.gov/25472667/	Saccharomyces cerevisiae biofilm tolerance towards systemic antifungals depends on growth phase	2014		V	caspofungin	growing biofilm, 24 h	10 μg/ml	no	13		chem	drug	growth arrest protects cells		V									no quantitative data									units	MIC, CFU, PI	Syto 9, FUN-1			Saccharomyces cerevisiae		v
99	10.3390/molecules25030476.	https://pubmed.ncbi.nlm.nih.gov/31979177/	Cytotoxic Action of Artemisinin and Scopoletin on Planktonic Forms and on Biofilms of Candida Species	2019	V		caspofungin	16 h planctonic cells	5 µg/ml	no	13		chem	drug			V		V (DHR 123, DHE)							20 (0)	20								10	CFU, MIC, PI	metabolic activity (resazurin)		planctonic and biofilm cells were tested; effective also for C. dubliniensis, C. tropicalis, C. krusei, C. glabrata, C. guilliermondii, and C. parapsilosis	Candida albicans		V
707	10.1128/AAC.01670-13.	https://pubmed.ncbi.nlm.nih.gov/24492359/	Fungicidal mechanisms of cathelicidins LL-37 and CATH-2 revealed by live-cell imaging	2014	V		cathelicidins LL-37 and CATH-2						chem	drug																												Add 17.03
103	10.1002/bip.23008.	https://pubmed.ncbi.nlm.nih.gov/28073158/	Antimicrobial activity and mechanism of action of a thionin‐like peptide from Capsicum annuum fruits and combinatorial treatment with fluconazole against Fusarium …	2017		V (Fig 1 dividing cells)	CaThi	25°C, 12, 24, 48 and 60 h	50 µg/ml				bio	peptide		V (unconvincing)	V		V (DAB)				V ( FITC-VAD-fmk)	no quantitative data	no quantitative data	no quantitative data	no quantitative data	no quantitative data		DAPI		-				CFU, Sytox green				Fusarium solani	Sabouraud agar	V
363	10.1042/BSR20180119.	https://pubmed.ncbi.nlm.nih.gov/29599127	Programmed cell death in yeast by thionin-like peptide from Capsicum annuum fruits involving activation of caspases and extracellular H(+) flux.	2018	V		cathi (thionin-like peptide, isolated from pepper)			no			bio	peptide		V	? (only photo)						V (FITC-VAD-fmk)	no quantitative data						Annexin-FITC + PI (SC), Rho123 (СT)				10 microG/ml					Has interesting measurements of H+	Candida tropicalis mostly, Annexin V-FITC + PI in S. cerevisiae		V
124	10.1002/smll.201200591.	https://pubmed.ncbi.nlm.nih.gov/22674770	Toxicity of CdTe quantum dots on yeast Saccharomyces cerevisiae.	2012	V (6 h)		cdte quantum dots						chem	quantum dots			V																						growth termodinamic curves	Saccharomyces cerevisiae
106	10.1002/iub.1527.	https://pubmed.ncbi.nlm.nih.gov/27338801/	Cecropin A-induced apoptosis is regulated by ion balance and glutathione antioxidant system in Candida albicans.	2016	V		cecropin a		DAPI, TEM, TUNEL or FACS - 160 μg/mL, 9 h., Annexin-V FITC + PI, 160 μg/mL, 1 h				bio	peptide	pretreatment of ion channel blockers	V	no		V (H2DCFDA)		V (mitochondrial and cytosolic calcium level is increased - Rhod-2AM and Fura-2AM)		V (FITC-VAD-fmk)	no quantitative data		1 (1)	1			Annexin-FITC + PI, DAPI, JC-1, TUNEL	40	40	40			CFU				Candida albicans		v
7	10.1007/s00203-003-0585-9	https://pubmed.ncbi.nlm.nih.gov/12898132/	Characterization of early deaths of non-Saccharomyces yeasts in mixed cultures with Saccharomyces cerevisiae	to check		V (2 days)	cell contact between yeast species (mixed cultures)						bio	co-culture (yeast)																						CFU	growth rate			Kluyveromyces thermotolerans and Torulaspora delbrueckii in mixed cultures with Saccharomyces cerevisiae
453	10.1101/gad.10.4.382.	https://pubmed.ncbi.nlm.nih.gov/8600023	A ceramide-activated protein phosphatase mediates ceramide-induced G1 arrest of Saccharomyces cerevisiae.	1996	V (more than 18 h (to reach specific cell density))		ceramide					pph21, pph22, sit4, cdc55 deletions	bio	lipid																						CFU		G1 arrest	count of cells with and without budds	Saccharomyces cerevisiae
210	10.1016/j.bbrc.2006.08.130.	https://pubmed.ncbi.nlm.nih.gov/16962997/	Cerulenin-mediated apoptosis is involved in adenine metabolic pathway.	2006	V (4 h)		cerulenin		0.5 μM, 4 h	no	14		bio	Antibiotic																Calcoflour white, DAPI, Proteomics										Schizosaccharomyces pombe
92	10.1177/1087057108320713	https://pubmed.ncbi.nlm.nih.gov/18626115/	A high-throughput screening assay for small molecules that disrupt yeast cell integrity	2008	V		Cerulenin		60 μg/ml , 4h	no	14		drug	chem			V											43*fold-increase of of free adenylate kinase								Adenylate kinase release				Saccharomyces cerevisiae		V
360	10.1042/BCJ20170894.	https://pubmed.ncbi.nlm.nih.gov/29559502/	CGA-N12, a peptide derived from chromogranin A, promotes apoptosis of Candida tropicalis by attenuating mitochondrial functions.	2018	V		cga-n12		75 μM, 10 h, 28 °C				bio	Peptide		V	?		V (DHR 123)		V (mitochondrial and cytosolic calcium level is increased - Rhod-2AM and Fura-2AM)		V (FITC-VAD-fmk)	30(?)						DAPI, calcein leakage, FITC, gel electrophoresis, JC-1, Cytochrome c release				75 microM		CFU				Candida tropicalis	Sabouraud dextrose	V
92	10.1177/1087057108320713	https://pubmed.ncbi.nlm.nih.gov/18626115/	A high-throughput screening assay for small molecules that disrupt yeast cell integrity	2008	V		CGP-37157		60 μg/ml , 4h				drug	chem			V											5*fold-increase of of free adenylate kinase								Adenylate kinase release				Saccharomyces cerevisiae		V
136	10.1007/978-1-60327-017-5_23.	https://pubmed.ncbi.nlm.nih.gov/19609767/	Reliable method for detection of programmed cell death in yeast.	2009			ch3cooh						chem	Acid		V																				CFU	FUN-1			Saccharomyces cerevisiae		V
546	10.1128/EC.4.4.703-715.2005.	https://pubmed.ncbi.nlm.nih.gov/15821130	Transcriptional response of Saccharomyces cerevisiae to the plasma membrane-perturbing compound chitosan.	2005	V (3 h)		chitosan		0-50 μg/ml, in a buffer at pH 5.5				chem				V				V (calcineurin-dependent pathway is involved in the response to chitosan)															CFU				Saccharomyces cerevisiae		V
432	10.1093/mmy/myw053.	https://pubmed.ncbi.nlm.nih.gov/27495320	Chitosan silver nanocomposite (CAgNC) as an antifungal agent against Candida albicans.	2017	V		chitosan silver nanocomposite	30°C, 24 h, 100 rpm	25, 100 μg/ml				chem	nanoparticles			V		V (H2DCFDA)	V (parallel raise of ROS production and reduction of cell viability)																PI	MTT			Schizosaccharomyces pombe		v
327	10.1016/s0167-7012(02)00247-6.	https://pubmed.ncbi.nlm.nih.gov/12689709/	A method for discrimination of subpopulations of Candida albicans biofilm cells that exhibit relative levels of phenotypic resistance to chlorhexidine	2003	V		chlorhexidine	biofilm, 10 min	0.4 mg/ml	no	15		chem	drug	batch cultures became progressively more resistant to the action of chlorhexidine during the transition from exponential growth to early stationary phase		V									relatve pixels intencity										PI				Candida albicans
91	10.1128/EC.00314-12.	https://pubmed.ncbi.nlm.nih.gov/23243064/	A repurposing approach identifies off-patent drugs with fungicidal cryptococcal activity, a common structural chemotype, and pharmacological properties relevant to …	2013	V		Chlorhexidine	37°C, 4 h	100 μM; MFC = MIC =	no	15		chem	drug			V				(not a reported calmodulin modulator)						3*fold-increase of of free adenylate kinase									Adenylate kinase release, MFC,				Cryptococcus neoformans		V
92	10.1177/1087057108320713	https://pubmed.ncbi.nlm.nih.gov/18626115/	A high-throughput screening assay for small molecules that disrupt yeast cell integrity	2008	V		Chlorhexidine		60 μg/ml , 4h	no	15		drug	chem			V											24*fold-increase of of free adenylate kinase								Adenylate kinase release				Saccharomyces cerevisiae		V
186	10.1007/s11814-019-0366-z.	-	Free chlorine and phytic acid synergistically inactivated conidia of Aspergillus spp.				chlorine + phytic acid	5 min	chlorine (7 mg/l) or phytic acid (~400 mg/l)				chem				V		V (lipid peroxidation)							no quantitative data									units	CFU, PI, extracellular ATP secretion, TEM				Aspergillus niger		V
478	10.1111/j.1472-765X.2008.02387.x.	https://pubmed.ncbi.nlm.nih.gov/18624985/	Plasma membrane damage to Candida albicans caused by chlorine dioxide (ClO2)	2008	V		chlorine dioxide	5 min	20 mmol/L				chem	gas			V									100(0)	100									CFU, potassium leakage, ATP leakage, TEM, DiBAC4(3)			strong PI signal, TEM negative, ATP leakage negative, significant K+ leakage and DiBAC4(3) staining	Candida albicans		v
77	10.1016/j.ejmech.2020.112139.	https://pubmed.ncbi.nlm.nih.gov/32109777/	Sulfone derivatives enter the cytoplasm of Candida albicans sessile cells		V		chlorodifluoromethyl-4-hydrazinyl-3-nitrophenyl sulfone						chem			no	V									80				Annexin/PI	3(?)	1	#DIV/0!	0.25mcg/ml (time )	~100% dead	CFU (MFC)				C. albicans		V
205	10.1016/j.bbagen.2016.12.026.	https://pubmed.ncbi.nlm.nih.gov/28040564/	Role of potassium channels in chlorogenic acid-induced apoptotic volume decrease and cell cycle arrest in Candida albicans.	2017	V		chlorogenic acid		4*MIC - 320 μg/mL, 2 h, 28 °C				chem	Acid	tetraethylammonium chloride (potassium channel blocker)	V					V (cytosolic calcium level is increased - Fura-2AM)		V (FITC-VAD-fmk)	33(13)	20					Calcium uptake, TUNEL						CFU, K+ efflux, MIC				Candida albicans	YPD	V
92	10.1177/1087057108320713	https://pubmed.ncbi.nlm.nih.gov/18626115/	A high-throughput screening assay for small molecules that disrupt yeast cell integrity	2008	V		Chlorpromazine		60 μg/ml , 4h				drug	chem			V											11*fold-increase of of free adenylate kinase								Adenylate kinase release, PI				Saccharomyces cerevisiae		v
91	10.1128/EC.00314-12.	https://pubmed.ncbi.nlm.nih.gov/23243064/	A repurposing approach identifies off-patent drugs with fungicidal cryptococcal activity, a common structural chemotype, and pharmacological properties relevant to …	2013	V		Chlorprothixene	37°C, 4 h	100 μM; MFC = MIC = 32 μM	no	84		chem	drug			V				V (calmodulin modulator)						4*fold-increase of of free adenylate kinase									Adenylate kinase release, MFC,				Cryptococcus neoformans		V
92	10.1177/1087057108320713	https://pubmed.ncbi.nlm.nih.gov/18626115/	A high-throughput screening assay for small molecules that disrupt yeast cell integrity	2008	V		Chlorprothixene		60 μg/ml , 4h	no	84		drug	chem			V											11*fold-increase of of free adenylate kinase								Adenylate kinase release				Saccharomyces cerevisiae		V
178	10.1007/s10646-009-0420-4.	https://pubmed.ncbi.nlm.nih.gov/20066492/	Cr-(III)-organic compounds treatment causes genotoxicity and changes in DNA and protein level in Saccharomyces cerevisiae.	2010	V		chromium ((iii)-citrate, cr-histidine)		25, 50, 100 and 150 mg/l, 12 h				chem	metal		V														Comet assay, gel electrophoresis,										Saccharomyces cerevisiae	YPD	v
673	10.4161/cc.8.8.8287.	https://pubmed.ncbi.nlm.nih.gov/19305133	A molecular mechanism of chronological aging in yeast.	2009			chronological aging		?	no	16		natural bio	metabolic
176	10.1007/s10522-011-9329-4.	https://pubmed.ncbi.nlm.nih.gov/21424154	A genetic analysis of nitric oxide-mediated signaling during chronological aging in the yeast	2011	V (up to 4 days)		chronological aging		0-14 days	no	16	Fzf1p Dsfa1	natural bio	metabolic																DAPI, TUNEL						CFU				Saccharomyces cerevisiae		v
606	10.1371/journal.pone.0114587.	https://pubmed.ncbi.nlm.nih.gov/25531541	Sub1 and Maf1, two effectors of RNA polymerase III, are involved in the yeast quiescence cycle	2014			chronological aging		0-25 days	no	16	sub1 (there some complex effect if Maf1 is also deleted)	natural bio	metabolic	Ras2sub1	V		no (atg1 deletion)	V (DHE)											subG1						CFU	trypan blue			Saccharomyces cerevisiae	YPD, SD4x or SC medium	v
403	10.1083/jcb.200310014.	https://pubmed.ncbi.nlm.nih.gov/14970189/	Chronological aging leads to apoptosis in yeast	2004	V		chronological aging		0-30 days	no	16		natural bio	metabolic	Overexpression of YAP1; yca1 deletion increases mortality	V			V (DHR 123)				V (Yca1 deletion; FITC-VAD-fmk)	68(1)		no quantitative data				Annexin-FITC + PI	no quantitative data	-	#VALUE!			CFU, PI				Saccharomyces cerevisiae	YNB - important	v
346	10.1038/ncb1975.	https://pubmed.ncbi.nlm.nih.gov/19801973	Induction of autophagy by spermidine promotes longevity	2009			chronological aging		0-60 days	no	16	spe1	natural bio	metabolic	spermidine	V	V	V (upregulation of various autophagy-related transcripts)	V (in Spe1)																	CFU				Saccharomyces cerevisiae		v
37	10.1042/BST0391493.	https://pubmed.ncbi.nlm.nih.gov/21936840	Apoptosis-like programmed cell death in the grey mould fungus Botrytis cinerea: genes and their role in pathogenicity.	2011	V		chronological aging		120 h	no	16		natural bio	metabolic					V (DHR 123)											DAPI, TUNEL
54	10.1111/j.1474-9726.2006.00225.x.	https://pubmed.ncbi.nlm.nih.gov/16822282	Regulation of chronological aging in Schizosaccharomyces pombe by the protein kinases Pka1 and Sck2	2006			chronological aging		15 ± 2 days	no	16		natural bio	metabolic	double mutant for pka1 and sck2	V	V		V (DHR 123)				V (FITC-VAD-fmk)	50 (1)	49					Miscorrelation between CFU and Phloxine										Schizosaccharomyces pombe		v
64	10.1371/journal.pone.0000748.	https://pubmed.ncbi.nlm.nih.gov/17710147	DNA replication stress is a determinant of chronological lifespan in budding yeast	2007	V		chronological aging		9 days	no	16		natural bio	metabolic	caloric resctriction, sorbitol	V (subG1)														subG1						CFU				Saccharomyces cerevisiae	SC	v
64	10.1371/journal.pone.0000748.	https://pubmed.ncbi.nlm.nih.gov/17710147	DNA replication stress is a determinant of chronological lifespan in budding yeast	2007	V		chronological aging		9 days	no	16	mec1-21	natural bio	metabolic	Ectopic expression of RNR1	V (subG1)														subG1						CFU				Saccharomyces cerevisiae	SC	v
64	10.1371/journal.pone.0000748.	https://pubmed.ncbi.nlm.nih.gov/17710147	DNA replication stress is a determinant of chronological lifespan in budding yeast	2007	V		chronological aging		9 days	no	16	cln3 expression	natural bio	metabolic		V (subG1)														subG1						CFU				Saccharomyces cerevisiae	SC	v
64	10.1371/journal.pone.0000748.	https://pubmed.ncbi.nlm.nih.gov/17710147	DNA replication stress is a determinant of chronological lifespan in budding yeast	2007	V		chronological aging		9 days	no	16	rad53-21	natural bio	metabolic		V (subG1)														subG1						CFU				Saccharomyces cerevisiae	SC	v
401	10.1083/jcb.137.7.1581.	https://pubmed.ncbi.nlm.nih.gov/9199172	Human Bcl-2 reverses survival defects in yeast lacking superoxide dismutase and delays death of wild-type yeast.	1997	V (0-12 days)		chronological aging			no	16	, sod1 and sod2 deletion	natural bio	metabolic	Bcl-2 expression																					CFU				Saccharomyces cerevisiae
55	10.4161/cc.24232	https://pubmed.ncbi.nlm.nih.gov/23518504/	DNA replication stress-induced loss of reproductive capacity in S. cerevisiae and its inhibition by caloric restriction	2013			chronological aging		5 days	no	16		natural bio	metabolic	RNR1 overexpression	V?														subG1 (flow cytometry, good effects)										Saccharomyces cerevisiae	YNB
406	10.1083/jcb.200604072.	https://pubmed.ncbi.nlm.nih.gov/16818721	Isolation of quiescent and nonquiescent cells from yeast stationary-phase cultures	2006	V		chronological aging in ypd		14 days	no	16	upper fraction	natural bio	metabolic		V (in upper cells in cell suspension)	V (in upper cells in cell suspension)	V (TEM)	V (DHE)				V (Yca1 deletion) accumulates less ROS at some points			27(0)	27			Annexin-FITC + PI, TUNEL	22(0)	22	0.814815	14 d		CFU	FUN-1		two fractions - upper and lower, lower fraction is more viable with time	Saccharomyces cerevisiae	YPD	v
479	10.1111/j.1567-1364.2006.00123.x.	https://pubmed.ncbi.nlm.nih.gov/17156022	Chromosome or chromatin condensation leads to meiosis or apoptosis in stationary yeast (Saccharomyces cerevisiae) cells	2006	V		chronological aging in ypd		5 days	no	16		natural bio	metabolic		V			V (DHR 123)					-						Annexin (no PI) DAPI co-staining, EM, TUNEL	19(?) general	-	#VALUE!	3 days			FUN-1			Saccharomyces cerevisiae	YPD	V
55	10.4161/cc.24232	https://pubmed.ncbi.nlm.nih.gov/23518504/	DNA replication stress-induced loss of reproductive capacity in S. cerevisiae and its inhibition by caloric restriction.	2013			chronological aging, glucose		5 days + 10% glucose	no	16		natural bio	chrono	increased threonine concentration	V?														subG1 (flow cytometry, good effects)						CFU				Saccharomyces cerevisiae	YNB	v
669	10.4161/cc.24232.	https://pubmed.ncbi.nlm.nih.gov/23518504	DNA replication stress-induced loss of reproductive capacity in S. cerevisiae and its inhibition by caloric restriction.	2013	V		chronological aging, hydroxyurea		30 μM																											CFU				Saccharomyces cerevisiae	YNB
20	10.1016/j.celrep.2012.12.021.	https://pubmed.ncbi.nlm.nih.gov/23416050/	Fungicidal drugs induce a common oxidative-damage cellular death pathway	2013	V		ciclopirox		75 μg/ml	no	17		chem	drug		V	V		V (HPF, MitoTracker Red)																	CFU			necrosis-like (rapid consumption of ATP)	Candida albicans, Saccharomyces Saccharomyces cerevisiaeevisiae	SD	v
92	10.1177/1087057108320713	https://pubmed.ncbi.nlm.nih.gov/18626115/	A high-throughput screening assay for small molecules that disrupt yeast cell integrity	2008	V		Ciclopirox ethanolamine		60 μg/ml , 4h	no	17		drug	chem			V											11*fold-increase of of free adenylate kinase								Adenylate kinase release				Saccharomyces cerevisiae		V
480	10.1111/j.1567-1364.2006.00188.x.	https://pubmed.ncbi.nlm.nih.gov/17233764	An atypical active cell death process underlies the fungicidal activity of ciclopirox olamine against the yeast Saccharomyces cerevisiae	2007	V		ciclopirox olamine	26°C, 200 m, 150 rpm	CFU: 0, 16, 18, 20 and 22 mg/mL, Plasma membrane integrity, mitochondrial function/integrity and ROS production - 0, 60, 90, 120, 200 and 240 min.	no	17		chem	drug	cycloheximide (increases viability 2 times)	V (without ROS, TUNEL and Yca1, but with nuclear condensation and subG1)	V	no (no effect of Apg5p, Apg8p and Uth1p)	no (MitoTracker Red CMXRos)	not V (very slight - less than 10%)			no (Yca1 deletion)						no	subG1, TUNEL						CFU			well discussed subG1	Saccharomyces cerevisiae		v
128	10.1002/yea.1309.	https://pubmed.ncbi.nlm.nih.gov/16278931	Activation of S phase checkpoint by cigarette smoke extract in Schizosaccharomyces pombe.	2005	V		cigarette smoke extract		20–100 µl				bio	multicomponent extract	NAC				V (H2DCFDA)	V (NAC)																CFU				Schizosaccharomyces pombe		v
162	10.1007/s00253-019-10119-3.	https://pubmed.ncbi.nlm.nih.gov/31659418	Cinnamaldehyde inhibits Candida albicans growth by causing apoptosis and its treatment on vulvovaginal candidiasis and oropharyngeal candidiasis	2019	V		cinnamaldehyde		MIC - 0.26 mg/mL, activated the metacaspase - 0.065, 0.13, 0.26, and 0.52 mg/mL	no	85		bio	phenylpropanoid		V (annex/PI very unconvincing)	? (no clear PI signal)		V (H2DCFDA)		V (mitochondrial and cytosolic calcium level is increased - Fluo3-AM and Rhod-2AM)		V (FITC-VAD-fmk)	62(3)	59	strange data				Annexin-FITC + PI (VERY BAD DATA), cytochrome release, DAPI, TUNEL	strange data	-	#VALUE!						mitoch and cytosolic Ca2+ increased (Fluo3-AM, Rhod-2AM); JC-1 shows mitoch depolarization			v
260	10.1016/j.fitote.2011.06.004.	https://pubmed.ncbi.nlm.nih.gov/21708228/	Spice oil cinnamaldehyde exhibits potent anticandidal activity against fluconazole resistant clinical isolates.	2011	V		cinnamaldehyde			no	85		chem	Phenylpropanoid		V	V																			CFU				fluconazole-resistant Candida isolates		V
235	10.1016/j.dnarep.2013.02.005.	https://pubmed.ncbi.nlm.nih.gov/23602516	Cisplatin-induced cell death in Saccharomyces cerevisiae is programmed and rescued by proteasome inhibition	2013	V		cisplatin	30°C, 300 m, dark; proteasome inhibition - 180 m, 30°C	200–400 µg/ml; ROS, DNA condensation and fragmentation/degradation –400 µg/ml, proteasome inhibition - 200 µg/ml	no	18		chem	drug (DNA damage)	proteasome inhibition; cycloheximide lowers death	V	no		no (DHE, DCF)											CHX, DAPI, SytoxGreen									no mitoch dysfnction, proteasome inhibition helps!	Saccharomyces cerevisiae		v
75	10.3390/ijms150712573.	https://pubmed.ncbi.nlm.nih.gov/25029545	Proteomic analyses reveal that Sky1 modulates apoptosis and mitophagy in Saccharomyces cerevisiae cells exposed to cisplatin	2014	V		cisplatin	30°C, 250 rpm, >4 hours in darkness	600 µM	no	18		chem	drug (DNA damage)		V	no	(no mitophagy)												YO-PRO-1/PI						PI, CFU				Saccharomyces cerevisiae		v
75	10.3390/ijms150712573.	https://pubmed.ncbi.nlm.nih.gov/25029545	Proteomic analyses reveal that Sky1 modulates apoptosis and mitophagy in Saccharomyces cerevisiae cells exposed to cisplatin	2014	V		cisplatin	30°C, 250 rpm, 4 h in darkness.	600, 1200 µM	no	18		chem	drug (DNA damage)	sky1 deletion	V (less than WT)	V	V (mitophagy activated)												YO-PRO-1/PI						PI, CFU				Saccharomyces cerevisiae		v
461	10.1111/1567-1364.12214.	https://pubmed.ncbi.nlm.nih.gov/25238629	Protection against cisplatin in calorie-restricted Saccharomyces cerevisiae is mediated by the nutrient-sensor proteins Ras2, Tor1, or Sch9 through its target glutathione	2014	V		cisplatin	28°C, 1, 2, and 24 h, 160 rpm	80, 450 µM	no	18	gsh1 deletion	chem	drug (DNA damage)	caloric restriction, Ras2, Sch9, or Tor1 deletions - nutrient sensor proteins; gsh1 deletion (gluthatione deficient) increases death rate, and +2% glucose makes it even worse	V			V (Glutathione, lipid peroxidation, aconitase activity)	V (gsh1 deletant is sensitive)				-						Annexin (no PI), DAPI	50(8) general	-	#VALUE!	2% glucose gsh1 deletion compare to WT		CFU				Saccharomyces cerevisiae	calorie restriction	v
355	10.1039/c2mt20102j.	https://pubmed.ncbi.nlm.nih.gov/22814756	Comparative analyses of cytotoxicity and molecular mechanisms between platinum metallointercalators and cisplatin.	2012	V		cisplatin and other metallointercalators			no	18		chem	drug (DNA damage)																						CFU				Saccharomyces cerevisiae, mammalian
240	10.1016/j.fct.2013.07.006.	https://pubmed.ncbi.nlm.nih.gov/23851147	Citrinin-induced fluidization of the plasma membrane of the fission yeast Schizosaccharomyces pombe.	2013	V		citrinin	20°C, 60 m	500 or 1000 μM				bio	mycotoxin			V													K+ efflux						CFU				Schizosaccharomyces pombe		v
620	10.1590/0037-8682-0114-2017.	https://pubmed.ncbi.nlm.nih.gov/28954074	Insights into the intracellular mechanisms of citronellal in Candida albicans: implications for reactive oxygen species-mediated necrosis, mitochondrial dysfunction, and DNA damage.	2017	V		citronellal		250µg/mL				bio	terpene	ascorbic acid	no? (no annexin signal, but ROS, mitochondrial polarization, methabolic activity inhibition)	?		V (H2DCFDA, transcript levels of SOD2, CAP1, and GPX2)	V (ascorbic acid)				-		2(?)	2			Annexin-FITC + PI, DAPI, rhodamin b	0(0)?	1	0.5			CFU, PI	MTT			Candida albicans		v
95	10.1186/s12866-020-01850-3.	https://pubmed.ncbi.nlm.nih.gov/32546212/	The effects of clioquinol in morphogenesis, cell membrane and ion homeostasis in Candida albicans	2020			clioquinol	48 h	1 μg/ml	no	86		chem	drug	exogenous addition of iron, zinc and copper helps		no									no signal									65?	MIC, CFU, PI, DiBAC4(3)	XTT			Candida albicans		v
95	10.1186/s12866-020-01850-3.	https://pubmed.ncbi.nlm.nih.gov/32546212/	The effects of clioquinol in morphogenesis, cell membrane and ion homeostasis in Candida albicans	2020			clioquinol	12 h	32 μg/ml	no	86		chem	drug	exogenous addition of iron, zinc and copper helps		V									96?									?	MIC, CFU, PI, DiBAC4(3)	XTT			Candida albicans		v
92	10.1177/1087057108320713	https://pubmed.ncbi.nlm.nih.gov/18626115/	A high-throughput screening assay for small molecules that disrupt yeast cell integrity	2008	V		Clioquinol		60 μg/ml , 4h	no	86		drug	chem			V											7*fold-increase of of free adenylate kinase								Adenylate kinase release				Saccharomyces cerevisiae		V
91	10.1128/EC.00314-12.	https://pubmed.ncbi.nlm.nih.gov/23243064/	A repurposing approach identifies off-patent drugs with fungicidal cryptococcal activity, a common structural chemotype, and pharmacological properties relevant to …	2013	V		Clomiphene	37°C, 4 h	100 μM; MFC = MIC = 64 μM				chem	drug			V				V (calmodulin modulator)						7*fold-increase of of free adenylate kinase									Adenylate kinase release, MFC,				Cryptococcus neoformans		V
92	10.1177/1087057108320713	https://pubmed.ncbi.nlm.nih.gov/18626115/	A high-throughput screening assay for small molecules that disrupt yeast cell integrity	2008	V		Clomiphene		60 μg/ml , 4h				drug	chem			V											32*fold-increase of of free adenylate kinase								Adenylate kinase release, PI				Saccharomyces cerevisiae		v
148	10.1007/s00203-017-1425-7.	https://pubmed.ncbi.nlm.nih.gov/28819786	Yeast caspase-dependent apoptosis in Saccharomyces cerevisiae BY4742 induced by antifungal and potential antitumor agent clotrimazole.	2018			clotrimazole		10 µM, 30 °C, 180 rpm for 3–9 h.	no	87		chem	drug (azole)		V (35%)	V						V (Yca1 deletion; FITC-VAD-fmk)	50 (0) / 4 (0)		30 (6)	24			Annexin-FITC + PI, DAPI, Rho123, TUNEL	20 (10)	10	0.416667			PI	FUN-1		very unclearly written paper, not very convincing annexin data	Saccharomyces cerevisiae		v
87	10.1039/C5RA08274A.	-	Albumin stabilized silver nanoparticles–clotrimazole β-cyclodextrin hybrid nanocomposite for enriched anti-fungal activity in normal and drug resistant Candida cells	2015	V		Clotrimazole		6 μg/ml	no	87		chem	drug		V	?		V (DHR 123)							?				Annexin-FITC + PI	21 (8) ? not clear is it ann+ general	-				MIC, TEM	growth rate			Candida albicans		V
87	10.1039/C5RA08274A.	-	Albumin stabilized silver nanoparticles–clotrimazole β-cyclodextrin hybrid nanocomposite for enriched anti-fungal activity in normal and drug resistant Candida cells	2015	V		Clotrimazole AgNPs hybrid nanocomposite.		4 μg/ml				chem	drug + nanoparticles		V	?		V (DHR 123)							?				Annexin-FITC + PI	42 (8) not clear is it ann+ general	-				MIC, TEM	growth rate			Candida albicans		V
87	10.1039/C5RA08274A.	-	Albumin stabilized silver nanoparticles–clotrimazole β-cyclodextrin hybrid nanocomposite for enriched anti-fungal activity in normal and drug resistant Candida cells				Clotrimazole-B-cyclodextrin silver nanoparaticles						chem	nanoparticles/drug		?	?													Annexin/PI (unclear data presentation)										Candida spp.
443	10.1099/jmm.0.010538-0.	https://pubmed.ncbi.nlm.nih.gov/19589904/	Antifungal activity of the clove essential oil from Syzygium aromaticum on Candida, Aspergillus and dermatophyte species	2009		V	Clove oil (eugenol)	48 h incubations for°Candida and Aspergillus species and 4 day incubations for dermatophytes	0.02 to 20 μl/ml				Bio	Oil			V										control - 4.8%, 0.32 μl/ml - 4.9%, 0.64 μl/ml - 19.1%, 1.25 μl/ml - 49.6%, 2.5 μl/ml - 98.5%,					-				PI	FUN-1			Clinical isolates and collection strains of Candida, Aspergillus and dermatophyte species	SDA	V
92	10.1177/1087057108320713	https://pubmed.ncbi.nlm.nih.gov/18626115/	A high-throughput screening assay for small molecules that disrupt yeast cell integrity	2008	V		Clozapine		60 μg/ml , 4h				drug	chem			V											12*fold-increase of of free adenylate kinase								Adenylate kinase release				Saccharomyces cerevisiae		V
638	10.3314/mmj.54.49.	https://pubmed.ncbi.nlm.nih.gov/23470955/	[Apoptosis-like cell death of Cryptococcus neoformans mediated by Staphylococcus aureus contact].	2013		?V	co-culture of cryptococcus neoformans with staphylococcus aureus		not applicable				bio	Co-culture (bacterium)		V														Decreased actin turnover, gel electrophoresis									The paper is in Japanese. The conclusions are drawn from an abstract.	Cryptococcus neoformans
420	10.1093/femsec/fix055.	https://pubmed.ncbi.nlm.nih.gov/28449125	Saccharomyces cerevisiae accumulates GAPDH-derived peptides on its cell surface that induce death of non-Saccharomyces yeasts by cell-to-cell contact.	2017		V	co-culture with s. cerevisiae						natural bio	co-culture																										Hanseniaspora guilliermondii and Lachancea thermotolerans
7	10.1007/s00203-003-0585-9.	https://pubmed.ncbi.nlm.nih.gov/12898132	Characterization of early deaths of non- Saccharomyces yeasts in mixed cultures with Saccharomyces cerevisiae.	2003			co-culture with s. cerevisiae (contact)						natural bio	co-culture			V? (cyclosporin and cyh resistant death)																						GAPDH derived peptides on the surface of the membrane and cell wall	Kluyveromyces thermotolerans, Torulaspora delbrueckii
227	10.1016/j.cbi.2016.01.015	https://pubmed.ncbi.nlm.nih.gov/26806515/	Impaired ergosterol biosynthesis mediated fungicidal activity of Co(II) complex with ligand derived from cinnamaldehyde	2015	V		Co(II) complex with ligand derived from cinnamaldehyde	24 h	90 µg/ml				chem	drug			V									no quantitative data									1	CFU, MIC, PI, TEM			Ergosterol biosynthesis plays a role	Candida albicans		v
367	10.1046/j.1365-2672.2001.01386.x.	https://pubmed.ncbi.nlm.nih.gov/11473595	The influence of dissolved CO(2) concentration on the death kinetics of Saccharomyces cerevisiae.	2001	V		co2 + high temperature						phys + chem	metabolic + temperature																						CFU				Saccharomyces cerevisiae
332	10.1016/S0325-7541(14)70084-7.	https://pubmed.ncbi.nlm.nih.gov/25576410/	Stenotrophomonas maltophilia interferes via the DSF-mediated quorum sensing system with Candida albicans filamentation and its planktonic and biofilm modes of growth	2014			coculturing with S. maltophilia	72 h biofilm					bio	co-culture			V									no quantitative data										CFU, PI	Syto 9			Candida albicans		V
612	10.1371/journal.pone.0212869.	https://pubmed.ncbi.nlm.nih.gov/30856188	Anti-Candida albicans effect of the protein-carbohydrate fraction obtained from the coelomic fluid of earthworm Dendrobaena veneta.	2019			coelomic fluid of the earthworm dendrobaena veneta (fraction)	37°C, 48 h	6.25, 12.5, 25, 50, 100, and 200 μg mL-1				bio	multicomponent extract		V	V													Hoechst 33342/PI, Calcofluor White							FUN-1		For identification of apoptosis and necrosis, the C. albicans cells were stained with a mixture of fluorescent Hoechst 33342 (Sigma) and propidium iodide (Sigma) dyes	Candida albicans		v
160	10.1007/s00253-018-8758-2.	https://pubmed.ncbi.nlm.nih.gov/29356871/	Cold atmospheric pressure plasma causes protein denaturation and endoplasmic reticulum stress in Saccharomyces cerevisiae.	2018	V		cold atmospheric pressure plasma						phys	Ionized gas		V																				CFU				Saccharomyces cerevisiae		V
558	10.1139/cjm-2017-0753.	https://pubmed.ncbi.nlm.nih.gov/29438626	Reactive cold plasma particles generate oxidative stress in yeast but do not trigger apoptosis.	2018	V		cold plasma and plasma treated water		60 min, flow rate of 1 mL/min				phys	electric	Nuc1 deletion	no	V		V (superoxide generation)	V (Sod1,2 deletion - increased sensitivity)			no (Yca1 deletion)						no							CFU, PI				Saccharomyces cerevisiae		v
126	10.1002/yea.1235.	https://pubmed.ncbi.nlm.nih.gov/16034825	Svf1 inhibits reactive oxygen species generation and promotes survival under conditions of oxidative stress in Saccharomyces cerevisiae	2005	V		cold stress		4°C	no	19	svf1 deletion	phys	temperature			V		V (H2DCFDA)	V (NAC)																PI, CFU	Methylene blue			Saccharomyces cerevisiae, murine line		v
324	10.1016/s0011-2240(02)00161-x.	https://pubmed.ncbi.nlm.nih.gov/12623026	Influence of cooling rate on Saccharomyces cerevisiae destruction during freezing: unexpected viability at ultra-rapid cooling rates.	2003	V		cold stress			no	19		phys	temperature																						CFU
151	10.1007/s00253-007-1279-z.	https://pubmed.ncbi.nlm.nih.gov/18060401	Rates of chilling to 0 degrees C: implications for the survival of microorganisms and relationship with membrane fluidity modifications.	2008	V		cold stress (various chilling rates to 0°c (+different growth phase))			no	19		phys	temperature																						CFU			Changes in membrane fluidity (percentage anisotropy)	Saccharomyces cerevisiae
575	10.1186/s13756-019-0521-7.	https://pubmed.ncbi.nlm.nih.gov/31044071/	In vitro polymyxin activity against clinical multidrug-resistant fungi	2019			colistin	24 h	256 μg/ml				chem	drug			V									no quantitative data									units	MIC, CFU				Candida albicans
65	10.1371/journal.pone.0004592.	https://pubmed.ncbi.nlm.nih.gov/19240798	The Warburg effect suppresses oxidative stress induced apoptosis in a yeast model for cancer.	2009		V	colony growth (glucose carbon source)		not applicable				bio	metabolic	Rho0, oxa1 deletion, mcm1 deletion (strain incapable of respiration showed better survival)	V			V (DHE)	V (glutathione, Rho0, oxa1, mcm1 deletion)				-						Annexin (no PI), TUNEL	18(?)	18	#DIV/0!			CFU				Saccharomyces cerevisiae	YNB	v
405	10.1083/jcb.200410064.	https://pubmed.ncbi.nlm.nih.gov/15939758	Physiological regulation of yeast cell death in multicellular colonies is triggered by ammonia.	2005			colony growth (glycerol carbon source)		not applicable				natural bio	metabolic		V	V		V (DHE)				no/V (Yca1 deletion independent, inner side cells in colony are D2R positive)	30(10) ?					no	Annexin (no PI), DAPI, TUNEL	relative units	-	#VALUE!				Bromcresol purple				GMA (3% glycerol, 1% yeast extract, and 2% agar)	v
285	10.1016/j.jfda.2016.12.014.	https://pubmed.ncbi.nlm.nih.gov/29389586/	Evaluation of synergistic anticandidal and apoptotic effects of ferulic acid and caspofungin against Candida albicans.	2018	V		combination of caspofungin and ferulic acid		Apoptotic: 55.7% caspofungin (1 mg/mL), 18.3% ferulic acid (1000 mg/mL) were calculated as 55.7% and 18.3%; necrotic 5.8% caspofungin (1 mg/mL), 51.6% ferulic acid (1000 mg/mL)				chem	Drug		V	V							-		63(1)	62			Annexin-FITC + PI	8(0)	8	0.129032			MIC	MTT			Candida albicans	Sabouraud dextrose; also data for Candida glabrata	V
505	10.1111/lam.13204.	https://pubmed.ncbi.nlm.nih.gov/31385615	Synergistic effect of nikkomycin Z with caspofungin and micafungin against Candida albicans and Candida parapsilosis biofilms.	2019	V		combinations of nikkomycin z with caspofungin and micafungin	24 h	Nikkomycin: 0-8 mg/l, Micafungin: 8-512 mg/l; Caspofungin 8-512 mg/l.				chem	drug			V																			CFDA + PI	5-CFDA			candida species		v
28	10.1016/j.ijfoodmicro.2019.05.018.	https://pubmed.ncbi.nlm.nih.gov/31174038	Effects of intrinsic microbial stress factors on viability and physiological condition of yeasts isolated from spontaneously fermented cereal doughs.	2019		V	combinations of the stress conditions (lactic acid + acetic acid + ethanol (natural in fermented dough) )		3% (v/v) ethanol, 285 mM lactic acid, 150 mM acetic acid, pH 3.4				chem	acid			V																			Syto 13 and PI			also there was analysis for recovery ability (when stress environment was changed to normal)	Saccharomyces cerevisiae
28	10.1016/j.ijfoodmicro.2019.05.018.	https://pubmed.ncbi.nlm.nih.gov/31174038	Effects of intrinsic microbial stress factors on viability and physiological condition of yeasts isolated from spontaneously fermented cereal doughs.	2019		V	combinations of the stress conditions (lactic acid + acetic acid + ethanol (natural in fermented dough) )		3% (v/v) ethanol, 285 mM lactic acid, 150 mM acetic acid, pH 3.5				chem	acid			V																			Syto 13 and PI			also there was analysis for recovery ability (when stress environment was changed to normal)	Kluyveromyces marxianus
28	10.1016/j.ijfoodmicro.2019.05.018.	https://pubmed.ncbi.nlm.nih.gov/31174038	Effects of intrinsic microbial stress factors on viability and physiological condition of yeasts isolated from spontaneously fermented cereal doughs.	2019		V	combinations of the stress conditions (lactic acid + acetic acid + ethanol (natural in fermented dough) )		3% (v/v) ethanol, 285 mM lactic acid, 150 mM acetic acid, pH 3.6				chem	acid			V																			Syto 13 and PI			also there was analysis for recovery ability (when stress environment was changed to normal)	Candida glabrata
97	10.3390/jof4010030.	https://pubmed.ncbi.nlm.nih.gov/29495524/	Antifungal potential of host defense peptide mimetics in a mouse model of disseminated candidiasis	2018	V		compound 1 (Tri-aryl series)	30 min	32 μg/ml				bio	peptide	Calcium chloride protects cells		V									66(0)	66								units	MIC, PI, CFU				Candida albicans		v
97	10.3390/jof4010030.	https://pubmed.ncbi.nlm.nih.gov/29495524/	Antifungal potential of host defense peptide mimetics in a mouse model of disseminated candidiasis	2018	V		compound 2 (Bis-amide series)	30 min	32 μg/ml				bio	peptide	Calcium chloride protects cells		V									70(0)	70								units	MIC, PI, CFU				Candida albicans		v
97	10.3390/jof4010030.	https://pubmed.ncbi.nlm.nih.gov/29495524/	Antifungal potential of host defense peptide mimetics in a mouse model of disseminated candidiasis	2018	V		compound 3 (Tri-cyclic series)	15 min	32 μg/ml				bio	peptide	Calcium chloride protects cells		V									70(0)	70								units	MIC, PI, CFU				Candida albicans		v
97	10.3390/jof4010030.	https://pubmed.ncbi.nlm.nih.gov/29495524/	Antifungal potential of host defense peptide mimetics in a mouse model of disseminated candidiasis	2018	V		compound 4 (Tri-cyclic series)	15 min	32 μg/ml				bio	peptide	Calcium chloride protects cells		V									98(0)	98								units	MIC, PI, CFU				Candida albicans		v
97	10.3390/jof4010030.	https://pubmed.ncbi.nlm.nih.gov/29495524/	Antifungal potential of host defense peptide mimetics in a mouse model of disseminated candidiasis	2018	V		compound 5 (Bis-amide series)	5 min	32 μg/ml				bio	peptide	Calcium chloride protects cells		V									98(0)	98								units	MIC, PI, CFU				Candida albicans		v
97	10.3390/jof4010030.	https://pubmed.ncbi.nlm.nih.gov/29495524/	Antifungal potential of host defense peptide mimetics in a mouse model of disseminated candidiasis	2018	V		compound 6 (Bis-amide series)	15 min	32 μg/ml				bio	peptide	Calcium chloride protects cells		V									98(0)	98								units	MIC, PI, CFU				Candida albicans		v
97	10.3390/jof4010030.	https://pubmed.ncbi.nlm.nih.gov/29495524/	Antifungal potential of host defense peptide mimetics in a mouse model of disseminated candidiasis	2018	V		compound 7 (Bi-aryl series)	15 min	32 μg/ml				bio	peptide	Calcium chloride protects cells		V									80(0)	80								units	MIC, PI, CFU				Candida albicans		v
97	10.3390/jof4010030.	https://pubmed.ncbi.nlm.nih.gov/29495524/	Antifungal potential of host defense peptide mimetics in a mouse model of disseminated candidiasis	2018	V		compound 8 (Bis-amide series)	30 min	32 μg/ml				bio	peptide	Calcium chloride protects cells		V									67(0)	67								units	MIC, PI, CFU				Candida albicans		v
493	10.1111/j.1574-6968.2008.01238.x.	https://pubmed.ncbi.nlm.nih.gov/18565124/	Multiple effects of a novel compound from Burkholderia cepacia against Candida albicans	2008			compound CF66I	2 h	16 μg/ml				chem	drug			V									no quantitative data									units	CFU, PI, TEM				Candida albicans		v
190	10.1016/0168-1656(95)00018-l.	https://pubmed.ncbi.nlm.nih.gov/7766403	The influence of pressure and temperature of compressed CO2 on the survival of yeast cells.	1995	V		compressed co2						chem/phys			?	?																							Saccharomyces cerevisiae, and others
90	10.1128/AEM.01704-10.	https://pubmed.ncbi.nlm.nih.gov/21097600/	Mechanisms of contact-mediated killing of yeast cells on dry metallic copper surfaces	2010	V		copper	Dry Metallic Copper Surfaces, 60 s		no	88		chem	metal			V		V (DHE, MitoSOX Red)							arbitrary units									no quantitative data	CFU, PI, DiBAC2(3)	Syto 9		Cells stressed by contact with metallic copper exhibit vacuolar damage	Saccharomyces cerevisiae		V
90	10.1128/AEM.01704-10.	https://pubmed.ncbi.nlm.nih.gov/21097600/	Mechanisms of contact-mediated killing of yeast cells on dry metallic copper surfaces	2010	V		copper	Dry Metallic Copper Surfaces, 60 s		no	88		chem	metal			V		V (DHE, MitoSOX Red)							arbitrary units									no quantitative data	CFU, PI, DiBAC2(3)	Syto 9		Cells stressed by contact with metallic copper exhibit vacuolar damage	Candida albicans		V
59	10.1139/w03-044.	https://pubmed.ncbi.nlm.nih.gov/12897827	Toxic effects caused by heavy metals in the yeast Saccharomyces cerevisiae: a comparative study.	2003	V (120 min)		copper chloride		200 µM	no	19		chem	metal	calcium (CaCl2)		V				V (calcium addition helps)															CFU, leakage of UV260-absorbing compounds				Saccharomyces cerevisiae		V
44	10.1091/mbc.e07-05-0431.	https://pubmed.ncbi.nlm.nih.gov/17881727	Copper and manganese induce yeast apoptosis via different pathways	2007	V		copper sulfate		0–10 mM	no	20		chem	metal	cpr3 deletion, por1 deletion	V			V (DHR 123, DHE)	V (Rho0 and resp mutants resistant; ascorbic acid and alpha-tocopherol - no effect; SOD2 OE - increases survival)			no (Yca1 deletion)							DAPI, TUNEL						CFU			high conc causes necrosis	Saccharomyces cerevisiae		v
69	10.1371/journal.pone.0184151.	https://pubmed.ncbi.nlm.nih.gov/28854230	Heterologous expression of anti-apoptotic human 14-3-3β/α enhances iron-mediated programmed cell death in yeast	2017	V		copper sulfate		1.3, 2 mM	no	20		chem	metal	human 14-3-3β/α sequence expression		? (light microscopy - no? after metal treatment)	no (ATG1 deletion)					no (Yca1 deletion)							EM, defective vacuolar function							growth rate			saccharomyces Saccharomyces cerevisiaeevisiae		v
47	10.1093/femsyr/fov032.	https://pubmed.ncbi.nlm.nih.gov/26032856	Inhibition of stress mediated cell death by human lactate dehydrogenase B in yeast	2015	V		copper sulfate	30°C, 18–20 h	1.8 mM, 2.2 mM	no	20		chem	metal	Human LDHB heterologous expression, 14-3-3β/α expression (both raise viability 2-fold) Results are even better if additionally use a ATG7 deletion and a CPR3 deletion.		no (necrosis was evaluated using mutants lacking cyclophilin D (CPR) and the VMA3 gene (VMA3)	? (ATG1 deletion doesn't interfere with lactate dehydrogenase protective effect, but atg7 mutant is less protected than atg1; authors say that autophagy is not involved)					no (Mca1 deletion)													spot test	trypan blue			Saccharomyces cerevisiae		v
268	10.1016/j.freeradbiomed.2008.04.034.	https://pubmed.ncbi.nlm.nih.gov/18489912	A yeast PAF acetylhydrolase ortholog suppresses oxidative death.	2008	V (0, 15, 60 min)		copper sulfate			no	20		chem	metal	Expression of human type II PAF acetylhydrolase or S. pombe Plg7p																					spot test			S. cerevisiae supplemented with linolenic acid is sensitive to oxidation	Saccharomyces cerevisiae
683		https://pubmed.ncbi.nlm.nih.gov/18830028/	[The age-dependent effect of copper ions on different strains of the wine yeast (Saccharomyces [corrected] cerevisiae var vini)]	2008		V	copper sulphate	1-30 d	1-5 mM	no	20		chem	metal		V	V																				Methylene blue			wine yeast strains		v
273	10.1016/j.freeradbiomed.2012.03.012.	https://pubmed.ncbi.nlm.nih.gov/22542795/	Coprisin-induced antifungal effects in Candida albicans correlate with apoptotic mechanisms.	2012	V		coprisin		1, 3, and 10 mM				bio	Peptide		V	no		V (DHR 123, HPF)				V (FITC-VAD-fmk) strong signal	no quantitative data		2(5)	1			Annexin-FITC + PI, DPH, JC-1, TUNEL	24(17)	7	7			Time-kill assay, MIC				Candida albicans	YPD	V
313	10.1016/j.phymed.2011.06.033.	https://pubmed.ncbi.nlm.nih.gov/21788125/	Antifungal activity of Coriandrum sativum essential oil, its mode of action against Candida species and potential synergism with amphotericin B	2011	V		Coriandrum sativum essential oil	37 ◦C, 48 h	0.00156-3.2% (v/v)				Bio	Oil		mb (BOX)	V								Control - ±5%, control + DMSO - ±5%, 1/4 MIC - ±10%, 1/2 MIC - ±40%, MIC - ±100%,					BOX (membrane potential evaluation)		-				PI				Candida albicans ATCC 90028, Candida albicans 24433 and Candida tropicalis ATCC 750		V
641	10.3389/fcimb.2018.00445.	https://pubmed.ncbi.nlm.nih.gov/30662877	Antifungal Activity of Coumarin Against Candida albicans Is Related to Apoptosis.	2019	V		coumarin		0.5, 1.0, and 2.0 mg/mL				chem	drug	Ruthenium Red (mitochondiral Ca-channel inhibitor)	V	no		V (H2DCFDA)	no (NAC)	V (mitochondrial and cytosolic calcium level is increased - Fluo3-AM and Rhod2-AM, ruthenium helps)	V (low calcium reduces death)	V (FITC-VAD-fmk)	8(0)	8	0(0)	1	8		Annexin-FITC + PI, cytochrome C release, DAPI, TUNEL	18(3)	15	15	2 mg/ml		PI, CFU			JC-1 (membrane depolarization); calcium inhibitor prevents death	Candida albicans		v
429	10.1093/jac/dks506.	https://pubmed.ncbi.nlm.nih.gov/23292344/	Antifungal activity of azole compounds CPA18 and CPA109 against azole-susceptible and -resistant strains of Candida albicans	2013	V		CPA18 and CPA109	35°C, 0, 2, 4, 6, 8 and 24 h	10 mg/L				Chem	azole compounds			V (unconvincing)										Data not shown					-			C. albicans SC5314: CPA18 (24 h - 2,9 log CFU/ml), CPA109 (24 h - 5,9 log CFU/ml); C. albicans MYA-574: CPA18 (24 h - 4,8 log CFU/ml), CPA109 (24 h - 5,7 log CFU/ml); C. albicans 64124: CPA18 (24 h - 5,3 log CFU/ml), CPA109 (24 h - 6,1 log CFU/ml);	CFU, PI				Darlington strain (ATCC 64124), C. albicans ATCC MYA-574	YEPD	V
654	10.3390/md11114419.	https://pubmed.ncbi.nlm.nih.gov/24217285	Crambescidin-816 acts as a fungicidal with more potency than crambescidin-800 and -830, inducing cell cycle arrest, increased cell size and apoptosis in Saccharomyces cerevisiae.	2013	V		crambescidin		Growth inhibition -100–1000 nM, No growth - 700 and 1000 nM ,				bio	alkaloid		V	no							-		2(4) ann+PI+ no other data	1			Annexin-FITC + PI, JC-1, subG1	35(5)	30	30	1 microM						Saccharomyces cerevisiae		v
288	10.1016/j.jphotobiol.2017.07.030.	https://pubmed.ncbi.nlm.nih.gov/28802173/	Fungicidal activity of copper-sputtered flexible surfaces under dark and actinic light against azole-resistant Candida albicans and Candida glabrata	2017	V		Cu-sputtered polyester surfaces (Cu-PES) + light	20-23 C, 15, 30, 60 m	40 μl Cu-PES + 4.65 mW/cm^2			azole-resistant																							Candida albicans - 7log10,	TEM, CFU				Candida albicans, Candida glabrata		2021-01-17
253	10.1016/j.femsyr.2004.06.016.	https://pubmed.ncbi.nlm.nih.gov/15489201	Reliable high-throughput screening with Pichia pastoris by limiting yeast cell death phenomena.	2004	V (60 h)		cultivation in 96 well plate at 2% glucose concentration (medium depletion)						bio	metabolic		V (25% TUNEL positive cells at 3% initial glucose)	V													TUNEL						CFU, PI				Pichia pastoris	YPD	v
362	10.1042/BSR20090151.	https://pubmed.ncbi.nlm.nih.gov/20017731/	Antifungal curcumin induces reactive oxygen species and triggers an early apoptosis but prevents hyphae development by targeting the global repressor TUP1 in Candida albicans.	2010	V (0, 4, 8, 12, 16, 20 and 24 h)		curcumin		37–370 mg/l				chem	Polyphenol	PDTC or ascorbic acid	V	V		V (H2DCFDA)				V (Mca1 deletion)	-		12(4)	8			Annexin-FITC + PI	29(0)	29	3.625			CFU, Time kill assays		prevents hyphae development (independent of ROS status)		Candida (albicans and non-albicans)	YEPD	v
261	10.1016/j.fitote.2011.12.003.	https://pubmed.ncbi.nlm.nih.gov/22178679	Anticandidal activity of curcumin and methyl cinnamaldehyde.	2012	V		curcumin and methyl cinnamaldehyde						chem				V																			CFU, spot assay	ATP efflux, Measurement of intracellular pH			Candida albicans		V
487	10.1111/j.1567-1364.2010.00637.x.	https://pubmed.ncbi.nlm.nih.gov/20528949/	Synergistic anticandidal activity of pure polyphenol curcumin I in combination with azoles and polyenes generates reactive oxygen species leading to apoptosis.	2010	V (4 h)		curcumin i + amphotericin B		23.12 μg/ml				chem	Polyphenol+drug	ascorbic acid	V	V		V (H2DCFDA)					-		8(2)	6			Annexin-FITC + PI	19(0)	19	3.16667						FICI (fractional inhibitory concentration index)	Candida albicans		V
91	10.1128/EC.00314-12.	https://pubmed.ncbi.nlm.nih.gov/23243064/	A repurposing approach identifies off-patent drugs with fungicidal cryptococcal activity, a common structural chemotype, and pharmacological properties relevant to …	2013	V		Cyclobenzaprine	37°C, 4 h	100 μM; MFC = MIC = 32 μM				chem	drug			V				(not a reported calmodulin modulator)						3*fold-increase of of free adenylate kinase									Adenylate kinase release, MFC,				Cryptococcus neoformans		V
238	10.1016/j.ejps.2012.02.017.	https://pubmed.ncbi.nlm.nih.gov/22406295	Supramolecular effects on the antifungal activity of cyclodextrin/di-n-decyldimethylammonium chloride mixtures.	2012	V		cyclodextrin/di-n-decyldimethylammonium chloride mixtures						chem																							CFU	growth rate			Candida albicans
512	10.1128/AAC.00512-15.	https://pubmed.ncbi.nlm.nih.gov/26349827	Cyclopalladated Compound 7a Induces Apoptosis- and Autophagy-Like Mechanisms in Paracoccidioides and Is a Candidate for Paracoccidioidomycosis Treatment.	2015	V		cyclopalladated compound 7a	37°C	0.08 µg/ml - 10 µg/ml				chem	drug		V	V	V (autophagic vacuoles - TEM and Monodansylcadaverin kinetic assay)	V (DHE)				V (FITC-VAD-fmk)	no quantitative data						Hoechst 33342, DAPI, TEM, TUNEL		-	#VALUE!			CFU			vacuole acidification (Lysotracker FI)	Paracoccidioides lutzii, Сandida albicans, Cryptococcus neoformans, Paracoccidioides brasiliensis		v
92	10.1177/1087057108320713	https://pubmed.ncbi.nlm.nih.gov/18626115/	A high-throughput screening assay for small molecules that disrupt yeast cell integrity	2008	V		Cyclopiazonic acid		60 μg/ml , 4h				drug	chem			V											6*fold-increase of of free adenylate kinase								Adenylate kinase release				Saccharomyces cerevisiae		V
279	10.1016/j.ijbiomac.2019.04.174.	https://pubmed.ncbi.nlm.nih.gov/31034905	ClCPI, a cysteine protease inhibitor purified from Cassia leiandra seeds has antifungal activity against Candida tropicalis by inducing disruption of the cell surface.	2019			cystein protease inhibitor		1.5, 3, 6 μM				bio	peptide			V		no (H2DCFDA)											EM						PI	growth rate	wrinkled and deformed cells, often with a flat terminal bud scar		Candida tropicalis		v
104	10.1002/cbdv.201600411.	https://pubmed.ncbi.nlm.nih.gov/28002645	Biologically Active Heterocyclic Hybrids Based on Quinazolinone, Benzofuran and Imidazolium Moieties: Synthesis, Characterization, Cytotoxic and Antibacterial Evaluation.	2017			cytotoxic and antimicrobial agents structurally based on quinazolinone, benzofuran and imidazole pharmacophores						bio																								Resazurin		interesting method for viability measurement	Candida albicans
155	10.1007/s00253-013-4931-9.	https://pubmed.ncbi.nlm.nih.gov/23644769	Response of Saccharomyces cerevisiae to D-limonene-induced oxidative stress.	2013	V ()		d-limonene		0.1, 0.2 µL/mL, 2 h, 30 °C				chem	terpene	catalase, cysteine, and reduced glutathione supplement				V (H2DCFDA, Intracellular NADPH concentration, trehalose analysis, SOD and catalase activity, lipid peroxidation)	V (catalase, cysteine, and reduced glutathione supplement)										GSH level										Saccharomyces cerevisiae		v
92	10.1177/1087057108320713	https://pubmed.ncbi.nlm.nih.gov/18626115/	A high-throughput screening assay for small molecules that disrupt yeast cell integrity	2008	V		Damnacanthal		60 μg/ml , 4h				drug	chem			V											14*fold-increase of of free adenylate kinase								Adenylate kinase release				Saccharomyces cerevisiae		V
342	10.1023/a:1006901019786.	https://pubmed.ncbi.nlm.nih.gov/10052161/	Ultrastructural effects of date extract on Candida albicans.	1998	V		date extract	24 h	5% (w/v), 20% (w/v)				bio	date extract			V													EM										Сandida ablicans		V
349	10.1038/s41598-018-29715-w.	https://pubmed.ncbi.nlm.nih.gov/30061724	Rice Defensin OsAFP1 is a New Drug Candidate against Human Pathogenic Fungi.	2018	V (4 h)		defensin (rice defensin osafp1)	0-24 h	16μM (4×MIC)				bio	protein		V	V (massive) for some reason author say than no PI+ cells were observed, but there are plenty of them!							-		no quantitative data				Annexin-FITC + PI	no quantitative data	-	#VALUE!			CFU, PI	growth rate			Candida albicans		v
209	10.1016/j.bbamem.2020.183255	https://pubmed.ncbi.nlm.nih.gov/32145284/	The antifungal plant defensin HsAFP1 induces autophagy, vacuolar dysfunction and cell cycle impairment in yeast	2020	V		defensin HsAFP1	30°C, 150 m	12.5, 25 μg/mL, 50 μg/mL				bio	protein		V	no	V (Autophagy and mitophagy assay, 10.1242/jcs.076406)												BCECF-AM (vacuolar pH)		-			±7.7log10 (control - 7.7log10)	CFU, BODIPY, PI			affects cell cycle in the G2/M phase.	Saccharomyces cerevisiae	YPD, CSM	V
152	10.1007/s00253-009-2126-1.	https://pubmed.ncbi.nlm.nih.gov/19633838	Pressure treatment of Saccharomyces cerevisiae in low-moisture environments.	2009			dehydrating cells aerobically + high pressure						phys	osmotic	dehydration in presence of glycerol		V																			CFU, cellular proteins release				Saccharomyces cerevisiae
4	10.1002/bit.21749.	https://pubmed.ncbi.nlm.nih.gov/18078293	Controlling the membrane fluidity of yeasts during coupled thermal and osmotic treatments.	2008	V		dehydration + rehydration		1. osmotic shock: 1 mL of cell suspension into 9 mL of binary water/glycerol solution (final aw 0.75, 0.61, 0.52, 0.43, and 0.34), rehydration: 1 mL of the cell suspension at low aw into 9 mL of distilled water. 2. Cell Membrane Labeling and Anisotropy Measurements: (100 mL) of labeled cells was added to 2.9 mL of a 1.5 mM phosphate buffer/glycerol solution. even levels of aw (0.34, 0.43, 0.52, 0…	no	21		phys	osmotic																						CFU				Saccharomyces cerevisiae
207	10.1016/j.bbamem.2010.01.015.	https://pubmed.ncbi.nlm.nih.gov/20116363	Lateral reorganization of plasma membrane is involved in the yeast resistance to severe dehydration	2010	V		dehydration + rehydration		30, 110, and 166 MPa, 10-60 m	no	21		phys	osmotic			V																			CFU, PI				Saccharomyces cerevisiae		v
468	10.1111/j.1365-2672.2011.05219.x.	https://pubmed.ncbi.nlm.nih.gov/22181064	Sip18 hydrophilin prevents yeast cell death during desiccation stress	2012	V		dehydration + rehydration		desiccated by exposure to dry air at 28C for 20 h, rehydrated at 37C for 30 min	no	21	Genome-wide screen; most tests done with sip18 deletion	phys	osmotic		? (~50% of dead cells are Annex+PI+, other half are A+p- and A-P+	V		V (DHE)					-		45(25)	20			Annexin-FITC + PI	15(15)	1	0.05			PI						v
591	10.1371/journal.pone.0033324.	https://pubmed.ncbi.nlm.nih.gov/22442684	The STF2p hydrophilin from Saccharomyces cerevisiae is required for dehydration stress tolerance	2012	V		dehydration + rehydration		Desiccated by exposure to dry-air at 28C for 20 h. Re-hydrated into 1 ml final volume of pure water at 37C for 30 min.	no	21		phys	osmotic	Deletion of STF2 promotes the production of reactive oxygen species and apoptotic cell death	?	V		V (DHE )	no (petites and mitoch mutants)				-		47(16)	31			Annexin-FITC + PI, TUNEL	10(17)	1	0.0322581	WT						Saccharomyces cerevisiae		v
368	10.1046/j.1365-2958.2000.01944.x.	https://pubmed.ncbi.nlm.nih.gov/10844699/	Glycosylation deficiency phenotypes resulting from depletion of GDP‐mannose pyrophosphorylase in two yeast species	2000		V	depletion of GDP-mannose pyrophosphorylase
182	10.1007/s11064-008-9598-8.	https://pubmed.ncbi.nlm.nih.gov/18322792/	Dequalinium-induced cell death of yeast expressing alpha-synuclein-GFP fusion protein.	2008	V		dequalinium		10 µM,12 h			a-Synuclein-GFP expression	chem	drug		V	V		V(Mitotracker red CMXRos)											Hoechst 33342						PI				Saccharomyces cerevisiae		v
474	10.1111/j.1365-2958.2007.05801.x.	https://pubmed.ncbi.nlm.nih.gov/17587229/	An amphibian-derived, cationic, alpha-helical antimicrobial peptide kills yeast by caspase-independent but AIF-dependent programmed cell death.	2007	V		dermaseptins	0-75 m	5.5 μg/ml				bio	Peptide		? (Tunnel positive, mostly pi positive, Dapi doesn't convince)	V		V (H2DCFDA)				no (Yca1 deletion; FAM-DEVD-FMK)	-		No quantitative data			V	Annexin-FITC + PI, DAPI, TUNEL	28 (?) all cells are PI+? No quantitative data for PI	-	#VALUE!			PI, CFU			the appearance of reactive oxygen species and fragmentation of nuclear DNA	Saccharomyces cerevisiae		v
21	10.1016/j.cryobiol.2011.03.002.	https://pubmed.ncbi.nlm.nih.gov/21420397/	Identification of two hydrophilins that contribute to the desiccation and freezing tolerance of yeast (Saccharomyces cerevisiae) cells	2011	V		desiccation	desiccation at 90% RH for 14 h and subsequent rehydration, haploid					phys				V									75 (?)									7	CFU, PI				Saccharomyces cerevisiae		V
92	10.1177/1087057108320713	https://pubmed.ncbi.nlm.nih.gov/18626115/	A high-throughput screening assay for small molecules that disrupt yeast cell integrity	2008	V		Di-t-butylhydroquinone		60 μg/ml , 4h				drug	chem			V											12*fold-increase of of free adenylate kinase								Adenylate kinase release				Saccharomyces cerevisiae		V
242	10.1016/j.febslet.2006.01.041.	https://pubmed.ncbi.nlm.nih.gov/16469314	Antifungal activity of synthetic peptide derived from halocidin, antimicrobial peptide from the tunicate, Halocynthia aurantium.	2006	V		di‐k19hc	long-term 0-240 m, short-term 0-10 m	long-term 5-40 μg/ml, short-term 40 μg/ml				bio	peptide			V																			CFU, K+ efflux, PI				Candida albicans and others		v
41	10.1074/jbc.M306998200.	https://pubmed.ncbi.nlm.nih.gov/12963726	Schizosaccharomyces pombe cells deficient in triacylglycerols synthesis undergo apoptosis upon entry into the stationary phase	2003	V		diacylglycerol		0.1, 0.2, or 0.3 mM	no	22	plh1 dga1 double deletion	chem	lipid	free radical spin trap TMPO	V (lipoapotosis)	no		V (DHE)	V (free radical spin trap TMPO)			no (pca1 deletion; FITC-VAD-fmk; )			no quantitative data ("membrane integrity was intact")				Annexin-FITC + PI, DAPI, TUNEL	no quantitative data ("strong fluorescence could be seen in the periphery of about 10% of mutant cells")	-				CFU				Schizosaccaromyces pombe		v
348	10.1038/s41418-017-0014-2.	https://pubmed.ncbi.nlm.nih.gov/29230001/	Diacylglycerol triggers Rim101 pathway-dependent necrosis in yeast: a model for lipotoxicity	2018	V		diacylglycerol		Diacylglycerol acyltransferase knockout strain	no	22		chem	Lipid	Deletion of RIM13 in the TKO background led to increased survival	?	V		V (DHE)	? (galactose instead of glucose helps)			no(Yca1 deletion)	-		59(1)	10		no	Annexin-FITC + PI	1(1)	8	0.8	for wt		PI, CFU				Saccharomyces cerevisiae		v
129	10.1002/yea.1503.	https://pubmed.ncbi.nlm.nih.gov/17534841	Diallyl disulphide depletes glutathione in Candida albicans: oxidative stress-mediated cell death studied by two-photon microscopy.	2007	V (30 min)		diallyl disulphide (an allium sativum (garlic) constituent)		0.5 mM, 30 m				bio and chem	plant extract and its chemical component		V	V		V (CM-H2DCFDA, decreased NAD(P)H)					-		45(5)	40			Annexin-FITC + PI, GSH level, TMRE (for MMP)	35(5) not clear, is it ann+PI-	-	#VALUE!	4 h after treatment		PI	ATPase activity			Candida albicans		v
92	10.1177/1087057108320713	https://pubmed.ncbi.nlm.nih.gov/18626115/	A high-throughput screening assay for small molecules that disrupt yeast cell integrity	2008	V		Dichlorobenzamil		60 μg/ml , 4h				drug	chem			V											64*fold-increase of of free adenylate kinase								Adenylate kinase release				Saccharomyces cerevisiae		V
92	10.1177/1087057108320713	https://pubmed.ncbi.nlm.nih.gov/18626115/	A high-throughput screening assay for small molecules that disrupt yeast cell integrity	2008	V		Dichloroisocoumarin		60 μg/ml , 4h				drug	chem			V											6*fold-increase of of free adenylate kinase								Adenylate kinase release				Saccharomyces cerevisiae		V
91	10.1128/EC.00314-12.	https://pubmed.ncbi.nlm.nih.gov/23243064/	A repurposing approach identifies off-patent drugs with fungicidal cryptococcal activity, a common structural chemotype, and pharmacological properties relevant to …	2013	V		Dicyclomine	37°C, 4 h	100 μM; MFC = MIC = 64 μM				chem	drug			V				(not a reported calmodulin modulator)						5*fold-increase of of free adenylate kinase									Adenylate kinase release, MFC,				Cryptococcus neoformans		V
504	10.1111/jam.14142.	https://pubmed.ncbi.nlm.nih.gov/30365207	The cellular and molecular mechanism of glutaraldehyde-didecyldimethylammonium bromide as a disinfectant against Candida albicans.	2019	V		didecyldimethylammonium bromide hydrosol	1-10 m	0.002%, 0.004%, 0.01%				bio	surfactant			V													Rho123, EM						CFDA + PI, protein leakage, membrane fluidity, K+ and Mg2+ leakage,	5-CFDA		ATP content	Candida albicans		v
92	10.1177/1087057108320713	https://pubmed.ncbi.nlm.nih.gov/18626115/	A high-throughput screening assay for small molecules that disrupt yeast cell integrity	2008	V		Dienestrol		60 μg/ml , 4h				drug	chem			V											17*fold-increase of of free adenylate kinase								Adenylate kinase release				Saccharomyces cerevisiae		V
554	10.1128/mcb.23.1.163-177.2003.	https://pubmed.ncbi.nlm.nih.gov/12482970	Induction of apoptosis by sphingoid long-chain bases in Aspergillus nidulans.	2003	V		dihydrosphingosine (dhs) and phytosphingosine (phs) [ equally effective]		2.5 μg/ml				chem	lipid		V	no		V (DHR 123)	? (TMPO did not prevent DNA fragm, but oligomycin did, both prevent ROS)			no (Yca1 deletion)	-		3(3)	1			Annexin-FITC + PI, CHX, DAPI, gel electrophoresis, TUNEL	50(3) unclear is it Ann+pi-	-	#VALUE!						not clear why they did not test how apoptosis preventing treatments affected viability, not Nuclei condensation etc; ROS not causative	Aspergillus nidulans		v
123	10.1002/pmic.200700165.	https://pubmed.ncbi.nlm.nih.gov/17890650	Dihydroxyacetone-induced death is accompanied by advanced glycation endproduct formation in selected proteins of Saccharomyces cerevisiae and Caenorhabditis elegans.	2007	V		dihydroxyacetone (glycation without oxidative stress)						chem	glycating agent																						CFU				Saccharomyces cerevisiae, Caenorhabditis elegans
276	10.1016/j.funbio.2014.02.004.	https://pubmed.ncbi.nlm.nih.gov/24742834	Dill (Anethum graveolens L.) seed essential oil induces Candida albicans apoptosis in a metacaspase-dependent manner.	2014	V		dill seed essential oil		0.625 μl/ml				bio	oil	L-cysteine	V (50% Ann+)	V		V (by l-cysteine treatment)	V (L-cysteine)			V (FITC-VAD-fmk)	48(0)	48	no quantitative data				Annexin-FITC + PI, cytochrome C release, DAPI, EM	55(0) ?	55	#DIV/0!						TEM (extensive chromatin condensation as aggregates in the nuclear envelope and arranged along the nuclear envelope, which are typical inducer of apoptosis. Fig 2D show that ribosomes falling from endoplasmic reticulum become aggregates. Fig 2BeD all show morphological changes characteristic of karyopyknosis and cytoplasm densification)	Candida albicans		v
31	10.1016/s0168-1605(96)01208-1.	https://pubmed.ncbi.nlm.nih.gov/9105917	Effect of diluent type on viability of yeasts enumerated from foods or pure culture.	1997	V (2 h)		dilution type (water, pbs, peptone, yeast extract and malt extract)		0,85 NaCl; 0,1 M ph 7 PBS; 0,1% peptone; 0,1% yeast extract; 0,1% malt extract				bio? phys																							CFU				Kleyveromyces marxianus
31	10.1016/s0168-1605(96)01208-1.	https://pubmed.ncbi.nlm.nih.gov/9105917	Effect of diluent type on viability of yeasts enumerated from foods or pure culture.	1997	V (2 h)		dilution type (water, pbs, peptone, yeast extract and malt extract)		0,85 NaCl; 0,1 M ph 7 PBS; 0,1% peptone; 0,1% yeast extract; 0,1% malt extract				bio? phys																							CFU				Candida krusei
31	10.1016/s0168-1605(96)01208-1.	https://pubmed.ncbi.nlm.nih.gov/9105917	Effect of diluent type on viability of yeasts enumerated from foods or pure culture.	1997	V (2 h)		dilution type (water, pbs, peptone, yeast extract and malt extract)		0,85 NaCl; 0,1 M ph 7 PBS; 0,1% peptone; 0,1% yeast extract; 0,1% malt extract				bio? phys																							CFU				Saccharomyces pombe
31	10.1016/s0168-1605(96)01208-1.	https://pubmed.ncbi.nlm.nih.gov/9105917	Effect of diluent type on viability of yeasts enumerated from foods or pure culture.	1997	V (2 h)		dilution type (water, pbs, peptone, yeast extract and malt extract)		0,85 NaCl; 0,1 M ph 7 PBS; 0,1% peptone; 0,1% yeast extract; 0,1% malt extract				bio? phys																							CFU				Saccharomyces cerevisiae
91	10.1128/EC.00314-12.	https://pubmed.ncbi.nlm.nih.gov/23243064/	A repurposing approach identifies off-patent drugs with fungicidal cryptococcal activity, a common structural chemotype, and pharmacological properties relevant to …	2013	V		Dimethisoquin	37°C, 4 h	100 μM; MFC = MIC =				chem	drug			V				(not a reported calmodulin modulator)						3*fold-increase of of free adenylate kinase									Adenylate kinase release, MFC,				Cryptococcus neoformans		V
262	10.1016/j.fm.2007.10.003.	https://pubmed.ncbi.nlm.nih.gov/18206786	Evaluation of the inhibitory effect of dimethyl dicarbonate (DMDC) against wine microorganisms.	2008	V (3-5 days)		dimethyl dicarbonate						bio																							CFU				wine microorganisms
208	10.1016/j.bbamem.2012.12.010.	https://pubmed.ncbi.nlm.nih.gov/23262192	The antifungal activity and membrane-disruptive action of dioscin extracted from Dioscorea nipponica.	2013	V		dioscin		22.5 μg/ml, 2 h, 28 °C				bio	saponin			V																			PI, calcein leakage			membrane potential impaired DiSC(3)(5);	Candida albicans		v
433	10.1093/mutage/geq002.	https://pubmed.ncbi.nlm.nih.gov/20123696	Evaluation of the cytotoxicity, genotoxicity and mutagenicity of diphenyl ditelluride in several biological models.	2010	V		diphenyl ditelluride	30°C, 2 h	1.0, 5.0, 10, 50, 100, 500 and 1000 μM			rad52 or rad50 deletion	chem	Oxidant	NAC pre-treatment				V (lipid peroxidation)	V (NAC pre-treatment)										GSH level						CFU			work is done with cells in stationary phase of growth	Saccharomyces cerevisiae		v
312	10.1016/j.pestbp.2018.06.006.	https://pubmed.ncbi.nlm.nih.gov/30033009	Necrotic cell death induced by dithianon on Saccharomyces cerevisiae.	2018	V		dithianon		0 to 4 μM, 180 min, 150 rpm; 28 °C;				chem	Oxidant		no (based on annexin)	V		V (DHE)	V (aox - cystein, glutathion, ascorbic acid)			no (mutations tested, not shown)			81(?)	81			Annexin-PE + 7-AAD (no effect), DiOC6 (shows effect)	1(?)	1	0.0123457			CFU, spot assay			seems to be one of the few direct necrosis papers, but the effect is not via direct membrane permeabilization, however maybe it acts on extracellular SH-groups	Saccharomyces cerevisiae		v
697	10.1016/j.lfs.2006.10.008.	https://pubmed.ncbi.nlm.nih.gov/17097685/	2, 5-dimethyl-4-hydroxy-3 (2H)-furanone (DMHF); antimicrobial compound with cell cycle arrest in nosocomial pathogens	2007	V		DMHF																																cell cycle arrest			Add 17.01
92	10.1177/1087057108320713	https://pubmed.ncbi.nlm.nih.gov/18626115/	A high-throughput screening assay for small molecules that disrupt yeast cell integrity	2008	V		Doxoribicin		60 μg/ml , 4h	no	23		drug	chem			V											10*fold-increase of of free adenylate kinase								Adenylate kinase release				Saccharomyces cerevisiae		V
577	10.1196/annals.1329.046.	https://pubmed.ncbi.nlm.nih.gov/15659819	Plasma membrane alteration is an early signaling event in doxorubicin-induced apoptosis in the yeast Candida utilis	2004	V		doxorubicin	16 h	0-1000 µg/ml	no	23		chem	drug		V	V (if concentration is more than 200 micro g\ml)													EM									respiration, substrate oxidation, and cytochrome biosynthesis level	Candida utilis		v
686		https://pubmed.ncbi.nlm.nih.gov/9137452	Effect of antineoplastic agents on non proliferating yeast cells: a possible membrane effect of doxorubicin	1997			doxorubicin	4 m	not concentration dependent	no	23	tpml, sac6, scpl	chem	drug			V						V (FITC-VAD-fmk)							nuclear fragmentation										Saccharomyces cerevisiae		v
92	10.1177/1087057108320713	https://pubmed.ncbi.nlm.nih.gov/18626115/	A high-throughput screening assay for small molecules that disrupt yeast cell integrity	2008	V		E6		60 μg/ml , 4h				drug	chem			V											Yes*fold-increase of of free adenylate kinase								Adenylate kinase release				Saccharomyces cerevisiae		V
633	10.3109/13693781003767584.	https://pubmed.ncbi.nlm.nih.gov/20429770	Disruption of fungal cell wall by antifungal Echinacea extracts.	2010	V		echinacea extract+sonication		0.3 – 5.0 mg/ml, 40 – 85 s (60% amplitude, 3 mm microtip, VibraCell VCX130).			multiple mutations	bio; phys	plant extract																						CFU, cell wall damage	growth rate			Saccharomyces cerevisiae and Cryptococcus neoformans		v
92	10.1177/1087057108320713	https://pubmed.ncbi.nlm.nih.gov/18626115/	A high-throughput screening assay for small molecules that disrupt yeast cell integrity	2008	V		Econazole		60 μg/ml , 4h				drug	chem			V											13*fold-increase of of free adenylate kinase								Adenylate kinase release				Saccharomyces cerevisiae		V
498	10.1111/j.1745-7254.2007.00568.x.	https://pubmed.ncbi.nlm.nih.gov/17506948	Mitochondrial-derived ROS in edelfosine-induced apoptosis in yeasts and tumor cells	2007	V		edelfosine	32°C, 200×g, 2 h	0-5 μM	no	82		chem	drug (lipid analog, anti-cancer)		V	V		V (NBT)	V (rotenone, tocopherol saves)										Rho123, TUNEL						PI						v
384	10.1074/jbc.M110.122200.	https://pubmed.ncbi.nlm.nih.gov/20538604	Vitamin E prevents lipid raft modifications induced by an anti-cancer lysophospholipid and abolishes a Yap1-mediated stress response in yeast.	2010	V (90 min)		edelfosine			no	82		chem	drug (lipid analog, anti-cancer)	alpha-tocopherol protects cells from the edelfosine cytotoxic effect																					CFU				Saccharomyces cerevisiae
102	10.1002/bem.22015.	https://pubmed.ncbi.nlm.nih.gov/27783424/	Direct electric current modifies important cellular aspects and ultrastructure features of Candida albicans yeasts: Influence of doses and polarities	2016	V		Electric Current	0,12 coulomb, anoxic flow					Phys	Electricity			V									25(2)	23								0	CFU, PI, SEM, TEM			cathodic flow has no effect on cell viability	Candida albicans		v
280	10.1016/j.ijfoodmicro.2006.06.036.	https://pubmed.ncbi.nlm.nih.gov/17028031	Yeast cell inactivation related to local heating induced by low-intensity electric fields with long-duration pulses.	2007	V		electric field (electroporator) + heat						phys				V																			CFU				Saccharomyces cerevisiae
317	10.1016/j.resmic.2012.10.023.	https://pubmed.ncbi.nlm.nih.gov/23142492	High-energy pulse-electron-beam-induced molecular and cellular damage in Saccharomyces cerevisiae.	2013			electron beam		200 Gy				phys	electric		V	V		V (H2DCFDA)				V (Ac-DEVD-pNA)	twice		5(0)	5			Annexin-FITC + PI, Comet assay, DAPI	35(0)	35	7	200 Gy		PI, CFU				Saccharomyces cerevisiae		v
589	10.1371/journal.pone.0029798.	https://pubmed.ncbi.nlm.nih.gov/22253786	Mitochondrial electron transport is the cellular target of the oncology drug elesclomol.	2012	V		elesclomol						chem	Oxidant		V			V (DHR 123)																					Saccharomyces cerevisiae, human melanoma cells		V
356	10.1039/c3mb70056a.	https://pubmed.ncbi.nlm.nih.gov/23715404	The novel equisetin-like compound, TA-289, causes aberrant mitochondrial morphology which is independent of the production of reactive oxygen species in Saccharomyces cerevisiae.	2013	V		equisetin-like tetramic acid named tetramic acid-289 (ta-289)		100 μM, overnight				chem	acid	No such a strong effect in YNB-Glycerol	no	V		V (H2DCFDA)	no (deletion of genes encoding components of the electron transport chain doesnt help much)										mito-GFP						PI	growth rate			Saccharomyces cerevisiae		v
675	10.4489/MYCO.2010.38.4.328.	https://pubmed.ncbi.nlm.nih.gov/23956675/	In Vitro Antifungal Activity of Equol against Candida albicans	2010	V		equol	35°C, 24 h	516, 1032 µM				bio	isoflavandiol			V															-				PI, SYTO-9	FUN-1			Candida albicans		V
70	10.1371/journal.pone.0184838.	https://pubmed.ncbi.nlm.nih.gov/28922393	A set of nutrient limitations trigger yeast cell death in a nitrogen-dependent manner during wine alcoholic fermentation.	2017	V (long time)		ergosterol starvation		1,5 mg/l				bio	metabolic	low nitrogen, rapamycin, sch9 deletion	? (subG1)	V													subG1 (not enough controls)						PI				Saccharomyces cerevisiae		v
444	10.1099/jmm.0.027748-0.	https://pubmed.ncbi.nlm.nih.gov/21321363	Chemical composition and antifungal activity of the essential oils of Lavandula viridis L'Her.	2011	V (48 h)		essential oil of l. viridis	37 h, 3 h	0.64–10.0 μl/ml				bio	oil			V																			PI, FUN-1				Сandida albicans		v
11	10.1007/s10096-011-1450-4.	https://pubmed.ncbi.nlm.nih.gov/22020493	Antifungal activity of phenolic-rich Lavandula multifida L. essential oil.	2012	V		essential oil of lavandula multifida						bio	oil			V																							Candida albicans
369	10.1055/s-0029-1240799.	https://pubmed.ncbi.nlm.nih.gov/20104443/	Antifungal activity of the essential oil of Thymus x viciosoi against Candida, Cryptococcus, Aspergillus and dermatophyte species.	2010	V		essential oil of thymus x viciosoi		0.04 - 0.64 µL				bio	Oil																						CFU, Germ tube, PI	FUN-1, Germ tube			Candida, Cryptococcus, Aspergillus and Dermatophyte Species		v
445	10.1099/jmm.0.027748-0.	https://pubmed.ncbi.nlm.nih.gov/21321363/	Chemical composition and antifungal activity of the essential oils of Lavandula viridis L'Hér.	2011	V		essential oils of Lavandula viridis	3 h	10 μg/ml				bio	oil			V									no quantitative data										MIC, PI	FUN-1			Candida albicans		V
131	10.1002/yea.3081.	https://pubmed.ncbi.nlm.nih.gov/26108459	Toxicity, mutagenicity and transport in Saccharomyces cerevisiae of three popular DNA intercalating fluorescent dyes.	2015	V		etbr, gelred, redsafe						chem	DNA intercalator		?	?																			CFU
61	10.1186/1471-2180-13-35.	https://pubmed.ncbi.nlm.nih.gov/23402325	S-Adenosyl-L-methionine protects the probiotic yeast, Saccharomyces boulardii, from acid-induced cell death	2013	V		ethanol	30°C, 2 days	0.22	no	24		chem	alcohol	S-adenosyl-Lmethionine				V (DHR 123)	V ? (S-adenosyl-Lmethionine)			V (FITC-VAD-fmk)	91 (1)	90											CFU				Saccharomyces boulardii		v
458	10.1111/1567-1364.12090.	https://pubmed.ncbi.nlm.nih.gov/24028658	Reactive oxygen species production induced by ethanol in Saccharomyces cerevisiae increases because of a dysfunctional mitochondrial iron-sulfur cluster assembly system	2013	V		ethanol	30°C, 48 h	0, 4, 6, 8, 10%	no	24	ssq1D deletion, isu1D deletion, isa1D deletion, iba57D deletion, grx5D deletion ,sdh2D deletion, cox2D deletion, aco1D deletion	chem	alcohol		V			V (DHE, DHR 123, H2DCFDA)											cytochrome C release, GSH level							Trypan blue			Saccharomyces cerevisiae
40	10.1016/j.ijfoodmicro.2019.108383	https://pubmed.ncbi.nlm.nih.gov/31698282	Anthocyanin adsorption by Saccharomyces cerevisiae during wine fermentation is associated to the loss of yeast cell wall/membrane integrity.	2020	V		ethanol		50% (v/v) (pH 3.6), 30 m	no	24		chem	alcohol			V																			Trypan Blue ( Cell membrane integrity)	Methylene blue		Yeasts contribute to anthocyanin extraction during red wine fermentation	Saccharomyces cerevisiae	Chardonnay white :-)	V
24	10.1016/j.febslet.2007.05.048.	https://pubmed.ncbi.nlm.nih.gov/17544409	Valproic acid induces apoptosis dependent of Yca1p at concentrations that mildly affect the proliferation of yeast	2007	V		ethanol (21%)		0.21	no	24		chem	alcohol		V	V		no (H2DCFDA)	?			no (Yca1 deletion)							DAPI, gel electrophoresis, TUNEL										Saccharomyces cerevisiae	YPD overgrown (probably respiring)	v
24	10.1016/j.febslet.2007.05.048.	https://pubmed.ncbi.nlm.nih.gov/17544409	Ethanol-induced death in yeast exhibits features of apoptosis mediated by mitochondrial fission pathway.	2007	V		ethanol (21%)		0.23	no	24	delta Fis1	chem	alcohol		V	V		V (H2DCFDA)	V (delta Sod1, Sod2, Gsh1 decrease survival)			V (DEVD)							DAPI, gel electrophoresis, TUNEL										Saccharomyces cerevisiae	YPD overgrown (probably respiring)	v
92	10.1177/1087057108320713	https://pubmed.ncbi.nlm.nih.gov/18626115/	A high-throughput screening assay for small molecules that disrupt yeast cell integrity	2008	V		Etofenamate		60 μg/ml , 4h				drug	chem			V											9*fold-increase of of free adenylate kinase								Adenylate kinase release				Saccharomyces cerevisiae		V
561	10.1155/2014/969143.	https://pubmed.ncbi.nlm.nih.gov/25177704	Eucalyptus essential oil as a natural food preservative: in vivo and in vitro antiyeast potential.	2014			eucalyptus essential oil						bio	oil																						CFU			simple paper, disc diffusion method	Saccharomyces cerevisiae
350	10.1038/s41598-020-58256-4.	https://pubmed.ncbi.nlm.nih.gov/31988394	Cellular apoptosis and necrosis as therapeutic targets for novel Eugenol Tosylate Congeners against Candida albicans.	2020	V		eugenol tosylate congeners		for ETC-7 0.5xMIC				chem	phenol		V	V (if high concentrations were used)							-		0(3)	1			Annexin-FITC + PI, cytochrome C release, JC-1, TUNEL	32(2)	30	30	for ETC-7 0.5xMIC		PI				Candida albicans		v
291	10.1016/j.micpath.2016.07.012.	https://pubmed.ncbi.nlm.nih.gov/27452957/	Antifungal potential of eugenyl acetate against clinical isolates of Candida species.	2016			eugenyl acetate (4-allyl-2-methoxyphenyl acetate)						chem																							MIC, Spot assay	germ tube		Biofilm inhibitory activity, Adhesion assay	Candida albicans, Candida parapsilosis, Candida tropicalis и Candida glabrata.	SDB
518	10.1128/AAC.01245-07.	https://pubmed.ncbi.nlm.nih.gov/18378712/	Radiofungicidal effects of external gamma radiation and antibody-targeted beta and alpha radiation on Cryptococcus neoformans.	2008	V		external gamma radiation and antibody-targeted beta and alpha radiation		213Bi-18B7 or 188Re-18B7.				phys	Radiation		V							V (FAM-VAD-FMK)	12(?)	12	25(?)	25	0.48			-	-	#VALUE!	277 Gy 3 h		CFU, PI	XTT			Cryptococcus neoformans,		V
520	10.1128/AAC.01551-08.	https://pubmed.ncbi.nlm.nih.gov/19364863/	Farnesol-induced apoptosis in Candida albicans	2009	V		farnesol	30°C, 24 h	0, 10, 40, 100, 200, and 300 µM	no	25		bio	terpene		V	V		V (H2DCFDA + PI + CW)	V (Nitroblue tetrazolium)			V (upregulation of MCA1; FAM-VAD-FMK, qPCR)	84(0)	84	35(0)	35	2.4		Confocal scanning laser microscopy, MitoPT 924, TUNEL				200 microM						Candida albicans	YNB	V
588	10.1371/journal.pone.0028830.	https://pubmed.ncbi.nlm.nih.gov/22205973/	Farnesol-induced apoptosis in Candida albicans is mediated by Cdr1-p extrusion and depletion of intracellular glutathione	2011	V		farnesol	3 h, 18 h	0, 40, 100, 200 µM	no	25		bio	terpene	exogenous reduced glutathione helps, mutant lacking CDR1 exhibits higher survival rate	V	V (massive, secondary, at high concentration)		V (H2DCFDA)				V (FITC-VAD-fmk)	no quantitative data		90(0)						-	#VALUE!	200 microM 18 h		CFU, PI	XTT			Candida albicans	YPD	V
391	10.1074/jbc.M610575200.	https://pubmed.ncbi.nlm.nih.gov/17164236	A chemogenomic screen in Saccharomyces cerevisiae uncovers a primary role for the mitochondria in farnesol toxicity and its regulation by the Pkc1 pathway	2007	V (3 days)		farnesol	30°C, 3 days	0-500 µg/ml	no	25		bio	terpene						V (Rho0)																CFU				Saccharomyces cerevisiae		v
565	10.1128/AAC.00344-11.	https://pubmed.ncbi.nlm.nih.gov/21768514	The quorum-sensing molecule farnesol is a modulator of drug efflux mediated by ABC multidrug transporters and synergizes with drugs in Candida albicans.	2011	V		farnesol in combinations with fluconazole (flc), ketoconazole (ktc), miconazole (mcz), and amphotericin (amb),		100 nM FLC, FAR - 100 μM (was added 5 min before the addition of drugs)				bio	drug (terpene)	ascorbic acid	? (due to ROS accumulation? weak annexin signal)	no		V (H2DCFDA)	V (ascorbic acid)				-		4(1)	3			Annexin-FITC + PI	18(0)	18	6	farnesol + fluconazole		CFU	ATPase activity, MMT			Candida albicans		v
92	10.1177/1087057108320713	https://pubmed.ncbi.nlm.nih.gov/18626115/	A high-throughput screening assay for small molecules that disrupt yeast cell integrity	2008	V		Farnesyl-cysteine		60 μg/ml , 4h				drug	chem			V											13*fold-increase of of free adenylate kinase								Adenylate kinase release				Saccharomyces cerevisiae		V
395	10.1080/09553008614551241.	https://pubmed.ncbi.nlm.nih.gov/3533817	Fast neutron r.b.e. for lethality and genotoxicity in a wild-type and a repair-deficient strain of yeast.	1986	V		fast neutron irradiation						phys																											Saccharomyces cerevisiae
386	10.1074/jbc.M111.258798.	https://pubmed.ncbi.nlm.nih.gov/21708942	Phosphatidate phosphatase activity plays key role in protection against fatty acid-induced toxicity in yeast	2011			fatty acids		0.1, 0.25 mM	no	26		bio	lipid	pah1 deletion increase death rate	V (strange results)	V							-		8(?)	8			Annexin-FITC + PI	7(?) unclear is it Ann+pi-	-	#VALUE!			PI	growth rate		apoptosis inducer valproic acid (25 mM) was used to validate the assay (not shown).	Saccharomyces cerevisiae		v
382	10.1074/jbc.M109.024752.	https://pubmed.ncbi.nlm.nih.gov/19608739	Good fat, essential cellular requirements for triacylglycerol synthesis to maintain membrane homeostasis in yeast	2009	V		fatty acids (palmitate or oleate)	0.5 h - 12 h	0.001%	no	26	are1 deletion, are2 deletion, dga1 deletion, lro1 deletion	bio	lipid			V																			CFU, Sytox green				Saccharomyces cerevisiae		V
376	10.1073/pnas.77.10.6057.	https://pubmed.ncbi.nlm.nih.gov/6449701	Induction of mitotic recombination in yeast by starvation for thymine nucleotides.	1980	V (0-5 h)		fdump (effective inhibitor of the methylation of dump to dtmp.)					D7-T2; D7-T2 (rho 0).	bio																							CFU				saccharomyces Saccharomyces cerevisiaeevisiae
92	10.1177/1087057108320713	https://pubmed.ncbi.nlm.nih.gov/18626115/	A high-throughput screening assay for small molecules that disrupt yeast cell integrity	2008	V		Felodipine		60 μg/ml , 4h				drug	chem			V											13*fold-increase of of free adenylate kinase								Adenylate kinase release				Saccharomyces cerevisiae		V
643	10.3389/fmicb.2015.00919.	https://pubmed.ncbi.nlm.nih.gov/26388859/	Candida glabrata susceptibility to antifungals and phagocytosis is modulated by acetate	2015		V	fluconasole		312.5, 1250 μg/ml	no	27		chem	acid																		-			RPMI (0 μg/ml - 100, 312.5 - 0.01, 1250 μg/ml - 0.0001), RPMI + AA (0 μg/ml - 1, 312.5 - 0.01, 1250 μg/ml - 0.00001)	CFU, SEM				Candida glabrata	RPMI 1640+ 0,5% Acetic acid (pH 5)	V
449	10.1099/mic.0.000589	https://pubmed.ncbi.nlm.nih.gov/29393017/	A novel mechanism of fluconazole: fungicidal activity through dose-dependent apoptotic responses in Candida albicans.	2018	V (2 h)		fluconazole		For high dosage (64 microg/ml)	no	27		chem	drug (azole)		V	? (no PI positive cells, but potassium efflux and cell shrinkage were observed)		V (H2DCFDA, lipid peroxidation, MitoSOX Red)					-		2(1)	1			Annexin-FITC + PI, cytochrome C release, GSH level, JC-1, TUNEL	32(17)	15	15	For high dosage (64 microg/ml) (8 hours for CFU)	0.0001	CFU, K+ efflux, PI				Candida albicans		V
88	10.1046/j.1198-743x.2001.00307.x.	https://pubmed.ncbi.nlm.nih.gov/11737085/	Cytometric approach for a rapid evaluation of susceptibility of Candida strains to antifungals	2001	V		fluconazole	35°C, 1, 2 and 4 h, 200 rpm	8 and 64 mg/l	no	27		chem	drug			V (poor quality data)									poor quality data						-				CFU, PI, JC-1 (to detect resistance to Flu)	FUN-1			Candida spp	Sabouraud agar	V
66	10.1371/journal.pone.0028176.	https://pubmed.ncbi.nlm.nih.gov/22174777	Quantitative and qualitative analyses of the cell death process in Candida albicans treated by antifungal agents.	2011	V (from 6 to 48 hours)		flucytosine		2 mg/ml, 6, 12, and 18 h				bio	drug (DNA damage)			V																			SEM and AFM	Trypan blue		membrane collapse, expansion of holes, and shrinkage	Candida albicans
92	10.1177/1087057108320713	https://pubmed.ncbi.nlm.nih.gov/18626115/	A high-throughput screening assay for small molecules that disrupt yeast cell integrity	2008	V		Flupentixol		60 μg/ml , 4h				drug	chem			V											13*fold-increase of of free adenylate kinase								Adenylate kinase release				Saccharomyces cerevisiae		V
92	10.1177/1087057108320713	https://pubmed.ncbi.nlm.nih.gov/18626115/	A high-throughput screening assay for small molecules that disrupt yeast cell integrity	2008	V		Fluphenazine		60 μg/ml , 4h				drug	chem			V											10*fold-increase of of free adenylate kinase								Adenylate kinase release				Saccharomyces cerevisiae		V
91	10.1128/EC.00314-12.	https://pubmed.ncbi.nlm.nih.gov/23243064/	A repurposing approach identifies off-patent drugs with fungicidal cryptococcal activity, a common structural chemotype, and pharmacological properties relevant to …	2013	V		Fluspirilen	37°C, 4 h	100 μM; MFC = MIC > 128 μM				chem	drug			V				V (calmodulin modulator)						24*fold-increase of of free adenylate kinase									Adenylate kinase release, MFC,				Cryptococcus neoformans		V
9	10.1007/s00284-014-0585-9.	https://pubmed.ncbi.nlm.nih.gov/24752490	Formic acid and acetic acid induce a programmed cell death in pathogenic Candida species	2014	V		formic acid		0.1, 0.2 %	no	28		chem	acid		V	no						V (FITC-VAD-fmk)	82 (?)	82	27(?)	27	3.03704		Annexin-FITC + PI, DAPI, Fluorescein FragELTM DNA Fragmentation Detection Kit	60(?)	60	2.22222			CFU, PI				Candida species		v
482	10.1111/j.1567-1364.2008.00375.x.	https://pubmed.ncbi.nlm.nih.gov/18452540/	Formic acid induces Yca1p-independent apoptosis-like cell death in the yeast Saccharomyces cerevisiae	2008	V		formic acid (low conc)	30°C, 40 min with shaking, 120 rpm	60 mM	no	28		chem	Acid		V	no		V (DHR 123, H2DCFDA)				no (Yca1 deletion)	-		no quantitative data				Annexin-FITC + PI, DAPI, Rho123, TUNEL	no quantitative data (good picture though)	-	#VALUE!			CFU				Saccharomyces cerevisiae		v
21	10.1016/j.cryobiol.2011.03.002.	https://pubmed.ncbi.nlm.nih.gov/21420397/	Identification of two hydrophilins that contribute to the desiccation and freezing tolerance of yeast (Saccharomyces cerevisiae) cells	2011	V		freezing	freezing at -20 C for 20 h and subsequent thawing, haploid					phys	temperature			V									50 (?)									35	CFU, PI				Saccharomyces cerevisiae		V
539	10.1128/aem.70.1.268-272.2004.	https://pubmed.ncbi.nlm.nih.gov/14711651	Cell size and water permeability as determining factors for cell viability after freezing at different cooling rates.	2004	V		freezing with different cooling rates						phys	temperature																						CFU				Saccharomyces cerevisiae
294	10.1016/j.micres.2016.10.003.	https://pubmed.ncbi.nlm.nih.gov/27825480	Galleria mellonella lysozyme induces apoptotic changes in Candida albicans cells.	2016	V		g. mellonella (honeycomb moth) lysozyme	37°С, 1–5 h	0.5 μM				bio	protein	potassium channel blocker (works only for yeast protoplast)	V	V							-		no quantitative data				Annexin-FITC + PI, JC-1, TUNEL	no quantitative data	-	#VALUE!			CFU	FUN-1, calcoflour White		unconvincing	Candida albicans		v
665	10.4049/jimmunol.177.7.4718.	https://pubmed.ncbi.nlm.nih.gov/16982911	Galectin-3 induces death of Candida species expressing specific beta-1,2-linked mannans.	2006	V (2 h)		galectin-3 (a galectin expressed by macrophages and other)		7.5–105 g/50 ml (5–70 μM)				bio		Galectin-3 bound to C. albicans and binding was inhibited by lactose, demonstrating that binding was carbohydrate dependent.																					Spot test	FUN-1			Candida albicans
303	10.1016/j.mrfmmm.2009.02.016.	https://pubmed.ncbi.nlm.nih.gov/19427509	N-acetyl cysteine protects against ionizing radiation-induced DNA damage but not against cell killing in yeast and mammals.	2009	V		gamma rays			no	29		phys	Radiation		?	?		V (frequency of IR-induced DNA deletions)	V (N-acetyl cysteine protects)																				Saccharomyces cerevisiae
230	10.1016/j.chemosphere.2013.02.035.	https://pubmed.ncbi.nlm.nih.gov/23623538	Effect of N-acetyl-l-cysteine on Saccharomyces cerevisiae irradiated with gamma-rays	2013	V		gamma-rays		10, 30, 50, 100, 200, 300, and 400 Gy 2 h^-1,	no	29		phys	radiation	NAC is able to reduce radiation-induced ROS levels in vivo but does not protect yeast cells against radiation-induced death				V (SOD1 and SOD2 mRNA levels, SOD activity, Glutatione level, GPX1 and GPX2 mRNA levels (glutatione peroxidase))	no (NAC doesnt help)																CFU	growth rate			Saccharomyces cerevisiae		v
167	10.1007/s002940050407.	https://pubmed.ncbi.nlm.nih.gov/9871117	Genetic analysis of the yeast NUD1 endo-exonuclease: a role in the repair of DNA double-strand breaks.	1998	V (inducible galactose promotor (1-6 h))		gamma-rays			no	29	nud1, rad52, and nud1 rad52 deletions	phys	radiation																						CFU				Saccharomyces cerevisiae
351	10.1038/srep22805.	https://pubmed.ncbi.nlm.nih.gov/26948845/	Antifungal activity, kinetics and molecular mechanism of action of garlic oil against Candida albicans.	2016	V		garlic oil						bio	Oil			V													EM						CFU				Candida albicans
508	10.1116/1.4916928.	https://pubmed.ncbi.nlm.nih.gov/25850415/	Evaluation of the sensitivity of bacterial and yeast cells to cold atmospheric plasma jet treatments.	2015	V		gas plasma						phys	Ionized gas		V	V																			CFU				Saccharomyces cerevisiae		V
660	10.3892/mmr.2011.427.	https://pubmed.ncbi.nlm.nih.gov/21468577	Gefitinib induces mitochondrial-dependent apoptosis in Saccharomyces cerevisiae.	2011	V		gefitinib		CFU: 0, 5, 10, 15, 25, 30 µM , ∆Ψ, ROS, TUNEL, PI, FITC-labeled annexin V - 15 µM, mitochondrial-dependent apoptosis - 15 µM; 30 µM,				chem	drug (EGFR inhibitor)	Cyc3 deletion	V	V		V (H2DCFDA)	V (Rho0 resistant)				-		7(0) unclear is it general PI+				Annexin-FITC + PI, PSI deletion goes down, TUNEL	40(3) unclear is it ann+PI-	-	#VALUE!									v
92	10.1177/1087057108320713	https://pubmed.ncbi.nlm.nih.gov/18626115/	A high-throughput screening assay for small molecules that disrupt yeast cell integrity	2008	V		GF-109201X		60 μg/ml , 4h				drug	chem			V											5*fold-increase of of free adenylate kinase								Adenylate kinase release				Saccharomyces cerevisiae		V
307	10.1016/j.mycmed.2017.05.002.	https://pubmed.ncbi.nlm.nih.gov/28595940/	Glabridin triggers over-expression of MCA1 and NUC1 genes in Candida glabrata: Is it an apoptosis inducer?	2017	V		glabridin	4, 18 h	0.063—64 μg/ml				bio	Root extract of licorice		?V(unconvincing)							V (Mca1 over-expression)							DAPI, RT-PCR						CFU				Candida glabrata		V
427	10.1093/femsyr/foz019.	https://pubmed.ncbi.nlm.nih.gov/30785621	Glucose causes primary necrosis in exponentially grown yeast Saccharomyces cerevisiae	2019	V		glucose	30°C, 1 h	Annexin V/PI: 100 mM; DHR - 2 M; DAPI: 100 mM	no	30		bio	metabolic (SICD)		no	V		V (DHR 123)	V (ascorbic acid and glutathione)				-		18(1)	17			Annexin-FITC + PI, DAPI	1(1)	1	0.0588235	60 min		CFU, PI				Saccharomyces cerevisiae		v
335	10.1016/S1567-1356(03)00154-5.	https://pubmed.ncbi.nlm.nih.gov/14554192	Sugar-induced apoptosis in yeast cells	2003	V		glucose and other sugars	24 h	2% glucose	no	30		bio	metabolic (SICD)		?	V		V (H2DCFDA)	V (ascorbic acid)										EM, DAPI, gel electrophoresis						CFU			? used stationary cells; increased petite formation	Saccharomyces cerevisiae, Escherichia coli, Saccharomyces pombe		v
385	10.1074/jbc.M110.209379.	https://pubmed.ncbi.nlm.nih.gov/21515692/	Phosphate and succinate use different mechanisms to inhibit sugar-induced cell death in yeast: insight into the Crabtree effect.	2011	V		glucose solution (2%) (sugar induced cell death)			no	31		bio	metabolic (SICD)	phosphate, succinate, antimycin, various mutants				V (H2DCFHDA)																	CFU				Saccharomyces cerevisiae		V
471	10.1111/j.1365-2958.2005.04868.x.	https://pubmed.ncbi.nlm.nih.gov/16238630/	Hyperosmotic stress induces metacaspase- and mitochondria-dependent apoptosis in Saccharomyces cerevisiae.	2005	V		glucose/sorbitol		60% (w/w) glucose (empty circles) or with 60% (w/w) sorbitol (full circles)				phys	osmotic		V	V		V (DHR 123, H2DCFDA)				V (Yca1 deletion; FITC-VAD-fmk)	quantitative data not shown ("presence of caspase positive/PI negative cells")		11(0)				DAPI, EM, TUNEL		-	#VALUE!	12 h for PI		CFU, PI				Saccharomyces cerevisiae	SC with 60% (w/w) glucose or sorbitol	v
417	10.1091/mbc.E16-05-0281.	https://pubmed.ncbi.nlm.nih.gov/27708136/	Glutathione depletion activates the yeast vacuolar transient receptor potential channel, Yvc1p, by reversible glutathionylation of specific cysteines.	2016			glutathione depletion		not applicable				bio	metabolic	Cch1p and Yvc1p deletion, +BAPTA-AM (the intracellular calcium chelator, can control free cytoplasmic Ca2+ at low levels)	V	V				V (can be rescued by deletions in the two channels that pump calcium into the cytoplasm (Cch1p and Yvc1p) and by intracellular calcium chelator BAPTA-AM)	V (low calcium reduces death)		-		20(?)	20			Annexin-FITC + PI, TUNEL	57(?) ann+ general?	-	#VALUE!							Saccharomyces cerevisiae		v
92	10.1177/1087057108320713	https://pubmed.ncbi.nlm.nih.gov/18626115/	A high-throughput screening assay for small molecules that disrupt yeast cell integrity	2008	V		Go6976		60 μg/ml , 4h				drug	chem			V											6*fold-increase of of free adenylate kinase								Adenylate kinase release				Saccharomyces cerevisiae		V
297	10.1016/j.micres.2017.11.003.	https://pubmed.ncbi.nlm.nih.gov/29458866/	Reactive oxygen species-independent apoptotic pathway by gold nanoparticles in Candida albicans	2018	V		gold nanoparticles	28°C, 4 h	MIC - 32 μg/ml	no	31		phys	Nanoparticles	NAC doesnt help	V	no		no (H2DCFDA, MitoSOX Red)	no(NAC doesnt help)	V (mitochondrial calcium level is increased - Rhod-2AM)		V (FITC-VAD-fmk)	36(17)	19	3(4)	1	19		Annexin-FITC + PI, cytochrome C release, DAPI, JC-1, Mitotracker Green FM, Rhod-2AM, TUNEL	26(12)	14	14			PI				Candida albicans	YPD	V
284	10.1016/j.jes.2017.04.034.	https://pubmed.ncbi.nlm.nih.gov/29628080	Genotoxicity of gold nanoparticles functionalized with indolicidin towards Saccharomyces cerevisiae	2018	V		gold nanoparticles functionalized with 2 indolicidin	24, 48, 72 h	50 μmol/l	no	32		chem	nanoparticles+drug		no (despite comet assay positive results)			V (H2DCFHDA, CAT and SOD activity), but cell can overcome it in 72 hours				no (expression level of the Yca1)							Comet assay						CFU	growth rate			Saccharomyces cerevisiae		v
590	10.1371/journal.pone.0032943.	https://pubmed.ncbi.nlm.nih.gov/22403727	A mitochondria-dependent pathway mediates the apoptosis of GSE-induced yeast	2012	V		grapefruit seed extract	28°C, 3 h, 200 rpm	0, 0.03, 0.06, 0.13, 0.25, 0.5, 1 mg/mL	no	32		bio	multicomponent extract		V			V (H2DCFDA)											DAPI, EM, TUNEL,						CFU	growth rate			Saccharomyces cerevisiae		v
613	10.1371/journal.pone.0217496.	https://pubmed.ncbi.nlm.nih.gov/31136636	Grapefruit seed extract effectively inhibits the Candida albicans biofilms development on polymethyl methacrylate denture-base resin	2019	V		grapefruit seed extract	25°C, 5 m	0.1%, 1%	no	33		bio	multicomponent extract			V																			CFU, PI, SEM	5-CFDA			Candida albicans		v
358	10.1039/c3nr04941h.	https://pubmed.ncbi.nlm.nih.gov/24362636/	Graphene oxide exhibits broad-spectrum antimicrobial activity against bacterial phytopathogens and fungal conidia by intertwining and membrane perturbation	2014			Graphene oxide	3 h	500 μg/ml				chem	Nanoparticles			V									50(2)	48			DiOC2						PI, SEM, electrolyte leakage				Fusarium oxysporum		v
92	10.1177/1087057108320713	https://pubmed.ncbi.nlm.nih.gov/18626115/	A high-throughput screening assay for small molecules that disrupt yeast cell integrity	2008	V		Grayanotoxin III		60 μg/ml , 4h				drug	chem			V											11*fold-increase of of free adenylate kinase								Adenylate kinase release				Saccharomyces cerevisiae		V
587	10.1371/journal.pone.0019224.	https://pubmed.ncbi.nlm.nih.gov/21556367	Apoptosis at inflection point in liquid culture of budding yeasts.	2011		V(death probably during diauxic shift)	growth in liquid culture during diauxic shift						natural bio			V	V													DAPI						OD, PI				Saccharomyces cerevisiae		V
92	10.1177/1087057108320713	https://pubmed.ncbi.nlm.nih.gov/18626115/	A high-throughput screening assay for small molecules that disrupt yeast cell integrity	2008	V		GW-5074		60 μg/ml , 4h				drug	chem			V											8*fold-increase of of free adenylate kinase								Adenylate kinase release				Saccharomyces cerevisiae		V
92	10.1177/1087057108320713	https://pubmed.ncbi.nlm.nih.gov/18626115/	A high-throughput screening assay for small molecules that disrupt yeast cell integrity	2008	V		H-89		60 μg/ml , 4h				drug	chem			V											11*fold-increase of of free adenylate kinase								Adenylate kinase release				Saccharomyces cerevisiae		V
92	10.1177/1087057108320713	https://pubmed.ncbi.nlm.nih.gov/18626115/	A high-throughput screening assay for small molecules that disrupt yeast cell integrity	2008	V		HA14-1		60 μg/ml , 4h				drug	chem			V											11*fold-increase of of free adenylate kinase								Adenylate kinase release				Saccharomyces cerevisiae		V
438	10.1099/00221287-135-4-957.	https://pubmed.ncbi.nlm.nih.gov/2689595	Factors influencing the haematoporphyrin-sensitized photoinactivation of Candida albicans.	1989	V		haematoporphyrin + irradiation (visible light) + different temperature						bio + phys	photoactivation			V																			CFU, EM			first small damages, second photosensitizer goes into cell and finishes it	candida albicans
92	10.1177/1087057108320713	https://pubmed.ncbi.nlm.nih.gov/18626115/	A high-throughput screening assay for small molecules that disrupt yeast cell integrity	2008	V		Halofantrine		60 μg/ml , 4h				drug	chem			V											13*fold-increase of of free adenylate kinase								Adenylate kinase release				Saccharomyces cerevisiae		V
48	10.1093/femsyr/fov051.	https://pubmed.ncbi.nlm.nih.gov/26100262	CKA2 functions in H2O2-induced apoptosis and high-temperature stress tolerance by regulating NO accumulation in yeast	2015	V		heat shock		39°C, 4 h	no	33	cka2 deletion	phys	temperature					V (DAF-FM DA, NOS like activity, DHE)																	CFU			NOS help with heat stress?	saccharomyces Saccharomyces cerevisiaeevisiae		v
13	10.1007/s11046-012-9533-z.	https://pubmed.ncbi.nlm.nih.gov/22391823	Deletion of the Candida albicans PIR32 results in increased virulence, stress response, and upregulation of cell wall chitin deposition.	2012	V (3 h)		heat shock		42 ° C water bath for 3 h and then incubated at 28 ° C for 20 min	no	33	PIR32/pir32, and pir32/pir32 (no difference with WT)	phys	temperature																						spot test			increase in chitin content in mutants	Candida albicans
62	10.1242/jcs.00848.	https://pubmed.ncbi.nlm.nih.gov/14657274	The S. cerevisiae HtrA-like protein Nma111p is a nuclear serine protease that mediates yeast apoptosis	2004	V		heat shock		42°C and 50°C, 30 m	no	33	nma111 deletion, nma11 overexpression, wt	phys	temperature		V			V (DHR 123)																	spot test				Saccharomyces cerevisiae		v
378	10.1073/pnas.93.10.5116.	https://pubmed.ncbi.nlm.nih.gov/8643537	Oxidative stress is involved in heat-induced cell death in Saccharomyces cerevisiae	1996	V		heat shock		50°C, 0-60 m	no	33	stt1, ccp1 and cta1 deletions more sensitive to heat	phys	temperature	ctt1 and sod1 overexpression, anaerobic conditions				V (catalase and SOD activity, H2DCFDA)	V (ctt1 and sod1 overexpression, anaerobic conditions)																CFU				Saccharomyces cerevisiae		v
117	10.1111/1462-2920.12866.	https://pubmed.ncbi.nlm.nih.gov/25845620	Surviving the heat: heterogeneity of response in Saccharomyces cerevisiae provides insight into thermal damage to the membrane	2015	V		heat shock		50°C, 30 m	no	33		phys	temperature	YPD, PBS has worse protective effect, but better than modified MW medium		V																			PI, DiBAC4(3)				Saccharomyces cerevisiae (BY4741)	PBS	v
54	10.1111/j.1474-9726.2006.00225.x.	https://pubmed.ncbi.nlm.nih.gov/16822282	Regulation of chronological aging in Schizosaccharomyces pombe by the protein kinases Pka1 and Sck2	2006			heat shock		51°C, 45 m	no	33		phys	temperature	double mutant for pka1 and sck2																					spot test				Schizosaccharomyces pombe
50	10.1101/gad.1247904.	https://pubmed.ncbi.nlm.nih.gov/15520274	Mitochondrial fission proteins regulate programmed cell death in yeast	2004	V		heat shock		55°C, 0-60 m	no	33	Fis1 deletion	phys	temperature	knockouts of dnm1 (mitochondrial fission protein) and mdv1, Bcl-xL expressing			V (dnm1 knock-out - mitochondrial fragmentation, degradation by vacuoles)					V (Yca1 deletion)													CFU			anti-death activity of yeast Fis1	Saccharomyces cerevisiae		V
72	10.1534/genetics.109.107797.	https://pubmed.ncbi.nlm.nih.gov/19805817	Deleting the 14-3-3 protein Bmh1 extends life span in Saccharomyces cerevisiae by increasing stress response	2009	V		heat shock		55°C, 45 m	no	33		phys	temperature	Bmh1 deletion				V (H2DCFDA, SOD activity)																	spot test			chronological aging	Saccharomyces cerevisiae		v
40	10.1016/j.ijfoodmicro.2019.108383	https://pubmed.ncbi.nlm.nih.gov/31698281	Anthocyanin adsorption by Saccharomyces cerevisiae during wine fermentation is associated to the loss of yeast cell wall/membrane integrity.	2020	V		heat shock		70°C, 10 m	no	33		phys	temperature			V																			Trypan Blue ( Cell membrane integrity)	Methylene blue		Yeasts contribute to anthocyanin extraction during red wine fermentation	Saccharomyces cerevisiae	Chardonnay white :-)	V
8	10.1007/s00232-007-9027-y.	https://pubmed.ncbi.nlm.nih.gov/17568970	Cell death induced by mild physical perturbations could be related to transient plasma membrane modifications.	2007	V		heat shock		75C-> ice -> 25C, 50 ° C-> 25C	no	33		phys	temperature																						CFU, DPH				Saccharomyces cerevisiae		v
51	10.1104/pp.103.038091.	https://pubmed.ncbi.nlm.nih.gov/15235116	Tomato phospholipid hydroperoxide glutathione peroxidase inhibits cell death induced by Bax and oxidative stresses in yeast and plants.	2004	V		heat shock		pretreated at 37C for 30 m, heat shocked at 50C for 30 m	no	33	Tomato Phospholipid Hydroperoxide Glutathione Peroxidase expression	phys	temperature																						CFU				Saccharomyces cerevisiae
4	10.1002/bit.21749.	https://pubmed.ncbi.nlm.nih.gov/18078293	Controlling the membrane fluidity of yeasts during coupled thermal and osmotic treatments.	2008	V		heat shock		temperatures ranging from 0 to 40 C	no	33		phys	temperature																						CFU				Saccharomyces cerevisiae
681		https://pubmed.ncbi.nlm.nih.gov/11558280	[Heat shock-induced changes in the respiration of the yeast Saccharomyces cerevisiae].	2001	V (0-1 h)		heat shock			no	33	respiration deficient mutant	phys	temperature																						CFU				Saccharomyces cerevisiae
331	10.1016/s0300-9084(86)80069-4.	https://pubmed.ncbi.nlm.nih.gov/3098308	Accumulation of dinucleoside polyphosphates in Saccharomyces cerevisiae under stress conditions. High levels are associated with cell death.	1986	V (2-8 h (treatment after biomass obtaining))		heat shock			no	33		phys	temperature																						CFU			ATP and Adenosine tetraphosphonucleosides concentrations	Saccharomyces cerevisiae
344	10.1038/cddis.2011.72.	https://pubmed.ncbi.nlm.nih.gov/21814286	Gene-dependent cell death in yeast.	2011	V (ramped heat stress)		heat shock			no	33	Genome-wide screen of deletion strains	phys	temperature																						CFU				Saccharomyces cerevisiae
164	10.1007/s00284-002-3758-x.	https://pubmed.ncbi.nlm.nih.gov/12402078/	Sodium azide reduces the thermotolerance of respiratively grown yeasts.	2002	V		heat shock			no	33		phys	Temperature			V																			CFU				Debaryomyces vanrijiae, Candida albicans, Saccharomyces cerevisiae
553	10.1128/MCB.02271-07.	https://pubmed.ncbi.nlm.nih.gov/18936161	Ssd1 is required for thermotolerance and Hsp104-mediated protein disaggregation in Saccharomyces cerevisiae.	2009	V		heat shock			no	33	ssd1 deletion	phys	temperature																Calcofluor white						Sensitivity to Zymolyase, Spot test				Saccharomyces cerevisiae
26	10.1016/j.gene.2003.09.011.	https://pubmed.ncbi.nlm.nih.gov/14659883	Evolutionarily conserved cytoprotection provided by Bax Inhibitor-1 homologs from animals, plants, and yeast.	2003	V (30 min)		heat shock		50 C (30 min)	no	33		phys	temeprature	Bax Inhibitor-1 gomologs	V (it is well known)																				CFU				Saccharomyces cerevisiae		V
557	10.1134/S0006297914010039.	https://pubmed.ncbi.nlm.nih.gov/24512659	Mechanism of Saccharomyces cerevisiae yeast cell death induced by heat shock. Effect of cycloheximide on thermotolerance	2014	V		heat shock		45°C	no	33		phys	temperature	cycloheximide (Pretreatment), but treatment immediately after stress have no effect	no (authors cycloheximide action doesn’t rely on inhibition of PCD protein inhibition)			V (H2DCFDA)											CHX						CFU				Saccharomyces cerevisiae		v
46	10.1093/femsle/fnv082.	https://pubmed.ncbi.nlm.nih.gov/25991811	Relation between cell death progression, reactive oxygen species production and mitochondrial membrane potential in fermenting Saccharomyces cerevisiae cells under heat-shock conditions	2015	V		heat shock		45°C, 30 m	no	33		phys	temperature	carbonylcyanide m-79 chlorophenylhydrazone (uncoupler, inhibit mitochondrial functions) - only low concentrations				V (H2DCFDA)	V (lowering ROS level helps, but there is no clear correlation between ROS level and some possible uncoupler's actions)										MitoTracker Orange						CFU			It was supposed that generation of ROS under 17 moderate heat shock in glucose-grown S. cerevisiae cells is driven by the mitochondrial 18 membrane potential.	Saccharomyces cerevisiae		v
46	10.1093/femsle/fnv082.	https://pubmed.ncbi.nlm.nih.gov/25991811	Relation between cell death progression, reactive oxygen species production and mitochondrial membrane potential in fermenting Saccharomyces cerevisiae cells under heat-shock conditions	2015	V		heat shock		45°C, 30 m	no	33		phys	temperature	2, 4-dinitrophenol (DNP) in dose dependent manner				V (H2DCFDA)											MitoTracker Orange						CFU			It was supposed that generation of ROS under 17 moderate heat shock in glucose-grown S. cerevisiae cells is driven by the mitochondrial 18 membrane potential.	Saccharomyces cerevisiae		v
46	10.1093/femsle/fnv082.	https://pubmed.ncbi.nlm.nih.gov/25991811	Relation between cell death progression, reactive oxygen species production and mitochondrial membrane potential in fermenting Saccharomyces cerevisiae cells under heat-shock conditions	2015	V		heat shock		45°C, 30 m	no	33		phys	temperature	ascorbic acid				V (H2DCFDA)											MitoTracker Orange						CFU			It was supposed that generation of ROS under 17 moderate heat shock in glucose-grown S. cerevisiae cells is driven by the mitochondrial 18 membrane potential.	Saccharomyces cerevisiae		v
154	10.1007/s00253-011-3537-3.	https://pubmed.ncbi.nlm.nih.gov/21863313/	A shift to 50°C provokes death in distinct ways for glucose- and oleate-grown cells of Yarrowia lipolytica	2011			heat shock		50°C	no	33		phys	temperature		V	V													AO, DAPI, DPH						CFU, PI, leakage of 260-nm absorbing compounds, bis-oxonol	Methylene blue			Yarrowia lipolytica	YPDA and YNBGA	v
415	10.1091/mbc.e07-02-0118.	https://pubmed.ncbi.nlm.nih.gov/17615299	Yeast cells lacking the CIT1-encoded mitochondrial citrate synthase are hypersusceptible to heat- or aging-induced apoptosis	2007	V		heat shock		50°C	no	33	cit1 deletion	phys	temperature	Tiron, a cell-permeable ROS scavenger (partly)	V	V		V (H2DCFDA)	V (Tiron, a cell-permeable ROS scavenger (partly))			V (Yca1 deletion) or inhibition of Yca1 activity							Annexin-FITC + PI, GSH level, DAPI, TUNEL	no quantitative data	-				CFU, PI			DAPI results (quantitative)	Saccharomyces cerevisiae		v
540	10.1128/AEM.71.8.4531-4538.2005.	https://pubmed.ncbi.nlm.nih.gov/16085846	Activation of the protein kinase C1 pathway upon continuous heat stress in Saccharomyces cerevisiae is triggered by an intracellular increase in osmolarity due to trehalose accumulation.	2005	V (starts at midlog, and continue)		heat shock (43с)			no	33		phys	temperature																						CFU	growth rate			Saccharomyces cerevisiae	glucose and ethanol - equal effects
556	10.1134/S0006297912010099.	https://pubmed.ncbi.nlm.nih.gov/22339636/	Effect of amiodarone on thermotolerance and Hsp104p synthesis in the yeast Saccharomyces cerevisiae				heat shock (50 C up to 8 min)			no	33		physical	heat	amiodarone, CCCP	?	V					V	indirect positive effect of increased concentration (amiodarone)													CFU, PI				Saccharomyces cerevisiae		V
691		https://pubmed.ncbi.nlm.nih.gov/10458738	Slow heat rate increases yeast thermotolerance by maintaining plasma membrane integrity.	1999	V		heat shock (slow and fast heating to 50c)			no	33		phys	temperature			V
328	10.1016/s0168-1656(03)00031-2.	https://pubmed.ncbi.nlm.nih.gov/12795302	Cell volume changes during rapid temperature shifts.	2003	V		heat shock and heat slope			no	33		phys	temperature																							Methylene blue			Saccharomyces cerevisiae
224	10.1016/j.biocontrol.2014.04.003.	-	Effect of glucose on thermotolerance and biocontrol efficacy of the antagonistic yeast Pichia guilliermondii	2014	V		heat stress	5, 10 and 15 min, after the treatment,immediately incubating at 25°C	45 C	no	33		phys	heat	glucose treatment	V	no		V (H2DCFDA)							no quantitative data	no quantitative data			JC-1		-			no quantitative data	CFU, PI				P. guilliermondii	YPD	V
706	10.1128/AAC.00904-13.	https://pubmed.ncbi.nlm.nih.gov/23796919/	Antifungal activity of the noncytotoxic human peptide hepcidin 20 against fluconazole-resistant Candida glabrata in human vaginal fluid	2013	V		hepcidin 20						bio	peptide																												Add 17.02
98	10.3390/microorganisms8040585.	https://pubmed.ncbi.nlm.nih.gov/32316661/	Human Antimicrobial Peptide Hepcidin 25-Induced Apoptosis in Candida albicans	2020			Hepcidin 25	90 min	50 μg/ml	no	71		bio	Peptide	5 mM NaN3 for 1 h or 50 μM CCCP for 2 h at 30 °C to deplete cellular ATP and chilling to 4 degrees helps	? (Ann negative - only pi+Ann+, mito depol positive, metacaspase positive, TUNEL positive)	V		V (DHE, HPF)	V (Cu chelator BCS lowers ROS and death rate)			V (FITC-VAD-FMK)	arbitrary units		97(1)	96			TUNEL, Annexin-FITC + PI, DiOC6(3)	0(0)	0			3	CFU, PI, calcein leakage			The same situation if lower concentration was used	Candida albicans		V
98	10.3390/microorganisms8040585.	https://pubmed.ncbi.nlm.nih.gov/32316661/	Human Antimicrobial Peptide Hepcidin 25-Induced Apoptosis in Candida albicans	2020			Hepcidin 25			no	71		bio	peptide	preincubation NaN3, preincubation CCCP, cold (4C), Bathocuproinedisulfonic acid (copper chelator)	?	V			DHE, HPF				FITC-VAD-FMK (probably lots of PI+FVF+)	unclear, close to 100% in highest conc	97(3)	94	25, 60, 80, 95%		Annexin/PI, FITC-VAD-FMK, TUNEL	0(0)	0		6.25-50 mcg/ml (2x step) ,37 °C for 90 min	70;50;20;5% (6.25-50 mcg/ml, 2x)	CFU, PI			DiOC6(3), TMRM (tetramethylrhodamine)	Candida albicans		V
184	10.1007/s11274-017-2368-5.	https://pubmed.ncbi.nlm.nih.gov/29080032	Anticandidal activity of hetero-dinuclear copper(II) Mn(II) Schiff base and its potential action of the mechanism.	2017	V		hetero-dinuclear copper(ii) mn(ii) schiff base		Late apoptotic and necrotic cell populations were found to increase with increasing concentration (11.25, 22.5 and 45 µM)				chem	metal		? (no annexin positive phenotype)	V		V (H2DCFDA)					-		14(2)	12			Annexin-FITC + PI, EM	0(0)	1	0.0833333	45 microM		PI				Candida albicans		v
37	10.1042/BST0391493.	https://pubmed.ncbi.nlm.nih.gov/21936840	Apoptosis-like programmed cell death in the grey mould fungus Botrytis cinerea: genes and their role in pathogenicity.	2011	V		hexanoic acid		1,5 mM				chem			V																								Botrytis cinerea
92	10.1177/1087057108320713	https://pubmed.ncbi.nlm.nih.gov/18626115/	A high-throughput screening assay for small molecules that disrupt yeast cell integrity	2008	V		Hexenestrol		60 μg/ml , 4h				drug	chem			V? (PI and Adenylate kinase release, but AK release was not reproducible)											18*fold-increase of of free adenylate kinase								Adenylate kinase release, PI				Saccharomyces cerevisiae		v
91	10.1128/EC.00314-12.	https://pubmed.ncbi.nlm.nih.gov/23243064/	A repurposing approach identifies off-patent drugs with fungicidal cryptococcal activity, a common structural chemotype, and pharmacological properties relevant to …	2013	V		Hexetidine	37°C, 4 h	100 μM; MFC = MIC =	no	34		chem	drug			V				(not a reported calmodulin modulator)						4*fold-increase of of free adenylate kinase									Adenylate kinase release, MFC,				Cryptococcus neoformans		V
92	10.1177/1087057108320713	https://pubmed.ncbi.nlm.nih.gov/18626115/	A high-throughput screening assay for small molecules that disrupt yeast cell integrity	2008	V		Hexitidine		60 μg/ml , 4h	no	34		drug	chem			V											15*fold-increase of of free adenylate kinase								Adenylate kinase release				Saccharomyces cerevisiae		V
501	10.1111/jam.12633.	https://pubmed.ncbi.nlm.nih.gov/25176011	Hibicuslide C-induced cell death in Candida albicans involves apoptosis mechanism.	2014	V		hibicuslide c		21*6 μmol/l, 2 h, 28°C				bio	plant extract	NAC	V	V		V (DHR 123, HPF)	V (NAC)	V (mitochondrial and cytosolic calcium level is increased - Rhod-2AM and Fura-2AM, deletion of Mid1 (calcium channel) helps, but BAPTA doesnt help)	? (channel mutant reduces death, chelator does not)	V (FITC-VAD-fmk)	33(18)	15	12(2)	10	1.5		Annexin-FITC + PI, cytochrome C release, Fura-2AM, JC-1, Rhod-2AM, TUNEL	32(4)	28	2.8	2 h		PI			increase in intracellular calcium level	Candida albicans		v
27	10.1016/j.ijfoodmicro.2011.09.027.	https://pubmed.ncbi.nlm.nih.gov/22015244	A comparative study on the structure of Saccharomyces cerevisiae under nonthermal technologies: high hydrostatic pressure, pulsed electric fields and thermo-sonication.	2011	V (7 min)		high hydrostatic pressure		600 MPa for 7 min (room temperature, 21 °C)	no	35		phys	pressure			V																							Saccharomyces cerevisiae
263	10.1016/j.fm.2009.12.004.	https://pubmed.ncbi.nlm.nih.gov/20417405/	Membrane permeabilization and cellular death of Escherichia coli, Listeria monocytogenes and Saccharomyces cerevisiae as induced by high pressure carbon dioxide treatment.	2010	V		high pressure carbon dioxide		10.5 or 21.0 MPa, 400 rpm, 0-600 min				chem	Gas		no	V													EM						PI, CFU				Saccharomyces cerevisiae		v
141	10.1007/bf02427751.	https://pubmed.ncbi.nlm.nih.gov/3042168	Yeast cell viability under conditions of high temperature and ethanol concentrations depends on the mitochondrial genome.	1988			high temperatures and inhibitory ethanol concentrations					rho-	phys		rho +																					CFU				Saccharomyces cerevisiae
8	10.1007/s00232-007-9027-y.	https://pubmed.ncbi.nlm.nih.gov/17568970	Cell death induced by mild physical perturbations could be related to transient plasma membrane modifications.	2007	V		high-pressure treatments		300 Mpa	no	35		phys	Pressure																						CFU, DPH				Saccharomyces cerevisiae		v
92	10.1177/1087057108320713	https://pubmed.ncbi.nlm.nih.gov/18626115/	A high-throughput screening assay for small molecules that disrupt yeast cell integrity	2008	V		Hinkitiol		60 μg/ml , 4h				drug	chem			V											12*fold-increase of of free adenylate kinase								Adenylate kinase release				Saccharomyces cerevisiae		V
614	10.1371/journal.ppat.1000190.	https://pubmed.ncbi.nlm.nih.gov/18974864	The antimicrobial peptide histatin-5 causes a spatially restricted disruption on the Candida albicans surface, allowing rapid entry of the peptide into the cytoplasm	2008	V		histatin 5	30°C, 30 m	10–30 μM	no	36		bio	peptide			V													Rhodamine B						PI			Cytoplasmic localization of Hst-5 is linked to its killing activity	Candida albicans		v
380	10.1074/jbc.274.27.18872.	https://pubmed.ncbi.nlm.nih.gov/10383383	Salivary histatin 5 induces non-lytic release of ATP from Candida albicans leading to cell death	1999	V		histatin 5	1.5 h	31 μM	no	36		bio	peptide	Suramin, PPAD (purinergic antagonists) - strong effects, decouplers (CCCP, DCP, Azide) - weak effects	?	?																			CFU				Candida albicans
375	10.1073/pnas.141366998.	https://pubmed.ncbi.nlm.nih.gov/11717389	The human salivary peptide histatin 5 exerts its antifungal activity through the formation of reactive oxygen species	2001	V (30 min)		histatin 5	0-30 m	33 μM	no	36		bio	peptide					V (DHE)	V (L-cysteine)																CFU				Сandida albicans		v
534	10.1128/AAC.43.9.2256	https://pubmed.ncbi.nlm.nih.gov/10471575	Histatin 3-mediated killing of Candida albicans: effect of extracellular salt concentration on binding and internalization	1999	V		histatin 5	30°C, pH 7, up to 120 min	up to 12 µM	no	36		bio	peptide	cold (0 C)																					CFU, K+ efflux, Mg 2+ efflux				Candida albicans		v
177	10.1007/s10529-004-4608-7.	https://pubmed.ncbi.nlm.nih.gov/15672214	Role of oxidative phosphorylation in histatin 5-induced cell death in Saccharomyces cerevisiae.	2004	V		histatin 5			no	36		bio	peptide		?	?																			CFU
389	10.1074/jbc.M205636200.	https://pubmed.ncbi.nlm.nih.gov/12370191	Cell killing by HIV-1 protease.	2003	V		hiv protease						bio	protein																										Saccharomyces cerevisiae and mam.COS7
134	10.1006/bbrc.1997.6349.	https://pubmed.ncbi.nlm.nih.gov/9126340	Cytotoxicity resulting from addition of HIV-1 Nef N-terminal peptides to yeast and bacterial cells.	1997	V		hiv-1 nef peptides		10 mM, 60 m				bio	peptide	N-terminal peptides deletion		V																			CFU, PI				Saccharomyces cerevisiae		V
434	10.1093/oxfordjournals.jbchem.a021303.	https://pubmed.ncbi.nlm.nih.gov/8743576	Pore formation on proliferating yeast Saccharomyces cerevisiae cell buds by HM-1 killer toxin.	1996		V	hm-1 toxin from hansenula (10kda peptide)	30°C, 90 m	0 μg/ml, 0.5 μg/ml, 1 μg/ml, 3 μg/ml				bio	peptide	sorbitol		V													EM						CFU, UV absorbing material release	Methylene blue		Nice pictures of bursting cells, works well on dividing cells and not so well on non-dividing, Sorbitol mitigates	Saccharomyces cerevisiae	YPD	v
92	10.1177/1087057108320713	https://pubmed.ncbi.nlm.nih.gov/18626115/	A high-throughput screening assay for small molecules that disrupt yeast cell integrity	2008	V		Hoechst 33342		60 μg/ml , 4h				drug	chem			V											6*fold-increase of of free adenylate kinase								Adenylate kinase release				Saccharomyces cerevisiae		V
609	10.1371/journal.pone.0172228.	https://pubmed.ncbi.nlm.nih.gov/28192489	Honokiol induces reactive oxygen species-mediated apoptosis in Candida albicans through mitochondrial dysfunction.	2017	V		honokiol (+ cu, zn-sod inhibitor n,n0-diethyldithiocarbamate - worsen the effect)		32 microg/ml, 4 h				chem	alcohol		V	V		V (Lipid peroxidation, protein carbonylation, SOD activity, GPX activity, and catalase activity, gene expression leveles (SOD1, SOD2, SOD3, SOD4, SOD5, SOD6 and ACT1))	V (honokiol was more strong against strain CP1, where honokiol induced the most ROS when compared with other Candida strains. However, strain CT2 showed the least sensitivity to honokiol as it induced the least ROS, suggesting a clear relationship to its growth inhibitory effects. So, honocoil killing effect is likely due to ROS production.)				-		5(1)	4			Annexin-FITC + PI, JC-1	40(0)	40	10	4 h 32 microg/ml		PI, CFU	growth rate			Candida albicans		v
199	10.1016/j.bbagen.2008.03.014.	https://pubmed.ncbi.nlm.nih.gov/18445488	Antiapoptotic role of S-adenosyl-l-methionine against hydrochloric acid induced cell death in Saccharomyces cerevisiae	2008	V		hydrochloric acid	pH ~2, up to 6 h	10 mM	no	37		chem	acid	cycloheximide, AdoMet and N-acetylcystein, but adenosyl di-aldehyde increases mortality	V	V		V (H2DCFDA, lipid peroxidattion, SOD activity)	V (AdoMet and N-acetylcystein)				-		25(?) authors say, that necrosis is due to direct effect of HCl - remains constant through hours	25			Annexin-FITC + PI, AO, CHX, DAPI, EM, ETBR, GSH level, JC-1	28(?)	28	1.12	6 h		PI, CFU			good explanation of apoptotic features on TEM analysis, + (Exposure of stationary phase cells of Saccharomyces cerevisiae to 10 mM HCl (pH ~2) resulted in cell death as a function of time (up to 6 h) with most (about 40%–65%) of the cells showing apoptotic features including chromatin condensation along the nuclear envelope, exposure of phosphatidylserine on the outer leaflet of cytoplasmic membr…	Saccharomyces cerevisiae		v
61	10.1186/1471-2180-13-35.	https://pubmed.ncbi.nlm.nih.gov/23402325	S-Adenosyl-L-methionine protects the probiotic yeast, Saccharomyces boulardii, from acid-induced cell death	2013	V		hydrochloric acid	30°C, 2 days	50 mM or 75 mM	no	37		chem	acid	S-adenosyl-Lmethionine				V (DHR 123)				V (FITC-VAD-fmk)	22 (1)	21											CFU				Saccharomyces boulardii		v
112	10.1002/bab.1183.	https://pubmed.ncbi.nlm.nih.gov/24267639	Ras/PKA signal transduction pathway participates in the regulation of Saccharomyces cerevisiae cell apoptosis in an acidic environment.	2014	V		hydrochloric acid		9 mM	no	37	WT and various mutants	chem	acid	mutations	V	V																							Saccharomyces cerevisiae		v
72	10.1534/genetics.109.107797.	https://pubmed.ncbi.nlm.nih.gov/19805817	Deleting the 14-3-3 protein Bmh1 extends life span in Saccharomyces cerevisiae by increasing stress response	2009	V		hydrogen peroxide		0 or 3 mM	no	38		chem	Oxidant	Bmh1 deletion				V (H2DCFHDA, SOD activity)																	spot test			chronological aging	Saccharomyces cerevisiae		v
29	10.1016/j.mad.2007.04.003.	https://pubmed.ncbi.nlm.nih.gov/17544056	Low auxotrophy-complementing amino acid concentrations reduce yeast chronological life span	2007	V		hydrogen peroxide	200 m	0, 0.5, 1, 1.5 and 2 mM	no	38		chem	Oxidant	five times higher amino acid				V (DHR 123)	(but treatment lowers ROS level)																CFU	growth rate			Saccharomyces cerevisiae		v
373	10.1073/pnas.0508120102.	https://pubmed.ncbi.nlm.nih.gov/16301538/	Knockout of caspase-like gene, YCA1, abrogates apoptosis and elevates oxidized proteins in Saccharomyces cerevisiae	2005	V		hydrogen peroxide	30°C, 4 h	0, 0.5, or 5 mM	no	38		chem	Oxidant		V							V (Yca1 deletion)	-		no quantitative data was shown				Annexin-FITC + PI, TUNEL, 20S Proteasome Activity	no quantitative data was shown	-	#VALUE!							Saccharomyces cerevisiae
100	10.1007/s00253-019-09931-8.	https://pubmed.ncbi.nlm.nih.gov/31175429	The inhibitor of apoptosis protein MoBir1 is involved in the suppression of hydrogen peroxide-induced fungal cell death, reactive oxygen species generation, and pathogenicity of rice blast fungus	2019		V	hydrogen peroxide		0, 5, or 10 mM	no	38	MoBIR1 expression	chem	Oxidant		V (if gene is silenced)	no		V (DHR 123 for oryzae)											DAPI, TUNEL						CFU	colony diameter and biomass (for oryzae)		delayed chronological aging (if overexpressed)	Magnaporthe oryzae		v
34	10.1016/S1097-2765(02)00501-4	https://pubmed.ncbi.nlm.nih.gov/11983181	A caspase-related protease regulates apoptosis in yeast	2002	V		hydrogen peroxide	26 h	0.4 mM	no	38	YCA1 overexpression	chem	Oxidant		v	no						V (Yca1 deletion; FITC-VAD-fmk)	82(11)	71					DAPI, TUNEL						CFU				Saccharomyces cerevisiae	YNB	V
302	10.1016/j.molcel.2006.12.021.	https://pubmed.ncbi.nlm.nih.gov/17244531/	Endonuclease G regulates budding yeast life and death	2007	V		hydrogen peroxide		0.4 mM	no	38		chem	Oxidant	nuc 1 deletion increases death rate and diminishes apoptotic death but enhances necrotic death (on glucose containing medium). nuc1 deletion helps very much if medium with glycerol was used. Glycerol as carbon sourse lowers death rate in WT as well	V	V		V (DHE)				no (Yca1 deletion)	-		21(?)	21		no	Annexin-FITC + PI, TUNEL	7(?)	7	0.333333			CFU			Nuc1p expression killed about 50% of the cells upon treatment with acetic acid (data not shown) and about 33% upon exposure to 0.4 mM H2O2 (Figure 1C)			v
63	10.1371/journal.pgen.1000524.	https://pubmed.ncbi.nlm.nih.gov/19543365	Peroxiredoxin Tsa1 is the key peroxidase suppressing genome instability and protecting against cell death in Saccharomyces cerevisiae	2009	V		hydrogen peroxide		0.4 mM, 0.7 mM	no	38		chem	Oxidant		V	V							-		37(2)	35			Annexin-FITC + PI	21(7)	14	0.4	5 mM					nice figures for annexin results explanaton	saccharomyces Saccharomyces cerevisiaeevisiae		v
579	10.1242/jcs.02902.	https://pubmed.ncbi.nlm.nih.gov/16608876	The inhibitor-of-apoptosis protein Bir1p protects against apoptosis in S. cerevisiae and is a substrate for the yeast homologue of Omi/HtrA2	2006	V		hydrogen peroxide	4 h	0.4, 0.8, 1.2 mM	no	38		chem	Oxidant	Bir1p overexpression	V			V (DHR 123)											Sytox green, TUNEL						CFU			chronological aging			v
416	10.1091/mbc.e07-06-0604.	https://pubmed.ncbi.nlm.nih.gov/18162582	Isc1p plays a key role in hydrogen peroxide resistance and chronological lifespan through modulation of iron levels and apoptosis	2008	V		hydrogen peroxide	1 h	0.4, 1.5 mM	no	38	isc1 deletion (iron overload)	chem	Oxidant	iron deprivation (bathophenanthroline disulfonic acid)	V	no		V (H2DCFDA, protein carbonylation, lipid peroxidation, SOD activity)	V (beV e Iron is a redox active metal ion, and there is iron overload)			V ( Yca1 deletion; D2R)	95(5)		no quantitative data				TUNEL, GSH level	-	-	#VALUE!			CFU			chronological aging (Isc1p deficiency decreases chronological lifespan by a Yca1p-dependent mechanism)	Saccharomyces cerevisiae		v
38	10.4161/cc.26885.	https://pubmed.ncbi.nlm.nih.gov/24196447	Macromitophagy, neutral lipids synthesis, and peroxisomal fatty acid oxidation protect yeast from "liponecrosis", a previously unknown form of programmed cell death	2014	V		hydrogen peroxide		0.5 mM - 2.5 mM	no	38		chem	Oxidant	atg32 mutation increases nucleus fragmentation and PS externalisation	V	no	V (atg32 mutant more sensitive)						-		5(2)	3			Annexin-FITC + PI, DAPI, EM	60(2)	58	19.3333	2.5 mM 1 day		CFU, PI				Saccharomyces cerevisiae		v
573	10.1186/s12906-017-1666-7.	https://pubmed.ncbi.nlm.nih.gov/28381226	Annurca apple (M. pumila Miller cv Annurca) extracts act against stress and ageing in S. cerevisiae yeast cells	2017	V		hydrogen peroxide	28°C, 4 h	0.8, 1.2, 3 mM	no	38	Kllsm4 deletion	chem	Oxidant	extracts from apples	V														DAPI, mito-GFP						CFU			Apple extracts can prolong cellular viability during chronological aging.	Saccharomyces cerevisiae		v
301	10.1016/j.molcel.2006.09.008.	https://pubmed.ncbi.nlm.nih.gov/17052455/	Histone H2B deacetylation at lysine 11 is required for yeast apoptosis induced by phosphorylation of H2B at serine 10	2006	V (200 min)		hydrogen peroxide		1 mM	no	38		chem	Oxidant	Disturbance of deacetylation of Histone H2B (H2B K11Q mutant)	V (early)	V							-						Annexin(no PI), DAPI, TUNEL	75(?) experiment without PI. so unclear is it Ann+pi-	-	#VALUE!			CFU, Phloxine B				Saccharomyces cerevisiae		v
229	10.1016/j.cell.2004.11.016.	https://pubmed.ncbi.nlm.nih.gov/15652479	Sterile 20 kinase phosphorylates histone H2B at serine 10 during hydrogen peroxide-induced apoptosis in S. cerevisiae	2005	V		hydrogen peroxide	200 min	1 mM	no	38		chem	Oxidant	H2B S10A mutants, STE20 Deletion Mutants	V	V						V (Yca1 deletion)	-		10(10)	1			Annexin-FITC + PI, DAPI, TUNEL	78(?) unclear is it Ann+pi-	-	#VALUE!			Phloxine B, CFU			yeast containing a deletion of Ste20 kinase (ste20) were resistant to cell death elicited by pheromone treatment (another paper)	Saccharomyces cerevisiae		v
402	10.1083/jcb.145.4.757.	https://pubmed.ncbi.nlm.nih.gov/10330404	Oxygen stress: a regulator of apoptosis in yeast	1999	V		hydrogen peroxide	200 m	1-180 mM	no	38		chem	Oxidant	cycloheximide	V														DAPI, EM, TUNEL						CFU			Cycloheximide prevents apoptosis	Saccharomyces cerevisiae		v
409	10.1089/ars.2012.4597.	https://pubmed.ncbi.nlm.nih.gov/22770501	Oxidation of the yeast mitochondrial thioredoxin promotes cell death	2013	V		hydrogen peroxide	4 h	1, 10 mM	no	38	trr2 glr1 double deletion	chem	Oxidant	complete loss of TRX3 or mutation of its active site Cys residues, the death rate is high only if cultivated on YEPGE	V (in glr1 trr2 during respiration)	V (in glr1trr2trx3, glr1 and trr2 during respiration)		V (oxidation-sensitive green fluorescent protein probes (cytosolic rxYFP, matrix rxYFP, IMS rxYFP))	V (trr2 glr1 double mutant is sensitive to stres - trr2 and glr1 are components of defence to oxidative stress)			V (Yca1 deletion)			9(2)	7			Annexin-FITC + PI, TUNEL	25(5) ann+ general?	-				CFU				Saccharomyces cerevisiae	YEPGE (etanol, glycerol) and YPD	v
340	10.1021/jf802829r.	https://pubmed.ncbi.nlm.nih.gov/19049288	Antioxidant small molecules confer variable protection against oxidative damage in yeast mutants	2008	V		hydrogen peroxide		1.25 mM	no	38	sod1, cat2, oye2 glr1 (double) deletions	chem	Oxidant	ascorbic acid, carotene, caffeic acid, or quercetin, or combinations				V (Glutathione, Mitotracker Red CMXRos) (different effects)	V (ascorbic acid, carotene, caffeic acid, or quercetin, or combinations - help)																CFU				Saccharomyces cerevisiae		v
45	10.1091/mbc.E12-04-0281.	https://pubmed.ncbi.nlm.nih.gov/22993213/	Mitochondrial release of the NADH dehydrogenase Ndi1 induces apoptosis in yeast	2012	V		hydrogen peroxide		1.5 mM, 3 mM	no	38	ndi1 overexpression	chem	Oxidant		V			V (DHR 123)				no (FITC-VAD-fmk)																	Saccharomyces cerevisiae	SD
13	10.1007/s11046-012-9533-z.	https://pubmed.ncbi.nlm.nih.gov/22391823	Deletion of the Candida albicans PIR32 results in increased virulence, stress response, and upregulation of cell wall chitin deposition.	2012	V (1 h)		hydrogen peroxide		10, 25, or 50 mM for 1 h	no	38	PIR32/pir32, and pir32/pir32 (mutant strains were more resistant)	chem	Oxidant																						spot test			increase in chitin content in mutants	Candida albicans
14	10.1007/s13197-018-3062-9.	https://pubmed.ncbi.nlm.nih.gov/29606760	Quercetin enhances stress resistance in Saccharomyces cerevisiae tel1 mutant cells to different stressors	2018	V		hydrogen peroxide	pretreated with quercetin (200 μM) or DMSO for 1 h	2 and 3 mM	no	38	tel1 deletion	chem	Oxidant	quercetin pretreatment	V	V		V (H2DCFDA)	V (quercetin pretreatment helps)										V (AO/EtBr, DAPI)						CFU, PI	Chronological life span assay			Saccharomyces cerevisiae		v
309	10.1016/j.niox.2016.04.003.	https://pubmed.ncbi.nlm.nih.gov/27178802	Regulatory mechanism of the flavoprotein Tah18-dependent nitric oxide synthesis and cell death in yeast	2016	V		hydrogen peroxide	25°C, 1 h	2 mM	no	38		chem	Oxidant	tah18 deletion				V (DAF-FM DA)																					Saccharomyces cerevisiae
6	10.1002/yea.3167.	https://pubmed.ncbi.nlm.nih.gov/27121326	Role of Aif1 in regulation of cell death under environmental stress in Candida albicans	2016	V		hydrogen peroxide		2 mM, 5 mM	no	38		chem	Oxidant	aif1 deletion (at lower conc of stressor, no or reverse effect at higher concs)	V	V		V (H2DCFDA)					-		10(0)	10		V	Annexin-FITC + PI, JC-1	20(1)	19	1.9	5 mM		CFU, PI				Candida albicans		v
578	10.1242/jcs.010926.	https://pubmed.ncbi.nlm.nih.gov/17726063	NO-mediated apoptosis in yeast	2007	V		hydrogen peroxide	0-1200 s	2, 4 mM	no	38		chem	Oxidant	N- nitro-L-arginine methyl ester (L-NAME) but doesn’t rescue from mammalian Bax expression, or acetic acid-induced apoptosis; Deletion of GAPDH isoform 2 and 3 ( tdh2 and tdh3) prevents H2O2-induced apoptosis	V			V (DHE, DHR 123 and assessment of NO levels)	V (N- nitro-L-arginine methyl ester (L-NAME)										TUNEL						CFU			table with Proteins of mitochondrial and total cellular extracts with detected expression changes upon H2O2 treatment	Saccharomyces cerevisiae		v
50	10.1101/gad.1247904.	https://pubmed.ncbi.nlm.nih.gov/15520274	Mitochondrial fission proteins regulate programmed cell death in yeast	2004	V		hydrogen peroxide	4 h	2.5 mM	no	38	Fis1 deletion	chem	Oxidant	knockouts of dnm1 (mitochondrial fission protein) and mdv1, Bcl-xL expressing	V	V	V (dnm1 knock-out - mitochondrial fragmentation, degradation by vacuoles)					V (Yca1 deletion; DEVD-CHO)							Annexin (no PI)	40 ann negative (90)	-				CFU	trypan blue, FUN-1		anti-death activity of yeast Fis1	Saccharomyces cerevisiae		v
143	10.1007/bf02931584.	https://pubmed.ncbi.nlm.nih.gov/17176760	The dose-dependent H2O2 stress response promotes increased survival for Schizosaccharomyces pombe cells expressing HIV-1 Vpr.	2006	V		hydrogen peroxide	growth for 16 h, pH 5.6	25 mmol/l	no	38	HIV-1 Vpr	chem	Oxidant																										Schizosaccharomyces pombe
671	10.4161/cc.4.6.1745.	https://pubmed.ncbi.nlm.nih.gov/15970663	H2B (Ser10) phosphorylation is induced during apoptosis and meiosis in S. cerevisiae.	2005	V		hydrogen peroxide		260–340 μM	no	38		chem	Oxidant		V														TUNEL										Saccharomyces cerevisiae
33	10.1016/s1097-2765(01)00365-3.	https://pubmed.ncbi.nlm.nih.gov/11684026	A plant defense response effector induces microbial apoptosis	2001	V		hydrogen peroxide		3 mM	no	38		chem	Oxidant	ras2 deletion															TUNEL						CFU				Saccharomyces cerevisiae		v
456	10.1111/1567-1364.12067	https://pubmed.ncbi.nlm.nih.gov/23875998/	p53 death signal is mainly mediated by Nuc1(EndoG) in the yeast Saccharomyces cerevisiae	2013	V		hydrogen peroxide	28°C, 4 h	3 mM	no	38	p53 expressing cells	chem	Oxidant		V			V (DHR 123)				V (Yca1 deletion) and mainly mediated through Nuc1p)							DAPI									Drop assay on plates	Saccharomyces cerevisiae
62	10.1242/jcs.00848.	https://pubmed.ncbi.nlm.nih.gov/14657274	The S. cerevisiae HtrA-like protein Nma111p is a nuclear serine protease that mediates yeast apoptosis	2004	V		hydrogen peroxide	3 h	3 mM	no	38	nma111 deletion, nma11 overexpression, wt	chem	Oxidant		V			V (DHR 123)				V (Yca1 deletant has less TUNEL signal and ROS)							TUNEL										Saccharomyces cerevisiae
51	10.1104/pp.103.038091.	https://pubmed.ncbi.nlm.nih.gov/15235116	Tomato phospholipid hydroperoxide glutathione peroxidase inhibits cell death induced by Bax and oxidative stresses in yeast and plants.	2004	V		hydrogen peroxide		3 mM or 9 mM, 6 h	no	38	Tomato Phospholipid Hydroperoxide Glutathione Peroxidase expression	chem	Oxidant																						CFU				Saccharomyces cerevisiae
26	10.1016/j.gene.2003.09.011.	https://pubmed.ncbi.nlm.nih.gov/14659883	Evolutionarily conserved cytoprotection provided by Bax Inhibitor-1 homologs from animals, plants, and yeast.	2003	V (6 hours h2o2)		hydrogen peroxide		3 mM, 6 h	no	38		chem	Oxidant	Bax Inhibitor-1 gomologs	V (it is well known)																				CFU				Saccharomyces cerevisiae		V
48	10.1093/femsyr/fov051.	https://pubmed.ncbi.nlm.nih.gov/26100262	CKA2 functions in H2O2-induced apoptosis and high-temperature stress tolerance by regulating NO accumulation in yeast	2015	V		hydrogen peroxide	30 m	4 mM	no	38		chem	Oxidant	cka2 deletion,				V (DAF-FM DA, NOS like activity, DHE)	V (cka2 deletion - strain has reduced NO accumulation, treatment with a NO donor, sodium nitroprusside makes this strain sensitive)																CFU				saccharomyces Saccharomyces cerevisiaeevisiae		v
17	10.1016/j.bbamcr.2010.11.021.	https://pubmed.ncbi.nlm.nih.gov/21145358	Evidence for a second messenger function of dUTP during Bax mediated apoptosis of yeast and mammalian cells	2011		V	hydrogen peroxide		4 mM, viability of C2C12 cell: 0.3 to 1.2 mM	no	38	mitochondrial variant of the human DUT gene (DUT-M)	chem	Oxidant																						CFU	trypan blue		chronological aging	Saccharomyces cerevisiae
374	10.1073/pnas.0707359105.	https://pubmed.ncbi.nlm.nih.gov/18216266/	The Rho5 GTPase is necessary for oxidant-induced cell death in budding yeast	2008	V		hydrogen peroxide	4 h	4.4 mM	no	38		chem	Oxidant		V			V (DHR 123)											DAPI, TUNEL										Saccharomyces cerevisiae		V
115	10.1091/mbc.e07-11-1113.	https://pubmed.ncbi.nlm.nih.gov/18321989	Cleavage of Mcd1 by caspase-like protease Esp1 promotes apoptosis in budding yeast	2008	V		hydrogen peroxide	1 h	5 mM	no	38	Mcd1-C40aa overexpression (the small fragment of C-terminal Mcd1)	chem	Oxidant	Mcd1 overexpression, dependent on Cyc1, independent of Nuc1	V			V (MitoTracker Red CMRos)				V (Z-VAD-fmk)	no quantitative data		no quantitative data			no	Annexin-FITC + PI, DAPI	no quantitative data ("20% of cells showed markers of apoptotic cell death")	-	#VALUE!			CFU				Saccharomyces cerevisiae		v
67	10.1371/journal.pone.0045109.	https://pubmed.ncbi.nlm.nih.gov/23028789/	Hsp90 is involved in apoptosis of Candida albicans by regulating the calcineurin-caspase apoptotic pathway	2012	V		hydrogen peroxide		5 mM	no	38		chem	Oxidant	calcineurin-pathway-defect strain less sensitive to peroxide	V	V		V (H2DCFDA), reduces		indirect (calcineurin-pathway is involved, calcineurin-pathway-defect strain less sensitive to peroxide)		V (Yca1 deletion; D2R) defective							RT-PCR, TUNEL						PI, CFU			investigated the role of Hsp90 in apoptosis of C. albicans	Candida albicans		v
35	10.1016/s1383-5718(01)00310-2.	https://pubmed.ncbi.nlm.nih.gov/11719103	Cell cycle and morphological alterations as indicative of apoptosis promoted by UV irradiation in S. cerevisiae	2002	V		hydrogen peroxide	180 min	5, 15, and 180 mM	no	38		chem	Oxidant		V		V (EM)												EM, subG1, TUNEL										Saccharomyces cerevisiae
37	10.1042/BST0391493.	https://pubmed.ncbi.nlm.nih.gov/21936840	Apoptosis-like programmed cell death in the grey mould fungus Botrytis cinerea: genes and their role in pathogenicity	2011	V		hydrogen peroxide		8 mM	no	38		chem	Oxidant		V														DAPI, Histone-GFP fading,										Botrytis cinerea
372	10.1073/pnas.0506405103.	https://pubmed.ncbi.nlm.nih.gov/16407097/	Ras pathway signaling accelerates programmed cell death in the pathogenic fungus Candida albicans	2006	V		hydrogen peroxide	210 m	apoptic - 5 mM, necrotic - 25 mM	no	38		chem	Oxidant		V	V													TUNEL						CFU, PI				Candida albicans		V
5	10.1002/pmic.201500546.	https://pubmed.ncbi.nlm.nih.gov/27193513		2016	V		hydrogen peroxide		CFDA,AM and PI: 1–20 mM; 20 mM for further experiments.	no	38		chem	Oxidant			? (no data about PI)																			CFDA + PI	5-CFDA		Cells were considered vital if they stained with CFDA,AM in the presence or absence of PI staining	saccharomyces Saccharomyces cerevisiaeevisiae		v
39	10.1073/pnas.2332326100.	https://pubmed.ncbi.nlm.nih.gov/14623979	Apoptosis induced by environmental stresses and amphotericin B in Candida albicans	2003	V		hydrogen peroxide	pH 3	CFU: 0–50 mM, Apoptotic Markers: 2.5 mM, TUNEL - 5 mM	no	38		chem	Oxidant		V	V		V (DHR 123)					-		10(0)	10			Annexin-FITC + PI, EM, TUNEL	35(1)	34	3.4	5 mM						Candida albicans		v
271	10.1016/j.freeradbiomed.2009.02.032.	https://pubmed.ncbi.nlm.nih.gov/19272445	Methyl beta-cyclodextrin reduces accumulation of reactive oxygen species and cell death in yeast	2009	V (3 h)		hydrogen peroxide	30°C, 3 h	up to 3 mM	no	38		chem	Oxidant	Methyl β-cyclodextrin				V (H2DCFDA)																	CFU				Saccharomyces cerevisiae		v
584	10.1371/journal.pone.0004376.	https://pubmed.ncbi.nlm.nih.gov/19194512	A newly identified essential complex, Dre2-Tah18, controls mitochondria integrity and cell death after oxidative stress in yeast.	2009	V (0-8 h)		hydrogen peroxide			no	38		chem	Oxidant	mutation in TAh18 or promoting Dre2-Tah18 interaction (by overexpressing Dre2)																					CFU, spot assay				Saccharomyces cerevisiae		v
567	10.1186/1471-2091-11-49.	https://pubmed.ncbi.nlm.nih.gov/21189144	Glyceraldehyde-3-phosphate dehydrogenase is largely unresponsive to low regulatory levels of hydrogen peroxide in Saccharomyces cerevisiae.	2010	V (1 h)		hydrogen peroxide			no	38		chem	Oxidant		V (was described previously)																				CFU	Glyceraldehyde-3-phosphate dehydrogenase activity			Saccharomyces cerevisiae		V
255	10.1016/j.femsyr.2005.07.008.	https://pubmed.ncbi.nlm.nih.gov/16183335	Increased nuclear envelope permeability and Pep4p-dependent degradation of nucleoporins during hydrogen peroxide-induced cell death.	2005	V		hydrogen peroxide			no	38		chem	Oxidant			V	no (delta Pep4 has no effect on survival)	V (H2DCFHDA)											no test for yeast (there are for HeLa)						CFU, PI	growth rate		permeability of yeast nuclear envelopes (NE) increased	Saccharomyces cerevisiae		v
407	10.1083/jcb.200811119.	https://pubmed.ncbi.nlm.nih.gov/19332891	The RNase Rny1p cleaves tRNAs and promotes cell death during oxidative stress in Saccharomyces cerevisiae.	2009	V (1 h)		hydrogen peroxide			no	38	RNY1 overexpression	chem	Oxidant																						CFU, spot assay	CMAC (vacuolar dye - vacuolar integrity)			Saccharomyces cerevisiae		v
396	10.1080/095530097142906.	https://pubmed.ncbi.nlm.nih.gov/9416797	Hydrogen peroxide protects yeast cells from inactivation by ionizing radiation: a radiobiological paradox.	1997	V		hydrogen peroxide (+ hocl + radiation)			no	38		chem, phys	Oxidant + radiation																						CFU				Saccharomyces cerevisiae
551	10.1128/mBio.01334-14.	https://pubmed.ncbi.nlm.nih.gov/25028425	Mechanisms underlying the exquisite sensitivity of Candida albicans to combinatorial cationic and oxidative stress that enhances the potent fungicidal activity of phagocytes	2014	V		hydrogen peroxide (+ nacl worsen the effect)	4 h	5 mM H2O2, or 1 M NaCl plus 5 mM H2O2	no	38		chem	Oxidant	Ectopic catalase expression - CAT1, CAP1 (Cap1 mediates the activation of catalase and other oxidative stress genes, leading to ROS detoxification, stress adaptation, and survival)		V		V (catalase activity, DHE)	V (beV e Ectopic catalase expression - CAT1, CAP1 - helps)																PI				Candida albicans, Candida glabrata, Saccharomyces cerevisiae, and Schizosaccharomyces pombe		v
116	10.1093/oxfordjournals.jbchem.a003153.	https://pubmed.ncbi.nlm.nih.gov/11983076	Phosphoinositide 3-OH kinase/protein kinase B inhibits apoptotic cell death induced by reactive oxygen species in Saccharomyces cerevisiae	2002	V (2 h)		hydrogen peroxide (+ ursolic acid - as antioxidant blocks apoptosis, and + wortmannin enhances it)	2 h	100 mM	no	38		chem	Oxidant		V			V (H2DCFDA) less ros for ursolic acid					-		no quantitative data				AO/EtBr, Annexin-FITC + PI, TUNEL	no quantitative data	-	#VALUE!						Ursolic acid blocks the production of intracellular radicals and apoptotic cell death elicited by H2O2 in S. cerevisiae.	Saccharomyces cerevisiae		V
71	10.1371/journal.ppat.1006405.	https://pubmed.ncbi.nlm.nih.gov/28542620	Elevated catalase expression in a fungal pathogen is a double-edged sword of iron	2017	V		hydrogen peroxide + nacl		5 mM H2O2 plus 1 M NaCl	no	38	CAT1 (deletion and downregulation)	chem + phys	Oxidant, osmotic	high basal catalase expression		V		V (DHE, catalase activity)	V (high basal catalase expression)																PI, CFU				candida albicans		v
71	10.1371/journal.ppat.1006405.	https://pubmed.ncbi.nlm.nih.gov/28542620	Elevated catalase expression in a fungal pathogen is a double-edged sword of iron	2017	V		hydrogen peroxide + nacl		6 mM H2O2 plus 1 M NaCl	no	38		chem + phys	Oxidant, osmotic			V		V (DHE, catalase activity)																	PI, CFU				candida albicans		v
195	10.1016/j.bbabio.2006.05.022.	https://pubmed.ncbi.nlm.nih.gov/16806052	MMI1 (YKL056c, TMA19), the yeast orthologue of the translationally controlled tumor protein (TCTP) has apoptotic functions and interacts with both microtubules and mitochondria.	2006	V		hydrogen peroxide 3 mm			no	38		chem	Oxidant	deletion MMI1	V (discribed previously)																				spot test				Saccharomyces cerevisiae		V
388	10.1074/jbc.M112.375360.	https://pubmed.ncbi.nlm.nih.gov/23105103	Involvement of GDH3-encoded NADP+-dependent glutamate dehydrogenase in yeast cell resistance to stress-induced apoptosis in stationary phase cells	2012	V		hydrogen peroxide in stationary phase and chronological aging	1 h	1 mM	no	38		chem	Oxidant		V	no							-		no quantitative data				Annexin-FITC + PI, DAPI, TUNEL,	no quantitative data	-	#VALUE!			PI				Saccharomyces cerevisiae		v
413	10.1091/mbc.e06-05-0475.	https://pubmed.ncbi.nlm.nih.gov/16899507	Characterization of DNA damage in yeast apoptosis induced by hydrogen peroxide, acetic acid, and hyperosmotic shock.	2006	V		hydrogen peroxide, acetic acid, glucose			no	38		chem	Oxidant (combination)		V	V (150 мМ H2O2 treatment)													Pulse phorese, TUNEL										Saccharomyces cerevisiae		v
319	10.1016/j.saa.2006.07.035.	https://pubmed.ncbi.nlm.nih.gov/16949859	Study the oxidative injury of yeast cells by NADH autofluorescence	2007	V		hydrogen peroxide, onoo-	12 h	apoptic - 6 mM, necrotic - 12 mM	no	38		chem	Oxidant		V	V							-		relative units				AO/EtBr, Annexin-FITC + PI	relative units	-	#VALUE!			PI				Saccharomyces cerevisiae		v
571	10.1186/1476-0711-9-7.	https://pubmed.ncbi.nlm.nih.gov/20128889/	In vitro antifungal activity of hydroxychavicol isolated from Piper betle L	2010	V		Hydroxychavicol	28°C for 7 days for dermatophytes , 35°C for 48 h for Candida species (72 h for°C. neoformans) and Aspergillus species, MFCs = MICs or 2 MICs	15.62 to 500 μg/ml for yeasts, 125 to 500 μg/ml for Aspergillus species, and 7.81 to 62.5 μg/ml for dermatophytes	no	89		Bio	Aqueous leaf extract of Piper betle L., (Piperaceae)			V										5% - 0 μg/ml, 43 - 500 μg/ml , 53 - 1000 μg/ml , 75 - 2000 μg/ml C.albicans ATCC 90028.					-				PI	XTT			124 strains of selected fungi		V
352	10.1038/srep37867.	https://pubmed.ncbi.nlm.nih.gov/27897199/	Hydroxychavicol: A phytochemical targeting cutaneous fungal infections	2016	V		hydroxychavicol	4 h	32 μg/ml	no	89		chem	drug			V									42(2)	2								units	CFU, PI	XTT			Candida parapsilosis		V
14	10.1007/s13197-018-3062-9.	https://pubmed.ncbi.nlm.nih.gov/29606760	Quercetin enhances stress resistance in Saccharomyces cerevisiae tel1 mutant cells to different stressors.	2018	V		hydroxyurea		100 or 200 mM (were pretreated with quercetin (200 lM) or DMSO for 1 h.)			tel1 deletion	chem	Oxidant	quercetin pretreatment				V (H2DCFDA)	V (beV e quercetin pretreatment helps)																CFU, PI				Schizosaccharomyces pombe		v
193	10.1016/j.abb.2003.12.012.	https://pubmed.ncbi.nlm.nih.gov/14871479	HOCl-mediated cell death and metabolic dysfunction in the yeast Saccharomyces cerevisiae	2004	V		hypochlorous acid		0-100 μM	no	39		chem	Oxidant			V																			CFU, K+ efflux	ATPase and GAPDH activity		Loss of function in membrane-localized proteins	Saccharomyces cerevisiae		v
670	10.4161/cc.24801.	https://pubmed.ncbi.nlm.nih.gov/23656787	The cell death protease Kex1p is essential for hypochlorite-induced apoptosis in yeast	2013	V		hypochlorous acid		260–340 μM	no	39		chem	Oxidant	Nuc1p, Ybh3p, Nma111p deletion	V (about 10% Ann+PI- cells, 30% TUNEL positive cells)	V	no (pep4 is not involved)	V (DHE)	V (ROS scavengers (glutathione and N-acetyl-cysteine) pretreatment - nearly 100% recovery for NAc and 85% for GSH)			no (Yca1 deletion)	-		53(12)	41		no	Annexin-FITC + PI, TUNEL	7(1) big amount of ann+PI+ though	-	#VALUE!			CFU, PI			hypochlorous acid induced apoptosis	Saccharomyces cerevisiae		v
105	10.1002/cyto.990140309.	https://pubmed.ncbi.nlm.nih.gov/8472605	Characterization of hypoxia-dependent peroxide production in cultures of Saccharomyces cerevisiae using flow cytometry: a model for ischemic tissue destruction.	1993	V		hypoxia	from hypoxia to aeration and back an forward	16 h period of hypoxia and then returned to normal aerated conditions.				bio	metabolic			V		V (H2DCFDA)																	CFU, PI				Saccharomyces cerevisiae		v
92	10.1177/1087057108320713	https://pubmed.ncbi.nlm.nih.gov/18626115/	A high-throughput screening assay for small molecules that disrupt yeast cell integrity	2008	V		IB-Meca		60 μg/ml , 4h				drug	chem			V											6*fold-increase of of free adenylate kinase								Adenylate kinase release				Saccharomyces cerevisiae		V
436	10.1099/0022-1317-49-9-831.	https://pubmed.ncbi.nlm.nih.gov/10966233/	Antifungal activity of ibuprofen alone and in combination with fluconazole against Candida species	2000	V		ibuprofen	35°C, 5 -30 m	5-25 mg/ml	no	40		Chem	Drug			V										30 min; 5 mg/ml - 98, 12.5 mg/ml - 95, 20 mg/ml - 38, 25 mg/ml - 0					-			30 min; 5 mg/ml - 95, 12.5 mg/ml - 80, 20 mg/ml - 40, 25 mg/ml - 0	CFU, PI, K+ efflux				Candida albicans and non-albicans strains	RPMI 1640 (Difco)	V
56	10.1128/AAC.02810-15.	https://pubmed.ncbi.nlm.nih.gov/27246782	Repurposing of Aspirin and Ibuprofen as Candidate Anti-Cryptococcus Drugs.	2016	V		ibuprofen		MIC - 0,01; 0,1; 1 mM, 35C, 48 h; 206 µg/ml - other experiment	no	40		chem	drug			V		V (H2DCFDA)																	PI, DAPI (as cell permeability detector)	growth rate		Membrane potential loss JC-1, Toxilight,	Cryptococcus neoformans		v
203	10.1016/j.bbagen.2013.07.016.	https://pubmed.ncbi.nlm.nih.gov/23876294/	Mechanism of action of novel synthetic dodecapeptides against Candida albicans.	2013	V (predetermined time points (4, 8, 12, 16, and 24 h)		ij2, ij3, ij4 peptides		A lot of data, depends on the strain			fluconazole sensitive and resistant clinical isolates	bio	peptides	ascorbic acid	no? authors say yes	V		V (H2DCFDA)	V (ascorbic acid)				-		100(9)	91			Annexin-FITC + PI, DAPI, Time kill assay	0(0)	1	0.010989	for IJ4 protein		CFU, PI				Candida albicans		V
92	10.1177/1087057108320713	https://pubmed.ncbi.nlm.nih.gov/18626115/	A high-throughput screening assay for small molecules that disrupt yeast cell integrity	2008	V		Ikarugamycin		60 μg/ml , 4h				drug	chem			V											15*fold-increase of of free adenylate kinase								Adenylate kinase release				Saccharomyces cerevisiae		V
538	10.1128/AEM.00748-13.	https://pubmed.ncbi.nlm.nih.gov/23563951	Imidazoacridinone derivatives as efficient sensitizers in photoantimicrobial chemotherapy.	2013			imidazoacridinone derivatives + blue light						bio																							CFU				Candida albicans
86	10.1016/S0171-2985(99)80052-7.	https://pubmed.ncbi.nlm.nih.gov/10532286/	Dissimilar attenuation of Candida albicans virulence properties by human immunodeficiency virus type 1 protease inhibitors	1999		V	Indinavir	30°C, 7 days	1-5 mg/ml				Bio	HIV-l protease inhibitors			V (unconvincing)									no quantitative data						-			0 mg/ml - 100%, 0.001 mg/ml - 90%, 0.01 mg/ml - 78%, 0.1 mg/ml - 77%, 1 mg/ml - 85%	CFU, PI				Candida albicans	SDA	V
580	10.1248/bpb.34.1602.	https://pubmed.ncbi.nlm.nih.gov/21963502/	Indole-3-carbinol generates reactive oxygen species and induces apoptosis.	2011	V (1 h)		indole-3-carbinol		70 μM, 2 h, 28 °C				chem	Indole-3-methanol	thiourea and trehalose	V	no		V (DHR 123)				V (FITC-VAD-fmk)	quantitative data not shown		no quantitative data				Annexin-FITC + PI, DiOC6,TUNEL	no quantitative data	-	#VALUE!							Candida albicans		V
627	10.2147/IJN.S207527.	https://pubmed.ncbi.nlm.nih.gov/31409990/	Antifungal effects of indolicidin-conjugated gold nanoparticles against fluconazole-resistant strains of Candida albicans isolated from patients with burn infection.	2019	V		indolicidin-conjugated gold nanoparticles		MIC = 12.5 µg/m, MFC = 12.5 µg/m			fluconazole-resistant	bio, phys	Peptide, nanoparticles																						MIC, CFU				Candida albicans	SDB
92	10.1177/1087057108320713	https://pubmed.ncbi.nlm.nih.gov/18626115/	A high-throughput screening assay for small molecules that disrupt yeast cell integrity	2008	V		indomethacin		60 μg/ml , 4h				drug	chem			V											7*fold-increase of of free adenylate kinase								Adenylate kinase release				Saccharomyces cerevisiae		V
37	10.1042/BST0391493.	https://pubmed.ncbi.nlm.nih.gov/21936840	Apoptosis-like programmed cell death in the grey mould fungus Botrytis cinerea: genes and their role in pathogenicity.	2011	V		infection of plant		-				bio			V														Histone-GFP fading										Botrytis cinerea
381	10.1074/jbc.M003634200.	https://pubmed.ncbi.nlm.nih.gov/10930406/	Identification of a novel inhibitor specific to the fungal chitin synthase. Inhibition of chitin synthase 1 arrests the cell growth, but inhibition of chitin synthase 1 and 2 is lethal in the pathogenic fungus Candida albicans.	2000	V		inhibitor that was highly specific to cachs1p. ro-09-3143					CaChs2 deletion, growth defects in WT																								CFU			Synergistic effect with Nikkomycin	Saccharomyces cerevisiae
585	10.1371/journal.pone.0006244.	https://pubmed.ncbi.nlm.nih.gov/19606215	Calnexin regulates apoptosis induced by inositol starvation in fission yeast	2009	V		inositol depletion		not applicable	no	41	strain expressing the lumenal_Cnx1p mutant which lacks the trasmembrane domain and the cytosolic tail of this ER protein	bio	metabolic	Ire1 deletion	V	V				indirect (calnexin involved)		V (FITC-VAD-fmk; Pca1 deletion)	18(8)	10	40(20)	20	0.5			-	-	#VALUE!	24 h, inositol starvation in cells expressing a lumenal calnexin version compared to cells without lumenal calnexin		Phloxine B, CFU				Schizosaccharomyces pombe		v
690		https://pubmed.ncbi.nlm.nih.gov/361706	Membrane damage associated with inositol-less death in Saccharomyces cerevisiae	1978	V		inositol depletion		not applicable	no	41		bio	metabolic			V																			CFU
689		https://pubmed.ncbi.nlm.nih.gov/323239	Growth and metabolism of inositol-starved Saccharomyces cerevisiae.	1977	V		inositol depletion			no	41	MC 13 inol-13 lys2 a	bio	metabolic	cycloheximide, depletion of other nutrients
323	10.1016/S0006-3495(77)85650-6.	https://pubmed.ncbi.nlm.nih.gov/191118	Inositol-less death in yeast results in a simultaneous increase in intracellular viscosity.	1977	V		inositol depletion			no	41	unknown inositol auxotroph	bio	metabolic		?	?																							Saccharomyces cerevisiae
549	10.1128/jb.174.12.4078-4085.1992.	https://pubmed.ncbi.nlm.nih.gov/1597422/	Mutant enrichment of Schizosaccharomyces pombe by inositol-less death.	1992	V		inositol depletion			no	41	inositol-requiring	bio	metabolic			V																			CFU				Schizosaccharomyces pombe
642	10.3389/fcimb.2019.00419.	https://pubmed.ncbi.nlm.nih.gov/31867293/	Antifungal activity, toxicity, and membranolytic action of a mastoparan analog peptide				INWLKIAKKVKGML-NH2						bio	peptide		? (unclear method)	V			no (H2DCFDA)											-	-	-	PI conc (1/2 MIC, MIC, 2x MIC) MIC=31.2 mcg/ml, 4 and 25 hours		PI			PI conc (1/2 MIC, MIC, 2x MIC) MIC=31.2 mcg/ml, 4 and 25 hours	Cryptococcus neoformans		V
69	10.1371/journal.pone.0184151.	https://pubmed.ncbi.nlm.nih.gov/28854230	Heterologous expression of anti-apoptotic human 14-3-3β/α enhances iron-mediated programmed cell death in yeast.	2017	V		iron(iii) chloride		0,4; 2; 6 mM			pro-survival human 14-3-3β/α expression	chem	metal	copper, but Ferritin enhances iron toxicity			no (ATG1 deletion)					no (Yca1 deletion)							EM, defective vacuolar function							growth rate			Saccharomyces cerevisiae		v
92	10.1177/1087057108320713	https://pubmed.ncbi.nlm.nih.gov/18626115/	A high-throughput screening assay for small molecules that disrupt yeast cell integrity	2008	V		Isoconazole		60 μg/ml , 4h				drug	chem			V											17*fold-increase of of free adenylate kinase								Adenylate kinase release				Saccharomyces cerevisiae		V
110	10.1002/jobm.201100272.	https://pubmed.ncbi.nlm.nih.gov/22143929	Proton pumping ATPase mediated fungicidal activity of two essential oil components.	2012	V		isoeugenol and o-methoxy cinnamaldehyde						chem	lipid			V																			spot test, H+ efflux (for H+ ATPase activity			Inhibition of H+-ATPase leads to intracellular acidification and cell death.	candida glabrata		v
109	10.1002/iub.1973.	https://pubmed.ncbi.nlm.nih.gov/30481395	Synergistic Antifungal Activity of Isoquercitrin: Apoptosis and Membrane Permeabilization Related to Reactive Oxygen Species in Candida albicans.	2019	V		isoquercitrin (+ ampotericin and fluconasole increase mortality)		ISO/AMB - 0.25 μg/mL, ISO/FLC - 0.38 μg/mL, ISO/5-FC - 0.75 μg/mL				bio	drug	NAC pretreatment	V	V		V (SOD activity, catalase activity, lipid peroxidation, MitoSOX Red, H2DCFDA)	V (NAC)			V (FITC-VAD-fmk)	relative units		15 (15)	1			DAPI	-	-	#VALUE!			PI				candida albicans		v
397	10.1080/10715762.2017.1407412.	https://pubmed.ncbi.nlm.nih.gov/29157011	Reactive oxygen species modulate itraconazole-induced apoptosis via mitochondrial disruption in Candida albicans.	2018	V		itraconazole		2 µg/ml, 2h, 28 °C				chem	drug (azole)	NAC	V (bad annex data, other methods seem ok)	no		V (H2DCFDA, lipid peroxidation)	V (NAC)	V (mitochondrial calcium level is increased - Rhod-2AM)		V (FITC-VAD-fmk)	no quantitative data (cant find the figures, no explanations in the text		no quantitative data (cant find the figures, no explanations in the text				Annexin-FITC + PI (BAD DATA), cytochrome c release, TUNEL, JC-1	no quantitative data (cant find the figures, no explanations in the text	-	#VALUE!			PI			Potassium leakage, GSH/GSSG ratio, low PI, high K+ leakage	Candida albicans		v
326	10.1016/s0092-8674(00)81659-1.	https://pubmed.ncbi.nlm.nih.gov/10555144	A molecular target for viral killer toxin: TOK1 potassium channels.	1999	V		k1 killer toxin (cells with virus secrete viral toxin and kill virus-free cells) directly or by co-cultivation						bio	protein	Genetic deletion of TOK1 (plasma mebrane potassium channel)																					CFU				Saccharomyces cerevisiae
92	10.1177/1087057108320713	https://pubmed.ncbi.nlm.nih.gov/18626115/	A high-throughput screening assay for small molecules that disrupt yeast cell integrity	2008	V		Ketoconazole		60 μg/ml , 4h	no	90		drug	chem			V											11*fold-increase of of free adenylate kinase								Adenylate kinase release				Saccharomyces cerevisiae		V
492	10.1111/j.1574-6968.1994.tb06641.x.	https://pubmed.ncbi.nlm.nih.gov/8138136	Studies on azole-induced cell death in Saccharomyces cerevisiae.	1994	V (0-72 h)		ketoconazole			no	90		chem	drug, azole																						CFU	sterol analysis			Saccharomyces cerevisiae
439	10.1099/00221287-142-9-2655.	https://pubmed.ncbi.nlm.nih.gov/8828235	Cell cycle studies on the mode of action of yeast K28 killer toxin.	1996	V		killer toxin						bio	peptide?
125	10.1002/yea.1069.	https://pubmed.ncbi.nlm.nih.gov/14755640/	Ion channel activity by Pichia membranifaciens killer toxin.	2004	V		killer toxin (pichia membranifaciens )	20°C, 3 d	1205 AU/ml				bio	peptide		V (unconvincing)	V													K+ efflux, Na+ influx, decrease in intracellular pH.						CFU, PI				Candida boidinii		V
144	10.1007/bf03402032	https://pubmed.ncbi.nlm.nih.gov/12520085	Involvement of [beta]-glucans in the wide-spectrum antimicrobial activity of Williopsis saturnus var. mrakii MUCL 41968 killer toxin.	2002	V		killer toxin of williopsis saturnus var. mrakii mucl 41968	26°C, 5 h, in 100 µl of 25 mM sodium acetate buffer (pH 4.6)	300 µg/ml				bio	glycoprotein	zymolyase treatment, castanospermine		V																			PI, CFU				Pichia anomala		v
503	10.1111/jam.13383.	https://pubmed.ncbi.nlm.nih.gov/27992098/	Candida pyralidae killer toxin disrupts the cell wall of Brettanomyces bruxellensis in red grape juice	2016			killer toxins CpKT1 from Candida pyralidae	co-inoculation with C. pyralidae, 25 min					bio	co-culture			V									no quantitative data									no quantitative data	PI, SEM, CFU				Brettanomyces bruxellensis		v
404	10.1083/jcb.200408071.	https://pubmed.ncbi.nlm.nih.gov/15668299	Viral killer toxins induce caspase-mediated apoptosis in yeast.	2005	V		killers:k1,k2, zygocin	20°С, 10 h	6 pm/l				bio	protein (viral)		V	V		V (DHR 123)	V (gsh1 deletion more sensitive)			V (Yca1 deletion)	-		10(?)	10			Annexin-FITC + PI, DAPI	20(?) unclear is it ann+PI-	-	#VALUE!						gsh1 deletion и Yca1 deletion affect apoptosis	Saccharomyces cerevisiae		v
442	10.1099/jmm.0.000652.	https://pubmed.ncbi.nlm.nih.gov/29214974	Insights into the candidacidal mechanism of Ctn[15-34] - a carboxyl-terminal, crotalicidin-derived peptide related to cathelicidins.	2018			kkrlkkifkkpmvigvtipf-amide						bio	peptide		? (unclear annexin data)	V																			PI, Annexin/7-AAD				Candida albicans		v
92	10.1177/1087057108320713	https://pubmed.ncbi.nlm.nih.gov/18626115/	A high-throughput screening assay for small molecules that disrupt yeast cell integrity	2008	V		L-744,832		60 μg/ml , 4h				drug	chem			V											24*fold-increase of of free adenylate kinase								Adenylate kinase release				Saccharomyces cerevisiae		V
130	10.1002/yea.1592.	https://pubmed.ncbi.nlm.nih.gov/18437704	Induction of apoptosis in yeast by L-amino acid oxidase from the Malayan pit viper Calloselasma rhodostoma.	2008	V		l-amino acid oxidase		1.2 µM, 4 h				bio	protein		V	no		V (DHR 123)					-		no quantitative data				Annexin-FITC + PI, TUNEL	no quantitative data	-	#VALUE!			PI				Saccharomyces cerevisiae		v
596	10.1371/journal.pone.0045006.	https://pubmed.ncbi.nlm.nih.gov/22984600/	L-carnosine affects the growth of Saccharomyces cerevisiae in a metabolism-dependent manner.	2012	V		l-carnosine						bio	Peptide		V	V																				Trypan blue			Saccharomyces cerevisiae, Pichia pastoris		v
47	10.1093/femsyr/fov032.	https://pubmed.ncbi.nlm.nih.gov/26032856	Inhibition of stress mediated cell death by human lactate dehydrogenase B in yeast.	2015	V		lactic acid		2.1%, 18–20 h, 30 C.						Human LDHB heterologous expression (slightly).																					spot test				Saccharomyces cerevisiae
698	10.1016/j.peptides.2003.12.006.	https://pubmed.ncbi.nlm.nih.gov/15062998/	Lactoferrampin: a novel antimicrobial peptide in the N1-domain of bovine lactoferrin	2004	V		Lactoferrampin						bio	peptide																												Add 17.02
653	10.3390/ijms20235838.	https://pubmed.ncbi.nlm.nih.gov/31757076/	Cytosolic Acidification Is the First Transduction Signal of Lactoferrin-induced Regulated Cell Death Pathway	2019	V		lactoferrin (human)		1.25 μM, 2.5 μM, or 5 μM	no	42		bio	protein (Iron-binding glycoprotein)	elevation of extracellular K+															K+-efflux, rapid drop in cytosolic pH,						plate test				Candida albicans		v
173	10.1007/s10495-015-1199-9.	https://pubmed.ncbi.nlm.nih.gov/26577769	Human lactoferrin triggers a mitochondrial- and caspase-dependent regulated cell death in Saccharomyces cerevisiae	2016	V		lactoferrin (human)	90 or 120 m	1.56 - 6.25 μM	no	42		bio	protein (Iron-binding glycoprotein)	ATP depletion (deoxyglucose) and cycloheximide;aif1 deletion (ok effect), cyc3 deletion (small effect); Rho0 (good eff); atp10 deletion(small effect); oligomycin (ok effect); Bcl-xL (weak effect)	V	no		V (DHE)	V (strong NAC effect)			V (Yca1 deletion; 2-rhodamine 110 substrate)	50(5)	45	15(1)	14	3.21429		DAPI, dAIF, dCyc3	-	-	#VALUE!			PI, CFU				Saccharomyces cerevisiae		v
81	10.1016/j.ijantimicag.2010.08.020.	https://pubmed.ncbi.nlm.nih.gov/21075607/	Fungicidal activity of human lactoferrin-derived peptides based on the antimicrobial αβ region	2010	V		lactoferrin (human)	2 h	20 mg/mL	no	42		bio	peptide			no									0 (0)	0								no quantitative data	CFU, PI, SEM				Candida albicans		v
251	10.1016/j.femsim.2004.04.005.	https://pubmed.ncbi.nlm.nih.gov/15364102/	Effects of human lactoferrin on the cytoplasmic membrane of Candida albicans cells related with its candidacidal activity	2004			lactoferrin (human)	2 h	5 μM	no	42		bio	protein			no									No signal									25	CFU, PI, calcein and K+ release				Candida albicans		v
521	10.1128/AAC.01597-07.	https://pubmed.ncbi.nlm.nih.gov/18710913/	Human lactoferrin induces apoptosis-like cell death in Candida albicans: critical role of K+-channel-mediated K+ efflux	2008	V (3 h)		lactoferrin (human)	37°C, 90 m	5 μM	no	42		bio	protein (Iron-binding glycoprotein)	preincubation with tetraethylammonium (ion channel blocking agent), partly with sordarin and erythromycin (protein synthesis inhibitors)	V	no		V (DHR 123)					-		5(5)	1			Annexin-FITC + PI, DAPI, Rho123, TUNEL	23(?) general?	-	#VALUE!			MIC, PI				Candida albicans	SDB	v
528	10.1128/AAC.03130-15.	https://pubmed.ncbi.nlm.nih.gov/27139463/	Antifungal Mechanism of Action of Lactoferrin: Identification of H+-ATPase (P3A-Type) as a New Apoptotic-Cell Membrane Receptor	2016	V (2 h)		lactoferrin (human)		Oxygen consumption - 25 µM, Far-Western blotting - 1 mg/ml	no	42		bio	protein (Iron-binding glycoprotein)	Oligomycin, a specific inhibitor of the mitochondrial F-type ATPase proton pump (mtATPase)	V	no							-		5(?)	5			Annexin-FITC + PI, TUNEL	21(?) unclear is it Ann+pi-	-	#VALUE!							Candida albicans, Candida glabrata, Saccharomyces cerevisiae	SDB	v
93	10.1186/1475-2859-8-55.	https://pubmed.ncbi.nlm.nih.gov/19860881/	Tetrapisispora phaffii killer toxin is a highly specific β-glucanase that disrupts the integrity of the yeast cell wall	2009			Laminarinase	24 h	25 μg/ml				bio	protein			V									64 (0)	64									PI, SEM				Saccharomyces cerevisiae		v
92	10.1177/1087057108320713	https://pubmed.ncbi.nlm.nih.gov/18626115/	A high-throughput screening assay for small molecules that disrupt yeast cell integrity	2008	V		Latrunculin A		60 μg/ml , 4h				drug	chem			V											9*fold-increase of of free adenylate kinase								Adenylate kinase release				Saccharomyces cerevisiae		V
311	10.1016/j.pdpdt.2016.06.006.	https://pubmed.ncbi.nlm.nih.gov/27353716	Spray layer-by-layer films for photodynamic inactivation.	2016	V		layers of acridine orange films + uv		0.5 J/cm^2				phys	radiation			V																							candida albicans
153	10.1007/s00253-010-3056-7.	https://pubmed.ncbi.nlm.nih.gov/21191789	Lead induces oxidative stress and phenotypic markers of apoptosis in Saccharomyces cerevisiae	2011	V		lead	25°C, up to 6 h	1 mmol/l				chem	metal	cycloheximide	V	no		V (H2DCFDA)	V (Ascorbic acid) - note - probably a mistake in the figure										CHX, DAPI						PI, DiBAC4(3) (no eff)				Saccharomyces cerevisiae		v
59	10.1139/w03-044.	https://pubmed.ncbi.nlm.nih.gov/12897827	Toxic effects caused by heavy metals in the yeast Saccharomyces cerevisiae: a comparative study.	2003	V (24 h)		lead (pb(no3)2)		200 µM	no			chem	metal	calcium (CaCl2)		V				V (calcium addition helps)															CFU, leakage of UV260-absorbing compounds				Saccharomyces cerevisiae		V
156	10.1007/s00253-014-5631-9	https://pubmed.ncbi.nlm.nih.gov/24652061/	Mitochondria are the main source and one of the targets of Pb (lead)-induced oxidative stress in the yeast Saccharomyces cerevisiae	2014	V		lead salt	3 h	1 mmol/l				chem	metal		V (fragmented nuclei)	no		V (H2DCFDA, DHE)	V (rho null strain exhibits lower ROS level and higher cell viability level)						no quantitative data				DAPI					10	CFU, PI				Saccharomyces cerevisiae	buffer pH 6.0 + glucose 2%	V
286	10.1016/j.jhazmat.2014.03.008.	https://pubmed.ncbi.nlm.nih.gov/24704549	Lead sulfide nanoparticles increase cell wall chitin content and induce apoptosis in Saccharomyces cerevisiae.	2014	V		lead sulfide nanoparticles	30°C, 24 h, pH 6, 180 rpm	0, 320, 640, 1280, 2560 and 5120 mg/l				chem	nanoparticles	ascorbic acid	V	V		V (H2DCFDA, SOD activity)	V (ascorbic acid helps, and authors say that mito potential loss is ROS dependent and also V e cytotoxicity)			V (high expression of Mca1)							DAPI, Rhodamine B						SEM	FDA		stimulation of chitin production	Saccharomyces cerevisiae		v
47	10.1093/femsyr/fov032.	https://pubmed.ncbi.nlm.nih.gov/26032856	Inhibition of stress mediated cell death by human lactate dehydrogenase B in yeast	2015	V		leu starvation		5 h in YNB Gal/Raf media (1:20 dilution), washed, resuspended in YNB Gal/Raf media lacking leucine.	no	43		bio	metabolic	Human LDHB heterologous expression (viabiity raises by 20% compared to WT).			V (atg1 mutant more sensitive, lactate dehydrogenase protected him as well - from 20% of viability to 40%)																			trypan blue			Saccharomyces cerevisiae		v
76	10.4161/auto.19314.	https://pubmed.ncbi.nlm.nih.gov/22361650	Autophagy proteins play cytoprotective and cytocidal roles in leucine starvation-induced cell death in Saccharomyces cerevisiae	2012	V		leu starvation		SD-L	no	43	autophagy mutants	bio	metabolic		V	V	V (atg mutants more sensitive)					V (Yca1 deletion)	-		9(16)	1			Annexin-FITC + PI	4(9)	1	1	for atg15 mutant						Saccharomyces cerevisiae		v
1	10.1155/S1064744900000168.	https://pubmed.ncbi.nlm.nih.gov/10968594/	Antifungal activity of local anesthetics against Candida species	2000	V		lidocaine	30 m, 30C in the dark.	10, 20, 30 mg/ml	no	44		chem	local anesthetics			V									30 m, 10- 20% mg/ml, 20 - 50% mg/ml, 30 - 80% mg/ml						-			30 m, 10- 2% mg/ml, 20 - 30% mg/ml, 30 - 70% mg/ml	CFU, FUN-1, K+ leakage, MIC, PI, TEM				Candida albicans		V
5	10.1002/pmic.201500546.	https://pubmed.ncbi.nlm.nih.gov/27193513	Revealing oxidative damage to enzymes of carbohydrate metabolism in yeast: An integration of 2D DIGE, quantitative proteomics, and bioinformatics.	2016	V		lidocaine		CFDA,AM and PI.: 5–30 mM, LC50 dose of 30 mM lidocaine was used for further experiments.	no	44		chem	drug			? (no data about PI)																			CFDA + PI	5-CFDA		Cells were considered vital if they stained with CFDA,AM in the presence or absence of PI staining	saccharomyces Saccharomyces cerevisiaeevisiae		v
490	10.1111/j.1567-1364.2011.00729.x.	https://pubmed.ncbi.nlm.nih.gov/21457450	Cell density-dependent linoleic acid toxicity to Saccharomyces cerevisiae.	2011	V		linoleic acid	0-4 h	0.01, 0.1 mM	no			bio	lipid		V	V		V (increased antioxidant enzyme activity, lipid peroxidation (TBA-RS))											AO/EtBr, DAPI						Phloxine B	MTT			Saccharomyces cerevisiae		v
92	10.1177/1087057108320713	https://pubmed.ncbi.nlm.nih.gov/18626115/	A high-throughput screening assay for small molecules that disrupt yeast cell integrity	2008	V		Linoleoylglycine		60 μg/ml , 4h				drug	chem			V											11*fold-increase of of free adenylate kinase								Adenylate kinase release				Saccharomyces cerevisiae		V
119	10.1371/journal.pone.0061645.	https://pubmed.ncbi.nlm.nih.gov/23658613	Impact of nutrient imbalance on wine alcoholic fermentations: nitrogen excess enhances yeast cell death in lipid-limited must.	2013		V	lipid limitation and nitrogen excess, different nitrogen sources		not applicable				bio	metabolic			V																			PI				Saccharomyces cerevisiae	lipid limitation and nitrogen excess, different nitrogen sourses
89	10.1093/jac/dkw251.	https://pubmed.ncbi.nlm.nih.gov/27378814/	Efficacy of anidulafungin in the treatment of experimental Candida parapsilosis catheter infection using an antifungal-lock technique	2016	V		liposomal amphotericin B	48 h	1024 mg/L				chem	drug			V									no quantitative data										MIC, PI	XTT, Syto 9			Candida parapsilosis		V
133	10.1006/abbi.1999.1158.	https://pubmed.ncbi.nlm.nih.gov/10222047	Mitochondrial superoxide decreases yeast survival in stationary phase.	1999	V		loss of mitochondrial function					SOD2 deletion	natural bio	mutation	Iron–Sulfur-Cluster-Reconstituting Agents, NAC	? - progressive mitochondrial damage leads to a complete inability to respire and make an energy - Cell death is not immediate or inevitable			V (Aconitase, Succinate dehydrogenase, NADH oxidase, Cytochrome c oxidase and ATPase activity)	V (Iron–Sulfur-Cluster-Reconstituting Agents, NAC)																CFU	Respiratory competence, growth rate		about genes	Saccharomyces cerevisiae	different media (for respiration and glycolysis) - more death for respiration media	V
135	10.1006/fgbi.1998.1093.	https://pubmed.ncbi.nlm.nih.gov/9974223	Lovastatin triggers an apoptosis-like cell death process in the fungus Mucor racemosus.	1998	V		lovastatin		5, 10, 50, and 250 µM, 0 h or 3–5 h	no	91		chem	drug (statin)	d-cAMP, wortmannin	V														gel electrophoresis, CHX (no effect), antimycin (no effect)							FUN-1			Mucor racemosus		V
92	10.1177/1087057108320713	https://pubmed.ncbi.nlm.nih.gov/18626115/	A high-throughput screening assay for small molecules that disrupt yeast cell integrity	2008	V		Lovastatin		60 μg/ml , 4h	no	91		drug	chem			V											9*fold-increase of of free adenylate kinase								Adenylate kinase release				Saccharomyces cerevisiae		V
92	10.1177/1087057108320713	https://pubmed.ncbi.nlm.nih.gov/18626115/	A high-throughput screening assay for small molecules that disrupt yeast cell integrity	2008	V		LY-294002		60 μg/ml , 4h				drug	chem			V											7*fold-increase of of free adenylate kinase								Adenylate kinase release				Saccharomyces cerevisiae		V
685		https://pubmed.ncbi.nlm.nih.gov/18092463	Damage to the cytoplasmic membrane and cell death caused by lycopene in Candida albicans.	2007	V		lycopene		not applicable				bio	lipid			V													subG1 (no)						CFU, DiBAC4(3), Trehalose/glucose leakage				Candida albicans		v
92	10.1177/1087057108320713	https://pubmed.ncbi.nlm.nih.gov/18626115/	A high-throughput screening assay for small molecules that disrupt yeast cell integrity	2008	V		Lynestrenol		60 μg/ml , 4h				drug	chem			V											6*fold-increase of of free adenylate kinase								Adenylate kinase release				Saccharomyces cerevisiae		V
322	10.1016/j.yexcr.2004.07.025.	https://pubmed.ncbi.nlm.nih.gov/15474999	Starvation for an essential amino acid induces apoptosis and oxidative stress in yeast.	2004	V		lysine deprivation (+1 test with histidine)		SClysine or SChistidine at a plating density of 10^8 cells/plate, 30 C for 6 days				bio	metabolic		V	V		V (DHR 123)	no (Rho0)										DAPI, TUNEL						Phloxine B				Saccharomyces cerevisiae		v
139	10.1007/bf00411239.	https://pubmed.ncbi.nlm.nih.gov/2937383	Effects of m-Cl-peroxy benzoic acid on glycolysis in Saccharomyces cerevisiae.	1985	V		m-cl-peroxy benzoic acid		0,2 - 1 mM, 0-120 m				chem	acid																						CFU			ATP content	Saccharomyces cerevisiae
114	10.1083/jcb.200503069.	https://pubmed.ncbi.nlm.nih.gov/16061692	Viruses activate a genetically conserved cell death pathway in a unicellular organism.	2005	V		m1 viral toxin (from carrier yeast)		M1 co-culture assays (killer/susceptible 2:1)				bio	peptide?	dnm1 deletion ; Tok1 deletion; DEVD-CHO, a cell-permeable peptide substrate/inhibitor	V	V						V (Yca1 deletion)													CFU	FUN-1, methylene blue		purified toxin causes Yca1 independent death	Saccharomyces cerevisiae	YPD	v
300	10.1016/j.mito.2018.07.003.	https://pubmed.ncbi.nlm.nih.gov/30026131	Chebulinic acid and Boeravinone B act as anti-aging and anti-apoptosis phyto-molecules during oxidative stress.	2019	V		malachite green	1, 2 h	1 μM				chem	Oxidant	Chebulinic acid and Boeravinone B - natural antioxidants	V	V		V (H2DCFDA)	V (Chebulinic acid and Boeravinone B - natural antioxidants - help)			V (DEVD-aminoluciferin substrate + luciferase)	9(4)		no quantitative data				Annexin-FITC + PI, DAPI	no quantitative data	-	#VALUE!			CFU	growth rate			Saccharomyces cerevisiae		v
132	10.1002/yea.320060209.	https://pubmed.ncbi.nlm.nih.gov/2183522	Substrate-accelerated death of Saccharomyces cerevisiae CBS 8066 under maltose stress.	1990	V		maltose pulses in a maltose limited culture						bio	metabolic (SICD)			V																			CFU, glucose and protein release				Saccharomyces cerevisiae, Candida utilis
524	10.1128/AAC.01975-19.	https://pubmed.ncbi.nlm.nih.gov/31685470/	Antifungal activity of mammalian serum amyloid A1 against Candida albicans	2020			Mammalian Serum Amyloid A1	Log phase, 5 h, treatment in lee's glucose medium for CFU, 1 h for PI	100 μg/ml for CFU, 200 μg/ml for PI				Bio	Amiloid	Treatment in PBS raises cell viability rate		V									20(2)	18								20	CFU, PI, TEM				Candida albicans		v
174	10.1007/s10495-016-1251-4.	https://pubmed.ncbi.nlm.nih.gov/27160815	The fungicide Mancozeb induces metacaspase-dependent apoptotic cell death in Saccharomyces cerevisiae BY4741.	2016	V		mancozeb (mz), a mixture of ethylene-bis-dithiocarbamate manganese and zinc salts		100 μM, 48 and 72 h incubation, 28 C, pH 7.4				chem	metal		V	no		V (DHE, H2DCFDA, DHR 123)				V (Yca1 deletion) very strong effect			5(1)	4			Annexin-PE + 7-AAD, DiOC6, PI negative death	54(4)	50	12.5			CFU, PI		Cell cycle unchanged	DiOC6 mitoch hyperpolarization, no SubG0!	Saccharomyces cerevisiae		v
44	10.1091/mbc.e07-05-0431.	https://pubmed.ncbi.nlm.nih.gov/17881727	Copper and manganese induce yeast apoptosis via different pathways	2007	V		manganese		0–12 mM	no	45		chem	metal	aif1, cyc1 cyc7 deletion; cpr3 deletion - no effect	V			no (DHR 123, DHE)	V (Rho0 and resp mutants resistant)			V (Yca1 deletion)							DAPI, TUNEL						CFU			high conc causes necrosis	Saccharomyces cerevisiae		v
45	10.1091/mbc.E12-04-0281.	https://pubmed.ncbi.nlm.nih.gov/22993213/	Mitochondrial release of the NADH dehydrogenase Ndi1 induces apoptosis in yeast	2012	V		manganese		5 mM, 8 mM	no	45	ndi1 overexpression	chem	metal		V	V		V (DHR 123)				no (FITC-VAD-fmk)													CFU				Saccharomyces cerevisiae	SD	v
92	10.1177/1087057108320713	https://pubmed.ncbi.nlm.nih.gov/18626115/	A high-throughput screening assay for small molecules that disrupt yeast cell integrity	2008	V		Manumycin A		60 μg/ml , 4h				drug	chem			V											8*fold-increase of of free adenylate kinase								Adenylate kinase release				Saccharomyces cerevisiae		V
600	10.1371/journal.pone.0069316.	https://pubmed.ncbi.nlm.nih.gov/23844258	Mechanisms of the antifungal action of marine metagenome-derived peptide, MMGP1, against Candida albicans.	2013	V		marine metagenome-derived peptide	37°С, 0, 2, 6, 12 and 24 h	0.036, 0.072, 0.144, 0.288 and 0.576 µM				bio	peptide	glutathione	? (authors dont say anything about apoptosis, but there are hullmarks)			V (H2DCFDA, lipid peroxidation, protein carbonilation)	V (glutathione)										Hoechst 33342, Rho123, TUNEL									5-ethynyluridine incorporation (transcription activity)	Candida albicans
92	10.1177/1087057108320713	https://pubmed.ncbi.nlm.nih.gov/18626115/	A high-throughput screening assay for small molecules that disrupt yeast cell integrity	2008	V		Mastoparan		60 μg/ml , 4h				drug	chem			V											61*fold-increase of of free adenylate kinase								Adenylate kinase release				Saccharomyces cerevisiae		V
14	10.1007/s13197-018-3062-9.	https://pubmed.ncbi.nlm.nih.gov/29606759	Quercetin enhances stress resistance in Saccharomyces cerevisiae tel1 mutant cells to different stressors.	2018	V		mbs		0.2 mM (were pretreated with quercetin (200 lM) or DMSO for 1 h.)			tel1 deletion	chem	Oxidant	quercetin pretreatment	V	V		V (H2DCFDA)	V (quercetin pretreatment helps)										V (AO/EtBr, DAPI)						CFU, PI	Chronological life span assay			Saccharomyces cerevisiae		v
91	10.1128/EC.00314-12.	https://pubmed.ncbi.nlm.nih.gov/23243064/	A repurposing approach identifies off-patent drugs with fungicidal cryptococcal activity, a common structural chemotype, and pharmacological properties relevant to …	2013	V		Meclozine	37°C, 4 h	100 μM; MFC = MIC =				chem	drug			V				(not a reported calmodulin modulator)						4*fold-increase of of free adenylate kinase									Adenylate kinase release, MFC,				Cryptococcus neoformans		V
92	10.1177/1087057108320713	https://pubmed.ncbi.nlm.nih.gov/18626115/	A high-throughput screening assay for small molecules that disrupt yeast cell integrity	2008	V		Mefloquine		60 μg/ml , 4h				drug	chem			V											5*fold-increase of of free adenylate kinase								Adenylate kinase release				Saccharomyces cerevisiae		V
213	10.1016/j.bbrc.2010.02.138.	https://pubmed.ncbi.nlm.nih.gov/20188067/	Melittin induces apoptotic features in Candida albicans	2010	V( 2 h 30 min)		melittin		2.5 μM	no	46		bio	peptide		V (early)	V		V (DHR 123)					-		40(?)	40			Annexin-FITC + PI, DAPI, TUNEL	12(?)	12	0.3			PI				Candida albicans		V
463	10.1111/1574-6968.12450.	https://pubmed.ncbi.nlm.nih.gov/24766524	Melittin triggers apoptosis in Candida albicans through the reactive oxygen species-mediated mitochondria/caspase-dependent pathway	2014			melittin	4 h, 28°C	2.5 μM	no	46		bio	peptide	thiourea (as a scavenger of ˙OH)	V	V (described previously)		V (HPF)		V (large mitochondrial and slight cytosolic calcium level increase - Rhod-2AM and Fura-2AM)		V ( FITC-VAD-FMK)	34(18)						JC-1, Ca2+ release									Ca2+ release from the endoplasmic reticulum and accumulation in mitochondria (Fura-2AM and Rhod-2AM)	Candida albicans		v
12	10.1007/s10495-016-1254-1.	https://pubmed.ncbi.nlm.nih.gov/27207682	Scolopendin 2 leads to cellular stress response in Candida albicans	2016	V		melittin		2.5 μM	no	46		bio	peptide		V	V		V (H2DCFDA, lipid peroxidation)		V (mitochondrial and cytosolic calcium level is increased - Rhod-2AM and Fura-2AM)		V (FITC-VAD-fmk)	52 (25)	27	15(1)	14	1.92857		Annexin-FITC + PI, DAPI, Fura-2AM, GSH level, JC-1, Rhod-2AM, TUNEL	37(3)	34	2.42857			CFU			Calcium accumulation in the cytosol and mitochondria	Candida albicans		v
414	10.1091/mbc.e06-11-1053.	https://pubmed.ncbi.nlm.nih.gov/17475770	Nitric oxide signaling is disrupted in the yeast model for Batten disease	2007	V		menadione	200 m	0.07, 0.08, 0.1, 0.12, 0.16 mM	no	47		chem	Oxidant	btn1 deletion, L-NAME	V	V	V (pep4 mutant is sensitive)	V (DAF-FM DA, MitoTracker Red CMXRos, DHR 123, SOD activity (different types of SOD), G6PDH)	V (L-NAME)			V (Yca1 deletion; D2R)	39(2)	37	100(30)	70	0.528571		DAPI, Rho123, TUNEL	-	-	#VALUE!	200-min treatment with 0.1 mM menadione		CFU, PI	growth rate		has increased resistance to menadione-generated oxidative stress, have big test set for death and nice mechanism scheme	Saccharomyces cerevisiae		v
54	10.1111/j.1474-9726.2006.00225.x.	https://pubmed.ncbi.nlm.nih.gov/16822282	Regulation of chronological aging in Schizosaccharomyces pombe by the protein kinases Pka1 and Sck2	2006			menadione	3 h,	0.75 M	no	47		chem	Oxidant	pka1 deletion																					spot test				Schizosaccharomyces pombe
197	10.1016/j.bbagen.2004.11.013.	https://pubmed.ncbi.nlm.nih.gov/15716132	Vitamin B6 compounds prevent the death of yeast cells due to menadione, a reactive oxygen generator	2005	V		menadione		1.0 mM	no	47		chem	Oxidant	vitamin B6, ascorbic acid				V (glutathione and lipid peroxidation measurements, H2DCFHDA)	V (vitamin B6, ascotbic acid)																spot test				Schizosaccharomyces pombe		v
166	10.1007/s00284-016-0987-y.	https://pubmed.ncbi.nlm.nih.gov/26781618/	Toxicity Induced by a Metal Mixture (Cd, Pb and Zn) in the Yeast Pichia kudriavzevii: The Role of Oxidative Stress	2016			Metal Mixture (Cd, Pb and Zn)	6 h	cadmium 5 mg/l; lead 10 mg/l; zinc 5 mg/l				chem	metal			V		V (H2DCFDA)	no (ascorbic acid doesn't help)						20(0)	20								58	CFU, PI			ROS present because of Pb	Pichia kudriavzevii		V
274	10.1016/j.funbio.2011.01.001.	https://pubmed.ncbi.nlm.nih.gov/21354537	Metergoline-induced cell death in Candida krusei.	2011	V		metergoline		16 μg/ml				chem	drug		V	V		V (H2DCFDA)	? (ascorbic acid reduces ROS, but no data on survival)				-		84(7)	77			Annexin-FITC + PI, JC-1, TUNEL	10(1)	9	0.116883	16 microg/ml		PI				Candida krusei		v
92	10.1177/1087057108320713	https://pubmed.ncbi.nlm.nih.gov/18626115/	A high-throughput screening assay for small molecules that disrupt yeast cell integrity	2008	V		Methiazole		60 μg/ml , 4h				drug	chem			V											6*fold-increase of of free adenylate kinase								Adenylate kinase release				Saccharomyces cerevisiae		V
91	10.1128/EC.00314-12.	https://pubmed.ncbi.nlm.nih.gov/23243064/	A repurposing approach identifies off-patent drugs with fungicidal cryptococcal activity, a common structural chemotype, and pharmacological properties relevant to …	2013	V		Methiothepin	37°C, 4 h	100 μM; MFC = MIC = 16 μM				chem	drug			V				(not a reported calmodulin modulator)						5*fold-increase of of free adenylate kinase									Adenylate kinase release, MFC,				Cryptococcus neoformans		V
92	10.1177/1087057108320713	https://pubmed.ncbi.nlm.nih.gov/18626115/	A high-throughput screening assay for small molecules that disrupt yeast cell integrity	2008	V		Methiothepin maleate		60 μg/ml , 4h				drug	chem			V											25*fold-increase of of free adenylate kinase								Adenylate kinase release				Saccharomyces cerevisiae		V
92	10.1177/1087057108320713	https://pubmed.ncbi.nlm.nih.gov/18626115/	A high-throughput screening assay for small molecules that disrupt yeast cell integrity	2008	V		Methyl benzethonium		60 μg/ml , 4h				drug	chem			V											49*fold-increase of of free adenylate kinase								Adenylate kinase release				Saccharomyces cerevisiae		V
269	10.1016/j.freeradbiomed.2008.07.018.	https://pubmed.ncbi.nlm.nih.gov/18708137/	DNA damage-induced reactive oxygen species (ROS) stress response in Saccharomyces cerevisiae.	2008	V		methyl methanesulfonate		30°C,30 m, 0–55 mM	no	49		chem	alkylating agent		V (unconvincing)			V (DHR 123, DHE, Amplex Red, HPF)											DAPI						CFU			is not directly related to cell death.	Saccharomyces cerevisiae		V
91	10.1128/EC.00314-12.	https://pubmed.ncbi.nlm.nih.gov/23243064/	A repurposing approach identifies off-patent drugs with fungicidal cryptococcal activity, a common structural chemotype, and pharmacological properties relevant to …	2013	V		Methylbenzethonium chloride	37°C, 4 h	100 μM; MFC = MIC =				chem	drug			V				(not a reported calmodulin modulator)						6*fold-increase of of free adenylate kinase									Adenylate kinase release, MFC,				Cryptococcus neoformans		V
53	10.1111/j.1365-2672.2007.03641.x.	https://pubmed.ncbi.nlm.nih.gov/18194258	Extracellular methylglyoxal toxicity in Saccharomyces cerevisiae: role of glucose and phosphate ions	2008	V		methylglyoxal	30°C, 10 m	2 mM	no	48	gre3 deletions	chem	glycation agent	gre3 overexpression	no (non-apoptotic cell death (conclusion based on 1 method))														gel electrophoresis						CFU, spot assay				Saccharomyces cerevisiae		v
252	10.1016/j.femsle.2004.11.046.	https://pubmed.ncbi.nlm.nih.gov/15668005	Diagnosis of cell death induced by methylglyoxal, a metabolite derived from glycolysis, in Saccharomyces cerevisiae	2005	V		methylglyoxal	6 h	temporarily inhibited the growth; 8 mM, died: 15 mM, 20 mM. Tunel, Annexin, PI, DCFH-DA – 5, 10, 15, 20 mM	no	48		chem	glycating agent		no	V		no (H2DCFDA)	non-V (deletions), but gsh1 deletion highly sensitive			no (Yca1 deletion)	-		50(?)	50			Annexin-FITC + PI, CHX	55(?) general	-	#VALUE!							Saccharomyces cerevisiae		v
53	10.1111/j.1365-2672.2007.03641.x.	https://pubmed.ncbi.nlm.nih.gov/18194258	Extracellular methylglyoxal toxicity in Saccharomyces cerevisiae: role of glucose and phosphate ions	2008	V		methylglyoxal + phosphate (the presence of phosphate enhanced this effect)	3o°C, 10 m + 0,1 mol/l of sodium phosphate buffer	2 mM	no	48		chem	glycation agent	d-glucose	no (non-apoptotic cell death (conclusion based on 1 method))														gel electrophoresis						CFU, spot assay				Saccharomyces cerevisiae	YNB without glucose	v
211	10.1016/j.bbrc.2008.08.159.	https://pubmed.ncbi.nlm.nih.gov/18789900	Expression of death receptor 4 induces caspase-independent cell death in MMS-treated yeast	2008	V		methylmethanesulfonate	12 h	0.01%	no	49	DR4 expression	chem	drug (DNA damage)		V (not very impressive annexin-PI staining data)	no		V (DHR 123)				no (Yca1 deletion)														Evans blue			Saccharomyces cerevisiae		v
364	10.1042/CBI20100409	https://pubmed.ncbi.nlm.nih.gov/20942804	Prooxidants prevent yeast cell death induced by genotoxic stress	2011	V		methylmethanesulfonate		5, 7, 14 mM	no	49		chem	drug (DNA damage)	h2o2, antimycin, dodecyl triphenylphosphonium, menadione				V (Amplex Red, HRP, H2DCFDA)	no (ROS improve survival, antioxidants reduce it)																				Saccharomyces cerevisiae
616	10.1534/genetics.118.301817.	https://pubmed.ncbi.nlm.nih.gov/30559326	Rpd3L Contributes to the DNA Damage Sensitivity of Saccharomyces cerevisiae Checkpoint Mutants.	2019			methylmethanesulfonate			no	49	absence of histone acetylation (rad53_x001f_ sml1_x001f_)	chem	drug (DNA damage)																						Phloxine B				Saccharomyces cerevisiae		v
92	10.1177/1087057108320713	https://pubmed.ncbi.nlm.nih.gov/18626115/	A high-throughput screening assay for small molecules that disrupt yeast cell integrity	2008	V		Meticrane		60 μg/ml , 4h				drug	chem			V											21*fold-increase of of free adenylate kinase								Adenylate kinase release				Saccharomyces cerevisiae		V
400	10.1080/21505594.2015.1027479.	https://pubmed.ncbi.nlm.nih.gov/26065323/	Micafungin triggers caspase-dependent apoptosis in Candida albicans and Candida parapsilosis biofilms, including caspofungin non-susceptible isolates.	2015	V		micafungin	37°C, 3 h	0,25 - 1 MIC (MIC = 1-8 μg/mL, depending on the strain)	no	50	including caspofungin non-susceptible isolates	chem	drug (echinocandin)		V			V (DHR 123)				V (FITC-VAD-fmk)	fluorescence intensity data						Rho123, TUNEL						DiBAC4(3), MIC				Candida albicans, Candida parapsilosis	YPD	V
526	10.1128/AAC.02161-17.	https://pubmed.ncbi.nlm.nih.gov/29483123/	Micafungin enhances the human macrophage response to Candida albicans through β-glucan exposure	2018			Micafungin			no	50		chem	drug
278	10.1016/j.ijantimicag.2018.08.009.	https://pubmed.ncbi.nlm.nih.gov/30144502/	Cutibacterium acnes protects Candida albicans from the effect of micafungin in biofilms	2018	V		Micafungin	24 h	0.75 mg/l - 12 mg/l	no	50		Chem	drug	Co-cultivation with cutibacterium acnes		V										Polymicrobial biofilms - 35-40%, Single-species biofilms - 70-95%					-				PI				C. albicans (ATCC® 28367™ and a CAI4 strain producing GFP) and C. acnes (ATCC® 6919)	Sabouraud Glucose with Chloramphenicol agar plates	V
40	10.1074/jbc.M113.508705.	https://pubmed.ncbi.nlm.nih.gov/24142703	Kch1 family proteins mediate essential responses to endoplasmic reticulum stresses in the yeasts Saccharomyces cerevisiae and Candida albicans	2013	V (7 h)		miconazole		0.25 μg/ml	no	51	cch1	chem	drug (azole)			V				indirect (high affinity calcium influx system is involved)															PI				Candida albicans		v
91	10.1128/EC.00314-12.	https://pubmed.ncbi.nlm.nih.gov/23243064/	A repurposing approach identifies off-patent drugs with fungicidal cryptococcal activity, a common structural chemotype, and pharmacological properties relevant to …	2013	V		Miconazole	37°C, 4 h	100 μM; MFC = MIC =	no	51		chem	drug			V				V (calmodulin modulator)						4*fold-increase of of free adenylate kinase									Adenylate kinase release, MFC,				Cryptococcus neoformans		V
428	10.1093/jac/dkq019.	https://pubmed.ncbi.nlm.nih.gov/20130024/	Fungicidal activity of miconazole against Candida spp. biofilms	2010	V		miconazole		5 mM	no	51		chem	drug (azole)	Ascorbic acid (reduced ROS, but didnt increase the number of CFU)	no	V		V (H2DCFDA)					-						Annexin-CY3	Strange way to measure apoptosis	-	#VALUE!			MIC				Candida albicans	Sabouraud dextrose	V
92	10.1177/1087057108320713	https://pubmed.ncbi.nlm.nih.gov/18626115/	A high-throughput screening assay for small molecules that disrupt yeast cell integrity	2008	V		Miconazole		60 μg/ml , 4h	no	51		drug	chem			V											9*fold-increase of of free adenylate kinase								Adenylate kinase release				Saccharomyces cerevisiae		V
20	10.1016/j.celrep.2012.12.021.	https://pubmed.ncbi.nlm.nih.gov/23416050/	Fungicidal drugs induce a common oxidative-damage cellular death pathway	2013	V		miconazole		Metabolic Changes, ROS Production 50 μg/ml, CFU: 50, 75, 100,150 μg/ml	no	51		chem	drug (azole)		V	V		V (HPF, MitoTracker Red)																	CFU				Candida albicans, Saccharomyces Saccharomyces cerevisiaeevisiae	SD	v
437	10.1099/00221287-119-1-245.	https://pubmed.ncbi.nlm.nih.gov/6997434/	Mode of action of miconazole on Candida albicans: effect on growth, viability and K+ release.	1980	V		miconazole			no	51		chem	drug (azole)			V																			CFU, K+ efflux				Candida albicans		v
265	10.1016/j.foodcont.2014.05.053	-	Effects of microwave irradiation dose and time on yeast ZSM-001 growth and cell membrane permeability	2014	V		microwave irradiation		from 0 to 200 s at a 10 s interval and at various doses (1.0, 1.2, 1.4, 1.6, 1.8, 2.0, 2.2 and 2.4 W/g)				phys	radiation							indirect (calcium leakage, measured by Fluo3-AM)									Fluo-3 AM, DNA and protein leakage, Electrolyte leakage, EM										Brettanomyces custersii	Potato liquid medium	V
511	10.1128/AAC.00312-18.	https://pubmed.ncbi.nlm.nih.gov/29844051/	Miltefosine Has a Postantifungal Effect and Induces Apoptosis in Cryptococcus Yeasts	2018	V		miltefosine	35°C, 4 h	0.5-2 μg/mL (MIC) - 16 μg/mL (8 MIC)	no	52		chem	drug		V			V (H2DCFDA)											Comet assay, Rho123						CFU, DNA and proteins extravasation				Cryptococcus neoformans and Candida gattii		V
509	10.1124/mol.111.072322.	https://pubmed.ncbi.nlm.nih.gov/21610197	Miltefosine induces apoptosis-like cell death in yeast via Cox9p in cytochrome c oxidase	2011	V		miltefosine	30°C, 0-60 m	1 μg/ml	no	52		chem	drug	COX9 overexpression	V (~60% of PI negative cells)	V						V (FITC-VAD-fmk)	12(?) "Activation of caspase was observed in miltefosinetreated whole cells"	12	19(0?)	19	0.631579		TUNEL	-	-	#VALUE!	2 microg/ml		CFU, PI				Saccharomyces cerevisiae		v
259	10.1016/j.fgb.2014.04.003.	https://pubmed.ncbi.nlm.nih.gov/24731805	Functional disruption of yeast metacaspase, Mca1, leads to miltefosine resistance and inability to mediate miltefosine-induced apoptotic effects	2014	V		miltefosine		10 μM	no	52		chem	drug		V (was described previously)			V (DHR 123; H2DCFDA)	no (ROS level grows up in WT as well as in resistant mutant MCA1)			V (Mca1 deletion; FAM-VAD-FMK)	no quantitative data												spot test				Saccharomyces cerevisiae		v
635	10.3109/13880209.2014.989623.	https://pubmed.ncbi.nlm.nih.gov/25853964	Synergistic anti-candidal activity and mode of action of Mentha piperita essential oil and its major components.	2015	V		mint essential oil		225, 248, 500, and 4200 mg/ml				bio	oil			V																			membrane permeability (total ergosterol content and scanning microscopy)	decrease in PM-ATPase activity			Сandida species		v
361	10.1042/BSR20090119.	https://pubmed.ncbi.nlm.nih.gov/19951261	Effect of mitoxantrone on proliferation dynamics and cell-cycle progression.	2010	V		mitoxantrone	30°C, 2 h	0-12 μg/ml	no	53		chem	drug (DNA damage)		maybe (because of DNA condensation marker)	V (in dose dependent manner)													DNA condensation (confocal microscopy)						CFU, PI				Saccharomyces cerevisiae		v
672	10.4161/cc.8.4.7794.	https://pubmed.ncbi.nlm.nih.gov/19182525	Phylogenetic conservation of the preapoptotic calreticulin exposure pathway from yeast to mammals.	2009	V		mitoxantrone		10 μM	no	53		chem	drug (DNA damage)	cne1 deletion (but deletion of CNE1 did not influence cell death induced by H2O2), YET3 dependent	V (was described previously)							no (Yca1 deletion independent)													CFU				Saccharomyces cerevisiae		v
347	10.1038/nchembio.2534.	https://pubmed.ncbi.nlm.nih.gov/29227471	Inhibiting mitochondrial phosphate transport as an unexploited antifungal strategy.	2018	V		ml316, a thiohydantoin						chem	mitoch phosphate transport inhibitor																						CFU	growth rate			Saccharomyces cerevisiae, Candida albicans	For Cer - effects are carbon source (respiration)-specific
92	10.1177/1087057108320713	https://pubmed.ncbi.nlm.nih.gov/18626115/	A high-throughput screening assay for small molecules that disrupt yeast cell integrity	2008	V		ML7		60 μg/ml , 4h				drug	chem			V											44*fold-increase of of free adenylate kinase								Adenylate kinase release				Saccharomyces cerevisiae		V
92	10.1177/1087057108320713	https://pubmed.ncbi.nlm.nih.gov/18626115/	A high-throughput screening assay for small molecules that disrupt yeast cell integrity	2008	V		ML9		60 μg/ml , 4h				drug	chem			V											33*fold-increase of of free adenylate kinase								Adenylate kinase release				Saccharomyces cerevisiae		V
548	10.1128/iai.70.11.6319-6329.2002.	https://pubmed.ncbi.nlm.nih.gov/12379711/	Candida albicans killing by RAW 264.7 mouse macrophage cells: effects of Candida genotype, infection ratios, and gamma interferon treatment	2002			mouse macrophage cell line RAW 264.7	48 h					bio	cell-to-cell interaction	hypha-defective cla4 mutant line was considerably more resistant; cdc35 has higher death rate																					CFU				Candida albicans
668	10.4161/cc.10.22.18212.	https://pubmed.ncbi.nlm.nih.gov/22071627	Ceramide triggers metacaspase-independent mitochondrial cell death in yeast.	2011	V		n-acetyl-d-sphingosine		20 μM				bio	lipid		?	V		V (DHE)	Rho0 resistant			no (Yca1 deletion)	-		39(8)	31			Annexin-FITC + PI	12(12) big amount of ann+PI+ though	-	#VALUE!									v
92	10.1177/1087057108320713	https://pubmed.ncbi.nlm.nih.gov/18626115/	A high-throughput screening assay for small molecules that disrupt yeast cell integrity	2008	V		N-arachidonlyl-glycine		60 μg/ml , 4h				drug	chem			V											8*fold-increase of of free adenylate kinase								Adenylate kinase release				Saccharomyces cerevisiae		V
515	10.1128/AAC.00957-15.	https://pubmed.ncbi.nlm.nih.gov/26239996/	N-Chlorotaurine exhibits fungicidal activity against therapy-refractory Scedosporium species and Lomentospora prolificans	2015	V		N-Chlorotaurine	3 h, pH 7.1	15 mM				chem	oxidant	The addition of ammonium chloride to NCT markedly increased this activity		V									37(2)	35								units	CFU, PI				Lomentospora prolificans		V
530	10.1128/aac.31.4.512.	https://pubmed.ncbi.nlm.nih.gov/3300529	Killing of Saccharomyces cerevisiae by the lysosomotropic detergent N-dodecylimidazole.	1987	V		n-dodecylimidazole						chem	detergent	Ammonium sulfate and imidazole protected against killing if added before, but not after		V	V (vacuolar disruption - lucifer yellow, fluorescein isothiocyanate-dextran)																		cell leakage			Cells are more sensitive in logarithmic stage of growth and to high (8.0) pH	Saccharomyces cerevisiae
615	10.1534/genetics.108.089979.	https://pubmed.ncbi.nlm.nih.gov/18579505	Interplay of DNA repair pathways controls methylation damage toxicity in Saccharomyces cerevisiae.	2008	V (2 h)		n-methyl-n9-nitro-n-nitrosoguanidine					(screening) mgt1 msh2 rad52 and some in background	chem	methylating agent																										Saccharomyces cerevisiae
92	10.1177/1087057108320713	https://pubmed.ncbi.nlm.nih.gov/18626115/	A high-throughput screening assay for small molecules that disrupt yeast cell integrity	2008	V		N-phenyl-anthranilate		60 μg/ml , 4h				drug	chem			V											5*fold-increase of of free adenylate kinase								Adenylate kinase release				Saccharomyces cerevisiae		V
525	10.1128/AAC.02087-13.	https://pubmed.ncbi.nlm.nih.gov/24566173/	Agp2p, the plasma membrane transregulator of polyamine uptake, regulates the antifungal activities of the plant defensin NaD1 and other cationic peptides.	2014	V		NaD1		4 μM				bio	Peptide	agp2 gene deletion																					CFU, Sytox green, BODIPY FL EDA				Saccharomyces cerevisiae		v
605	10.1371/journal.pone.0113788.	https://pubmed.ncbi.nlm.nih.gov/25423296	Nitric oxide-mediated antioxidative mechanism in yeast through the activation of the transcription factor Mac1.	2014	V		name (ng-nitro-l-arginine methyl ester) + 39 c		100 mM			mac1 deletion	chem						V (DAF-FM DA, SOD activity)																	CFU			NO-dependent antioxidative system in yeast	saccharomyces Saccharomyces cerevisiaeevisiae		v
703	10.1098/rsif.2014.0999.	https://pubmed.ncbi.nlm.nih.gov/25551144/	Adhesion-dependent rupturing of Saccharomyces cerevisiae on biological antimicrobial nanostructured surfaces	2015	V		nanostructured surfaces (NSS)																																			Add 17.02
287	10.1016/j.jhazmat.2016.07.049.	https://pubmed.ncbi.nlm.nih.gov/27475463	Toxicological effects of multi-walled carbon nanotubes on Saccharomyces cerevisiae: The uptake kinetics and mechanisms and the toxic responses.	2016	V		nanotubes		600 mg/l				phys	nanoparticles	Nma111 deletion, Nuc1 deletion	V	V		no (H2DCFDA) weak				V (Yca1 deletion)	-		16(5)	11			Annexin-FITC + PI	7(2)	5	0.454545	600 mg/l			Trypan blue			Saccharomyces cerevisiae		v
393	10.1074/jbc.M707821200.	https://pubmed.ncbi.nlm.nih.gov/18165687	Natamycin blocks fungal growth by binding specifically to ergosterol without permeabilizing the membrane.	2008			natamycin						chem	drug, polyene	erg2erg6 deletion		no																				CFDA-SE, growth rate			Saccharomyces cerevisiae
237	10.1016/j.ejmech.2018.12.044.	https://pubmed.ncbi.nlm.nih.gov/30594027	Synthesis of tetrazole derivatives bearing pyrrolidine scaffold and evaluation of their antifungal activity against Candida albicans.	2019	V		new tetrazole derivatives bearing pyrrolidine moiety		46.05 µM resulted in the accidental death (necrosis)				chem	drug (azole)		no	V		V (H2DCFDA) low					-		95(0)	95			Annexin-FITC + PI	0(0)	1	0.0105263			PI, CFU				Candida albicans		v
59	10.1139/w03-044.	https://pubmed.ncbi.nlm.nih.gov/12897827	Toxic effects caused by heavy metals in the yeast Saccharomyces cerevisiae: a comparative study.	2003	V (24 h)		nickel (nicl2)		was not toxic up to a 200 µM concentration over a period of 48 h				chem	metal	calcium (CaCl2)		V				V (calcium addition helps)															CFU, leakage of UV260-absorbing compounds				Saccharomyces cerevisiae		V
161	10.1007/s00253-018-8802-2.	https://pubmed.ncbi.nlm.nih.gov/29423633	Nickel oxide (NiO) nanoparticles disturb physiology and induce cell death in the yeast Saccharomyces cerevisiae	2018	V		nickel oxide (nio) nanoparticles	6 h	100 mg/L	no	54		chem	nanoparticles	Isogenic mutants (cwp1 deletion and cwp2 deletion) with increased cell wall porosity did not display enhanced susceptibility				V (H2DCFDA)																	CFU	FUN-1			Saccharomyces cerevisiae		v
336	10.1021/acs.chemrestox.8b00265.	https://pubmed.ncbi.nlm.nih.gov/30656935	Nickel Oxide Nanoparticles Trigger Caspase- and Mitochondria-Dependent Apoptosis in the Yeast Saccharomyces cerevisiae	2019	V		nickel oxide (nio) nanoparticles	30°C, 150 rpm for ≤48 h.	100 mg/L	no	54		chem	nanoparticles		V	no						V (Yca1 deletion)	-		no quantitative data			V	Annexin-FITC + PI, DAPI	30(1)	29	#DIV/0!	24 h		CFU, PI, DiBAC4(3)				Saccharomyces cerevisiae		v
70	10.1371/journal.pone.0184838.	https://pubmed.ncbi.nlm.nih.gov/28922393	A set of nutrient limitations trigger yeast cell death in a nitrogen-dependent manner during wine alcoholic fermentation.	2017	V (long time)		nicotinic acid starvation		0,08 mg/l				bio	metabolic	low nitrogen,	? (subG1)	V													subG1 (not enough controls)						PI				Saccharomyces cerevisiae		v
15	10.1016/j.bbabio.2006.07.005.	https://pubmed.ncbi.nlm.nih.gov/16962064	Ysp2 mediates death of yeast induced by amiodarone or intracellular acidification.	2006	V		nigericin		13 μM				chem	ionophore					V (H2DCFDA)	V (alpha tocopherol)																CFU				Saccharomyces cerevisiae		v
345	10.1038/ja.2007.4.	https://pubmed.ncbi.nlm.nih.gov/17390586	Synergistic fungicidal activities of amphotericin B and N-methyl-N"-dodecylguanidine: a constituent of polyol macrolide antibiotic niphimycin.	2007	V		niphimycin + amphotericin b	30°C, 30 m	4 μM NM + 10 μM AmB				chem	antibiotic			V		V (H2DCFDA)																	CFU, TEM			severe vacuolar protein sorting and vacuolar morphological defects	Saccharomyces cerevisiae		v
527	10.1128/AAC.02659-15.	https://pubmed.ncbi.nlm.nih.gov/26810653/	Sustained Nitric Oxide-Releasing Nanoparticles Induce Cell Death in Candida albicans Yeast and Hyphal Cells, Preventing Biofilm Formation In Vitro and in a Rodent Central Venous Catheter Model.	2016	V		nitric oxide releasing nanoparticles		0.08 to 5 mg/mL				phys	nanoparticles		V	V							-		48(0)	48			Annexin-FITC + PI	50(0)	50	1.04167			CFU, Susceptibilities of fungal biofilms, XTT				Candida albicans		v
76	10.4161/auto.19314.	https://pubmed.ncbi.nlm.nih.gov/22361650	Autophagy proteins play cytoprotective and cytocidal roles in leucine starvation-induced cell death in Saccharomyces cerevisiae	2012	V		nitrogen starvation	0-12 d	0-12 d	no	55	atg8 deletion	bio	metabolic		no	V	V (atg mutants more sensitive)					no (Yca1 deletion)	-		12(1)	3			Annexin-FITC + PI	1(1)	1	0.333333							Saccharomyces cerevisiae		v
465	10.1111/gtc.12062.	https://pubmed.ncbi.nlm.nih.gov/23692275/	Unperverted synthesis of complex sphingolipids is essential for cell survival under nitrogen starvation	2013	V		nitrogen starvation	4, 24 h	4, 24 h	no	55	csg1 deletion csh1 deletion	bio	metabolic	carbon starvation, NaN3, calcium chelation		V	no (atg14 deletion)			V (low calcium outside reduces death - removing calcium by treating the cells with a calcium chelator or by changing the medium to a calcium-free medium help)	V (low calcium reduces death)														Phloxine B			Calcium is important	Saccharomyces cerevisiae		v
76	10.4161/auto.19314.	https://pubmed.ncbi.nlm.nih.gov/22361650	Autophagy proteins play cytoprotective and cytocidal roles in leucine starvation-induced cell death in Saccharomyces cerevisiae	2012	V		nitrogen starvation		SD-N	no	55	atg15 deletion	bio	metabolic		V	V	V (atg mutants more sensitive)					no (Yca1 deletion)	-		4(1)	3			Annexin-FITC + PI	6(1)	5	1.66667							Saccharomyces cerevisiae		v
494	10.1111/j.1574-6968.2009.01869.x.	https://pubmed.ncbi.nlm.nih.gov/20030721/	Skn1 and Ipt1 negatively regulate autophagy in Saccharomyces cerevisiae	2010	V		nitrogen starvation	4 h	shifted to SD-N medium	no	55	ipt1 deletion, skn1 deletion	bio	metabolic		V	V	V (Pho8Delta60 assay: increased autophagy in mutants)						-		10(4)	6			Annexin-FITC + PI, alkaline phosphatase activity of Pho8D60, TUNEL,	10(8)	2	0.333333	For ipt1 deletion						Saccharomyces cerevisiae		v
246	10.1016/j.febslet.2010.04.029.	https://pubmed.ncbi.nlm.nih.gov/20399776	Nocodazole induces mitotic cell death with apoptotic-like features in Saccharomyces cerevisiae.	2010	V		nocodazole	0-10 h	15 μg/mL	no	56		chem	drug (microtubule blocker)	cycloheximide; qcr7 deletion, cox12 deletion	V	V	no (GFP-Atg8)	V (H2DCFDA)	V (Rho- and mitoch mutants die less)			no (Yca1 deletion; D2R)			no quantitative data				Annexin-FITC + PI, CHX, DAPI, TUNEL,	no quantitative data	-				CFU	Methylene blue	cells die while staying in mitosis	sorbitol had no effect	Saccharomyces cerevisiae		v
92	10.1177/1087057108320713	https://pubmed.ncbi.nlm.nih.gov/18626115/	A high-throughput screening assay for small molecules that disrupt yeast cell integrity	2008	V		Nocodazole		60 μg/ml , 4h	no	56		drug	chem			V											14*fold-increase of of free adenylate kinase								Adenylate kinase release				Saccharomyces cerevisiae		V
91	10.1128/EC.00314-12.	https://pubmed.ncbi.nlm.nih.gov/23243064/	A repurposing approach identifies off-patent drugs with fungicidal cryptococcal activity, a common structural chemotype, and pharmacological properties relevant to …	2013	V		Norcyclobenzaprine	37°C, 4 h	100 μM; MFC = MIC =				chem	drug			V				(not a reported calmodulin modulator)						4*fold-increase of of free adenylate kinase									Adenylate kinase release, MFC,				Cryptococcus neoformans		V
92	10.1177/1087057108320713	https://pubmed.ncbi.nlm.nih.gov/18626115/	A high-throughput screening assay for small molecules that disrupt yeast cell integrity	2008	V		NPPB		60 μg/ml , 4h				drug	chem			V											8*fold-increase of of free adenylate kinase								Adenylate kinase release				Saccharomyces cerevisiae		V
92	10.1177/1087057108320713	https://pubmed.ncbi.nlm.nih.gov/18626115/	A high-throughput screening assay for small molecules that disrupt yeast cell integrity	2008	V		NS-1619		60 μg/ml , 4h				drug	chem			V											20*fold-increase of of free adenylate kinase								Adenylate kinase release				Saccharomyces cerevisiae		V
84	10.1016/j.nano.2016.07.006.	https://pubmed.ncbi.nlm.nih.gov/27464757/	Magnetic nanoparticles as a drug delivery system that enhance fungicidal activity of polyene antibiotics	2016			nystatin attached to the surface of magnetic nanoparticles	48 h, biofilm	100 μg/ml				chem	drug + nanoparticles			V									no quantitative data									10	CFU, MIC, PI, Rhodamine 6Grelease				Candida albicans		v
341	10.1021/np300678e.	https://pubmed.ncbi.nlm.nih.gov/23672235	The antifungal occidiofungin triggers an apoptotic mechanism of cell death in yeast.	2013	V (inhibtory concentrations)	V (subinhibitory concentrations)	occidiofungin		1 μg/mL, 2 μg/mL, 4 μg/mL, and 8 μg/mL, 48 h				bio	peptide	rny1 deletion, apg7 deletion (maybe)	V	no	no (numerous atg mutants were as wt, but there were strange vesicles on TEM)	V (DHR 123)	V (anaerobic growth and Rho0 increase MIC)			? (Mic was double for yca1 deletant, but on spot test there was no difference)			no quantitative data				Annexin-FITC + PI, EM, TUNEL	no quantitative data	-				CFU	FUN-1		increased chitin levels in buds at subinhibitory conc	Saccharomyces cerevisiae		v
318	10.1016/j.resmic.2014.05.031.	https://pubmed.ncbi.nlm.nih.gov/24858938/	Ocimum sanctum (L.) essential oil and its lead molecules induce apoptosis in Candida albicans.	2014	V (1 h)		ocimum sanctum essential oil		MIC/4, MIC/2, MIC, 4MIC				bio	Oil		V (at low concentrations)	V (at high concentarions)							-		2(0)	2			Annexin-FITC + PI, EM, TUNEL	12(2)	10	5	mic/4						Candida albicans		V
241	10.1016/j.fct.2017.05.045.	https://pubmed.ncbi.nlm.nih.gov/28552788	Solasodine-3-O-β-d-glucopyranoside kills Candida albicans by disrupting the intracellular vacuole.	2017	V (4 h)		olasodine-3-o-b-d-glucopyranoside + different carbon sources (rhamnose and mannitol are much worse)						bio				? (vacuole rupture (FM4-64, CMAC, PI))		V (H2DCFHDA)																	CFU	XTT		vacuolar acidity (more alkaline upon treatment with SG, as assessed by quinacrine staining)	Candida albicans		V
383	10.1074/jbc.M109.050443.	https://pubmed.ncbi.nlm.nih.gov/19690167	Sterol and diacylglycerol acyltransferase deficiency triggers fatty acid-mediated cell death	2009	V		oleate and other unsaturated fatty acid	30°C, 1 h	0.5 mM	no		are1 deletion, are2 deletion, dga1 deletion, lro1 deletion ( or incomplete combinations of these)	bio	lipid		V (only annexin)	V		V (DHR 123)					-		no quantitative data				Annexin-FITC + PI	no quantitative data	-	#VALUE!			CFU, PI	FUN-1			Saccharomyces cerevisiae		v
296	10.1016/j.micres.2017.11.001.	https://pubmed.ncbi.nlm.nih.gov/29458843/	A critical role for very long-chain fatty acid elongases in oleic acid-mediated Saccharomyces cerevisiae cytotoxicity	2018	V		oleic acid (OLA)	30°C, 18 h, 180 rpm	0.5 mM	no		elo2 deletion, elo3 deletion	bio	lipid	N-acetyl cysteine (NAC) and Ascorbic acid (VC).	no	V		V (H2DCFDA)	V (N-acetyl cysteine (NAC) and Ascorbic acid (VC).)																CFU, PI				Saccharomyces cerevisiae		v
70	10.1371/journal.pone.0184838.	https://pubmed.ncbi.nlm.nih.gov/28922393	A set of nutrient limitations trigger yeast cell death in a nitrogen-dependent manner during wine alcoholic fermentation.	2017	V (long time)		oleic acid starvation		18 mg/l				bio	metabolic	low nitrogen, rapamycin, sch9 deletion	? (subG1)	V													subG1 (not enough controls)						PI				Saccharomyces cerevisiae		v
658	10.3390/molecules21121631.	https://pubmed.ncbi.nlm.nih.gov/27916806	Antifungal Activity of Oleuropein against Candida albicans-The In Vitro Study.	2016	V		oleuropein		MIC - 12.5 mg/mL. apoptosis - 1.25 mg/mL, 0.195 mg/mL				bio	phenol		V	V													AO/PI						CFU				Candida albicans		v
693		https://pubmed.ncbi.nlm.nih.gov/19852115	The lethal effects of some onolophosphate insecticides on yeast Saccharomyces cerevisiae.	1980	V		Onolophosphate Insecticides						Chem
8	10.1007/s00232-007-9027-y.	https://pubmed.ncbi.nlm.nih.gov/17568970	Cell death induced by mild physical perturbations could be related to transient plasma membrane modifications.	2007	V		osmotic shock		144.5, 95.4, 68.0, 49.1 or 30.7 Mpa -> rehydration (1 ml of the cell suspension into 9 ml of distilled water); CFU: 49.1 and 95.4 MPa for strain CBS1171 and at 95.4 MPa for strain ATCC60218				phys	osmotic			V																			CFU, DPH				Saccharomyces cerevisiae
206	10.1016/j.bbamem.2007.03.017.	https://pubmed.ncbi.nlm.nih.gov/17466936	Sequence of occurring damages in yeast plasma membrane during dehydration and rehydration: mechanisms of cell death.	2007	V		osmotic stress (glycerol) and rehydration		water/glycerol mixture (1.4, 14.5, 30.7, 49.1, 70.3, 95.4, and 109.9 MPa).				phys	osmotic			V																			CFU, PI, DiBAC4(3)				Saccharomyces cerevisiae		V
33	10.1016/s1097-2765(01)00365-3.	https://pubmed.ncbi.nlm.nih.gov/11684026	A plant defense response effector induces microbial apoptosis.	2001	V		osmotin (a tobacco pr-5 family protein)		0,9 - 4,8 μM	no	57	tsa1 deletion (even worsen effect than in wt)	bio	protein	ras2 deletion, NAC (big amount) but Bcl-2 overexpression doesnt help	V	? (cant say sure, but there are many cell morphology abnormalities)		V (DHR 123)	V (beV e NAC (big amount) helps)										DAPI, EM, subG1						CFU		abnormal mitochondrial morphology		Saccharomyces cerevisiae		v
569	10.1186/1475-2859-12-1.	https://pubmed.ncbi.nlm.nih.gov/15664187	Osmotin is a homolog of mammalian adiponectin and controls apoptosis in yeast through a homolog of mammalian adiponectin receptor.	2005	V		osmotin (a tobacco pr-5 family protein)			no	57		bio	protein	pho36 mutation																					CFU				Saccharomyces cerevisiae
334	10.1016/s1097-2765(00)80080-5.	https://pubmed.ncbi.nlm.nih.gov/9660964	Osmotin, a plant antifungal protein, subverts signal transduction to enhance fungal cell susceptibility.	1998			osmotin (a tobacco pr-5 family protein)			no	57		bio	protein		?	?
92	10.1177/1087057108320713	https://pubmed.ncbi.nlm.nih.gov/18626115/	A high-throughput screening assay for small molecules that disrupt yeast cell integrity	2008	V		Oxethazaine		60 μg/ml , 4h				drug	chem			V											7*fold-increase of of free adenylate kinase								Adenylate kinase release				Saccharomyces cerevisiae		V
450	10.1099/mic.0.000696.	https://pubmed.ncbi.nlm.nih.gov/30024372/	Oxyresveratrol-induced DNA cleavage triggers apoptotic response in Candida albicans.	2018	V		oxyresveratrol		2.5, 5.0 and 10.0 µg/ml, 4 h, 28 °C.				bio	polyphenol		V	no?						V (FITC-VAD-fmk)	40(25)		no distinguish data				Annexin-FITC + PI, Fura-2AM, JC-1, Rhod-2AM, SYTOX Green, TUNEL, 8-OHdG	ann+ general 23(10)	-	#VALUE!	10 μg/mL				G2/M phase arrest		Candida albicans		V
92	10.1177/1087057108320713	https://pubmed.ncbi.nlm.nih.gov/18626115/	A high-throughput screening assay for small molecules that disrupt yeast cell integrity	2008	V		P15		60 μg/ml , 4h				drug	chem			V											8*fold-increase of of free adenylate kinase								Adenylate kinase release				Saccharomyces cerevisiae		V
127	10.1002/yea.1284.	https://pubmed.ncbi.nlm.nih.gov/16134117	Paclitaxel-induced microtubule stabilization causes mitotic block and apoptotic-like cell death in a paclitaxel-sensitive strain of Saccharomyces cerevisiae.	2005	V		paclitaxel		0, 15, 25 µM			AD1-8-tax - mutated β-tubulin gene into a strain (AD1-8)	chem	drug (microtubule blocker)		V	V		V (H2DCFDA)											TUNEL						Phloxine B		large budded		Saccharomyces cerevisiae		v
598	10.1371/journal.pone.0054813.	https://pubmed.ncbi.nlm.nih.gov/23349973	Two functional motifs define the interaction, internalization and toxicity of the cell-penetrating antifungal peptide PAF26 on fungal cells.	2013	V		paf26 antifungal peptide	2, 4-5, 24 h	1–10 µM				bio	peptide		V	V													nuclear fragmentation ( GFP-labelled nuclei)						CFU (PI (N. crassa)			interesting mechanism - transport from vac to cytoplasm correlates with toxicity	Neurospora crassa, Aspergillus fumigatus, Saccharomyces cerevisiae		v
38	10.4161/cc.26885.	https://pubmed.ncbi.nlm.nih.gov/24196447	Macromitophagy, neutral lipids synthesis, and peroxisomal fatty acid oxidation protect yeast from "liponecrosis", a previously unknown form of programmed cell death.	2014	V		palmitoleic acid		0-0,15 mM	no			bio	lipid	atg1 mutation increases clonogenic survival, atg32 mutation decreases lipid droplets formation and this mutant is more proned to organelles losing and cell membrane permeabilization	no (no fragmented nucleus, but there are lipid droplets and lack of all organelles for WT)	no	V (Atg1 and atg32)						-		30(3)	27			Annexin (no PI), DAPI	8(2)	6	0.222222	0.15 POA 1 day		CFU, PI				Saccharomyces cerevisiae		v
70	10.1371/journal.pone.0184838.	https://pubmed.ncbi.nlm.nih.gov/28922393	A set of nutrient limitations trigger yeast cell death in a nitrogen-dependent manner during wine alcoholic fermentation.	2017	V (long time)		pantothenic acid starvation		0,02 mg/l				bio	metabolic	low nitrogen, Sch9 deletion	no?	V													subG1 (not enough controls)						PI				Saccharomyces cerevisiae		v
215	10.1016/j.bbrc.2011.03.125.	https://pubmed.ncbi.nlm.nih.gov/21458420/	Induction of yeast apoptosis by an antimicrobial peptide, Papiliocin.	2011			papiliocin (37-aa peptide)		30 μM, 2 h, 28 C				bio	Peptide		V	no		V (HPF)				V (FITC-VAD-fmk) strong signal	no quantitative data		0(0)	1			Annexin-FITC + PI, DAPI, DiOC6(3), TUNEL	61(39)	22	22							Candida albicans		V
142	10.1007/bf02872926.	https://pubmed.ncbi.nlm.nih.gov/6373523	Lysis of growing cells of Saccharomyces cerevisiae induced by papulacandin B.	1984	v		papulacandin b						bio	lipid			V																					cell lysis, sometimes multibudded bothers		Saccharomyces cerevisiae
188	10.1007/s12192-017-0860-3.	https://pubmed.ncbi.nlm.nih.gov/29116578	Yeast polyubiquitin gene UBI4 deficiency leads to early induction of apoptosis and shortened replicative lifespan.	2018	V		paraquat						chem	Oxidant	ubi4 deletion increases death rate	V (weak)							V (Ac-DEVD-pNA)	relative units						Annexin-FITC (no PI) (very weak in chronic)	relative units	-	#VALUE!				growth rate			Saccharomyces cerevisiae		V
92	10.1177/1087057108320713	https://pubmed.ncbi.nlm.nih.gov/18626115/	A high-throughput screening assay for small molecules that disrupt yeast cell integrity	2008	V		Penitrem		60 μg/ml , 4h				drug	chem			V											25*fold-increase of of free adenylate kinase								Adenylate kinase release				Saccharomyces cerevisiae		V
431	10.1093/mmy/myaa014.	https://pubmed.ncbi.nlm.nih.gov/32236485/	Cathelicidin-inspired antimicrobial peptides as novel antifungal compounds	2020	V		PepBiotics CR173	15 min	1 μM				bio	peptide			V									no quantitative data										MIC, PI				Aspergillus fumigatus		V
460	10.1111/1567-1364.12189.	https://pubmed.ncbi.nlm.nih.gov/25065265	Mentha piperita essential oil induces apoptosis in yeast associated with both cytosolic and mitochondrial ROS-mediated damage.	2014	V		pepermint oil	30°C, 0-600 m	720 µg/mL			deficiency in Sod1p even worsen the effect	bio	oil	nuc1 deletion, overexpression of SOD1, SOD2 and CTT1 and addition of copper, a cofactor of Sod1p, reduces death	V	V		V (MitoTracker Red CMXRos)	V (Sod1 deletion sens, Ctt1 OE and addition of copper, a cofactor of Sod1p, reduces death, but Grx5p glutaredoxin)			no (Yca1 deletion)						no	DAPI, mito-GFP						CFU, PI			mitoch fragmentation, petite emergence	Saccharomyces cerevisiae		v
572	10.1186/s12866-016-0626-6	https://pubmed.ncbi.nlm.nih.gov/26819228	Thionin-like peptide from Capsicum annuum fruits: mechanism of action and synergism with fluconazole against Candida species	2017	V		pepper peptide	25 h	10 μg/ml	no			bio	peptide			V		V (H2DCFDA)											EM						CFU, Sytox green		Lots of them, elongation, bunching of cells(loss of ability to form buds as stated by authors?)		Candida (different)		v
81	10.1016/j.ijantimicag.2010.08.020.	https://pubmed.ncbi.nlm.nih.gov/21075607/	Fungicidal activity of human lactoferrin-derived peptides based on the antimicrobial αβ region	2010	V		peptide sequence based on amino acid residues 20–31 of the N-terminal end of human lactoferrin	2 h	20 mg/mL				bio	peptide			V									98 (0)	98								no quantitative data	CFU, PI, SEM				Candida albicans		v
315	10.1016/j.phytochem.2018.12.006.	https://pubmed.ncbi.nlm.nih.gov/30577001	Peptide from thaumatin plant protein exhibits selective anticandidal activity by inducing apoptosis via membrane receptor.	2019	V		peptides from thaumatin protein		62.5 μM, 24 h, 37°C.				bio	peptide		V	no		V (H2DCFDA)											EM, TUNEL						CFU, PI				Saccharomyces cerevisiae, Candida albicans		v
91	10.1128/EC.00314-12.	https://pubmed.ncbi.nlm.nih.gov/23243064/	A repurposing approach identifies off-patent drugs with fungicidal cryptococcal activity, a common structural chemotype, and pharmacological properties relevant to …	2013	V		Perhexilene	37°C, 4 h	100 μM; MFC = MIC = 8 μM				chem	drug			V				(not a reported calmodulin modulator)						3*fold-increase of of free adenylate kinase									Adenylate kinase release, MFC,				Cryptococcus neoformans		V
159	10.1007/s00253-017-8146-3.	https://pubmed.ncbi.nlm.nih.gov/28224196/	Calcium and oxidative stress mediate perillaldehyde-induced apoptosis in Candida albicans.	2017	V		perillaldehyde		Antifungal susceptibility: from 0.00313 to 3.2 μL/mL, 28 °C, 8 h. All other experiments : 0.05, 0.1, 0.2, and 0.4 μL/mL, 28 °C, 2 h				bio	Natural organic compound		V (over 75% of Ann+PI- cells 12 h)	V		V (H2DCFDA)		V (mitochondrial and cytosolic calcium level is increased - Fluo3-AM and Rhod-2AM)		V (FITC-VAD-fmk)	55(1) 2h	54	53(25) 6 h	28			Annexin-FITC + PI, DAPI, JC-1	27(5) 6 h	-	#VALUE!			CFU				Candida albicans		V
502	10.1111/jam.12675.	https://pubmed.ncbi.nlm.nih.gov/25348290/	Possible mechanism of antifungal phenazine-1-carboxamide from Pseudomonas sp. against dimorphic fungi Benjaminiella poitrasii and human pathogen Candida albicans.	2015			phenazine 1-carboxamide		20 microg/ml				chem	Aromatic amide		V	V		V (DHR 123, H2DCFDA, SOD activity)					-		5(1) only Ann+pi+?	4			Annexin-FITC + PI, DAPI, Rho123, TUNEL	60(1)	59	14.75	20 microg/ml		CFU, PI				Benjaminiella poitrasii		V
91	10.1128/EC.00314-12.	https://pubmed.ncbi.nlm.nih.gov/23243064/	A repurposing approach identifies off-patent drugs with fungicidal cryptococcal activity, a common structural chemotype, and pharmacological properties relevant to …	2013	V		Pheniramine	37°C, 4 h	100 μM; MFC = MIC =				chem	drug			V				(not a reported calmodulin modulator)						4*fold-increase of of free adenylate kinase									Adenylate kinase release, MFC,				Cryptococcus neoformans		V
399	10.1080/10942910903453355.	-	Honey Flavonoids, Natural Antifungal Agents Against Candida Albicans	2020	V		Phenolic Extract of the Honey	37◦C, 6 h	48, 96, 192, and 384 µg/ml				Bio	Flavonoids			V															-			0h - YNB, 48 µg/ml, 96 µg/ml, 192 µg/ml, 384 µg/ml = 10^6; 6h - YNB = 10^7, 48 µg/ml = 7*10^6, 96 µg/ml = 7*10^6, 192 µg/ml = 1.1*10^5, 384 µg/ml = 4.9*10^5	CFU, PI, SYBR Green I				C. albicans ATCC 10123	YNB	V
489	10.1111/j.1567-1364.2010.00697.x.	https://pubmed.ncbi.nlm.nih.gov/21114624	Induction of oxidative stress as a possible mechanism of the antifungal action of three phenylpropanoids.	2011	V		phenylpropanoids	30°C, 200 rpm, up to the mid-log phase	0, 10, 50 and 100 µg/mL				bio	phenylpropanoids			V		V (Catalase activity, SOD activity, formation of malondialdehyde due to peroxidation)											GSH level						PI				Candida albicans		v
3	10.1002/app.42114.	-	Photodynamic antifungal activities of nanostructured fabrics grafted with rose bengal and phloxine B against Aspergillus fumigatus	2015	V		phloxine B attached to vinyl benzyl chloride		equivalent to 86 mmol/L				chem	dye																						MIC				Aspergillus fumigatus
310	10.1016/j.pdpdt.2011.08.005.	https://pubmed.ncbi.nlm.nih.gov/22122921/	In vitro photodynamic inactivation of Candida spp. by different doses of low power laser light.	2011	V		photodynamic inactivation			no	58		phys	photodynamic																						CFU	Methylene blue			Candida spp
171	10.1007/s10103-017-2344-1.	https://pubmed.ncbi.nlm.nih.gov/28990144	Biofilm formation by Candida albicans is inhibited by photodynamic antimicrobial chemotherapy (PACT), using chlorin e6: increase in both ROS production and membrane permeability.	2018	V		photodynamic inactivation (antimicrobial chemotherapy, using chlorin e6)		40 J/cm^2	no	58		phys	photodynamic			V		V (H2DCFDA)																	Sytox Green				Сandida albicans		v
626	10.2147/IJN.S156815.	https://pubmed.ncbi.nlm.nih.gov/29692614	Difunctional bacteriophage conjugated with photosensitizers for Candida albicans-targeting photodynamic inactivation.	2018	V		photodynamic inactivation (by pheophorbide conjugated with a single-chain variable-fragment phage)		500 mW/cm2, 10 minutes	no	58		phys	photodynamic		V	V		V (H2DCFDA)				V (FITC-VAD-fmk)	52(10)		no quantitative data				JC-1, Hoechst 33342/PI		-	#VALUE!			CFU, SEM	XTT	S-phase arrest	using hoechst and PI as dye couple for apoptosis detection	Candida albicans		v
537	10.1128/AAC.49.5.2026-2034.2005.	https://pubmed.ncbi.nlm.nih.gov/15855528	Mechanistic study of the photodynamic inactivation of Candida albicans by a cationic porphyrin.	2005	V (30 min)		photodynamic inactivation (cationic porphyrin (photosensitizer))			no	58		phys	photodynamic			V																			CFU, EM			Only the vacuole membrane is resistant to PDI-induced damage	Candida albicans
649	10.3389/fmicb.2018.02640.	https://pubmed.ncbi.nlm.nih.gov/30455675	Cell Death Mechanisms Induced by Photo-Oxidation Studied at the Cell Scale in the Yeast Saccharomyces cerevisiae.	2018	V		photodynamic inactivation (photooxidation)		8.6.1012 ; 9.7.1012 ; 1.1.1013 ; 1.3.1013 and 1.5.10 105 13 W peak power	no	58		phys	photodynamic			V		V (SOSG, APF)																				V	Saccharomyces cerevisiae		v
500	10.1111/j.1751-1097.2011.00938.x.	https://pubmed.ncbi.nlm.nih.gov/21521233/	Photodynamic therapy with Pc 4 induces apoptosis of Candida albicans.	2011	V		photodynamic inactivation (photosensitizer pc 4)		0.1 to 1.0 μM in 1X PBS containing 10% FBS for at least 1 h at 37C in the dark and subsequently irradiated with red light	no	58		phys	photodynamic		V								-						Annexin-FITC (no PI), gel electrophoresis	20(5)	15	#DIV/0!			CFU	FUN-1, XTT			Candida albicans		V
630	10.2217/fmb.13.44.	https://pubmed.ncbi.nlm.nih.gov/23701333/	Fungicidal photodynamic effect of a twofold positively charged porphyrin against Candida albicans planktonic cells and biofilms	2013	V		photodynamic therapy + XF-73 (twofold positively charged porphyrin)	15 m, 30 m	12.1 J/cm^2, 48.2 J/cm^2; 0.5, 1 µM	no	58		phys + chem	radiation + photosensitizer			V									no quantitative data	no quantitative data					-			0 µM, dark control - 10 000 000 CFU/ml; 1 µM, dark control - 10 000 000 CFU/ml; 1 µM, light - 10 CFU/ml;	CFU, SYTO9, PI				C. albicans (ATCC-MYA-273)	Sabouraud Dextrose Broth	V
379	10.1074/jbc.272.15.9809.	https://pubmed.ncbi.nlm.nih.gov/9092515	Sphingolipid synthesis as a target for antifungal drugs. Complementation of the inositol phosphorylceramide synthase defect in a mutant strain of Saccharomyces cerevisiae by the AUR1 gene.	1997	V		phytosphingosine						chem	lipid																						CFU				Saccharomyces cerevisiae
91	10.1128/EC.00314-12.	https://pubmed.ncbi.nlm.nih.gov/23243064/	A repurposing approach identifies off-patent drugs with fungicidal cryptococcal activity, a common structural chemotype, and pharmacological properties relevant to …	2013	V		Pimozide	37°C, 4 h	100 μM; MFC = MIC > 128				chem	drug			V				V (calmodulin modulator)						6*fold-increase of of free adenylate kinase									Adenylate kinase release, MFC,				Cryptococcus neoformans		V
628	10.2174/1568026618666181115103104.	https://pubmed.ncbi.nlm.nih.gov/30430938	Antifungal Activity, Mode of Action, Docking Prediction and Anti-biofilm Effects of (+)-β-pinene Enantiomers against Candida spp.	2018			pinene		The MIC values of (+)-β-pinene ranged from <56.25 to 1800				chem		sorbitol		V																							Candida albicans
488	10.1111/j.1567-1364.2010.00663.x.	https://pubmed.ncbi.nlm.nih.gov/20726898	A fungicidal piperazine-1-carboxamidine induces mitochondrial fission-dependent apoptosis in yeast.	2010	V		piperazine-1-carboxamidine		20 μg/mL, 2.5 h, 30 C				chem	amide	dnm1, mdv1, fis1, skn1, ipt1 deletions, ascorbic acid	V	no		V (H2DCFDA)	V (ascorbic acid)			V (Yca1 deletion; FITC-VAD-fmk)	37(2)	35	1 ann-PI+	1	35		Annexin-FITC + PI, TUNEL	35(15)	20	20	20 mg/mL		CFU, PI			wrong legend in Fig. 2?? data in annexin staining in this table is written by our interpretation	Saccharomyces cerevisiae		v
304	10.1016/j.mrgentox.2008.02.001.	https://pubmed.ncbi.nlm.nih.gov/18372210	Evaluation of the genotoxicity of piplartine, an alkamide of Piper tuberculatum, in yeast and mammalian V79 cells.	2008	V		piplartine	30°C, 3 h	0-300 µg/mL				bio	alkaloid																Comet assay						CFU				Saccharomyces cerevisiae		v
200	10.1016/j.bbagen.2010.01.001.	-	Plagiochin E, an antifungal active macrocyclic bis(bibenzyl), induced apoptosis in Candida albicans through a metacaspase-dependent apoptotic pathway.	2010	V (12 h)		plagiochin e (ple)		16 μg/ml, 12 h				bio	Macrocyclic bis(bibenzyl) isolated		V	V						V (FITC-VAD-fmk)	52(0)	52	no quantitative data				Annexin-FITC + PI, DAPI, EM, RT-PCR	ann+ general 54(0)	-	#VALUE!			CFU		G2/M cell cycle arrest		Candida albicans		v
275	10.1016/j.funbio.2013.12.006.	https://pubmed.ncbi.nlm.nih.gov/24528647	Anti-Candida activity of two-peptide bacteriocins, plantaricins (Pln E/F and J/K) and their mode of action.	2014	V		plantaricin peptides	30°C, 5 h	100-250 μM				bio	peptide		? (authors say yes, but not convincing data)	V		V (H2DCFDA)							~80; 20 for PlnK				EM, Hoechst 33342/PI, TUNEL						K+ efflux, PI	5-CFDA			Candida albicans		v
221	10.1016/j.biochi.2011.07.011.	https://pubmed.ncbi.nlm.nih.gov/21782000	Oxidative stress by antimicrobial peptide pleurocidin triggers apoptosis in Candida albicans	2011	V		pleurocidin	28°C, 2 h	5 μM	no	59		bio	peptide		V	no		V (DHR 123, HPF)				V (FITC-VAD-fmk)	no quantitative data		2(0)	2			Annexin-FITC + PI, DAPI, DiOC6(3), TUNEL	34(16)	18	9						HPF for h2o2 detection	Candida albicans		v
663	10.4014/jmb.1306.06012.	https://pubmed.ncbi.nlm.nih.gov/23928848/	The influence of the N-terminal region of antimicrobial peptide pleurocidin on fungal apoptosis	2013	V		pleurocidin (ple)	28°C, 2 h	20 µM	no	59		bio	Peptide		V	no						V (FITC-VAD-fmk)	58(35)	23	2(0)	2	11.5		Annexin-FITC + PI, HPF, JC-1, TUNEL	23(8)	15	7.5	ple		CFU				Candida albicans		V
398	10.1080/10715762.2018.1511052.	https://pubmed.ncbi.nlm.nih.gov/30403895/	Role of calcium in reactive oxygen species-induced apoptosis in Candida albicans: an antifungal mechanism of antimicrobial peptide, PMAP-23.	2019	V		pmap-23 (riidllwrvrrpqkpkfvtvwvr-nh2)		2.5 μM				bio	Peptide	the mitochondrial Ca2+uptake inhibitor (ruthenium red) or ROS scavenger (N-acetylcysteine)	V	no		V (H2DCFDA, MitoSOX Red, Glutathione content)		V (mitochondrial and cytosolic calcium level is increased - Rhod-2AM and Fura-2AM, ruthenium red helps)	V (low calcium reduces death)	V (FITC-VAD-fmk)	no quantitative data (cant find the figures, no explanations in the text		no quantitative data (cant find the figures, no explanations in the text				Annexin-FITC + PI, DiBAC4(3), K+ efflux, TUNEL	no quantitative data (cant find the figures, no explanations in the text	-	#VALUE!						Ca2+-induced ROS	Candida albicans		V
256	10.1016/j.fgb.2011.07.002.	https://pubmed.ncbi.nlm.nih.gov/21801845	The transcriptional response of Saccharomyces cerevisiae to proapoptotic concentrations of Pichia membranifaciens killer toxin.	2011	V		pmkt toxin		apoptosis: 50-200 AU/ml, apoptosis and necrosis: 300 - 3000 AU/ml, 1 h; TUNEL - 200, 400 and 3000 AU/ml; ROS - 200 AU/ml,				bio	protein		V (20% if low dose was used)	V (if high dose was used, up to 90% of PI positive cells)		V (DHE)				V (FITC-VAD-fmk)	no quantitative data		0(0)	1			Annexin-FITC + PI, cytochrome C release, TUNEL	40(?)	40	40			PI				Saccharomyces cerevisiae	YMA (YPD+malt extract)	v
257	10.1016/j.fgb.2012.10.006.	https://pubmed.ncbi.nlm.nih.gov/23137543	Cell cycle arrest and apoptosis, two alternative mechanisms for PMKT2 killer activity.	2013	V		pmkt2 toxin		200 and 2000 AU/ml				bio	protein		V (if low doses were used)	V (if high dose was used, or ufter long incubation, more than 6 hours)		V (DHE)				V (FITC-VAD-fmk)	no quantitative data		0(0) 4 h	1			cytochrome c release, subG1, TUNEL	-	-	#VALUE!			PI			at lower concentration - apoptosis and necrosis, at higher - exclusive necrosis	Saccharomyces cerevisiae		v
448	10.1099/jmm.0.069609-0.	https://pubmed.ncbi.nlm.nih.gov/24913563/	Polyethyleneimine and polyethyleneimine-based nanoparticles: novel bacterial and yeast biofilm inhibitors	2014			Polyethyleneimine	2 h	48.83 mg/L				chem	drug			V									20(0)	20								100 (mlc concentration was used)	MIC, CFU, PI, DiBAC4(3)				Candida albicans		v
535	10.1128/aac.44.7.1943-1953.2000.	https://pubmed.ncbi.nlm.nih.gov/10858359	Effect of polygodial on the mitochondrial ATPase of Saccharomyces cerevisiae.	2000	V		polygodial		MIC -3,13 μg/ml				bio	terpene	Ca2+ lowers cell content leakage, but cell death was not suppressed by calcium addition		V				V (calcium protects against leakage caused by polygodial)	? (reduces necrosis, no effect on death)														CFU, Cell leakage, Alamar Blue	ATPase activity		Medium acidification (pH),	saccharomyces Saccharomyces cerevisiaeevisiae		v
529	10.1128/aac.2.1.36.	https://pubmed.ncbi.nlm.nih.gov/4364558	Antifungal properties of polymyxin B and its potentiation of tetracycline as an antifungal agent.	1972	V		polymyxin b,tetracyclin						chem	drug																						CFU, incorporation of radioactive aminoacids				Saccharomyces cerevisiae; Candida albicans	YPD	v
91	10.1128/EC.00314-12.	https://pubmed.ncbi.nlm.nih.gov/23243064/	A repurposing approach identifies off-patent drugs with fungicidal cryptococcal activity, a common structural chemotype, and pharmacological properties relevant to …	2013	V		Polymyxin E	37°C, 4 h	100 μM; MFC = MIC =				chem	drug			V				V (calmodulin modulator)						14*fold-increase of of free adenylate kinase									Adenylate kinase release, MFC,				Cryptococcus neoformans		V
339	10.1021/es400053x.	https://pubmed.ncbi.nlm.nih.gov/23448545	Exposure of the yeast Saccharomyces cerevisiae to functionalized polystyrene latex nanoparticles: influence of surface charge on toxicity.	2013	V (1 h)		polystyrene latex (psl) nanoparticles + nacl						chem	nanoparticles																						CFU				saccharomyces Saccharomyces cerevisiaeevisiae
424	10.1093/femsyr/fow007.	https://pubmed.ncbi.nlm.nih.gov/26833421	PUFA-induced cell death is mediated by Yca1p-dependent and -independent pathways, and is reduced by vitamin C in yeast	2016	V		polyunsaturated fatty acids (pufa)	2, 4 h	PUFA strain	no	60	PUFA producing strain	bio	lipid	ascorbic acid	V	V	? (genes related to autophagy (e.g. ATG1, ATG3, ATG4) were downregulated)	V (DHR 123, lipid peroxidation (C11-BODIPY (581/591), protein carbonilation)	V (ascorbic acid)			V (Yca1 deletion; FITC-VAD-fmk)	98(35)	63	80(22)	58	1.08621		DAPI	-	-	#VALUE!	4 day		Spot test, PI				Saccharomyces cerevisiae		v
202	10.1016/j.bbagen.2012.05.004.	https://pubmed.ncbi.nlm.nih.gov/22609876	Polyunsaturated fatty acids cause apoptosis in C. albicans and C. dubliniensis biofilms	2012	V (48 h)		polyunsaturated fatty acids (pufas) (the most effective pufa was stearidonic acid)	37°C, 48 h	1mM	no	60		bio	lipid		V			V (H2DCFDA)											JC-1, DAPI, TUNEL						no?				Candida species (Candida albicans and C. dubliniensis)		v
9	10.1007/s00284-014-0585-9.	https://pubmed.ncbi.nlm.nih.gov/24752490	Formic acid and acetic acid induce a programmed cell death in pathogenic Candida species.	2014	V		potassium carbonate (minimal inhibitory concentrations)		2.5 %				chem	salt		no	V						V (FITC-VAD-fmk), but weak	11(?)	11	78(?)	78	0.141026		Annexin-FITC + PI, DAPI, Fluorescein FragELTM DNA Fragmentation Detection Kit	8(?)	8	0.102564			CFU, PI				Candida species		v
486	10.1111/j.1567-1364.2010.00628.x.	https://pubmed.ncbi.nlm.nih.gov/20491936	Potassium deprivation is sufficient to induce a cell death program in Saccharomyces cerevisiae.	2010	V		potassium deficiency, egta		24 or 48 h, 15 mM, no KCl added or no KCl added in the presence of RbCl 15 mM.				chem	metabolic	rubidium supplementation helps somehow	V	no	? (vacuole fragmentation)	V (H2DCFDA)		V (cytosolic calcium level is increased - Fluo3-AM)		no (Yca1 deletion)	-		50(10)	40			Annexin-FITC + PI, DAPI, TUNEL	30(10)	20	0.5	48 h		PI			calcium related death?	Saccharomyces cerevisiae		v
702	10.1093/mmy/myy119.	https://pubmed.ncbi.nlm.nih.gov/30462271/	Potassium iodide and miltefosine inhibit biofilms of Sporothrix schenckii species complex in yeast and filamentous forms	2019	V		Potassium iodide and miltefosine																																			Add 17.01
682		https://pubmed.ncbi.nlm.nih.gov/9531716	[Molecular effects of a microbicidal substance on relevant microorganisms: electron microscopic and biochemical studies on povidone-iodine].	1998	V (30 min (but nucleotide loss was observed at 5 min))		povidone-iodide (broad spectrum microbicide)						chem	drug			V																			SEM			"loosening" of the cell wall, cells remained intact without lysis, rupture or wall breakage - loss of cellular nucleotides, visible desorganisation of cytosolic and nuclear structure	Сandida albicans
92	10.1177/1087057108320713	https://pubmed.ncbi.nlm.nih.gov/18626115/	A high-throughput screening assay for small molecules that disrupt yeast cell integrity	2008	V		PP1		60 μg/ml , 4h				drug	chem			V											32*fold-increase of of free adenylate kinase								Adenylate kinase release				Saccharomyces cerevisiae		V
92	10.1177/1087057108320713	https://pubmed.ncbi.nlm.nih.gov/18626115/	A high-throughput screening assay for small molecules that disrupt yeast cell integrity	2008	V		PP2		60 μg/ml , 4h				drug	chem			V											36*fold-increase of of free adenylate kinase								Adenylate kinase release				Saccharomyces cerevisiae		V
677	10.7164/antibiotics.43.715	https://pubmed.ncbi.nlm.nih.gov/2199421	Calcium-dependent anticandidal action of pradimicin A	1990	V		pradimicin a (ca is required for its activity)		10 μg/ml	no	61		chem	drug (DNA damage)	Ca2+ chelator EGTA		no				V (calcium is required for drug activity)	V (low calcium reduces death)														CFU, K+ efflux			calcium dependent mechanism of action	Candida albicans		v
679	10.7164/antibiotics.56.768.	https://pubmed.ncbi.nlm.nih.gov/14632286	Apoptosis-like cell death of Saccharomyces cerevisiae induced by a mannose-binding antifungal antibiotic, pradimicin	2003	V		pradimicin a (ca is required for its activity)		20 μg/ml	no	61		chem	drug (DNA damage)		V			V (H2DCFDA)	V (NAC)										DAPI, TUNEL						CFU				Saccharomyces cerevisiae		v
582	10.1271/bbb.69.238.	https://pubmed.ncbi.nlm.nih.gov/15665496/	Pradimicin resistance of yeast is caused by a mutation of the putative N-glycosylation sites of osmosensor protein Sln1	2005	V		pradimicin a (ca is required for its activity)	35°C, 3 days (CFU)	3.13 μg/ml	no	61		chem	drug (DNA damage)		V			V (H2DCFDA)											DAPI, TUNEL										Saccharomyces cerevisiae
91	10.1128/EC.00314-12.	https://pubmed.ncbi.nlm.nih.gov/23243064/	A repurposing approach identifies off-patent drugs with fungicidal cryptococcal activity, a common structural chemotype, and pharmacological properties relevant to …	2013	V		Prochlorperazine	37°C, 4 h	100 μM; MFC = MIC = 64 μM				chem	drug			V				V (calmodulin modulator)						7 *fold-increase of of free adenylate kinase									Adenylate kinase release, MFC,				Cryptococcus neoformans		V
92	10.1177/1087057108320713	https://pubmed.ncbi.nlm.nih.gov/18626115/	A high-throughput screening assay for small molecules that disrupt yeast cell integrity	2008	V		Prochlorperazine		60 μg/ml , 4h				drug	chem			V											14*fold-increase of of free adenylate kinase								Adenylate kinase release				Saccharomyces cerevisiae		V
426	10.1093/femsyr/fow089.	https://pubmed.ncbi.nlm.nih.gov/27707757	A novel fungal killing mechanism of propionic acid	2016	V		propionic acid		100 μM	no	62		chem	acid		V	V		V (H2DCFDA)		V (mitochondrial and cytosolic calcium level is increased - Rhod-2AM and Fura-2AM)		V (FITC-VAD-fmk)	38(18)	20	7(1)	6	3.33333		Annexin-FITC + PI, cytochrome c release, DAPI, DiOC6(3), Fura 2AM, Rhod-2AM, TUNEL,	25(10)	15	2.5	100 μM		CFU			example of good apoptosis evaluation, Calcium accumulation in the cytosol and mitochondria			v
15	10.1016/j.bbabio.2006.07.005.	https://pubmed.ncbi.nlm.nih.gov/16962064	Ysp2 mediates death of yeast induced by amiodarone or intracellular acidification	2006	V		propionic acid		80 mM	no	62		chem	acid						V (alpha tocopherol)																CFU				Saccharomyces cerevisiae		v
92	10.1177/1087057108320713	https://pubmed.ncbi.nlm.nih.gov/18626115/	A high-throughput screening assay for small molecules that disrupt yeast cell integrity	2008	V		Propofol		60 μg/ml , 4h				drug	chem			V											8*fold-increase of of free adenylate kinase								Adenylate kinase release				Saccharomyces cerevisiae		V
544	10.1128/EC.00256-10.	https://pubmed.ncbi.nlm.nih.gov/21193549	Molecular characterization of propolis-induced cell death in Saccharomyces cerevisiae	2011	V		propolis	5 min, (cell were grown for 16 h)	0.125%	no	92		bio	plant extract		V	V	V (increased autophagy (GFP-Atg8), perturbed vacuolar pH)	V (H2DCFDA)	V (petites less sensitive)			V (Yca1 deletion) good effect for fast death, not so good for slower			22(15)	7			Annexin-FITC + PI, cytochrome C release	62(0)	62	8.85714	0.125% 5 min (cell were grown for 16 h)		CFU, PI, Nhp6a relocalization				Saccharomyces cerevisiae		v
566	10.1179/joc.2003.15.5.454	https://pubmed.ncbi.nlm.nih.gov/14598937/	Effect of Propolis on Virulence Factors of Candida albicans	2013	V		propolis	germ tube 5 h, 30 min	1.25 mg/ml	no	92		bio	plant extract			V									45(3)	42								2	CFU, MIC, PI	Methylene blue			Candida albicans		V
258	10.1016/j.fgb.2013.07.001.	https://pubmed.ncbi.nlm.nih.gov/23856128	Identification of the cell targets important for propolis-induced cell death in Candida albicans.	2013	V		propolis			no	92		bio	plant extract	deletions: yca1 (weak), cdc35 (medium), ras1 deletions (good effect)	?	?																							Candida albicans
214	10.1016/j.bbrc.2011.01.026.	https://pubmed.ncbi.nlm.nih.gov/21219857/	The antimicrobial peptide, psacotheasin induces reactive oxygen species and triggers apoptosis in Candida albicans	2011	V		psacotheasin		28°C, 25 μM, 2 h				bio	Peptide		V			V (DHR 123, HPF)				V (FITC-VAD-fmk)	no quantitative data		no quantitative data				Annexin-FITC + PI, DAPI, DiOC6(3), TUNEL	no quantitative data	-	#VALUE!							Candida albicans		V
27	10.1016/j.ijfoodmicro.2011.09.027.	https://pubmed.ncbi.nlm.nih.gov/22015244	A comparative study on the structure of Saccharomyces cerevisiae under nonthermal technologies: high hydrostatic pressure, pulsed electric fields and thermo-sonication.	2011	V (number of pulses of 21 (2 μs each))		pulsed electric field		30.76 kV/cm at 40 °C and 21 pulses (2 μs each)	no	63		phys	electric			V																			EM				Saccharomyces cerevisiae
226	10.1016/j.bioelechem.2017.01.005.	https://pubmed.ncbi.nlm.nih.gov/28236755	Caspase dependent apoptosis induced in yeast cells by nanosecond pulsed electric fields	2017	V		pulsed electric field		E = 25–220 kV/cm, τ = 10–90 ns,	no	63		phys	electric		V	V						V (FITC-VAD-fmk), mostly in PI+ cells	61(3)	58	60(0)	60	0.966667		Annexin-FITC (no PI), TUNEL	no quantitative data	-	#VALUE!			CFU, PI				Saccharomyces cerevisiae		v
680		https://pubmed.ncbi.nlm.nih.gov/18422142	[Fluorescence polarization used to investigate the cell membrane fluidity of Saccharomyces cerevisiae treated by pulsed electric field].	2008	V		pulsed electric field			no	63		phys	electric			V																			CFU, protein and nucleic acid leakege				saccharomyces Saccharomyces cerevisiaeevisiae
18	10.1016/j.bioelechem.2016.12.005.	https://pubmed.ncbi.nlm.nih.gov/28063751/	Mechanisms of inactivation of Candida humilis and Saccharomyces cerevisiae by pulsed electric fields	2016			pulsed electric field	71 kV/cm, 48 kJ/kg, 0.5 μs and 10 kHz		no	63		phys	electric			V									no quantitative data										PI	Syto9			Candida humilis
18	10.1016/j.bioelechem.2016.12.005.	https://pubmed.ncbi.nlm.nih.gov/28063751/	Mechanisms of inactivation of Candida humilis and Saccharomyces cerevisiae by pulsed electric fields	2016			pulsed electric field	71 kV/cm, 48 kJ/kg, 0.5 μs and 10 kHz		no	63		phys	electric			V									no quantitative data										PI	Syto9			Saccharomyces cerevisiae
629	10.2217/fmb-2017-0245.	https://pubmed.ncbi.nlm.nih.gov/29227694/	Pulsed electric field-assisted sensitization of multidrug-resistant Candida albicans to antifungal drugs	2018			Pulsed electric field	200 _x0080_s x 25		no	63		phys	electricity	pH lowering raises cell death rate		V									no quantitative data									units	CFU, PI				Candida albicans		V
708	10.3390/microorganisms8111684.	https://pubmed.ncbi.nlm.nih.gov/33138324/	Eradication of Saccharomyces cerevisiae by Pulsed Electric Field Treatments	2020	V		Pulsed Electric Field			no	63																															Add 17.04
650	10.3389/fmicb.2019.01737.	https://pubmed.ncbi.nlm.nih.gov/31417527	Heat-Assisted Pulsed Electric Field Treatment for the Inactivation of Saccharomyces cerevisiae: Effects of the Presence of Citral.	2019	V		pulsed electric field (with heating, ph and citral - (3,7-dimethyl-2,6-octadienal) - a mixture of two terpenoids (geranial and neral))		electric field strength (25 and 50 kV/cm), treatment time (from 1 to 5 s), initial inoculum level (4 or 6 log cfu/ml), preheating at 50°C, medium pH (4 or 6), and addition of citral at sublethal concentration (i.e., half of minimum inhibiting concentration)				phys				V
19	10.1016/j.bioelechem.2019.04.007.	https://pubmed.ncbi.nlm.nih.gov/31003053	Nanosecond duration pulsed electric field together with formic acid triggers caspase-dependent apoptosis in pathogenic yeasts	2019	V		pulsed electric field and formic acid	30 kV/cm PEF (50 pulses, 1 kHz).	0.05% of formic acid, PEF - 250 ns, 500 ns, 750 ns	no	63		phys/chem	electric, acid		V (mostly PI+Annex+)	V						V (FITC-VAD-fmk)	70(10)	60	50(24)	26	2.30769		Annexin-FITC + PI, TUNEL	5(5)	1	0.0384615			CFU				Saccharomyces cerevisiae		v
19	10.1016/j.bioelechem.2019.04.007.	https://pubmed.ncbi.nlm.nih.gov/31003053	Nanosecond duration pulsed electric field together with formic acid triggers caspase-dependent apoptosis in pathogenic yeasts	2019	V		pulsed electric field and formic acid	30 kV/cm PEF (50 pulses, 1 kHz).	0.05% of formic acid, PEF - 250 ns, 500 ns, 750 ns	no	63		phys/chem	electric, acid		V	V							-		10(6)	4			Annexin-FITC + PI, TUNEL	30(12)	18	4.5	30 kV/cm x 750 ns x 50		CFU				Candida guillermondii		v
19	10.1016/j.bioelechem.2019.04.007.	https://pubmed.ncbi.nlm.nih.gov/31003053	Nanosecond duration pulsed electric field together with formic acid triggers caspase-dependent apoptosis in pathogenic yeasts	2019	V		pulsed electric field and formic acid	30 kV/cm PEF (50 pulses, 1 kHz).	0.05% of formic acid, PEF - 250 ns, 500 ns, 750 ns	no	63		phys/chem	electric, acid		V half of annex+ cells are PI+?, low Annex+ pi-	V							-		50(27)	23			Annexin-FITC + PI, TUNEL	5(5)	1	0.0434783	30 kV/cm x 750 ns x 50		CFU				Saccharomyces cerevisiae		v
298	10.1016/j.mimet.2010.12.021.	https://pubmed.ncbi.nlm.nih.gov/21185335/	Studies on the relationship between pulsed UV light irradiation and the simultaneous occurrence of molecular and cellular damage in clinically-relevant Candida albicans.	2011	V		pulsed uv light		20 pulses				phys	Radiation		V	V (in dose dependent manner, if many pulses were used - more than 20)		V (H2DCFDA, DHR 123, DHE) - in dose dependent manner, exept mitochondrial ROS (DHR 123)	? (beV e ROS and death elevates by same rate)				-		2(0)	2			Annexin-FITC + PI, comet assay, DAPI	40(0)	40	20	20 pulses		PI, protein leakage			good comet assay (with photos)	Saccharomyces cerevisiae		V
147	10.1007/s00203-015-1110-7.	https://pubmed.ncbi.nlm.nih.gov/25868793	Multiparameter analysis of apoptosis in puromycin-treated Saccharomyces cerevisiae.	2015	V		puromycin		1, 4, and 6 h in the presence of 10 μg/mL (20 μM)				chem	drug (translation)		V	no							-		3(0)	3			Annexin-FITC + PI, DAPI,	47(15)	32	10.6667			PI	Rhodamine 123, acridine orange			Saccharomyces cerevisiae		v
603	10.1371/journal.pone.0086032.	https://pubmed.ncbi.nlm.nih.gov/24376900	Purpurin triggers caspase-independent apoptosis in Candida dubliniensis biofilms	2013	V (24 h)		purpurin	37°C, 24 h	1,3 μg/ml	no	64		bio	pigment		V			V (H2DCFDA)				no (FITC-VAD-fmk)							JC-1, TUNEL							XTT			Candida dubliniensis
632	10.3109/13693781003739351.	https://pubmed.ncbi.nlm.nih.gov/20392152	Novel antifungal activity of purpurin against Candida species in vitro	2010	V		purpurin		1.28 – 5.12 μg/ml.	no	64		bio	pigment		? (depolarization of mitochondrial membrane potential)														JC-1									purpurin inhibited the energy-dependent efflux pumps (was measured using Rhodamine 6G)	Сandida albicans
597	10.1371/journal.pone.0050866.	https://pubmed.ncbi.nlm.nih.gov/23226409	Purpurin suppresses Candida albicans biofilm formation and hyphal development.	2012	V (24 h)		purpurin			no	64		bio	pigment																							XTT			Candida albicans
232	10.1016/j.colsurfb.2018.10.078.	https://pubmed.ncbi.nlm.nih.gov/30399475/	Amphiphilic quaternary ammonium chitosans self-assemble onto bacterial and fungal biofilms and kill adherent microorganisms	2019	V		quaternary ammonium chitosan (CS612)	37°C, 24 h	0-0.5 mg/ml				bio	antimicrobial agents/disinfectants			V															-			CFU*10^5/cm^2: 0.5 mg/ml - 0.08, 0.4 mg/ml - 0.1, 0.3 mg/ml - 0.22,0.2 mg/ml - 0.1, 0.1 mg/ml - 0.3, 0.05 mg/ml - 0.36, 0 mg/ml - 0.81	CFU, FITC-labeled CS612 + PI, MTT				Candida albicans, ATCC 10231		V
532	10.1128/AAC.41.3.544.	https://pubmed.ncbi.nlm.nih.gov/9055990/	Submicellar complexes may initiate the fungicidal effects of cationic amphiphilic compounds on Candida albicans.	1997	V		quaternary ammonium compounds (QACs)	0.01 M phosphate buffer, pH 7,37°C, 10 m	0.01 - 10 mM				bio	surfactants			V										H-TTAB: 52% at 0.2 mM, TTAB: 90% at 0.20 mM, DTAB: 90% at 3.1 mM, B14: 80% at 0.1 mM					-				PI				C. albicans CCUG 35309		V
541	10.1128/AEM.72.5.3673-3677.2006.	https://pubmed.ncbi.nlm.nih.gov/16672516/	Effects of quaternary ammonium silane coatings on mixed fungal and bacterial biofilms on tracheoesophageal shunt prostheses	2006		V	Quaternary Ammonium Silane Coatings	48 h	not applicable				Chem	Silane			V															-			12±9 (100)	CFU, SYTO 9, PI	FUN-1, Calcofluor white M2R			Candida species, Staphylococcus and Streptococcus species, and Rothia dentocariosa. Especially Candida albicans, Candida tropicalis, and R. dentocariosa	MRS	V
277	10.1016/j.funbio.2019.11.009.	https://pubmed.ncbi.nlm.nih.gov/32008756	Quercetin-induced yeast apoptosis through mitochondrial dysfunction under the accumulation of magnesium in Candida albicans.	2020	V		quercetin		10 μg/ml, 28 C for 2 h				bio	flavonoid	hexaamminecobalt(III) chloride (Cohex) (inhibit Mg2þ transport between cytosol and mitochondria)	V	no		V (H2DCFDA, MitoSOX Red, mitochondrial glutation)		V (mitochondrial calcium level is increased - Rhod-2AM)			-		7(7)	1			Annexin-FITC + PI, GSH level, JC-1, TUNEL	19(9)	10	10						Mitochondrial Ca2+ levels were measured. And Mg2+ (Magnesium Green dye), Quercetin treatment increases Mg2þ levels and mitochondrial Ca2+	Candida albicans		v
692		https://pubmed.ncbi.nlm.nih.gov/14960655	Susceptibility of the human pathogenic fungi Cryptococcus neoformans and Histoplasma capsulatum to gamma-radiation versus radioimmunotherapy with alpha- and beta-emitting radioisotopes.	2004	V		radioimmunotherapy (gamma irradiation+radionucluide labelled antibodies)						phys			?														subG1 (unclear)										Cryptococcus neoformans, Histoplasma capsulata
266	10.1016/j.freeradbiomed.2006.08.012.	https://pubmed.ncbi.nlm.nih.gov/17145553	Lipid oxidation and autophagy in yeast.	2006	V		rapamycin		0.2 μg/mL (30 m)				chem	drug	resveratrol, alpha-tocopherol (only on mitoch fragm)			V (mitophagy activated)	V (DHR 123, lipid peroxidation (TBA-RS))	no (NAC decreased survival, tho not strongly)																CFU			mitoch fragmentation and autophagy	Saccharomyces cerevisiae	YNB, +lactat	v
563	10.1159/000104753.	https://pubmed.ncbi.nlm.nih.gov/17827975	The antifungal activity of RsAFP2, a plant defensin from raphanus sativus, involves the induction of reactive oxygen species in Candida albicans.	2007	V		raphanus sativus antifungal peptide 2	30°C, 3 h, pH 7	0, 25, 50, 100 μg/ml				bio	peptide	ascorbic acid				V (H2DCFDA)	V (ascorbic acid)																CFU				candida albicans		v
338	10.1021/acs.jproteome.5b00913.	https://pubmed.ncbi.nlm.nih.gov/27048922/	Apoptosis of Candida albicans during the Interaction with Murine Macrophages: Proteomics and Cell-Death Marker Monitoring.	2016		V(3, 6, 8, 12, 14, 16, 18, 20 and 24 h of interaction with macrophages)	raw 264.7 gamma no (-) murine macrophage cell line		co-incubated with macrophages (3, 6, 8, 12, 14, 16, 18, 20 and 24 h)				bio	Macrophage		V	no		V (DHR 123)				V (FITC-VAD-fmk)	10(0)	10	"always less than 6%"	6	1.66667		EM, TUNEL	-	-	#VALUE!	6 h		PI				Candida albicans	YED	V
604	10.1371/journal.pone.0091159.	https://pubmed.ncbi.nlm.nih.gov/24608349	The sugarcane defense protein SUGARWIN2 causes cell death in Colletotrichum falcatum but not in non-pathogenic fungi.	2014	V		recombinant sugarwin2 (sugarcane wound-inducible proteins)	25°C, 16 h	160 μM				bio	protein		V	V							-		48(15) ann+PI+ no other data	33			Annexin-FITC + PI, TUNEL	no quantitative data	-	#VALUE!			PI			S. cerevisiae and Aspergillus nidulans also were analysed, but there was no such an effect	Colletotrichum falcatum (no effect on Saccharomyces cerevisiae)		v
470	10.1111/j.1365-2958.2001.02317.x.	https://pubmed.ncbi.nlm.nih.gov/11251834	Aged mother cells of Saccharomyces cerevisiae show markers of oxidative stress and apoptosis.	2001	V		replicative aging		1-50 generations				natural bio	aging	young cells are nore prone to necrotic death	V	no		V (DHR 123)					-		no quantitative data				Annexin-FITC + PI, DAPI, TUNEL	no quantitative data	-	#VALUE!							Saccharomyces cerevisiae		v
644	10.3389/fmicb.2016.01803	https://pubmed.ncbi.nlm.nih.gov/27933037/	Blad-containing oligomer fungicidal activity on human pathogenic yeasts	2016	V		residues 109-281 of lupinus albus β-conglutin precursor		many different strains and types of yeast				bio	Protein			V																			PI	FUN-1, calcofluor white		EM - disrupted cell wall in buds	Eight yeast strains were used, six belonging to Candida spp., one Cryptococcus neoformans strain (CBS 132) and one Saccharomyces cerevisiae strain (W303).
165	10.1007/s00284-014-0734-1.	https://pubmed.ncbi.nlm.nih.gov/25413604/	Novel antifungal mechanism of resveratrol: apoptosis inducer in Candida albicans.	2015	V		resveratrol		20 μM, 2 h at 28 C.				bio	Polyphenol		V	no		V (DHR 123, HPF)		V (mitochondrial calcium level is increased - Rhod-2AM)		V (FITC-VAD-fmk)	no quantitative data		1(1)	1			Annexin-FITC + PI, DAPI, DiOC6(3), JC-1, Rhod-2AM, TUNEL	31(14)	17	17			MIC			changes in mitochondrial Ca2+	Candida albicans		V
201	10.1016/j.bbagen.2011.02.001.	https://pubmed.ncbi.nlm.nih.gov/21320573/	Retigeric acid B exerts antifungal effect through enhanced reactive oxygen species and decreased cAMP.	2011	V		retigeric acid b (rab)		0–64 μg/ml, 12 h				bio	Triterpenoid acid		V	V		V (H2DCFDA)					-		no quantitative data				Annexin-FITC + PI, EM, Rho123	no quantitative data	-	#VALUE!			CFU, PI		The proliferation of the yeasts was blocked in G2/M phase by a low dose of RAB treatment and in G1 phase at high concentration		Candida albicans	YPD	v
634	10.3109/13693786.2012.689021.	https://pubmed.ncbi.nlm.nih.gov/22662760/	The possible mechanism of rhapontigenin influencing antifungal activity on Candida albicans.	2013	V		rhapontigenin		256 μg/ml.				bio	Stilbenoid		V	V		V (H2DCFHDA)					-		13(5)	12			Annexin-FITC + PI	61(20)	41	3.41667	stationary phase cells		CFU				Candida Ablicans		V
86	10.1016/S0171-2985(99)80052-7.	https://pubmed.ncbi.nlm.nih.gov/10532286/	Dissimilar attenuation of Candida albicans virulence properties by human immunodeficiency virus type 1 protease inhibitors	1999		V	Ritonavir	30°C, 7 days	1-5 mg/ml				Bio	HIV-l protease inhibitors			V (unconvincing)									no quantitative data						-			0 mg/ml - 100%, 0.001 mg/ml - 99%, 0.01 mg/ml - 87%, 0.1 mg/ml - 87%, 1 mg/ml - 100%	CFU, PI				Candida albicans	SDA	V
92	10.1177/1087057108320713	https://pubmed.ncbi.nlm.nih.gov/18626115/	A high-throughput screening assay for small molecules that disrupt yeast cell integrity	2008	V		RK-682		60 μg/ml , 4h				drug	chem			V											25*fold-increase of of free adenylate kinase								Adenylate kinase release				Saccharomyces cerevisiae		V
695	10.1002/mbo3.373.	https://pubmed.ncbi.nlm.nih.gov/27277554/	Exploring the mechanisms of action of human secretory RNase 3 and RNase 7 against Candida albicans	2016	V		RNase 3 and RNase 7	30, 60, and 120 m	20-0.1 μmol/L				bio	protein			V									RNase 7 - 61.8, RNase 7-H15A - 45.32, RNase 3 - 43.13, RNase 3-H15A - 32.11						-				ANTS/DPX (Membrane leakage activity), CFU, SYTO9, PI, Sytox Green, DiSC3(5) (Membrane depolarization), Hoescht 33342, Alexa Fluor 488				Candida albicans (ATCC 90028)		V
607	10.1371/journal.pone.0137991.	https://pubmed.ncbi.nlm.nih.gov/26405812/	The Chromone Alkaloid, Rohitukine, Affords Anti-Cancer Activity via Modulating Apoptosis Pathways in A549 Cell Line and Yeast Mitogen Activated Protein Kinase (MAPK) Pathway.	2015	V		rohitukine	30°C, 24 h	40, 80, 100 µg/mL			WT, Slt2 deletion, Hog1 deletion	bio	alkaloid		V			V (H2DCFDA)											AO, Hoechst 33342, MitoTracker Deep Red										Saccharomyces cerevisiae	YPD	V
3	10.1002/app.42114.	-	Photodynamic antifungal activities of nanostructured fabrics grafted with rose bengal and phloxine B against Aspergillus fumigatus	2015	V		rose bengal attached to vinyl benzyl chloride		equivalent to 86 mmol/L				chem	dye																						MIC				Aspergillus fumigatus
245	10.1016/j.febslet.2009.07.004.	https://pubmed.ncbi.nlm.nih.gov/19596007/	The antifungal plant defensin RsAFP2 from radish induces apoptosis in a metacaspase independent way in Candida albicans.	2009	V (2,5 h)		rsafp2		10 μg/mL				bio	Peptide		V	no		V (DHE)				no/V (Mca1 deletion independent; Z-VAD-fmk positive)	8(?)	8	2 ann-PI+	2			Annexin-FITC + PI, TUNEL	6(2)	4	2			CFU				Candida albicans	YPD	V
455	10.1111/1348-0421.12357.	https://pubmed.ncbi.nlm.nih.gov/26891940/	Antifungal activity of Rubus chingii extract combined with fluconazole against fluconazole-resistant Candida albicans.	2016	V		rubus chingii extract in combination with fluconazole (flc)		MIC and FICI: 5000 to 0 μg crude drug/mL for R. chingii extract, and 256 to 0 μg/mL for FLC; Flow cytometry - 100 μg crude drug/mL R. chingii extract, 10 μg/mL FLC			fluconazole-resistant	bio	Сombination		V	no							-		1(1)	1			Annexin-FITC + PI, EM	12(0)	12	12			CFU		arrest in G1 and S phases		FLC-resistant Candida albicans		V
510	10.1124/mol.112.079657.	https://pubmed.ncbi.nlm.nih.gov/23090979	The anticancer ruthenium complex KP1019 induces DNA damage, leading to cell cycle delay and cell death in Saccharomyces cerevisiae.	2013	V		ruthenium complex (anticancer)						chem	metal		?	?																			CFU				Saccharomyces cerevisiae
158	10.1007/s00253-016-7755-6.	https://pubmed.ncbi.nlm.nih.gov/27502415	Antimicrobial properties and death-inducing mechanisms of saccharomycin, a biocide secreted by Saccharomyces cerevisiae.	2017	V		saccharomycin (gapdh derived peptide)		125, 250, 500, and 1000 μg/ml				bio	peptide (GAPDH derived)	cycloheximide weakens TUNEL positive phenotype	V	V (annexin negative, TUNEL positive)							-		0(5)	1			Annexin-FITC + PI, TUNEL	7(10)	1	1							Hanseniaspora guilliermondii, Dekkera bruxellensis and others		v
547	10.1128/iai.68.12.6848-6856.2000.	https://pubmed.ncbi.nlm.nih.gov/11083804	Released ATP is an extracellular cytotoxic mediator in salivary histatin 5-induced killing of Candida albicans.	2000	V		salivary histatins, atp analogues, atp scavenger apyrase						bio	peptide																						CFU			ATP content (not on this context)	Candida albicans
86	10.1016/S0171-2985(99)80052-7.	https://pubmed.ncbi.nlm.nih.gov/10532286/	Dissimilar attenuation of Candida albicans virulence properties by human immunodeficiency virus type 1 protease inhibitors	1999		V	Saquinavir	30°C, 7 days	1-5 mg/ml				Bio	HIV-l protease inhibitors			V (unconvincing)									no quantitative data						-			0 mg/ml - 100%, 0.001 mg/ml - 78%, 0.01 mg/ml - 77%, 0.1 mg/ml - 78%, 1 mg/ml - 17**%	CFU, PI				Candida albicans	SDA	V
466	10.1111/imb.12124.	https://pubmed.ncbi.nlm.nih.gov/25209888	Identification of a novel antimicrobial peptide, scolopendin 1, derived from centipede Scolopendra subspinipes mutilans and its antifungal mechanism.	2014	V		scolopendin 1		MIC in the range of 5.0–20.0 μM, ROS etc - 10 μM				bio	peptide	NAC	V	no		V (DHR 123)	V (NAC)	V (mitochondrial and cytosolic calcium level is increased - Rhod-2AM and Fura-2AM)		V (FITC-VAD-fmk)	40(27)	13	0(0)	1	13		Annexin-FITC + PI, cytochrome C release, DAPI, JC-1, TUNEL	35(14)	21	21	10 μM		PI				Сandida albicans		v
12	10.1007/s10495-016-1254-1.	https://pubmed.ncbi.nlm.nih.gov/27207682	Scolopendin 2 leads to cellular stress response in Candida albicans.	2016	V		scolopendin 2		ROS, Lipid peroxidation: 1.6 μM (1/4 MIC), 3.1 μM (1/2 MIC), and 6.3 μM (MIC), for other experiments: 1.6 μM				bio	peptide		V	V		V (H2DCFDA, lipid peroxidation)		V (mitochondrial and cytosolic calcium level is increased - Fluo3-AM and Rhod-2AM)		V (FITC-VAD-fmk)	38 (25)	13	8(1)	7	1.85714		Annexin-FITC + PI, DAPI, Fura-2AM, GSH level, JC-1, Rhod-2AM, TUNEL	13(3)	10	1.42857			CFU			Calcium accumulation in the cytosol and mitochondria	Candida albicans		v
99	10.3390/molecules25030476.	https://pubmed.ncbi.nlm.nih.gov/31979177/	Cytotoxic Action of Artemisinin and Scopoletin on Planktonic Forms and on Biofilms of Candida Species	2019	V		scopoletin	16 h planctonic cells	132 µg/ml				chem	drug			V		V (DHR 123, DHE)							65 (0)	65								10	CFU, MIC, PI	metabolic activity (resazurin)		planctonic and biofilm cells were tested; effective also for C. dubliniensis, C. tropicalis, C. krusei, C. glabrata, C. guilliermondii, and C. parapsilosis	Candida albicans		V
451	10.1099/mic.0.039719-0.	https://pubmed.ncbi.nlm.nih.gov/20522499	Selenite-induced cell death in Saccharomyces cerevisiae: protective role of glutaredoxins	2010		V (possibly death occurs during diauxic shift)	selenite sodium	30°C, 2 days (CFU)	6 mM	no	65	WT and grx1/2 deletion	chem	nonmetal	aif1 deletion	V	V		V (DHE, protein carbonilation)				no (Yca1 deletion)							TUNEL						PI	Methylene blue		apoptosis and necrosis seem separate, necrosis is quick, apoptosis slower; aif deletion has high ROS in control (DHE)	Saccharomyces cerevisiae		v
390	10.1074/jbc.M610078200.	https://pubmed.ncbi.nlm.nih.gov/17261587/	Extracellular production of hydrogen selenide accounts for thiol-assisted toxicity of selenite against Saccharomyces cerevisiae.	2007	V		selenite sodium			no	65		chem	nonmetal																						CFU				Saccharomyces cerevisiae
593	10.1371/journal.pone.0036343.	https://pubmed.ncbi.nlm.nih.gov/22586468	Sodium selenide toxicity is mediated by O2-dependent DNA breaks.	2012	V		selenite sodium			no	65		chem	nonmetal																									DNA lysis	Saccharomyces cerevisiae
657	10.3390/molecules200813894.	https://pubmed.ncbi.nlm.nih.gov/26263963	Aspects of a Distinct Cytotoxicity of Selenium Salts and Organic Selenides in Living Cells with Possible Implications for Drug Design.	2015	V (3 h)		selenite sodium and organic selenides		a lot of components	no	65		chem	nonmetal																									Inhibition of the proteasome in intact cells of S. cerevisiae (chymotrypsin-like activityand trypsin-like activity)	Saccharomyces cerevisiae
292	10.1016/j.micpath.2017.04.008.	https://pubmed.ncbi.nlm.nih.gov/28411060	In vitro anti-Candida activity of selective serotonin reuptake inhibitors against fluconazole-resistant strains and their activity against biofilm-forming isolates.	2017	V		serotonin uptake inhibitors (fluoxetine, paroxetine, sertraline - same effect)	35°C, 24 h	4.68-600 µg/mL				chem	drug		V								-		no quantitative data was shown				Annexin-FITC + PI, Comet assay, Rho123	70(3) ("the sums of early and late apoptotic stages")	-	#VALUE!	for fluoxetine 508 μg/mL		CFU			mitoch potential Rhodamine 123 loss; different drugs show different effect on DNA damage, i.e. it may not be causative)	Candida albicans		v
92	10.1177/1087057108320713	https://pubmed.ncbi.nlm.nih.gov/18626115/	A high-throughput screening assay for small molecules that disrupt yeast cell integrity	2008	V		Sertaconazole		60 μg/ml , 4h				drug	chem			V											5*fold-increase of of free adenylate kinase								Adenylate kinase release				Saccharomyces cerevisiae		V
91	10.1128/EC.00314-12.	https://pubmed.ncbi.nlm.nih.gov/23243064/	A repurposing approach identifies off-patent drugs with fungicidal cryptococcal activity, a common structural chemotype, and pharmacological properties relevant to …	2013	V		Sertaline	37°C, 4 h	100 μM; MFC = MIC = 6 μM				chem	drug			V				V (calmodulin modulator)						5*fold-increase of of free adenylate kinase									Adenylate kinase release, MFC,				Cryptococcus neoformans		V
169	10.1007/s00726-014-1811-2.	https://pubmed.ncbi.nlm.nih.gov/25106507/	Chemical synthesis, structure–activity relationship, and properties of shepherin I: a fungicidal peptide enriched in glycine-glycine-histidine motifs	2014	V		shepherin I	10 min	62.5 μM				bio	peptide	NaCl protects, ZnCl2 raises killing ability of peptide		V									no quantitative data									2	CFU, MIC, PI	Syto 9			Candida albicans		V
63	10.1371/journal.pgen.1000524.	https://pubmed.ncbi.nlm.nih.gov/19543365	Peroxiredoxin Tsa1 is the key peroxidase suppressing genome instability and protecting against cell death in Saccharomyces cerevisiae.	2009	V		shifting from anaerobic to aerobic growth		not applicable			tsa1 rad51 double deletion	bio	metabolic		V	no						no (Yca1 deletion)	-		6(1)	5			Annexin-FITC + PI, DAPI	30(1) ann+pi+	-		24 h					microcolony growth	saccharomyces Saccharomyces cerevisiaeevisiae	same media (YPD), but for anaerobic growth an airtight jar was used	v
107	10.1002/iub.1647.	https://pubmed.ncbi.nlm.nih.gov/28636236	Assessment of silibinin as a potential antifungal agent and investigation of its mechanism of action	2017	V		silibinin	5 h	50, 100, 150, or 200 μg/mL	no	66		bio	flavonoid			V																			DiBAC4(3), FITC-labelled dextrans of various sizes, PI	biofilm formation		previous study that silibinin induces fungal apoptosis in C. albicans			v
220	10.1016/j.biocel.2016.09.008.	https://pubmed.ncbi.nlm.nih.gov/27639679/	Silibinin triggers yeast apoptosis related to mitochondrial Ca 2+ influx in Candida albicans	2016	V		silibinin	28 ◦C, 4 h	ROS - 40, 60, 80, and 100 μM; K+ leakage - 100 μM	no	66		bio	flavonoid	ruthenium red	V	no		V (H2DCFDA, MitoSOX Red)		V (mitochondrial and cytosolic calcium level is increased - Rhod-2AM and Fura-2AM)		V (FITC-VAD-fmk)	no quantitative data		1(0)	1			Annexin-FITC + PI, Fura-2 AM, JC-1, Rhod-2AM, Ruthenium red, TUNEL	30(18)	12	12			MIC, PI		cell cycle arrest (SYTOX Green)	Ca2+ influx	Candida albicans	YPD	V
435	10.1094/PHYTO-95-0069.	https://pubmed.ncbi.nlm.nih.gov/18943838/	Enhancement of biocontrol efficacy of Cryptococcus laurentii by cinnamic acid against Penicillium italicum in citrus fruit	2005			silicon																																	Cryptococcus laurentii
497	10.1111/j.1742-4658.2012.08527.x.	https://pubmed.ncbi.nlm.nih.gov/22324978/	Silver nanoparticles induce apoptotic cell death in Candida albicans through the increase of hydroxyl radicals	2012	V		silver nanoparticles	28 ◦C, 1 h	2 µg/mL	no	67		chem	nanoparticles	thiourea	V	no		V (DHR 123, HPF)	V (thiourea quenches OH radicals)			V (FITC-VAD-fmk)	no quantitative data		quantitative data not shown				Annexin-FITC + PI, cytochrome C release, JC-1, TUNEL	35(15)	20	#DIV/0!							Candida Ablicans		V
121	10.2147/IJN.S205736.	https://pubmed.ncbi.nlm.nih.gov/31308659	Silver nanoparticles induce reactive oxygen species-mediated cell cycle delay and synergistic cytotoxicity with 3-bromopyruvate in Candida albicans, but not in Saccharomyces cerevisiae	2019	V		silver nanoparticles		2, 20, or 50 μg/mL	no	67		chem	nanoparticles		?	V		V (H2DCFDA, MitoSOX Red)	(NAC was only shown to reduce cell cycle arrest)																PI, spot test			glucose uptake lowered in both	Candida albicans		v
625	10.2147/IJN.S125010.	https://pubmed.ncbi.nlm.nih.gov/29593404/	In vitro studies on oxidative stress-independent, Ag nanoparticles-induced cell toxicity of Candida albicans, an opportunistic pathogen.	2018	V		silver nanoparticles		40 µg/mL	no	67		phys	nanoparticles		V (but unpublished data present -- the generation of intracellular ROS does not appear to be the only major cause of cell toxicity)			V (H2DCFDA, DPH)											EM						CFU				Candida albicans		v
191	10.1016/B978-0-12-801317-5.00016-5	-		2015	v		silver nanoparticles		Depending on the strain; MIC - 0.25-2 µg/ml, FICI - 0.35-0.5 µg/ml	no	67		chem	nanoparticles	thiourea (partly)	V	no		V (DHR 123, HPF)				V (FITC-VAD-fmk)	no quantitative data		no quantitative data				Annexin-FITC + PI, DAPI, JC-1, TUNEL	37(13)	24	#DIV/0!					arrest the cell cycles during the G2/M		Candida albicans		V
611	10.1371/journal.pone.0194254.	https://pubmed.ncbi.nlm.nih.gov/29554119/	Biogenic nanosilver synthesized in Metarhizium robertsii waste mycelium extract – As a modulator of Candida albicans morphogenesis, membrane lipidome …	2018		V (co-incubation)	silver nanoparticles (AgNPs)	37˚C, 24 h	0.39–50 mg/mL	no	67		check	check			V		V (H2DCFDA)						C. albicans ATCC 90028: 6 h (6 ± 2% - 0.5× MIC, 48 ± 8% - MIC); 24 h (12 ± 7% - 0.5× MIC, 32 ± 2% - MIC)							-			C. albicans ATCC 90028 strain: 24 h control - 884.0 ± 1.0 × 10^5; 24 MIC - 8.1 ± 2.8 × 10^5 CFU; 24 0.5× MIC 366.0 ± 12.7 × 10^5 CFU	MTT reduction assay, CFU, PI, FDA				C. albicans ATCC 10231, C. albicans ATCC 90028, C. glabrata ATCC 90030 and C. parapsilosis ATCC 22019		V
305	10.1016/j.msec.2019.01.044.	https://pubmed.ncbi.nlm.nih.gov/30813086/	Silver nanoparticles coated with dodecanethiol used as fillers in non-cytotoxic and antifungal PBAT surface based on nanocomposites.	2019	V		silver nanoparticles coated with dodecanethiol		0.25, 0.5 and 2 wt%				phys	Nanoparticles																EM, MTT						CFU				Candida albicans		V
108	10.1002/iub.1716.	https://pubmed.ncbi.nlm.nih.gov/29356280	Potential role of potassium and chloride channels in regulation of silymarin-induced apoptosis in Candida albicans.	2018	V		silymarin		2.5 μg/mL, 4h				bio	multicomponent extract	K+ ion channel blocker - tetraethylammoniumchloride	V	no				V (mitochondrial and cytosolic calcium level is increased - Rhod-2AM and Fura-2AM)		V (FITC-VAD-fmk)	32 (22)	10	1 (1)	1	10		Annexin-FITC + PI, JC-1, TUNEL	20 (8)	12	12			CFU			cytosolic and mitochondrial accumulation of calcium	Candida albicans		v
264	10.1016/j.foodchem.2019.01.099.	https://pubmed.ncbi.nlm.nih.gov/30797360/	Antifungal effects of thymol and salicylic acid on cell membrane and mitochondria of Rhizopus stolonifer and their application in postharvest preservation of tomatoes	2019	V		simultaneous application of thymol and salicylic acid (SIM TSA)	28°C, 8 h	thymol/salicylic acid = 0.085 g/l/0165 g/l, 0.17 g/l/0.33 g/l, 0.34 g/l/0.66 g/l				bio+chem	Terpene + acid		V	V		H2DCFHDA							0.085 g/l/0165 g/l - 10%; 0.17 g/l/0.33 g/l - 33%; 0.34 g/l/0.66 g/l - 52% (Control - 2%)				Rho123		-				PI, TEM				Rhizopus stolonifer	potato dextrose water medium	V
574	10.1186/s12951-018-0370-1.	https://pubmed.ncbi.nlm.nih.gov/29695232	Biocompatibility assessment of single-walled carbon nanotubes using Saccharomyces cerevisiae as a model organism.	2018	V		single-walled carbon nanotubules		376 mg/ml				phys	nanotubes		V	V		V (catalase, SOD and GPx activity)					-		7(1)	6			Annexin-FITC + PI	15(2)	13	2.16667	376 mg/ml			trypan blue, growth rate		cells were deformed and shrank - SEM, PI positive (late apoptosis) in dose dependent manner, but population of PI+Ann+ isnt larger than PI-Ann+	Saccharomyces cerevisiae		v
92	10.1177/1087057108320713	https://pubmed.ncbi.nlm.nih.gov/18626115/	A high-throughput screening assay for small molecules that disrupt yeast cell integrity	2008	V		SKF-9635		60 μg/ml , 4h				drug	chem			V											25*fold-increase of of free adenylate kinase								Adenylate kinase release				Saccharomyces cerevisiae		V
602	10.1371/journal.pone.0085836.	https://pubmed.ncbi.nlm.nih.gov/24465737	In vitro and in vivo activity of a novel antifungal small molecule against Candida infections.	2014	V		SM21	24 h, 48 h	0.2 – 100 µg/ml				chem	drug (sigma(2) antagonist)			V																			PI, CFU	FUN-1			Candida albicans		v
32	10.1016/s1074-5521(03)00108-x.	https://pubmed.ncbi.nlm.nih.gov/12837385	A small molecule suppressor of FK506 that targets the mitochondria and modulates ionic balance in Saccharomyces cerevisiae.	2003	V		small molecule suppressors, sfk1		10-40 μM				bio	protein	Ro null				V (H2DCFDA)											DiOC6						CFU	growth rate			Saccharomyces cerevisiae		v
462	10.1111/1574-6968.12131	https://pubmed.ncbi.nlm.nih.gov/23510033	Reactive oxygen species and Ca2+ are involved in sodium arsenite-induced cell killing in yeast cells	2013	V		sodium arsenite		1–7 mM	no	68		chem	metalloid	CAT and AsA (antioxidants) or LaCl3 and EGTA (Ca2+ antagonists)				V (H2DCFDA)	V (antiox)	V (cytosolic calcium level is increased - Fluo3-AM, calcium antagonists help)	V (low calcium reduces death)								Fluo-3 AM						OD	Methylene blue			Saccharomyces cerevisiae	YPD	v
555	10.1134/s0006297907080056.	https://pubmed.ncbi.nlm.nih.gov/17922641	Tim18, a component of the mitochondrial translocator, mediates yeast cell death induced by arsenic	2007	V		sodium arsenite	30°C, 30 m	3, 5 mM	no	68		chem	metalloid	tim18 deletion	V			V (DHR 123)	V (NAC)										TUNEL						CFU				Saccharomyces cerevisiae		v
481	10.1111/j.1567-1364.2007.00274.x.	https://pubmed.ncbi.nlm.nih.gov/17627776	Arsenic induces caspase- and mitochondria-mediated apoptosis in Saccharomyces cerevisiae	2007	V		sodium arsenite	4 days of growth at 30 ◦C	CFU: 0-7 mM; Annexin V, ROS, TUNEL - 3 mM	no	68	sod1 deletion, yca1 deletion	chem	metalloid		V	no		V (DHR 123)	V (Rho0)			V (Yca1 deletion)	-		no quantitative data				Annexin-FITC + PI, Rho123, TUNEL	37(3) general	-	#VALUE!			PI				Saccharomyces cerevisiae		v
9	10.1007/s00284-014-0585-9.	https://pubmed.ncbi.nlm.nih.gov/24752490	Formic acid and acetic acid induce a programmed cell death in pathogenic Candida species.	2014	V		sodium bicarbonate (minimal inhibitory concentrations)		0.05				chem	salt		no	V (low)						V (FITC-VAD-fmk), but weak	23(?)	23	42(?)	42	0.547619		Annexin-FITC + PI, DAPI, Fluorescein FragELTM DNA Fragmentation Detection Kit	18 (?)	18	0.428571			CFU, PI				Candida species		v
483	10.1111/j.1567-1364.2008.00469.x.	https://pubmed.ncbi.nlm.nih.gov/19220868	Bdf1p deletion affects mitochondrial function and causes apoptotic cell death under salt stress	2009	V		sodium chloride		0.4, 0.6 M	no	69	Bdf1 deletion	phys/chem	Osmotic		V			V (DHR 123, SOD activity, MitoTracker Red CMRos)											DAPI, EM						spot test				Saccharomyces cerevisiae		v
619	10.15698/mic2014.01.131	https://pubmed.ncbi.nlm.nih.gov/28357227	Salt stress causes cell wall damage in yeast cells lacking mitochondrial DNA	2014			sodium chloride		0.6 M	no	69	ρ0 cells	phys	osmotic	SCW11 deletion, Antioxidant GSH or NAC slightly help		V (TEM, hypersensitivity to SDS)		V (DHE)	V (Antioxidant GSH or NAC slightly help)																spot test				Saccharomyces cerevisiae		V
618	10.15698/mic2014.01.131	https://pubmed.ncbi.nlm.nih.gov/28357227	Salt stress causes cell wall damage in yeast cells lacking mitochondrial DNA	2014			sodium chloride		0.6 M	no	69		phys	osmotic			no (TEM, hypersensitivity to SDS)		no (DHE)																	spot test				Saccharomyces cerevisiae		V
248	10.1016/j.febslet.2011.06.034.	https://pubmed.ncbi.nlm.nih.gov/21740907	Mitochondrial DNA protects against salt stress-induced cytochrome c-mediated apoptosis in yeast	2011	V		sodium chloride	1 h	0.6 M in YPD, 0.2 M in YPG	no	69	Rho0 (respiration inhibitors do not have the same effect)	phys/chem	osmotic	Cyc1 OE	V	V							-		no quantitative data shown				Annexin-FITC + PI, cyc1 level reduction, DAPI, EM	30(3) not clear does it ann+PI-	-	#VALUE!				growth rate			Saccharomyces cerevisiae		v
43	10.1091/mbc.e03-02-0114.	https://pubmed.ncbi.nlm.nih.gov/14718573	Yeast lacking the SRO7/SOP1-encoded tumor suppressor homologue show increased susceptibility to apoptosis-like cell death on exposure to NaCl stress	2004	V		sodium chloride		0.7 M	no	69	Sro77 deletion	phys/chem	osmotic/ionic		V	?		V (DHR 123)				no (Yca1 deletion; FITC-FAD-fmk) for sro77 deletion							DAPI, TUNEL										Saccharomyces cerevisiae
13	10.1007/s11046-012-9533-z.	https://pubmed.ncbi.nlm.nih.gov/22391823	Deletion of the Candida albicans PIR32 results in increased virulence, stress response, and upregulation of cell wall chitin deposition.	2012	V (3 h)		sodium chloride		1.0 and 1.5 M.	no	69	PIR32/pir32, and pir32/pir32 (mutant strains were more resistant)	chem	osmotic																						spot test			increase in chitin content in mutants	Candida albicans
365	10.1046/j.0960-7412.2001.01247.x.	https://pubmed.ncbi.nlm.nih.gov/11874577	Salt causes ion disequilibrium-induced programmed cell death in yeast and plants	2002	V		sodium chloride	0-5 h	1.2, 1.5 M	no	69	cnb1 deletion (worsen the effect - salt-sensitive mutant)	phys/chem	osmotic	bcl-2 expression	V	V													DAPI, EM, TUNEL						CFU, EM				Saccharomyces cerevisiae		v
550	10.1128/mBio.00986-15.	https://pubmed.ncbi.nlm.nih.gov/26220968	Cell Wall Remodeling Enzymes Modulate Fungal Cell Wall Elasticity and Osmotic Stress Resistance.	2015	V		sodium chloride			no	69		phys, bio		growth with lactate as a carbon source		V (very fast death (in minutes))																			CFU				Сandida albicans	glucose or lactate
411	10.1091/mbc.E03-02-0114	https://pubmed.ncbi.nlm.nih.gov/14718573	Yeast Lacking the SRO7/SOP1-encoded Tumor Suppressor Homologue Show Increased Susceptibility to Apoptosis-like Cell Death on Exposure to NaCl Stress	2004	V		sodium chloride			no	69	sro7 deletion	phys/chem	Osmotic	Additional deletion of the yeast metacaspase gene YCA1	V			V (DHR 123)				V (Yca1 deletion; FITC-VAD-fmk)	22(2)						TUNEL				1 M		CFU				Saccharomyces cerevisiae	YPD containing 2 M NaCl	V
43	10.1091/mbc.e03-02-0114.	https://pubmed.ncbi.nlm.nih.gov/14718573	Yeast lacking the SRO7/SOP1-encoded tumor suppressor homologue show increased susceptibility to apoptosis-like cell death on exposure to NaCl stress	2004	V		sodium chloride		1 M	no	69	WT and SRO7 deletion and SRO7/77 deletion	phys/chem	osmotic/ionic		V	?		V (DHR 123)				V (Yca1 deletion; FITC-FAD-fmk) for WT and sro7 deletion	22 (3) cytometry WT and 6 (0,5) FACS WT						DAPI, TUNEL										Saccharomyces cerevisiae
469	10.1111/j.1365-2672.2012.05312.x.	https://pubmed.ncbi.nlm.nih.gov/22515564	Sodium citrate induces apoptosis in biocontrol yeast Cryptococcus laurentii.	2012	V (5 days)		sodium citrate		25 mmol/l, ph 5.8				chem	metabolic?		V	V		V (H2DCFDA)	V (glutathione)				-		35(5)	30			Annexin-FITC + PI, TUNEL	20(1)	19	0.633333	3 days		CFU, PI				Cryptococcus laurentii		v
40	10.1016/j.ijfoodmicro.2019.108383	https://pubmed.ncbi.nlm.nih.gov/31698283	Anthocyanin adsorption by Saccharomyces cerevisiae during wine fermentation is associated to the loss of yeast cell wall/membrane integrity.	2020	V		sodium lauryl sulfate		0.2%, 30 m				chem	surfactant			V																			Trypan Blue ( Cell membrane integrity)	Methylene blue		Yeasts contribute to anthocyanin extraction during red wine fermentation	Saccharomyces cerevisiae	Chardonnay white :-)	V
52	10.1111/j.1365-2672.2006.03014.x.	https://pubmed.ncbi.nlm.nih.gov/16882139	Influence of starvation, surface attachment and biofilm growth on the biocide susceptibility of the biodeteriogenic yeast Aureobasidium pullulans.	2006	V		sodium perchlorate		25–100 μg/ml				chem	salt	starvation (small decrease in susceptibility)																					CFU, loss of GFP fluorescence				Aureobasidium pullulans		v
371	10.1055/s-2007-993744.	https://pubmed.ncbi.nlm.nih.gov/18058612	Mycological and electron microscopic study of Solanum chrysotrichum saponin SC-2 antifungal activity on Candida species of medical significance.	2007			solanum chrysotrichum saponin sc-2						bio	saponin		?	V													EM						CFU	growth rate			Candida (various)
343	10.1023/a:1012198321879.	https://pubmed.ncbi.nlm.nih.gov/9210192	The use of sonication for the efficient delivery of plasmid DNA into cells.	1997	V		sonication during dna transformations						phys	sonication																						CFU				Saccharomyces cerevisiae
306	10.1016/j.mycmed.2013.11.001.	https://pubmed.ncbi.nlm.nih.gov/24316318	Anti-Candida activity of spent culture filtrate of Lactobacillus plantarum strain LR/14.	2014	V		spent culture filtrate of lactobacillus plantarum	30°C, 200 rpm, 24 h	100 μl + 100 μl of YPD				bio	peptide			V																			ATP leakage, CFU, K+ efflux, PI+DAPI				Candida albicans (3 strains), Yarrowia lipolytica, Trichosporon ashii, Zygosaccharomyces bailli		v
542	10.1128/EC.00068-15.	https://pubmed.ncbi.nlm.nih.gov/26092920	Developmental Coordination of Gamete Differentiation with Programmed Cell Death in Sporulating Yeast	2015	V		sporulation		not applicable	no	70		natural bio	division		no (except for spores, but in mother cell there isn't any apoptosis)	V	V (loss of vacuolar membrane intergrity, but PMSF has no effect)					no (Yca deletion)						?	DIOC6						PI				Saccharomyces cerevisiae		v
234	10.1016/j.devcel.2012.05.005.	https://pubmed.ncbi.nlm.nih.gov/22727375	Developmentally programmed nuclear destruction during yeast gametogenesis	2012	V ()		sporulation		not applicable	no	70		natural bio	division		V		V (atg8-GFP proteolysis increased)												gel electrophoresis, TUNEL,
648	10.3389/fmicb.2018.02031.	https://pubmed.ncbi.nlm.nih.gov/30214437	Antagonistic Interaction of Staphylococcus aureus Toward Candida glabrata During in vitro Biofilm Formation Is Caused by an Apoptotic Mechanism.	2018		V	staphylococcus aureus		co-cultivation				bio	Co-culture (microbe)		V	V		V (H2DCFDA)											EM (chromatin condensation), TUNEL						Decreased growth, CFU, PI	MTT, FUN-1 (unconvincing)		lipid droplet formation	Candida glabrata		v
586	10.1371/journal.pone.0017412.	https://pubmed.ncbi.nlm.nih.gov/21364763	Starvation induced cell death in autophagy-defective yeast mutants is caused by mitochondria dysfunction.	2011	V		starvation		0- 120 h			autophagy-defective mutants (ATG1 deletion)	bio	metabolic	pH buffering (MES-KOH (pH 6.2))			V (autophagy mutants die: they are sensitive to pH changes (secreted metabolites made in starvation medium lower the extracellular pH))	V (DHE)	V (NAC reduces petite formation)																Phloxine B				Saccharomyces cerevisiae	YNB	v
41	10.1074/jbc.M306998200.	https://pubmed.ncbi.nlm.nih.gov/12963726	Schizosaccharomyces pombe cells deficient in triacylglycerols synthesis undergo apoptosis upon entry into the stationary phase	2003	V		stationary phase		not applicable			plh1 dga1 double deletion	natural bio	metabolic	overexpression of a bacterial DAG kinase, free radical spin trap TMPO	V				V (free radical spin trap TMPO)										DAPI, TUNEL						CFU			kghgdrtsefxcv	Schizosaccaromyces pombe		v
179	10.1007/s10863-014-9582-8.	https://pubmed.ncbi.nlm.nih.gov/25257133	Inhibition of free radical scavenging enzymes affects mitochondrial membrane permeability transition during growth and aging of yeast cells.	2014			stationary phase			no	71		natural bio	metabolic		V			V (H2DCFDA)											mitochondrial transmembrane potential, DAPI							growth rate			Endomyces magnusii		V
57	10.1128/EC.00003-10.	https://pubmed.ncbi.nlm.nih.gov/20435699	Rotenone enhances the antifungal properties of staurosporine	2010	V		staurosporine		12.5 μM, 60 m	no	72		chem	drug	glutathione and NAC (but beta carotene and ascorbic acid don't help), complex I mutants	V			V (DHR 123)	V (glutathione and NAC (but beta carotene and ascorbic acid don't help), complex I mutants)										TUNEL						CFU, spot assay				Neurospora crassa (complex I mutants are more susceptible)		v
92	10.1177/1087057108320713	https://pubmed.ncbi.nlm.nih.gov/18626115/	A high-throughput screening assay for small molecules that disrupt yeast cell integrity	2008	V		Staurosporine		60 μg/ml , 4h	no	72		drug	chem			V											29*fold-increase of of free adenylate kinase								Adenylate kinase release				Saccharomyces cerevisiae		V
57	10.1128/EC.00003-10.	https://pubmed.ncbi.nlm.nih.gov/20435699	Rotenone enhances the antifungal properties of staurosporine	2010	V		staurosporine + rotenone		12.5 μM, 60 m + 100 μg/ml rotenone	no	72		chem	drug	glutathione and NAC (but beta carotene and ascorbic acid don't help), complex I mutants (complex I represents a major cellular source of ROS within the cell)	V			V (DHR 123) (rotenone itself does not induce ROS production in N. crassa)	V (glutathione and NAC (but beta carotene and ascorbic acid don't help), complex I mutants)										TUNEL						spot test			treatment with both STS and rotenone results in an increased depletion of intracellular glutathione.	Neurospora crassa (complex I mutants are more susceptible)		v
441	10.1099/00221287-81-1-255.	https://pubmed.ncbi.nlm.nih.gov/4595513	Death of nystatin-resistant mutants of Saccharomyces cerevisiae during refrigeration.	1974	V ()		storage in mygp medium at 4 "c for different times (+nystatin)					nystatin-resistant mutants	phys	temperature																						CFU				Saccharomyces cerevisiae	MYGP medium
236	10.1016/j.ejmech.2015.10.013.	https://pubmed.ncbi.nlm.nih.gov/26479030/	Design and studies of multiple mechanism of anti-Candida activity of a new potent Trp-rich peptide dendrimers.	2015	V		structural mimics of natural cationic amphiphilic peptides		18 h				bio	Peptide		no?	V ( at concentration range between 1-10 MIC)							-		90(0)	90			Annexin-FITC + PI	0(0)	1	0.0111111	18 h		CFU				Candida albicans		v
212	10.1016/j.bbrc.2009.10.131.	https://pubmed.ncbi.nlm.nih.gov/19878645	Antifungal effect with apoptotic mechanism(s) of Styraxjaponoside C.	2009	V		styraxjaponoside c		80 μg/ml				bio	lignan glycoside		V	no		V (DHR 123) weak					-		no quantitative data was shown				Annexin-FITC + PI, TUNEL	no quantitative data was shown	-	#VALUE!			DiBAC4(3)			Membrane potential DiBAC(4)(3)	Candida albicans (mainly), Malassezia furfur, Trichosporon beigelii		v
149	10.1007/s00232-017-9951-4.	https://pubmed.ncbi.nlm.nih.gov/28238117/	Membrane permeabilization of pathogenic yeast in alternating sub-microsecond electromagnetic fields in combination with conventional electroporation	2017	V		Sub-microsecond Electromagnetic Fields in Combination with Conventional Electroporation	10, 25, and 50 PEMF pulses	3.3 T, 0.19 kV/c + conventional square wave electroporation (8–17 kV/ cm, 100 μs)				Phys	electricity																										Candida albicans (ATCC14053)	YPD
92	10.1177/1087057108320713	https://pubmed.ncbi.nlm.nih.gov/18626115/	A high-throughput screening assay for small molecules that disrupt yeast cell integrity	2008	V		Sulconazole		60 μg/ml , 4h				drug	chem			V											7*fold-increase of of free adenylate kinase								Adenylate kinase release				Saccharomyces cerevisiae		V
140	10.1007/bf00425059.	https://pubmed.ncbi.nlm.nih.gov/42368	Rapid decrease of ATP content in intact cells of Saccharomyces cerevisiae after incubation with low concentrations of sulfite.	1979			sulfite						chem																							CFU			atp depletion	Saccharomyces cerevisiae
91	10.1128/EC.00314-12.	https://pubmed.ncbi.nlm.nih.gov/23243064/	A repurposing approach identifies off-patent drugs with fungicidal cryptococcal activity, a common structural chemotype, and pharmacological properties relevant to …	2013	V		Suloctodil	37°C, 4 h	100 μM; MFC = MIC = 4 μM				chem	drug			V				(not a reported calmodulin modulator)						12*fold-increase of of free adenylate kinase									Adenylate kinase release, MFC,				Cryptococcus neoformans		V
168	10.1007/s00449-015-1414-7.	https://pubmed.ncbi.nlm.nih.gov/26109343	Effective inactivation of Candida albicans biofilms by using supercritical carbon dioxide.	2015	V		super critical co2		100, 150, 200 bar; 35, 40, 45 C; 0-60 m				phys/chem	gas	cell suspension (not biofolms), but if biofilm - dried biofilm		V																			CFU, Syto9/PI				Candida albicans		v
430	10.1093/jac/dky437.	https://pubmed.ncbi.nlm.nih.gov/30376123/	Surface coatings with covalently attached anidulafungin and micafungin prevent Candida albicans biofilm formation	2018			surface coating bearing physically immobilized anidulafungin andmicafungin	Biofilm, 3 h					chem	drug			no									no quantitative data									units	CFU, PI	Syto9			Candida albicans		V
514	10.1128/AAC.00651-13.	https://pubmed.ncbi.nlm.nih.gov/24366745/	Synergistic effect of the flavonoid catechin, quercetin, or epigallocatechin gallate with fluconazole induces apoptosis in Candida tropicalis resistant to fluconazole.	2013	V		synergistic effect of the flavonoids with fluconazole		(0.125–64 μg/mL) of fluconazole in combination with flavonoids (0.25–128 μg/mL).			fluconazole-resistant	bio	Synergistic effect		V	V (in epig+FLC, querc+flc, anfo)		V (H2DCFDA)					-		in another experiment 19(0)				Annexin-FITC + 7AAD, comet assay, Rho123	53(0)	53	#DIV/0!	For epig+flc		PI	Broth microdilution			Candida tropicalis	Sabouraud dextrose	V
651	10.3389/fmicb.2019.03150.	https://pubmed.ncbi.nlm.nih.gov/32038583	The Antifungal Peptide MCh-AMP1 Derived From Matricaria chamomilla Inhibits Candida albicans Growth via Inducing ROS Generation and Altering Fungal Cell Membrane Permeability.	2020	V		synthetic antifungal peptide mch-amp1		16, 32, and 64 µg/mL				bio	peptide			V		V (H2DCFDA)																	CFU, K+ efflux, PI	growth rate		interesting: there was no strict separation of two population - PI+ and PI-	Candida albicans		v
496	10.1111/j.1601-0825.2004.01010.x.	https://pubmed.ncbi.nlm.nih.gov/15196144	Fungicidal effect of three new synthetic cationic peptides against Candida albicans.	2004	V (90 min)		synthetic cationic peptides						bio	peptide																						CFU				Candida albicans
610	10.1371/journal.pone.0181278.	https://pubmed.ncbi.nlm.nih.gov/28704490/	The synthetic killer peptide KP impairs Candida albicans biofilm in vitro	2017	V		synthetic killer peptide (AKVTMTCSAS)	3 h	124 μg/ml				bio	peptide			V		V (MitoSOX Red, CellRox)							arbitrary units										PI, MIC				Candida albicans		V
120	10.2147/IJN.S187957.	https://pubmed.ncbi.nlm.nih.gov/30666103	Improved smallest peptides based on positive charge increase of the γ-core motif from PνD1 and their mechanism of action against Candida species.	2019	V (0-24 h)		synthetic peptides based on the pvd1 γ-core		18.35-293.6 µM				bio	peptide		V	V		V (H2DCFDA)				V (FITC-VAD-fmk)	no quantitative data		no quantitative data				Rho123	-	-	#VALUE!			Sytox Green, CFU				Candida albicans		v
14	10.1007/s13197-018-3062-9.	https://pubmed.ncbi.nlm.nih.gov/29606758	Quercetin enhances stress resistance in Saccharomyces cerevisiae tel1 mutant cells to different stressors.	2018	V		t-bhp		1 and 2 mM (were pretreated with quercetin (200 lM) or DMSO for 1 h. )			tel1 deletion	chem	Oxidant	quercetin pretreatment	V	V		V (H2DCFDA)	V (quercetin pretreatment helps)										V (AO/EtBr, DAPI)						CFU, PI	Chronological life span assay			Saccharomyces cerevisiae		v
357	10.1039/c3mb70056a.	-	Sophorolipid exhibits antifungal activity by ROS mediated endoplasmic reticulum stress and mitochondrial dysfunction pathways in Candida albicans	2019	V		TA-289 (equisetin-like compound)		MIC – 1-100 mM, cytotoxic - 100 mM				bio	lipid		no	V		V (H2DCFDA, increased expression Sod1, Cat1)		V (cytosolic calcium level is increased - Fluo3-AM)															PI			HAC1 activation, Mitoch depolarization (DiOC6), increased calcium, lactate dehydrogenase leakage	Candida albicans		v
91	10.1128/EC.00314-12.	https://pubmed.ncbi.nlm.nih.gov/23243064/	A repurposing approach identifies off-patent drugs with fungicidal cryptococcal activity, a common structural chemotype, and pharmacological properties relevant to …	2013	V		Tamoxifen	37°C, 4 h	100 μM; MFC = MIC = 4 μM				chem	drug			V				V (calmodulin modulator)						4 *fold-increase of of free adenylate kinase									Adenylate kinase release, MFC,				Cryptococcus neoformans		V
92	10.1177/1087057108320713	https://pubmed.ncbi.nlm.nih.gov/18626115/	A high-throughput screening assay for small molecules that disrupt yeast cell integrity	2008	V		Tamoxifen		60 μg/ml , 4h				drug	chem			V											52*fold-increase of of free adenylate kinase								Adenylate kinase release, PI				Saccharomyces cerevisiae		v
652	10.3390/ijms19123792.	https://pubmed.ncbi.nlm.nih.gov/30487461/	Dissection of the Structural Features of a Fungicidal Antibody-Derived Peptide				TCRVDHRGLTF and derivatives						bio	peptide		no?	V													Annexin, TMRM (tetramethylrhodamine methyl ester perchlorate)	no	-			CFU Timecourse (80% for D5A in 30 min, 40% for others)	CFU, PI, EM (blebs and leakage, none for F11A peptide)			5 µg/mL for T11F, 2 µg/mL for D5A and 10 µg/mL for F11A (all these are MFC)	Candida albicans		V
366	10.1046/j.1365-2672.2000.00943.x.	https://pubmed.ncbi.nlm.nih.gov/10735256/	The mode of antimicrobial action of the essential oil of Melaleuca alternifolia (tea tree oil)	2000	V		tea tree oil	30 min	0,25% v/v				bio	oil			V									no quantitative data									UNITS	CFU, MIC, PI, potassium ion leakage, leakage of carboxyfluorescein				Candida albicans		v
157	10.1007/s00253-016-7692-4.	https://pubmed.ncbi.nlm.nih.gov/27388769	The dynamics and mechanism of the antimicrobial activity of tea tree oil against bacteria and fungi.	2016	V		tea tree oil (terpinen-4-ol)						chem	oil																							growth rate			Aspergillus niger; Candida albicans
22	10.1016/j.ejmech.2017.11.089.	https://pubmed.ncbi.nlm.nih.gov/29324336	New 1,5 and 2,5-disubstituted tetrazoles-dependent activity towards surface barrier of Candida albicans.	2018	V		terazole derivatives (compound 2d)		16 μ/ml				bio	drug	Sorbitol	no	V							-		90(40)	50			Annexin-FITC + PI, AO, comet assay, DAPI, gel electrophoresis	8(0)	8	0.16			CFU	growth rate		nice table with necrotic, late and early apoptotic and viable cell calculations	Candida albicans		v
22	10.1016/j.ejmech.2017.11.089.	https://pubmed.ncbi.nlm.nih.gov/29324336	New 1,5 and 2,5-disubstituted tetrazoles-dependent activity towards surface barrier of Candida albicans.	2018	V		terazole derivatives (compound 6a)		16 μ/ml				bio	drug	Sorbitol	V (commet assay and electrophoresis - negative results, but DNA is very denaturated)	V							-		98(40)	58			Annexin-FITC + PI, AO, comet assay, DAPI, gel electrophoresis	0(0)	1	0.0172414			CFU	growth rate		nice table with necrotic, late and early apoptotic and viable cell calculations	Candida albicans		v
217	10.1016/j.bbrc.2015.12.050.	https://pubmed.ncbi.nlm.nih.gov/26703208	Squalene is lipotoxic to yeast cells defective in lipid droplet biogenesis.	2016			terbinafine					WT and dDGA1 LRO1 ARE1/2	chem	drug, lipid																						CFU			accumulation of squalene	Saccharomyces cerevisiae
699	10.1016/j.phymed.2014.04.028.	https://pubmed.ncbi.nlm.nih.gov/24950637/	Photodynamic inactivation of oropharyngeal Candida strains	2014	V		terthienyl + Photodynamic Inactivation						phys + chem	radiation + drug																												Add 17.03
92	10.1177/1087057108320713	https://pubmed.ncbi.nlm.nih.gov/18626115/	A high-throughput screening assay for small molecules that disrupt yeast cell integrity	2008	V		Testosterone		60 μg/ml , 4h				drug	chem			V											38*fold-increase of of free adenylate kinase								Adenylate kinase release				Saccharomyces cerevisiae		V
564	10.1167/iovs.17-22047.	https://pubmed.ncbi.nlm.nih.gov/28846777/	Efficacy of a fixed combination of tetracycline, chloramphenicol, and colistimethate sodium for treatment of Candida albicans keratitis	2017	V		Tetracycline, Chloramphenicol, and Colistimethate Sodium	24 h	TET - 125 μg/ml, CAF - 1000 μg/ml, AC - (1:10 vol/vol)				chem	drug			V									no quantitative data						-			5log10 CFU/ml (7.8log10 CFU/ml)	CFU, PI, MTR				Candida albicans, C. albicans,14 clinical isolates of C. albicans (n ¼ 7), Candida glabrata (n ¼ 5), Candida utilis, and Candida tropicalis.		V
93	10.1186/1475-2859-8-55.	https://pubmed.ncbi.nlm.nih.gov/19860881/	Tetrapisispora phaffii killer toxin is a highly specific β-glucanase that disrupts the integrity of the yeast cell wall	2009			Tetrapisispora phaffii killer toxin Kpkt	24 h	0.05 μg/ml				bio	protein	spheroplasts are not sensitive, 0.8 molar sorbitol or castanospermine protect cells		V									87(22)	65									PI, SEM				Saccharomyces cerevisiae		v
27	10.1016/j.ijfoodmicro.2011.09.027.	https://pubmed.ncbi.nlm.nih.gov/22015244	A comparative study on the structure of Saccharomyces cerevisiae under nonthermal technologies: high hydrostatic pressure, pulsed electric fields and thermo-sonication.	2011	V (30 min)		thermo-sonication		120 μm, 60 °C and 30 min				phys				V																							Saccharomyces cerevisiae
91	10.1128/EC.00314-12.	https://pubmed.ncbi.nlm.nih.gov/23243064/	A repurposing approach identifies off-patent drugs with fungicidal cryptococcal activity, a common structural chemotype, and pharmacological properties relevant to …	2013	V		Thiethylperazine	37°C, 4 h	100 μM; MFC = MIC =				chem	drug			V				V (calmodulin modulator)						5*fold-increase of of free adenylate kinase									Adenylate kinase release, MFC,				Cryptococcus neoformans		V
92	10.1177/1087057108320713	https://pubmed.ncbi.nlm.nih.gov/18626115/	A high-throughput screening assay for small molecules that disrupt yeast cell integrity	2008	V		Thiethylperazine		60 μg/ml , 4h				drug	chem			V											20*fold-increase of of free adenylate kinase								Adenylate kinase release				Saccharomyces cerevisiae		V
91	10.1128/EC.00314-12.	https://pubmed.ncbi.nlm.nih.gov/23243064/	A repurposing approach identifies off-patent drugs with fungicidal cryptococcal activity, a common structural chemotype, and pharmacological properties relevant to …	2013	V		Thioridazine	37°C, 4 h	100 μM; MFC = MIC = 16 μM				chem	drug			V				V (calmodulin modulator)						3 *fold-increase of of free adenylate kinase									Adenylate kinase release, MFC,				Cryptococcus neoformans		V
92	10.1177/1087057108320713	https://pubmed.ncbi.nlm.nih.gov/18626115/	A high-throughput screening assay for small molecules that disrupt yeast cell integrity	2008	V		Thioridazine		60 μg/ml , 4h				drug	chem			V											14*fold-increase of of free adenylate kinase								Adenylate kinase release				Saccharomyces cerevisiae		V
91	10.1128/EC.00314-12.	https://pubmed.ncbi.nlm.nih.gov/23243064/	A repurposing approach identifies off-patent drugs with fungicidal cryptococcal activity, a common structural chemotype, and pharmacological properties relevant to …	2013	V		Thonzonium	37°C, 4 h	100 μM; MFC = MIC =	no	93		chem	drug			V				(not a reported calmodulin modulator)						4*fold-increase of of free adenylate kinase									Adenylate kinase release, MFC,				Cryptococcus neoformans		V
92	10.1177/1087057108320713	https://pubmed.ncbi.nlm.nih.gov/18626115/	A high-throughput screening assay for small molecules that disrupt yeast cell integrity	2008	V		Thonzonium		60 μg/ml , 4h	no	93		drug	chem			V											23*fold-increase of of free adenylate kinase								Adenylate kinase release				Saccharomyces cerevisiae		V
138	10.1007/bf00275116.	https://pubmed.ncbi.nlm.nih.gov/347246	Genetic damage during thymidylate starvation in Saccharomyces cerevisiae.	1978	V		thymidylate starvation		not applicable			thymidylate auxotroph	bio	metabolic		V	?													DNA fragmentation (cesium gradients), mutations										Saccharomyces cerevisiae		V
79	10.1016/j.foodcont.2014.05.007.	-	Antifungal activity and mechanism of action of carvacrol and thymol against vineyard and wine spoilage yeasts	2014	V		thymol	6 h	256 μg/ml	no	73		chem	drug			V									82 (5)	77									MIC, PI, 260 nm absorbing substances release			The antifungal activity is better at pH 3.5 than pH 6.5.	Debaryomyces hansenii		v
621	10.1590/0103-6440201300052.	https://pubmed.ncbi.nlm.nih.gov/25250489/	Cell viability of Candida albicans against the antifungal activity of thymol	2014	V		Thymol	5, 15, 30 min	350.0 μg/mL	no	73		chem	phenol			V									no quantitative data	no quantitative data					-			5 min - 28, 15 min - 18, 30 min - 31, control - 90	MIC, MFC, SYTO 9, PI, CFU				Candida albicans	Sabouraud dextrose	V
10	10.1007/s10096-010-1050-8.	https://pubmed.ncbi.nlm.nih.gov/20835742/	Fungicidal activity of thymol and carvacrol by disrupting ergosterol biosynthesis and membrane integrity against Candida	2011	V		thymol	35°C, 200 rpm, 0, 2, 4, 8, 12, 24 and 48 h	50 mg/l, 125 mg/l, 200 mg/l, 500 mg/l	no	73		chem	drug			V									50 mg/l - 60%, 125 mg/l - 58%, 200 mg/l - 90%, 500 mg/l - 90%						-				CFU, PI	Disc diffusion halo assays			111 fluconazole-sensitive and -resistant Candida isolates.	YPD	V
295	10.1016/j.micres.2016.11.008.	https://pubmed.ncbi.nlm.nih.gov/28024529/	Fungicidal effect of thymoquinone involves generation of oxidative stress in Candida glabrata.	2017	V		thymoquinone	24 h	25,50, 100, 200 µg/ml				bio	Quinone	L-reduced glutathione and ascorbic acid	V	V		V (H2DCFDA)											Rho123						CFU, PI				Candida albicans		v
91	10.1128/EC.00314-12.	https://pubmed.ncbi.nlm.nih.gov/23243064/	A repurposing approach identifies off-patent drugs with fungicidal cryptococcal activity, a common structural chemotype, and pharmacological properties relevant to …	2013	V		Tolnafate	37°C, 4 h	100 μM; MFC = MIC =				chem	drug			V				(not a reported calmodulin modulator)						6*fold-increase of of free adenylate kinase									Adenylate kinase release, MFC,				Cryptococcus neoformans		V
91	10.1128/EC.00314-12.	https://pubmed.ncbi.nlm.nih.gov/23243064/	A repurposing approach identifies off-patent drugs with fungicidal cryptococcal activity, a common structural chemotype, and pharmacological properties relevant to …	2013	V		Tomatine	37°C, 4 h	100 μM; MFC = MIC =				chem	drug			V				(not a reported calmodulin modulator)						29*fold-increase of of free adenylate kinase									Adenylate kinase release, MFC,	MIC			Cryptococcus neoformans		V
282	10.1016/j.jbiosc.2015.10.009.	https://pubmed.ncbi.nlm.nih.gov/26589784	NP24 induces apoptosis dependent on caspase-like activity in Saccharomyces cerevisiae.	2016	V		tomato np24	30°C, YPD°Containing 1 M sorbitol, 12 h.	80 µg/mL				bio	protein	Izh2 deletion - Plasma membrane receptor for plant antifungal osmotin	V			V (H2DCFDA)				V (SR-VAD-fmk)	10(1?)	9					Hoechst 33342						spot test				Saccharomyces cerevisiae		v
562	10.1158/0008-5472.CAN-06-0179.	https://pubmed.ncbi.nlm.nih.gov/16912194	Cross-talk between nucleotide excision and homologous recombination DNA repair pathways in the mechanism of action of antitumor trabectedin.	2006	V (no death, just arrest)		trabectedin						chem	drug	cds1 deletion (partly)																					spot test			trabectedin produces lesions in the DNA and activates the DNA damage checkpoint
65	10.1371/journal.pone.0004592.	https://pubmed.ncbi.nlm.nih.gov/19240798	The Warburg effect suppresses oxidative stress induced apoptosis in a yeast model for cancer.	2009	v		transfer of cells to a medium with a non-fermentable carbon source		not applicable				bio	metabolic	glutathione				V (DHE)	V (glutathione supplementation reduces death)				-						Annexin (no PI), TUNEL	14(?) for oxa1 mutant (behaved like the (wild-type) rho0 strain)	-	#VALUE!			CFU				Saccharomyces cerevisiae	YNB/YPD	v
89	10.1111/j.1365-2672.2006.02852.x.	https://pubmed.ncbi.nlm.nih.gov/16553742/	Effects of trehalose on stress tolerance and biocontrol efficacy of Cryptococcus laurentii	2006	V		trehalose + controlled atmosphere		1 C, 5% O2, 5% CO2				chem + phys	drug + heat shock			V (too weak evidence)									with tregalose - 16-54%, without tregalose - 1-59%						-				PI, CFU				Cryptococcus laurentii		V
89	10.1111/j.1365-2672.2006.02852.x.	https://pubmed.ncbi.nlm.nih.gov/16553742/	Effects of trehalose on stress tolerance and biocontrol efficacy of Cryptococcus laurentii	2006	V		trehalose + freeze drying		25 C, 0, 15 and 30 days				chem + phys	drug + heat shock			V (too weak evidence)									with tregalose - 16-54%, without tregalose - 1-59%						-			low trehalose - 5 Log10 CFU per wound, 5 days; high trehalose - 5,8 Log10 CFU per wound, 5 days	PI, CFU				Cryptococcus laurentii		V
89	10.1111/j.1365-2672.2006.02852.x.	https://pubmed.ncbi.nlm.nih.gov/16553742/	Effects of trehalose on stress tolerance and biocontrol efficacy of Cryptococcus laurentii	2006	V		trehalose + low temperature		1 C				chem + phys	drug + heat shock			V (too weak evidence)									with tregalose - 16-54%, without tregalose - 1-59%						-				PI, CFU				Cryptococcus laurentii		V
196	10.1016/j.bbabio.2018.07.004.	https://pubmed.ncbi.nlm.nih.gov/30031690	The yeast mitochondrial permeability transition is regulated by reactive oxygen species, endogenous Ca(2+) and Cpr3, mediating cell death.	2018	V		tret-butyl-peroxide		150 μM, 18 h				chem	Oxidant	cyclosporin A; Cpr3 deficiency, FCCP (decoupler), NAC	? (mitochondrial pore opening, but TUNEL say it's necrosis? It high concentration was used - 150 microM for 18 h)	V		V (CellRox Deep Red, MitoTracker Deep Red)	V (NAC)	V (inhibition of mitochondrial pore opening or re-closure of opened pores with preloaded calcium chelators)									Rho123, TUNEL(not shown)						PI, CFU			Cell data from imbeded cells. lots of interesting stuff about mitochondrial potential	Saccharomyces cerevisiae	embeded cells, grown on Glycerol as a carbon source	v
623	10.2131/jts.36.117.	https://pubmed.ncbi.nlm.nih.gov/21297349	Bfr1p is responsible for tributyltin resistance in Schizosaccharomyces pombe.	2011	V		tributyltin chloride (the compound is almost as poisonous as hydrogen cyanide)		10 μm	no	94		chem	drug																						CFU				Schizosaccharomyces pombe
622	10.2131/jts.34.541.	https://pubmed.ncbi.nlm.nih.gov/19797862	Tributyltin induces Yca1p-dependent cell death of yeast Saccharomyces cerevisiae	2009	V		tributyltin chloride (the compound is almost as poisonous as hydrogen cyanide)		10 μm	no	94	pdr3 (worsen the effect)	chem	drug		V			V (H2DCFDA)				V (Yca1 deletion)							DAPI, TUNEL						CFU				Saccharomyces cerevisiae		v
192	10.1016/j.ab.2011.09.003.	https://pubmed.ncbi.nlm.nih.gov/21951783	L-amino acid oxidase-induced apoptosis in filamentous Botrytis cinerea.	2012	V		trichoderma harzianum-derived l-amino acid oxidase		6 μM, 3 days				bio	protein		V							V (antibody staining for caspases)	no quantitative data						gel electrophoresis, cytochrome C release						plate test				Botrytis cinerea (filamentous fungus)		v
91	10.1128/EC.00314-12.	https://pubmed.ncbi.nlm.nih.gov/23243064/	A repurposing approach identifies off-patent drugs with fungicidal cryptococcal activity, a common structural chemotype, and pharmacological properties relevant to …	2013	V		Trifluoperazine	37°C, 4 h	100 μM; MFC = MIC = 32 μM	no	74		chem	drug			V				V (calmodulin modulator)						4*fold-increase of of free adenylate kinase									Adenylate kinase release, MFC,				Cryptococcus neoformans		V
531	10.1128/AAC.40.3.541.	https://pubmed.ncbi.nlm.nih.gov/8851567/	Susceptibility of melanized and nonmelanized Cryptococcus neoformans to the melanin-binding compounds trifluoperazine and chloroquine.	1996	V		Trifluoperazine	4 h with 1mM L-dopa	40 μg/ml	no	74		chem	drug	L-dopa raises cell death rate		V		V (DHR 123)							68(?)									Viable-cell ratio	CFU, PI				Cryptococcus neoformans		V
92	10.1177/1087057108320713	https://pubmed.ncbi.nlm.nih.gov/18626115/	A high-throughput screening assay for small molecules that disrupt yeast cell integrity	2008	V		Trifluoperazine		60 μg/ml , 4h	no	74		drug	chem			V											37*fold-increase of of free adenylate kinase								Adenylate kinase release				Saccharomyces cerevisiae		V
92	10.1177/1087057108320713	https://pubmed.ncbi.nlm.nih.gov/18626115/	A high-throughput screening assay for small molecules that disrupt yeast cell integrity	2008	V		Triflupromazine		60 μg/ml , 4h				drug	chem			V											11*fold-increase of of free adenylate kinase								Adenylate kinase release, PI				Saccharomyces cerevisiae		v
599	10.1371/journal.pone.0067705.	https://pubmed.ncbi.nlm.nih.gov/23826334	Deletion of the fission yeast homologue of human insulinase reveals a TORC1-dependent pathway mediating resistance to proteotoxic stress	2013	V		tunicamycin	45 m	10 μg/ml	no	75		chem	drug (glycosylation)	iph1 deletion (wt - 1%, mutant - 12%), but TU resistance of iph1-d cells is abolished by rapamycin and by heat inactivation of Tor2	V							V (FITC-VAD-fmk), Mca-RPPGFSAFK(Dnp)	16(1)								-	#VALUE!			CFU				Schizosaccharomyces pombe		v
113	10.1074/jbc.M801303200.	https://pubmed.ncbi.nlm.nih.gov/18474590/	Kex1 protease is involved in yeast cell death induced by defective N-glycosylation, acetic acid, and chronological aging	2008	V		tunicamycin	shifted for 8 h to 37°C	10 μg/ml	no	75		chem	drug (glycosylation)	Kex1 disruption, cycloheximide and NAC helps	V		? (Kex1 - protease - disruption helps)	V (DHE, DHR 123, H2DCFDA)	V (NAC)			V (Yca1 deletion; FITC-VAD-fmk; D2R)	46 (1 in untreated)	45					GFP fluorescence signals						PI				Saccharomyces Cerevisiae		V
281	10.1016/j.ijmm.2018.03.004.	https://pubmed.ncbi.nlm.nih.gov/29544880	Stress-associated endoplasmic reticulum protein 1 (SERP1) and Atg8 synergistically regulate unfolded protein response (UPR) that is independent on autophagy in Candida albicans	2018	V		tunicamycin	2 h	2 μg/ml	no	75	atg8 deletion, ysy6 deletion	chem	drug (glycosylation)			V	no (normal autophagic degradation of the ER component Sec63 under ER stress)												C-DCFDA, JC-1						ATP leakage, PI				Candida albicans		v
419	10.1093/emboj/21.10.2343.	https://pubmed.ncbi.nlm.nih.gov/12006487	Essential role of calcineurin in response to endoplasmic reticulum stress	2002	V		tunicamycin	0, 30 or 150 min	2.5 mg/ml	no	75	cch1, mid1, cmk1, cmk2, cnb1 - Ca2+ in¯ux and signaling factors	chem	drug (glycosylation)							V (mutation background with calcium level perturbations)																Methylene blue			Saccharomyces cerevisiae		V
40	10.1074/jbc.M113.508705.	https://pubmed.ncbi.nlm.nih.gov/24142703	Kch1 family proteins mediate essential responses to endoplasmic reticulum stresses in the yeasts Saccharomyces cerevisiae and Candida albicans	2013	V (7 h)		tunicamycin		2.5 μg/ml	no	75	cch1	chem	drug (glycosylation)			V				indirect (high affinity calcium influx system is involved)															PI				Candida albicans		v
40	10.1074/jbc.M113.508705.	https://pubmed.ncbi.nlm.nih.gov/24142703	Kch1 family proteins mediate essential responses to endoplasmic reticulum stresses in the yeasts Saccharomyces cerevisiae and Candida albicans	2013	V (7 h)		tunicamycin		2.5 μg/ml	no	75	Kch1	chem	drug (glycosylation)			V				indirect (high affinity calcium influx system is involved)															PI				Candida albicans		v
[truncated: 53 more rows]

## Sheet: Abbreviations and Methods
Method	Full name	Brief overview of mechanism	Comments
VIABILITY METHODS
Clonogenecity
CFU	colony-forming units	quantitative estimation of the number of viable cells
[truncated: 101 more rows]
