# Supplementary material for: A Systematic Survey of Characteristic Features of Yeast Cell Death Triggered by External Factors
Source: J Fungi (Basel). 2021 Oct 20;7(11):886. doi: 10.3390/jof7110886 (PMC8626022; doi:10.3390/jof7110886)
Supplement: Supplementary file 1 [file jof-07-00886-s001.zip › Copy of 01_10_Table S6 - ROS.xlsx]

## Sheet: 1. ROS overall
All stimuli where ROS was tested
	DOI	PMID		year	Acute -Death of non-dividing cells	Chronic-Cell division continues during stimulus	Treatment	Treatment conditions	Concentration	unique stimulus?	Non-unique stimulus identifier	Mutation background of cells subjected to treatment	Treatment type (chem(metal,oxidizers,etc, nanoparticles); biologic-(peptide, drugs, oils, lipids), phys(pH, temp, irradiation, mechanics etc)	Treatment subtype	Preventive treatments	Apoptosis?	Necrosis?	Lysosome- and autophagy-mediated death	ROS?	ROS causative	Calcium?	Calcium causation	Metacaspase? (YCA1/Mca1)	% of FITC-VAD-fmk positive general (background signal - untreated control - in the brackets) / % of PI positive general (in the same experiment)	increase in caspase activity (in % of overall cell population) прирост по активности каспаз (абсолютн значение)	% of membrane-permeable cells (PI, Sytox, ADD positive) general (was measured in another experiment) - ann-PI+ and ann+PI+	Increase of PI+ population (% of overall population) (data similar to PI also included)	caspase/PI+ ratio	Apoptosis-inducing factor (AIF1)	Apoptosis methods	% of Ann+PI- after treatment	increase of Ann+PI- population (in % of overall population)	Ann+PI-/(PI+ overall)	Concentrations or treatment duration for both caspase\annexin experiments if some specific concentration were chosen	% CFU	Viability method	Vitality method	Terminal phenotype	Comm	Yeast/fungi?	Growth Medium	SELECTED PAPERS WITH NICE METHOD ARRAY -Has apoptosis methods/CFU+(PI, etc), ROS, Metacaspase
194	10.1016/j.abb.2014.07.029.	https://pubmed.ncbi.nlm.nih.gov/25086216	Atmospheric-pressure plasma jet induces DNA double-strand breaks that require a Rad51-mediated homologous recombination for repair in Saccharomyces cerevisiae.	2014	V		atmospheric-pressure plasma jet					WT, dRad51	phys			?	?		no (AOX, DCF)																	CFU				Saccharomyces cerevisiae		V
180	10.1007/s11046-010-9341-2.	https://pubmed.ncbi.nlm.nih.gov/20614252/	Antifungal activity of baicalein against Candida krusei does not involve apoptosis	2010	V (3 h)		baicalin	35°C, 24 h, dark incubator	0.34, 0.68, 1.35, 2.7, 5.4 µg/ml	no	9		bio	flavonoid		No			no (H2DCFDA)	V										JC-1, TUNEL							Broth microdilution		It does not seem to apoptosis (in the classic markers), but unlike necrosis. The membrane is depolarized only, but not torn	Candida krusei	Sabouraud dextrose
290	10.1016/j.micpath.2015.07.006.	https://pubmed.ncbi.nlm.nih.gov/26169236	In vitro antifungal activity of baicalin against Candida albicans biofilms via apoptotic induction	2015	V		baicalin		CFU: 3.9-2000 µg/mL, extensive chromatin condensation -- 500 and 1000 µg/ml, PI, CaspACE FITC-VAD-FMK - 1000 µg/ml	no	9		bio	flavonoid		V (slight - all hullmarks are weak)	V	n/a	V (DHR 123)	n/a			V (FITC-VAD-fmk) strong membrane localization of staining	no quantitative data		10(3)	7			Annexin-FITC + PI, cytochrome C release, EM, JC-1, TUNEL (also somewhat wierd)	19(0)	19	2.71429			PI			JC-1 membrane depol	Candida albicans		v
235	10.1016/j.dnarep.2013.02.005.	https://pubmed.ncbi.nlm.nih.gov/23602516	Cisplatin-induced cell death in Saccharomyces cerevisiae is programmed and rescued by proteasome inhibition	2013	V		cisplatin	30°C, 300 m, dark; proteasome inhibition - 180 m, 30°C	200–400 µg/ml; ROS, DNA condensation and fragmentation/degradation –400 µg/ml, proteasome inhibition - 200 µg/ml	no	18		chem	drug (DNA damage)	proteasome inhibition; cycloheximide lowers death	V	no		no (DHE, DCF)				n/a							CHX, DAPI, SytoxGreen									no mitoch dysfnction, proteasome inhibition helps!	Saccharomyces cerevisiae		v
601	10.1371/journal.pone.0074240.	https://pubmed.ncbi.nlm.nih.gov/24040213	C2-phytoceramide perturbs lipid rafts and cell integrity in Saccharomyces cerevisiae in a sterol-dependent manner.	2013	V		c2-ceramide (n-acetyl-sphingosine)		CFU : 0 µM, 20 µM, 30 µM and 40 µM, 30 °C with agitation (200 r.p.m.) [in other experiments only 30-40], TUNEL - 30 µM of C2- phytoceramide and 0.1% DMSO for 120 min were fixed with 3.7% (v/v) formaldehyde.				bio	lipid	ste3 deletion, ergosterol biosynthesis inhibitors, amphotericin B and methyl-β- cyclodextrin	no (no TUNEL signal, no ROS, no mito fragmentation and slight DAPI signal)	V	no (atg8-GFP isnt cleaved, atg5 deletion )	no (DHR 123, H2DCFDA)	no (ROS scavengers don't help, rho0 isn't more resistant than wt)			no (Yca1 deletion, FITC-VAD-FMK)							DAPI, TUNEL						CFU, PI, zymolaze sensitivity			chronological aging, good lipid analysis. C2-phytoceramide-induced decrease in CFU occurs preferentially in dividing cells and Loss of cell viability is rescued by ergosterol biosynthesis inhibitors,	Saccharomyces cerevisiae		v
219	10.1016/j.biocel.2015.05.016.	https://pubmed.ncbi.nlm.nih.gov/26024642	Evidence that the antiproliferative effects of auranofin in Saccharomyces cerevisiae arise from inhibition of mitochondrial respiration.	2015	V		auranofin		5, 25, 100 μM				chem	drug	YPD (partly - active metabolism of yeast cells treated with AF is supported by fermentation)	n/a	n/a	n/a	no (DHR 123, MitoSOX Red) and no effect on mitochondrial membrane potential and morphology	V (authors say - secondary role, SOD2 and GSH1 could be involved in drug resistance mechanism)			n/a							n/a						CFU	FUN-1			Saccharomyces cerevisiae	YPGly	v
461	10.1111/1567-1364.12214.	https://pubmed.ncbi.nlm.nih.gov/25238629	Protection against cisplatin in calorie-restricted Saccharomyces cerevisiae is mediated by the nutrient-sensor proteins Ras2, Tor1, or Sch9 through its target glutathione	2014	V		cisplatin	28°C, 1, 2, and 24 h, 160 rpm	80, 450 µM	no	18	gsh1 deletion	chem	drug (DNA damage)	caloric restriction, Ras2, Sch9, or Tor1 deletions - nutrient sensor proteins; gsh1 deletion (gluthatione deficient) increases death rate, and +2% glucose makes it even worse	V	n/a	n/a	V (Glutathione, lipid peroxidation, aconitase activity)	V (gsh1 deletant is sensitive)			n/a	-						Annexin (no PI), DAPI	50(8) general	-	#VALUE!	2% glucose gsh1 deletion compare to WT		CFU				Saccharomyces cerevisiae	calorie restriction	v
24	10.1016/j.febslet.2007.05.048.	https://pubmed.ncbi.nlm.nih.gov/17544409	Valproic acid induces apoptosis dependent of Yca1p at concentrations that mildly affect the proliferation of yeast	2007	V		ethanol (21%)		0.21	no	24		chem	alcohol		V	V		no (H2DCFDA)	?			no (Yca1 deletion)							DAPI, gel electrophoresis, TUNEL										Saccharomyces cerevisiae	YPD overgrown (probably respiring)	v
458	10.1111/1567-1364.12090.	https://pubmed.ncbi.nlm.nih.gov/24028658	Reactive oxygen species production induced by ethanol in Saccharomyces cerevisiae increases because of a dysfunctional mitochondrial iron-sulfur cluster assembly system	2013	V		ethanol	30°C, 48 h	0, 4, 6, 8, 10%	no	24	ssq1D deletion, isu1D deletion, isa1D deletion, iba57D deletion, grx5D deletion ,sdh2D deletion, cox2D deletion, aco1D deletion	chem	alcohol		V	n/a		V (DHE, DHR 123, H2DCFDA)				n/a							cytochrome C release, GSH level							Trypan blue			Saccharomyces cerevisiae
252	10.1016/j.femsle.2004.11.046.	https://pubmed.ncbi.nlm.nih.gov/15668005	Diagnosis of cell death induced by methylglyoxal, a metabolite derived from glycolysis, in Saccharomyces cerevisiae	2005	V		methylglyoxal	6 h	temporarily inhibited the growth; 8 mM, died: 15 mM, 20 mM. Tunel, Annexin, PI, DCFH-DA – 5, 10, 15, 20 mM	no	48		chem	glycating agent		no	V	n/a	no (H2DCFDA)	non-V (deletions), but gsh1 deletion highly sensitive			no (Yca1 deletion)	-		50(?)	50			Annexin-FITC + PI, CHX	55(?) general	-	#VALUE!							Saccharomyces cerevisiae		v
279	10.1016/j.ijbiomac.2019.04.174.	https://pubmed.ncbi.nlm.nih.gov/31034905	ClCPI, a cysteine protease inhibitor purified from Cassia leiandra seeds has antifungal activity against Candida tropicalis by inducing disruption of the cell surface.	2019			cystein protease inhibitor		1.5, 3, 6 μM				bio	peptide			V		no (H2DCFDA)	n/a										EM						PI	growth rate	wrinkled and deformed cells, often with a flat terminal bud scar		Candida tropicalis		v
287	10.1016/j.jhazmat.2016.07.049.	https://pubmed.ncbi.nlm.nih.gov/27475463	Toxicological effects of multi-walled carbon nanotubes on Saccharomyces cerevisiae: The uptake kinetics and mechanisms and the toxic responses.	2016	V		nanotubes		600 mg/l				phys	nanoparticles	Nma111 deletion, Nuc1 deletion	V	V		no (H2DCFDA) weak				V (Yca1 deletion)	-		16(5)	11			Annexin-FITC + PI	7(2)	5	0.454545	600 mg/l			Trypan blue			Saccharomyces cerevisiae		v
480	10.1111/j.1567-1364.2006.00188.x.	https://pubmed.ncbi.nlm.nih.gov/17233764	An atypical active cell death process underlies the fungicidal activity of ciclopirox olamine against the yeast Saccharomyces cerevisiae	2007	V		ciclopirox olamine	26°C, 200 m, 150 rpm	CFU: 0, 16, 18, 20 and 22 mg/mL, Plasma membrane integrity, mitochondrial function/integrity and ROS production - 0, 60, 90, 120, 200 and 240 min.	no	17		chem	drug	cycloheximide (increases viability 2 times)	V (without ROS, TUNEL and Yca1, but with nuclear condensation and subG1)	V	no (no effect of Apg5p, Apg8p and Uth1p)	no (MitoTracker Red CMXRos)	not V (very slight - less than 10%)			no (Yca1 deletion)						no	subG1, TUNEL						CFU			well discussed subG1	Saccharomyces cerevisiae		v
617	10.15698/mic2014.01.119.	https://pubmed.ncbi.nlm.nih.gov/28357223	Deletion of AIF1 but not of YCA1/MCA1 protects Saccharomyces cerevisiae and Candida albicans cells from caspofungin-induced programmed cell death	2014	V		caspofungin	3 h	0.02 µg/ml	no	13		bio	Lipopeptide	aif1 deletion (both for cer and CA)	?	V		V (Сell ROX)				no/V (Yca1 deletion independent; FITC-VAD-FMK positive)	40(7)	33	58(1)	57	0.578947	V	JC-1, mtGFP				cells were grown in YPD with 0.02μg/ml caspofungin for three hours		PI			mitoch fragmentation, JC-1 stain shows defect	Saccharomyces cerevisiae, Candida albicans		v
133	10.1006/abbi.1999.1158.	https://pubmed.ncbi.nlm.nih.gov/10222047	Mitochondrial superoxide decreases yeast survival in stationary phase.	1999	V		loss of mitochondrial function					SOD2 deletion	natural bio	mutation	Iron–Sulfur-Cluster-Reconstituting Agents, NAC	? - progressive mitochondrial damage leads to a complete inability to respire and make an energy - Cell death is not immediate or inevitable	n/a	n/a	V (Aconitase, Succinate dehydrogenase, NADH oxidase, Cytochrome c oxidase and ATPase activity)	V (Iron–Sulfur-Cluster-Reconstituting Agents, NAC)			n/a							n/a						CFU	Respiratory competence, growth rate		about genes	Saccharomyces cerevisiae	different media (for respiration and glycolysis) - more death for respiration media	V
364	10.1042/CBI20100409	https://pubmed.ncbi.nlm.nih.gov/20942804	Prooxidants prevent yeast cell death induced by genotoxic stress	2011	V		methylmethanesulfonate		5, 7, 14 mM	no	49		chem	drug (DNA damage)	h2o2, antimycin, dodecyl triphenylphosphonium, menadione	n/a	n/a	n/a	V (Amplex Red, HRP, H2DCFDA)	no (ROS improve survival, antioxidants reduce it)																				Saccharomyces cerevisiae
204	10.1016/j.bbagen.2016.09.005.	https://pubmed.ncbi.nlm.nih.gov/27614033	Interaction between the plant ApDef(1) defensin and Saccharomyces cerevisiae results in yeast death through a cell cycle- and caspase-dependent process occurring via uncontrolled oxidative stress.	2017	V		ap def 1 defensin		15.6, 7.8, 3.9, 1.9, 0.98 and 0.49 μM				bio	protein	ascorbic acid, CCCP, cold (4 C), cell cycle-dependent	V	V	n/a	V (because ascorbic acid helps)	V (ascorbic acid)			V (CaspACE; FITC-VAD-fmk)	62(1)	61	66(2)	64	0.953125		EM, DAPI	-	-	#VALUE!			CFU, Sytox green				Saccharomyces cerevisiae		v
276	10.1016/j.funbio.2014.02.004.	https://pubmed.ncbi.nlm.nih.gov/24742834	Dill (Anethum graveolens L.) seed essential oil induces Candida albicans apoptosis in a metacaspase-dependent manner.	2014	V		dill seed essential oil		0.625 μl/ml				bio	oil	L-cysteine	V (50% Ann+)	V	n/a	V (by l-cysteine treatment)	V (L-cysteine)			V (FITC-VAD-fmk)	48(0)	48	no quantitative data				Annexin-FITC + PI, cytochrome C release, DAPI, EM	55(0) ?	55	#DIV/0!						TEM (extensive chromatin condensation as aggregates in the nuclear envelope and arranged along the nuclear envelope, which are typical inducer of apoptosis. Fig 2D show that ribosomes falling from endoplasmic reticulum become aggregates. Fig 2BeD all show morphological changes characteristic of karyopyknosis and cytoplasm densification)	Candida albicans		v
551	10.1128/mBio.01334-14.	https://pubmed.ncbi.nlm.nih.gov/25028425	Mechanisms underlying the exquisite sensitivity of Candida albicans to combinatorial cationic and oxidative stress that enhances the potent fungicidal activity of phagocytes	2014	V		hydrogen peroxide (+ nacl worsen the effect)	4 h	5 mM H2O2, or 1 M NaCl plus 5 mM H2O2	no	38		chem	Oxidant	Ectopic catalase expression - CAT1, CAP1 (Cap1 mediates the activation of catalase and other oxidative stress genes, leading to ROS detoxification, stress adaptation, and survival)	n/a	V	n/a	V (catalase activity, DHE)	V (beV e Ectopic catalase expression - CAT1, CAP1 - helps)			n/a													PI				Candida albicans, Candida glabrata, Saccharomyces cerevisiae, and Schizosaccharomyces pombe		v
489	10.1111/j.1567-1364.2010.00697.x.	https://pubmed.ncbi.nlm.nih.gov/21114624	Induction of oxidative stress as a possible mechanism of the antifungal action of three phenylpropanoids.	2011	V		phenylpropanoids	30°C, 200 rpm, up to the mid-log phase	0, 10, 50 and 100 µg/mL				bio	phenylpropanoids		n/a	V	n/a	V (Catalase activity, SOD activity, formation of malondialdehyde due to peroxidation)	n/a			n/a							GSH level						PI				Candida albicans		v
378	10.1073/pnas.93.10.5116.	https://pubmed.ncbi.nlm.nih.gov/8643537	Oxidative stress is involved in heat-induced cell death in Saccharomyces cerevisiae	1996	V		heat shock		50°C, 0-60 m	no	33	stt1, ccp1 and cta1 deletions more sensitive to heat	phys	temperature	ctt1 and sod1 overexpression, anaerobic conditions			n/a	V (catalase and SOD activity, H2DCFDA)	V (ctt1 and sod1 overexpression, anaerobic conditions)			n/a													CFU				Saccharomyces cerevisiae		v
574	10.1186/s12951-018-0370-1.	https://pubmed.ncbi.nlm.nih.gov/29695232	Biocompatibility assessment of single-walled carbon nanotubes using Saccharomyces cerevisiae as a model organism.	2018	V		single-walled carbon nanotubules		376 mg/ml				phys	nanotubes		V	V	n/a	V (catalase, SOD and GPx activity)	n/a			n/a	-		7(1)	6			Annexin-FITC + PI	15(2)	13	2.16667	376 mg/ml			trypan blue, growth rate		cells were deformed and shrank - SEM, PI positive (late apoptosis) in dose dependent manner, but population of PI+Ann+ isnt larger than PI-Ann+	Saccharomyces cerevisiae		v
196	10.1016/j.bbabio.2018.07.004.	https://pubmed.ncbi.nlm.nih.gov/30031690	The yeast mitochondrial permeability transition is regulated by reactive oxygen species, endogenous Ca(2+) and Cpr3, mediating cell death.	2018	V		tret-butyl-peroxide		150 μM, 18 h				chem	Oxidant	cyclosporin A; Cpr3 deficiency, FCCP (decoupler), NAC	? (mitochondrial pore opening, but TUNEL say it's necrosis? It high concentration was used - 150 microM for 18 h)	V		V (CellRox Deep Red, MitoTracker Deep Red)	V (NAC)	V (inhibition of mitochondrial pore opening or re-closure of opened pores with preloaded calcium chelators)									Rho123, TUNEL(not shown)						PI, CFU			Cell data from imbeded cells. lots of interesting stuff about mitochondrial potential	Saccharomyces cerevisiae	embeded cells, grown on Glycerol as a carbon source	v
129	10.1002/yea.1503.	https://pubmed.ncbi.nlm.nih.gov/17534841	Diallyl disulphide depletes glutathione in Candida albicans: oxidative stress-mediated cell death studied by two-photon microscopy.	2007	V (30 min)		diallyl disulphide (an allium sativum (garlic) constituent)		0.5 mM, 30 m				bio and chem	plant extract and its chemical component		V	V		V (CM-H2DCFDA, decreased NAD(P)H)					-		45(5)	40			Annexin-FITC + PI, GSH level, TMRE (for MMP)	35(5) not clear, is it ann+PI-	-	#VALUE!	4 h after treatment		PI	ATPase activity			Candida albicans		v
103	10.1002/bip.23008.	https://pubmed.ncbi.nlm.nih.gov/28073158/	Antimicrobial activity and mechanism of action of a thionin‐like peptide from Capsicum annuum fruits and combinatorial treatment with fluconazole against Fusarium …	2017		V (Fig 1 dividing cells)	CaThi	25°C, 12, 24, 48 and 60 h	50 µg/ml				bio	peptide	n/a	V (unconvincing)	V	n/a	V (DAB)	n/a	n/a	n/a	V ( FITC-VAD-fmk)	no quantitative data	no quantitative data	no quantitative data	no quantitative data	no quantitative data	n/a	DAPI	n/a	-	n/a	n/a		CFU, Sytox green	n/a	n/a		Fusarium solani	Sabouraud agar	V
467	10.1111/j.0031-9317.2004.00259.x.	https://pubmed.ncbi.nlm.nih.gov/15086811/	Mistletoe viscotoxins induce membrane permeabilization and spore death in phytopathogenic fungi	2003			Viscotoxin A3	30 min	1,5 μM for CFU and 10 μM for Sytox										V (DAB)							70(0)	70								5	CFU, SYTOX green				Fusarium solani		V
414	10.1091/mbc.e06-11-1053.	https://pubmed.ncbi.nlm.nih.gov/17475770	Nitric oxide signaling is disrupted in the yeast model for Batten disease	2007	V		menadione	200 m	0.07, 0.08, 0.1, 0.12, 0.16 mM	no	47		chem	Oxidant	btn1 deletion, L-NAME	V	V	V (pep4 mutant is sensitive)	V (DAF-FM DA, MitoTracker Red CMXRos, DHR 123, SOD activity (different types of SOD), G6PDH)	V (L-NAME)			V (Yca1 deletion; D2R)	39(2)	37	100(30)	70	0.528571		DAPI, Rho123, TUNEL	-	-	#VALUE!	200-min treatment with 0.1 mM menadione		CFU, PI	growth rate		has increased resistance to menadione-generated oxidative stress, have big test set for death and nice mechanism scheme	Saccharomyces cerevisiae		v
48	10.1093/femsyr/fov051.	https://pubmed.ncbi.nlm.nih.gov/26100262	CKA2 functions in H2O2-induced apoptosis and high-temperature stress tolerance by regulating NO accumulation in yeast	2015	V		heat shock		39°C, 4 h	no	33	cka2 deletion	phys	temperature		n/a	n/a	n/a	V (DAF-FM DA, NOS like activity, DHE)	n/a			n/a													CFU			NOS help with heat stress?	saccharomyces Saccharomyces cerevisiaeevisiae		v
48	10.1093/femsyr/fov051.	https://pubmed.ncbi.nlm.nih.gov/26100262	CKA2 functions in H2O2-induced apoptosis and high-temperature stress tolerance by regulating NO accumulation in yeast	2015	V		hydrogen peroxide	30 m	4 mM	no	38		chem	Oxidant	cka2 deletion,	n/a	n/a	n/a	V (DAF-FM DA, NOS like activity, DHE)	V (cka2 deletion - strain has reduced NO accumulation, treatment with a NO donor, sodium nitroprusside makes this strain sensitive)																CFU				saccharomyces Saccharomyces cerevisiaeevisiae		v
605	10.1371/journal.pone.0113788.	https://pubmed.ncbi.nlm.nih.gov/25423296	Nitric oxide-mediated antioxidative mechanism in yeast through the activation of the transcription factor Mac1.	2014	V		name (ng-nitro-l-arginine methyl ester) + 39 c		100 mM			mac1 deletion	chem						V (DAF-FM DA, SOD activity)																	CFU			NO-dependent antioxidative system in yeast	saccharomyces Saccharomyces cerevisiaeevisiae		v
309	10.1016/j.niox.2016.04.003.	https://pubmed.ncbi.nlm.nih.gov/27178802	Regulatory mechanism of the flavoprotein Tah18-dependent nitric oxide synthesis and cell death in yeast	2016	V		hydrogen peroxide	25°C, 1 h	2 mM	no	38		chem	Oxidant	tah18 deletion				V (DAF-FM DA)																					Saccharomyces cerevisiae
422	10.1093/femsle/fnw032.	https://pubmed.ncbi.nlm.nih.gov/26872495	Cadmium-induced cell killing in Sacharomyces cerevisiae involves increases in intracellular NO levels	2016	V		сadmium chloride		clonogenic survival assay: 0–100μM, apoptosis: 50μM	no	2		chem	metal	NO scavenger reduces death	V (TUNEL)	?		V (DAF-FM DA)	NO scavenger reduces death (c-PTIO)										DAPI (unconvicing), TUNEL						CFU				Saccharomyces cerevisiae		v
591	10.1371/journal.pone.0033324.	https://pubmed.ncbi.nlm.nih.gov/22442684	The STF2p hydrophilin from Saccharomyces cerevisiae is required for dehydration stress tolerance	2012	V		dehydration + rehydration		Desiccated by exposure to dry-air at 28C for 20 h. Re-hydrated into 1 ml final volume of pure water at 37C for 30 min.	no	21		phys	osmotic	Deletion of STF2 promotes the production of reactive oxygen species and apoptotic cell death	?	V		V (DHE )	no (petites and mitoch mutants)				-		47(16)	31			Annexin-FITC + PI, TUNEL	10(17)	1	0.0322581	WT						Saccharomyces cerevisiae		v
71	10.1371/journal.ppat.1006405.	https://pubmed.ncbi.nlm.nih.gov/28542620	Elevated catalase expression in a fungal pathogen is a double-edged sword of iron	2017	V		hydrogen peroxide + nacl		5 mM H2O2 plus 1 M NaCl	no	38	CAT1 (deletion and downregulation)	chem + phys	Oxidant, osmotic	high basal catalase expression	n/a	V	n/a	V (DHE, catalase activity)	V (high basal catalase expression)			n/a													PI, CFU				candida albicans		v
71	10.1371/journal.ppat.1006405.	https://pubmed.ncbi.nlm.nih.gov/28542620	Elevated catalase expression in a fungal pathogen is a double-edged sword of iron	2017	V		hydrogen peroxide + nacl		6 mM H2O2 plus 1 M NaCl	no	38		chem + phys	Oxidant, osmotic			V		V (DHE, catalase activity)																	PI, CFU				candida albicans		v
578	10.1242/jcs.010926.	https://pubmed.ncbi.nlm.nih.gov/17726063	NO-mediated apoptosis in yeast	2007	V		hydrogen peroxide	0-1200 s	2, 4 mM	no	38		chem	Oxidant	N- nitro-L-arginine methyl ester (L-NAME) but doesn’t rescue from mammalian Bax expression, or acetic acid-induced apoptosis; Deletion of GAPDH isoform 2 and 3 ( tdh2 and tdh3) prevents H2O2-induced apoptosis	V	n/a	n/a	V (DHE, DHR 123 and assessment of NO levels)	V (N- nitro-L-arginine methyl ester (L-NAME)			n/a							TUNEL						CFU			table with Proteins of mitochondrial and total cellular extracts with detected expression changes upon H2O2 treatment	Saccharomyces cerevisiae		v
113	10.1074/jbc.M801303200.	https://pubmed.ncbi.nlm.nih.gov/18474590/	Kex1 protease is involved in yeast cell death induced by defective N-glycosylation, acetic acid, and chronological aging	2008	V		tunicamycin	shifted for 8 h to 37°C	10 μg/ml	no	75		chem	drug (glycosylation)	Kex1 disruption, cycloheximide and NAC helps	V	n/a	? (Kex1 - protease - disruption helps)	V (DHE, DHR 123, H2DCFDA)	V (NAC)			V (Yca1 deletion; FITC-VAD-fmk; D2R)	46 (1 in untreated)	45					GFP fluorescence signals						PI				Saccharomyces Cerevisiae		V
61	10.1186/1471-2180-13-35.	https://pubmed.ncbi.nlm.nih.gov/23402325	S-Adenosyl-L-methionine protects the probiotic yeast, Saccharomyces boulardii, from acid-induced cell death	2013	V		ethanol	30°C, 2 days	0.22	no	24		chem	alcohol	S-adenosyl-Lmethionine	n/a	n/a	n/a	V (DHR 123)	V ? (S-adenosyl-Lmethionine)			V (FITC-VAD-fmk)	91 (1)	90											CFU				Saccharomyces boulardii		v
174	10.1007/s10495-016-1251-4.	https://pubmed.ncbi.nlm.nih.gov/27160815	The fungicide Mancozeb induces metacaspase-dependent apoptotic cell death in Saccharomyces cerevisiae BY4741.	2016	V		mancozeb (mz), a mixture of ethylene-bis-dithiocarbamate manganese and zinc salts		100 μM, 48 and 72 h incubation, 28 C, pH 7.4				chem	metal		V	no		V (DHE, H2DCFDA, DHR 123)	n/a			V (Yca1 deletion) very strong effect			5(1)	4			Annexin-PE + 7-AAD, DiOC6, PI negative death	54(4)	50	12.5			CFU, PI		Cell cycle unchanged	DiOC6 mitoch hyperpolarization, no SubG0!	Saccharomyces cerevisiae		v
98	10.3390/microorganisms8040585.	https://pubmed.ncbi.nlm.nih.gov/32316661/	Human Antimicrobial Peptide Hepcidin 25-Induced Apoptosis in Candida albicans	2020			Hepcidin 25	90 min	50 μg/ml	no	71		bio	Peptide	5 mM NaN3 for 1 h or 50 μM CCCP for 2 h at 30 °C to deplete cellular ATP and chilling to 4 degrees helps	? (Ann negative - only pi+Ann+, mito depol positive, metacaspase positive, TUNEL positive)	V		V (DHE, HPF)	V (Cu chelator BCS lowers ROS and death rate)			V (FITC-VAD-FMK)	arbitrary units		97(1)	96			TUNEL, Annexin-FITC + PI, DiOC6(3)	0(0)	0			3	CFU, PI, calcein leakage			The same situation if lower concentration was used	Candida albicans		V
90	10.1128/AEM.01704-10.	https://pubmed.ncbi.nlm.nih.gov/21097600/	Mechanisms of contact-mediated killing of yeast cells on dry metallic copper surfaces	2010	V		copper	Dry Metallic Copper Surfaces, 60 s		no	88		chem	metal		n/a	V	n/a	V (DHE, MitoSOX Red)	n/a	n/a	n/a	n/a			arbitrary units									no quantitative data	CFU, PI, DiBAC2(3)	Syto 9		Cells stressed by contact with metallic copper exhibit vacuolar damage	Saccharomyces cerevisiae		V
90	10.1128/AEM.01704-10.	https://pubmed.ncbi.nlm.nih.gov/21097600/	Mechanisms of contact-mediated killing of yeast cells on dry metallic copper surfaces	2010	V		copper	Dry Metallic Copper Surfaces, 60 s		no	88		chem	metal		n/a	V	n/a	V (DHE, MitoSOX Red)	n/a	n/a	n/a	n/a			arbitrary units									no quantitative data	CFU, PI, DiBAC2(3)	Syto 9		Cells stressed by contact with metallic copper exhibit vacuolar damage	Candida albicans		V
68	10.1371/journal.pone.0048571.	https://pubmed.ncbi.nlm.nih.gov/23226203	Modulation of mitochondrial outer membrane permeabilization and apoptosis by ceramide metabolism	2012	V		acetic acid	pH 3, 200 m	180 mM	no	3		chem	acid	lag1D (ceramide synthase) deletion, if C2-phytoceramide was added, the acetic acid effect is worsen	V	V	V (decreased Pep4p activity)	V (DHE, MitoTracker Red CMXRos) but no protein carbonylation											cytochrome c release, mito-GFP						CFU			higher resistance to aceti acid apoptosis and delays mitochondrial degradation	Saccharomyces cerevisiae		v
451	10.1099/mic.0.039719-0.	https://pubmed.ncbi.nlm.nih.gov/20522499	Selenite-induced cell death in Saccharomyces cerevisiae: protective role of glutaredoxins	2010		V (possibly death occurs during diauxic shift)	selenite sodium	30°C, 2 days (CFU)	6 mM	no	65	WT and grx1/2 deletion	chem	nonmetal	aif1 deletion	V	V		V (DHE, protein carbonilation)	n/a			no (Yca1 deletion)							TUNEL						PI	Methylene blue		apoptosis and necrosis seem separate, necrosis is quick, apoptosis slower; aif deletion has high ROS in control (DHE)	Saccharomyces cerevisiae		v
187	10.1007/s12013-014-0376-8.	https://pubmed.ncbi.nlm.nih.gov/25395196	Acrolein-Induced Oxidative Stress and Cell Death Exhibiting Features of Apoptosis in the Yeast Saccharomyces cerevisiae Deficient in SOD1.	2015	V		allyl alcohol (converts to acrolein)		0.4 mM, 1 h				chem	Oxidant	sod1 deletion increases death rate	V	V		V (DHE, protein carbonilation)	n/a				-		20(2)	18			Annexin-FITC + PI, DAPI	no quantitative data	-	#VALUE!			PI, Phloxine B			actin cytoskeleton defects; menadione and h202 did not cause strong protein carbonylation	Saccharomyces cerevisiae		v
23	10.1016/j.febslet.2004.12.051.	https://pubmed.ncbi.nlm.nih.gov/15670835	Valproic acid induces apoptosis dependent of Yca1p at concentrations that mildly affect the proliferation of yeast	2005	V		valproic acid (25mm)		25 mM	no	77		chem	acid		V (when concentration is 25 mM)	V	V (autophagic bodies in vacuoles and a shrunken cytoplasm, arl1 mutant is resistant) - when concentration is 50 mM	V (DHE)				V (Yca1 deletion)	-		no quantitative data ("all PI-negative cells were stained by annexin V")				Annexin-FITC + PI, TUNEL	no quantitative data	-				Phloxine B				Saccharomyces cerevisiae		v
41	10.1074/jbc.M306998200.	https://pubmed.ncbi.nlm.nih.gov/12963726	Schizosaccharomyces pombe cells deficient in triacylglycerols synthesis undergo apoptosis upon entry into the stationary phase	2003	V		diacylglycerol		0.1, 0.2, or 0.3 mM	no	22	plh1 dga1 double deletion	chem	lipid	free radical spin trap TMPO	V (lipoapotosis)	no	n/a	V (DHE)	V (free radical spin trap TMPO)			no (pca1 deletion; FITC-VAD-fmk; )			no quantitative data ("membrane integrity was intact")				Annexin-FITC + PI, DAPI, TUNEL	no quantitative data ("strong fluorescence could be seen in the periphery of about 10% of mutant cells")	-				CFU				Schizosaccaromyces pombe		v
173	10.1007/s10495-015-1199-9.	https://pubmed.ncbi.nlm.nih.gov/26577769	Human lactoferrin triggers a mitochondrial- and caspase-dependent regulated cell death in Saccharomyces cerevisiae	2016	V		lactoferrin (human)	90 or 120 m	1.56 - 6.25 μM	no	42		bio	protein (Iron-binding glycoprotein)	ATP depletion (deoxyglucose) and cycloheximide;aif1 deletion (ok effect), cyc3 deletion (small effect); Rho0 (good eff); atp10 deletion(small effect); oligomycin (ok effect); Bcl-xL (weak effect)	V	no		V (DHE)	V (strong NAC effect)			V (Yca1 deletion; 2-rhodamine 110 substrate)	50(5)	45	15(1)	14	3.21429		DAPI, dAIF, dCyc3	-	-	#VALUE!			PI, CFU				Saccharomyces cerevisiae		v
244	10.1016/j.febslet.2008.07.023	https://pubmed.ncbi.nlm.nih.gov/18656474	Loss of peroxisome function triggers necrosis	2008	V (4 h)		acetic acid	pH 3, 4 h	100 mM	no	3		chem	acid	pex6 deletion increases death rate	no (very small fraction of Ann+ cells)	V	n/a	V (DHE)	n/a			no (Yca1 deletion)	-		38(8)	30		no	Annexin-FITC + PI	0(2)	1	0.0333333			CFU			chronological aging	Saccharomyces cerevisiae		v
302	10.1016/j.molcel.2006.12.021.	https://pubmed.ncbi.nlm.nih.gov/17244531/	Endonuclease G regulates budding yeast life and death	2007	V		hydrogen peroxide		0.4 mM	no	38		chem	Oxidant	nuc 1 deletion increases death rate and diminishes apoptotic death but enhances necrotic death (on glucose containing medium). nuc1 deletion helps very much if medium with glycerol was used. Glycerol as carbon sourse lowers death rate in WT as well	V	V		V (DHE)				no (Yca1 deletion)	-		21(?)	21		no	Annexin-FITC + PI, TUNEL	7(?)	7	0.333333			CFU			Nuc1p expression killed about 50% of the cells upon treatment with acetic acid (data not shown) and about 33% upon exposure to 0.4 mM H2O2 (Figure 1C)			v
348	10.1038/s41418-017-0014-2.	https://pubmed.ncbi.nlm.nih.gov/29230001/	Diacylglycerol triggers Rim101 pathway-dependent necrosis in yeast: a model for lipotoxicity	2018	V		diacylglycerol		Diacylglycerol acyltransferase knockout strain	no	22		chem	Lipid	Deletion of RIM13 in the TKO background led to increased survival	?	V		V (DHE)	? (galactose instead of glucose helps)			no(Yca1 deletion)	-		59(1)	10		no	Annexin-FITC + PI	1(1)	8	0.8	for wt		PI, CFU				Saccharomyces cerevisiae		v
375	10.1073/pnas.141366998.	https://pubmed.ncbi.nlm.nih.gov/11717389	The human salivary peptide histatin 5 exerts its antifungal activity through the formation of reactive oxygen species	2001	V (30 min)		histatin 5	0-30 m	33 μM	no	36		bio	peptide		n/a	n/a		V (DHE)	V (L-cysteine)																CFU				Сandida albicans		v
406	10.1083/jcb.200604072.	https://pubmed.ncbi.nlm.nih.gov/16818721	Isolation of quiescent and nonquiescent cells from yeast stationary-phase cultures	2006	V		chronological aging in ypd		14 days	no	16	upper fraction	natural bio	metabolic		V (in upper cells in cell suspension)	V (in upper cells in cell suspension)	V (TEM)	V (DHE)				V (Yca1 deletion) accumulates less ROS at some points			27(0)	27			Annexin-FITC + PI, TUNEL	22(0)	22	0.814815	14 d		CFU	FUN-1		two fractions - upper and lower, lower fraction is more viable with time	Saccharomyces cerevisiae	YPD	v
468	10.1111/j.1365-2672.2011.05219.x.	https://pubmed.ncbi.nlm.nih.gov/22181064	Sip18 hydrophilin prevents yeast cell death during desiccation stress	2012	V		dehydration + rehydration		desiccated by exposure to dry air at 28C for 20 h, rehydrated at 37C for 30 min	no	21	Genome-wide screen; most tests done with sip18 deletion	phys	osmotic		? (~50% of dead cells are Annex+PI+, other half are A+p- and A-P+	V		V (DHE)	n/a				-		45(25)	20			Annexin-FITC + PI	15(15)	1	0.05			PI						v
606	10.1371/journal.pone.0114587.	https://pubmed.ncbi.nlm.nih.gov/25531541	Sub1 and Maf1, two effectors of RNA polymerase III, are involved in the yeast quiescence cycle	2014			chronological aging		0-25 days	no	16	sub1 (there some complex effect if Maf1 is also deleted)	natural bio	metabolic	Ras2sub1	V	n/a	no (atg1 deletion)	V (DHE)	n/a			n/a							subG1						CFU	trypan blue			Saccharomyces cerevisiae	YPD, SD4x or SC medium	v
250	10.1016/j.febslet.2012.11.025.	https://pubmed.ncbi.nlm.nih.gov/23220089/	The protective role of yeast Cathepsin D in acetic acid‐induced apoptosis depends on ANT (Aac2p) but not on the voltage‐dependent channel (Por1p)	2013	V		acetic acid	200 min	120 mM	no	3	pep4Dpor1D	chem	acid		n/a	V	V (Pep4p is involved)	V (DHE)	n/a	n/a	n/a	n/a			50(20)	30								20	CFU, PI				Saccharomyces cerevisiae		V
320	10.1016/j.tiv.2010.12.007.	https://pubmed.ncbi.nlm.nih.gov/21172417	Yeast Saccharomyces cerevisiae devoid of Cu,Zn-superoxide dismutase as a cellular model to study acrylamide toxicity.	2011	V		acrylamide		0, 10, 20 or 40 mM; 5 h			sod1 deletion	chem	amide	ascorbate, cysteine, N-acetylcysteine, glutathione and dithiothreitol or lowering oxygen content in the atmosphere	n/a	no (less than 4 % PI positive cells, no phloxine positive cells)	n/a	V (DHE)	V			n/a							GSH level,						Phloxine B, PI	FDA			Saccharomyces cerevisiae		v
655	10.3390/microorganisms7110538.	https://pubmed.ncbi.nlm.nih.gov/31703462	Mitochondria-Mediated Programmed Cell Death in Saccharomyces cerevisiae Induced by Betulinic Acid Is Accelerated by the Deletion of PEP4 Gene.	2019			betulinic acid		20 μg/mL				bio	triterpenoid		V	?	V (pep4 mutant is more sensitive)	V (DHE)					-		1(1) ann-PI+	1			Annexin-FITC + PI, EM, DAPI, TUNEL	8(5) general	-	#VALUE!	WT								V
183	10.1007/s11274-017-2325-3.	https://pubmed.ncbi.nlm.nih.gov/28748404	Necrotic and apoptotic cell death induced by Captan on Saccharomyces cerevisiae.	2017	V		captan		20 μM				chem	Oxidant		V(some cells)	V		V (DHE)	V (cystein, glutathione - yes, ascorbic acid - no effect)			V (Yca1 deletion) 5% to 25% viability increase			80(2)	78			Annexin-PE + 7-AAD (a bit, not much)	17(0)	17	0.217949			CFU, PI, 7-AAD			both necrosis and apoptosis	Saccharomyces cerevisiae		v
65	10.1371/journal.pone.0004592.	https://pubmed.ncbi.nlm.nih.gov/19240798	The Warburg effect suppresses oxidative stress induced apoptosis in a yeast model for cancer.	2009		V	colony growth (glucose carbon source)		not applicable				bio	metabolic	Rho0, oxa1 deletion, mcm1 deletion (strain incapable of respiration showed better survival)	V	n/a		V (DHE)	V (glutathione, Rho0, oxa1, mcm1 deletion)				-						Annexin (no PI), TUNEL	18(?)	18	#DIV/0!			CFU				Saccharomyces cerevisiae	YNB	v
405	10.1083/jcb.200410064.	https://pubmed.ncbi.nlm.nih.gov/15939758	Physiological regulation of yeast cell death in multicellular colonies is triggered by ammonia.	2005			colony growth (glycerol carbon source)		not applicable				natural bio	metabolic		V	V		V (DHE)				no/V (Yca1 deletion independent, inner side cells in colony are D2R positive)	30(10) ?					no	Annexin (no PI), DAPI, TUNEL	relative units	-	#VALUE!				Bromcresol purple				GMA (3% glycerol, 1% yeast extract, and 2% agar)	v
512	10.1128/AAC.00512-15.	https://pubmed.ncbi.nlm.nih.gov/26349827	Cyclopalladated Compound 7a Induces Apoptosis- and Autophagy-Like Mechanisms in Paracoccidioides and Is a Candidate for Paracoccidioidomycosis Treatment.	2015	V		cyclopalladated compound 7a	37°C	0.08 µg/ml - 10 µg/ml				chem	drug		V	V	V (autophagic vacuoles - TEM and Monodansylcadaverin kinetic assay)	V (DHE)	n/a			V (FITC-VAD-fmk)	no quantitative data						Hoechst 33342, DAPI, TEM, TUNEL	n/a	-	#VALUE!			CFU			vacuole acidification (Lysotracker FI)	Paracoccidioides lutzii, Сandida albicans, Cryptococcus neoformans, Paracoccidioides brasiliensis		v
312	10.1016/j.pestbp.2018.06.006.	https://pubmed.ncbi.nlm.nih.gov/30033009	Necrotic cell death induced by dithianon on Saccharomyces cerevisiae.	2018	V		dithianon		0 to 4 μM, 180 min, 150 rpm; 28 °C;				chem	Oxidant		no (based on annexin)	V		V (DHE)	V (aox - cystein, glutathion, ascorbic acid)			no (mutations tested, not shown)			81(?)	81			Annexin-PE + 7-AAD (no effect), DiOC6 (shows effect)	1(?)	1	0.0123457			CFU, spot assay			seems to be one of the few direct necrosis papers, but the effect is not via direct membrane permeabilization, however maybe it acts on extracellular SH-groups	Saccharomyces cerevisiae		v
668	10.4161/cc.10.22.18212.	https://pubmed.ncbi.nlm.nih.gov/22071627	Ceramide triggers metacaspase-independent mitochondrial cell death in yeast.	2011	V		n-acetyl-d-sphingosine		20 μM				bio	lipid		?	V		V (DHE)	Rho0 resistant			no (Yca1 deletion)	-		39(8)	31			Annexin-FITC + PI	12(12) big amount of ann+PI+ though	-	#VALUE!									v
670	10.4161/cc.24801.	https://pubmed.ncbi.nlm.nih.gov/23656787	The cell death protease Kex1p is essential for hypochlorite-induced apoptosis in yeast	2013	V		hypochlorous acid		260–340 μM	no	39		chem	Oxidant	Nuc1p, Ybh3p, Nma111p deletion	V (about 10% Ann+PI- cells, 30% TUNEL positive cells)	V	no (pep4 is not involved)	V (DHE)	V (ROS scavengers (glutathione and N-acetyl-cysteine) pretreatment - nearly 100% recovery for NAc and 85% for GSH)			no (Yca1 deletion)	-		53(12)	41		no	Annexin-FITC + PI, TUNEL	7(1) big amount of ann+PI+ though	-	#VALUE!			CFU, PI			hypochlorous acid induced apoptosis	Saccharomyces cerevisiae		v
256	10.1016/j.fgb.2011.07.002.	https://pubmed.ncbi.nlm.nih.gov/21801845	The transcriptional response of Saccharomyces cerevisiae to proapoptotic concentrations of Pichia membranifaciens killer toxin.	2011	V		pmkt toxin		apoptosis: 50-200 AU/ml, apoptosis and necrosis: 300 - 3000 AU/ml, 1 h; TUNEL - 200, 400 and 3000 AU/ml; ROS - 200 AU/ml,				bio	protein		V (20% if low dose was used)	V (if high dose was used, up to 90% of PI positive cells)	n/a	V (DHE)	n/a			V (FITC-VAD-fmk)	no quantitative data		0(0)	1			Annexin-FITC + PI, cytochrome C release, TUNEL	40(?)	40	40			PI				Saccharomyces cerevisiae	YMA (YPD+malt extract)	v
257	10.1016/j.fgb.2012.10.006.	https://pubmed.ncbi.nlm.nih.gov/23137543	Cell cycle arrest and apoptosis, two alternative mechanisms for PMKT2 killer activity.	2013	V		pmkt2 toxin		200 and 2000 AU/ml				bio	protein		V (if low doses were used)	V (if high dose was used, or ufter long incubation, more than 6 hours)	n/a	V (DHE)	n/a			V (FITC-VAD-fmk)	no quantitative data		0(0) 4 h	1			cytochrome c release, subG1, TUNEL	-	-	#VALUE!			PI			at lower concentration - apoptosis and necrosis, at higher - exclusive necrosis	Saccharomyces cerevisiae		v
245	10.1016/j.febslet.2009.07.004.	https://pubmed.ncbi.nlm.nih.gov/19596007/	The antifungal plant defensin RsAFP2 from radish induces apoptosis in a metacaspase independent way in Candida albicans.	2009	V (2,5 h)		rsafp2		10 μg/mL				bio	Peptide		V	no		V (DHE)				no/V (Mca1 deletion independent; Z-VAD-fmk positive)	8(?)	8	2 ann-PI+	2			Annexin-FITC + PI, TUNEL	6(2)	4	2			CFU				Candida albicans	YPD	V
24	10.1016/j.febslet.2007.05.048.	https://pubmed.ncbi.nlm.nih.gov/17544409	Ethanol-induced death in yeast exhibits features of apoptosis mediated by mitochondrial fission pathway.	2007	V		ethanol (21%)		0.23	no	24	delta Fis1	chem	alcohol		V	V		V (H2DCFDA)	V (delta Sod1, Sod2, Gsh1 decrease survival)			V (DEVD)							DAPI, gel electrophoresis, TUNEL										Saccharomyces cerevisiae	YPD overgrown (probably respiring)	v
586	10.1371/journal.pone.0017412.	https://pubmed.ncbi.nlm.nih.gov/21364763	Starvation induced cell death in autophagy-defective yeast mutants is caused by mitochondria dysfunction.	2011	V		starvation		0- 120 h			autophagy-defective mutants (ATG1 deletion)	bio	metabolic	pH buffering (MES-KOH (pH 6.2))			V (autophagy mutants die: they are sensitive to pH changes (secreted metabolites made in starvation medium lower the extracellular pH))	V (DHE)	V (NAC reduces petite formation)																Phloxine B				Saccharomyces cerevisiae	YNB	v
65	10.1371/journal.pone.0004592.	https://pubmed.ncbi.nlm.nih.gov/19240798	The Warburg effect suppresses oxidative stress induced apoptosis in a yeast model for cancer.	2009	v		transfer of cells to a medium with a non-fermentable carbon source		not applicable				bio	metabolic	glutathione	n/a	n/a		V (DHE)	V (glutathione supplementation reduces death)				-						Annexin (no PI), TUNEL	14(?) for oxa1 mutant (behaved like the (wild-type) rho0 strain)	-	#VALUE!			CFU				Saccharomyces cerevisiae	YNB/YPD	v
674	10.4161/cc.9.14.12346	https://pubmed.ncbi.nlm.nih.gov/20647757	Fatty acids trigger mitochondrion-dependent necrosis.	2010	v		various oils combined with lipase		lipase 50 U/ml, 50 mg/ml in 1:5 tyloxapol/ethanol for CFU, where stock solutions were at 50 mg/ml in 1:1 tyloxapol/ethanol.				bio	lipid, free fatty acids	Rho0	no	V		V (DHE)	V (Rho0)				-		38(8)	30			Annexin-FITC + PI	3(2)	1	0.0333333	linseed oil		PI, CFU				Saccharomyces cerevisiae		v
100	10.1007/s00253-019-09931-8.	https://pubmed.ncbi.nlm.nih.gov/31175429	The inhibitor of apoptosis protein MoBir1 is involved in the suppression of hydrogen peroxide-induced fungal cell death, reactive oxygen species generation, and pathogenicity of rice blast fungus	2019		V	hydrogen peroxide		0, 5, or 10 mM	no	38	MoBIR1 expression	chem	Oxidant		V (if gene is silenced)	no		V (DHR 123 for oryzae)											DAPI, TUNEL						CFU	colony diameter and biomass (for oryzae)		delayed chronological aging (if overexpressed)	Magnaporthe oryzae		v
270	10.1016/j.freeradbiomed.2008.07.018.	https://pubmed.ncbi.nlm.nih.gov/18708137/	DNA damage-induced reactive oxygen species (ROS) stress response in Saccharomyces cerevisiae.	2008	V		uv-c		0–50 J/m^2	no	76		phys	radiation		V (unconvincing)	n/a		V (DHR 123, DHE, Amplex Red, HPF)											DAPI						CFU			is not directly related to cell death.	Saccharomyces cerevisiae		V
269	10.1016/j.freeradbiomed.2008.07.018.	https://pubmed.ncbi.nlm.nih.gov/18708137/	DNA damage-induced reactive oxygen species (ROS) stress response in Saccharomyces cerevisiae.	2008	V		methyl methanesulfonate		30°C,30 m, 0–55 mM	no	49		chem	alkylating agent		V (unconvincing)	n/a		V (DHR 123, DHE, Amplex Red, HPF)											DAPI						CFU			is not directly related to cell death.	Saccharomyces cerevisiae		V
44	10.1091/mbc.e07-05-0431.	https://pubmed.ncbi.nlm.nih.gov/17881727	Copper and manganese induce yeast apoptosis via different pathways	2007	V		copper sulfate		0–10 mM	no	20		chem	metal	cpr3 deletion, por1 deletion	V	n/a		V (DHR 123, DHE)	V (Rho0 and resp mutants resistant; ascorbic acid and alpha-tocopherol - no effect; SOD2 OE - increases survival)			no (Yca1 deletion)							DAPI, TUNEL						CFU			high conc causes necrosis	Saccharomyces cerevisiae		v
519	10.1128/AAC.01366-12.	https://pubmed.ncbi.nlm.nih.gov/23114781/	Caspofungin kills Candida albicans by causing both cellular apoptosis and necrosis	2013	V (3 h)		caspofungin	3 h	0.06 µg/ml	no	13		bio	Lipopeptide		V (at subinhibitory concentrations)	V (dose dependent)		V (DHR 123, DHE)				V (D2R)	15(6)	9	30(3)	27	0.333333		Annexin-FITC + PI, DAPI, JC-1, TUNEL	25(1)	24	0.888889	3 h 0,06 microG/ml		MIC	Methylene blue			Candida albicans	SDC	V
82	10.1016/j.jphotobiol.2020.111942.	https://pubmed.ncbi.nlm.nih.gov/32622296/	Chemical features of the photosensitizers new methylene blue N and S137 influence their subcellular localization and photoinactivation efficiency in Candida …	2020	V		Antimicrobial photodynamic treatment (APDT) + NMBM	28°C, 30 min	3, 9, 14 J/cm^1				phys	radiation	n/a	V	V	n/a	V (DHR 123, DHE)	n/a	n/a	n/a	n/a	n/a	n/a	38(?)	38	n/a	n/a	JC-1	n/a	-	#VALUE!	n/a		CFU, PI	FUN-1	n/a		C. albicans strain ATCC 64548	SDA	V
82	10.1016/j.jphotobiol.2020.111942.	https://pubmed.ncbi.nlm.nih.gov/32622296/	Chemical features of the photosensitizers new methylene blue N and S137 influence their subcellular localization and photoinactivation efficiency in Candida …	2020	V		Antimicrobial photodynamic treatment (APDT) + S137	28°C, 30 min	3, 9, 14 J/cm^2				phys	radiation	n/a	V	V	n/a	V (DHR 123, DHE)	n/a	n/a	n/a	n/a	n/a	n/a	100(?)	100	n/a	n/a	JC-1	n/a	-	#VALUE!	n/a		CFU, PI	FUN-1	n/a		C. albicans strain ATCC 64549	SDA	V
99	10.3390/molecules25030476.	https://pubmed.ncbi.nlm.nih.gov/31979177/	Cytotoxic Action of Artemisinin and Scopoletin on Planktonic Forms and on Biofilms of Candida Species	2019	V		artemisinin	16 h planctonic°Cells	84 µg/ml				chem	drug		n/a	V	n/a	V (DHR 123, DHE)	n/a	n/a	n/a	n/a			40 (0)	40								10	CFU, MIC, PI	metabolic activity (resazurin), SYBR green		planctonic and biofilm cells were tested; effective also for C. dubliniensis, C. tropicalis, C. krusei, C. glabrata, C. guilliermondii, and C. parapsilosis	Candida albicans		V
99	10.3390/molecules25030476.	https://pubmed.ncbi.nlm.nih.gov/31979177/	Cytotoxic Action of Artemisinin and Scopoletin on Planktonic Forms and on Biofilms of Candida Species	2019	V		caspofungin	16 h planctonic cells	5 µg/ml	no	13		chem	drug		n/a	V	n/a	V (DHR 123, DHE)	n/a	n/a	n/a	n/a			20 (0)	20								10	CFU, MIC, PI	metabolic activity (resazurin)		planctonic and biofilm cells were tested; effective also for C. dubliniensis, C. tropicalis, C. krusei, C. glabrata, C. guilliermondii, and C. parapsilosis	Candida albicans		V
99	10.3390/molecules25030476.	https://pubmed.ncbi.nlm.nih.gov/31979177/	Cytotoxic Action of Artemisinin and Scopoletin on Planktonic Forms and on Biofilms of Candida Species	2019	V		scopoletin	16 h planctonic cells	132 µg/ml				chem	drug		n/a	V	n/a	V (DHR 123, DHE)	n/a	n/a	n/a	n/a			65 (0)	65								10	CFU, MIC, PI	metabolic activity (resazurin)		planctonic and biofilm cells were tested; effective also for C. dubliniensis, C. tropicalis, C. krusei, C. glabrata, C. guilliermondii, and C. parapsilosis	Candida albicans		V
321	10.1016/j.toxicon.2013.07.015.	https://pubmed.ncbi.nlm.nih.gov/23896534/	Regulation of cytotoxic, non-estrogenic, oxidative stress-induced processes of zearalenone in the fission yeast Schizosaccharomyces pombe.	2013	V (1 h)		zearalenone	48 h	0-1000 µM				chem	Macrolide comprising a fourteen-membered lactone fused to 1,3-dihydroxybenzene		? (nuclear fragmentation but no annexin signal)	V		V (DHR 123, DHE)					-		no quantitative data				Annexin-FITC + PI, DAPI	no quantitative data	-	#VALUE!			PI				Schizosaccharomyces pombe		v
502	10.1111/jam.12675.	https://pubmed.ncbi.nlm.nih.gov/25348290/	Possible mechanism of antifungal phenazine-1-carboxamide from Pseudomonas sp. against dimorphic fungi Benjaminiella poitrasii and human pathogen Candida albicans.	2015			phenazine 1-carboxamide		20 microg/ml				chem	Aromatic amide		V	V		V (DHR 123, H2DCFDA, SOD activity)				n/a	-		5(1) only Ann+pi+?	4			Annexin-FITC + PI, DAPI, Rho123, TUNEL	60(1)	59	14.75	20 microg/ml		CFU, PI				Benjaminiella poitrasii		V
482	10.1111/j.1567-1364.2008.00375.x.	https://pubmed.ncbi.nlm.nih.gov/18452540/	Formic acid induces Yca1p-independent apoptosis-like cell death in the yeast Saccharomyces cerevisiae	2008	V		formic acid (low conc)	30°C, 40 min with shaking, 120 rpm	60 mM	no	28		chem	Acid		V	no		V (DHR 123, H2DCFDA)				no (Yca1 deletion)	-		no quantitative data				Annexin-FITC + PI, DAPI, Rho123, TUNEL	no quantitative data (good picture though)	-	#VALUE!			CFU				Saccharomyces cerevisiae		v
471	10.1111/j.1365-2958.2005.04868.x.	https://pubmed.ncbi.nlm.nih.gov/16238630/	Hyperosmotic stress induces metacaspase- and mitochondria-dependent apoptosis in Saccharomyces cerevisiae.	2005	V		glucose/sorbitol		60% (w/w) glucose (empty circles) or with 60% (w/w) sorbitol (full circles)				phys	osmotic		V	V	n/a	V (DHR 123, H2DCFDA)				V (Yca1 deletion; FITC-VAD-fmk)	quantitative data not shown ("presence of caspase positive/PI negative cells")		11(0)				DAPI, EM, TUNEL	n/a	-	#VALUE!	12 h for PI		CFU, PI		n/a		Saccharomyces cerevisiae	SC with 60% (w/w) glucose or sorbitol	v
191	10.1016/B978-0-12-801317-5.00016-5	-		2015	v		silver nanoparticles		Depending on the strain; MIC - 0.25-2 µg/ml, FICI - 0.35-0.5 µg/ml	no	67		chem	nanoparticles	thiourea (partly)	V	no		V (DHR 123, HPF)				V (FITC-VAD-fmk)	no quantitative data		no quantitative data				Annexin-FITC + PI, DAPI, JC-1, TUNEL	37(13)	24	#DIV/0!					arrest the cell cycles during the G2/M		Candida albicans		V
221	10.1016/j.biochi.2011.07.011.	https://pubmed.ncbi.nlm.nih.gov/21782000	Oxidative stress by antimicrobial peptide pleurocidin triggers apoptosis in Candida albicans	2011	V		pleurocidin	28°C, 2 h	5 μM	no	59		bio	peptide		V	no	n/a	V (DHR 123, HPF)	n/a			V (FITC-VAD-fmk)	no quantitative data		2(0)	2			Annexin-FITC + PI, DAPI, DiOC6(3), TUNEL	34(16)	18	9						HPF for h2o2 detection	Candida albicans		v
497	10.1111/j.1742-4658.2012.08527.x.	https://pubmed.ncbi.nlm.nih.gov/22324978/	Silver nanoparticles induce apoptotic cell death in Candida albicans through the increase of hydroxyl radicals	2012	V		silver nanoparticles	28 ◦C, 1 h	2 µg/mL	no	67		chem	nanoparticles	thiourea	V	no	n/a	V (DHR 123, HPF)	V (thiourea quenches OH radicals)			V (FITC-VAD-fmk)	no quantitative data		quantitative data not shown				Annexin-FITC + PI, cytochrome C release, JC-1, TUNEL	35(15)	20	#DIV/0!							Candida Ablicans		V
181	10.1007/s11046-011-9503-x.	https://pubmed.ncbi.nlm.nih.gov/22210020/	Amentoflavone stimulates mitochondrial dysfunction and induces apoptotic cell death in Candida albicans.	2012	V (2 h)		amentoflavone		10 μM				bio	Biflavonoid		V	no		V (DHR 123, HPF)				V (FITC-VAD-fmk)	no quantitative data		no quantitative data				Annexin-FITC + PI, DAPI, DiOC6(3), FSC/SSC, TUNEL	no quantitative data	-	#VALUE!							Candida albicans		v
273	10.1016/j.freeradbiomed.2012.03.012.	https://pubmed.ncbi.nlm.nih.gov/22542795/	Coprisin-induced antifungal effects in Candida albicans correlate with apoptotic mechanisms.	2012	V		coprisin		1, 3, and 10 mM				bio	Peptide		V	no		V (DHR 123, HPF)				V (FITC-VAD-fmk) strong signal	no quantitative data		2(5)	1			Annexin-FITC + PI, DPH, JC-1, TUNEL	24(17)	7	7			Time-kill assay, MIC				Candida albicans	YPD	V
501	10.1111/jam.12633.	https://pubmed.ncbi.nlm.nih.gov/25176011	Hibicuslide C-induced cell death in Candida albicans involves apoptosis mechanism.	2014	V		hibicuslide c		21*6 μmol/l, 2 h, 28°C				bio	plant extract	NAC	V	V	n/a	V (DHR 123, HPF)	V (NAC)	V (mitochondrial and cytosolic calcium level is increased - Rhod-2AM and Fura-2AM, deletion of Mid1 (calcium channel) helps, but BAPTA doesnt help)	? (channel mutant reduces death, chelator does not)	V (FITC-VAD-fmk)	33(18)	15	12(2)	10	1.5		Annexin-FITC + PI, cytochrome C release, Fura-2AM, JC-1, Rhod-2AM, TUNEL	32(4)	28	2.8	2 h		PI			increase in intracellular calcium level	Candida albicans		v
214	10.1016/j.bbrc.2011.01.026.	https://pubmed.ncbi.nlm.nih.gov/21219857/	The antimicrobial peptide, psacotheasin induces reactive oxygen species and triggers apoptosis in Candida albicans	2011	V		psacotheasin		28°C, 25 μM, 2 h				bio	Peptide		V	n/a		V (DHR 123, HPF)				V (FITC-VAD-fmk)	no quantitative data		no quantitative data				Annexin-FITC + PI, DAPI, DiOC6(3), TUNEL	no quantitative data	-	#VALUE!							Candida albicans		V
165	10.1007/s00284-014-0734-1.	https://pubmed.ncbi.nlm.nih.gov/25413604/	Novel antifungal mechanism of resveratrol: apoptosis inducer in Candida albicans.	2015	V		resveratrol		20 μM, 2 h at 28 C.				bio	Polyphenol		V	no		V (DHR 123, HPF)		V (mitochondrial calcium level is increased - Rhod-2AM)	n/a	V (FITC-VAD-fmk)	no quantitative data		1(1)	1			Annexin-FITC + PI, DAPI, DiOC6(3), JC-1, Rhod-2AM, TUNEL	31(14)	17	17			MIC			changes in mitochondrial Ca2+	Candida albicans		V
424	10.1093/femsyr/fow007.	https://pubmed.ncbi.nlm.nih.gov/26833421	PUFA-induced cell death is mediated by Yca1p-dependent and -independent pathways, and is reduced by vitamin C in yeast	2016	V		polyunsaturated fatty acids (pufa)	2, 4 h	PUFA strain	no	60	PUFA producing strain	bio	lipid	ascorbic acid	V	V	? (genes related to autophagy (e.g. ATG1, ATG3, ATG4) were downregulated)	V (DHR 123, lipid peroxidation (C11-BODIPY (581/591), protein carbonilation)	V (ascorbic acid)			V (Yca1 deletion; FITC-VAD-fmk)	98(35)	63	80(22)	58	1.08621		DAPI	-	-	#VALUE!	4 day		Spot test, PI				Saccharomyces cerevisiae		v
266	10.1016/j.freeradbiomed.2006.08.012.	https://pubmed.ncbi.nlm.nih.gov/17145553	Lipid oxidation and autophagy in yeast.	2006	V		rapamycin		0.2 μg/mL (30 m)				chem	drug	resveratrol, alpha-tocopherol (only on mitoch fragm)	n/a	n/a	V (mitophagy activated)	V (DHR 123, lipid peroxidation (TBA-RS))	no (NAC decreased survival, tho not strongly)			n/a							n/a						CFU			mitoch fragmentation and autophagy	Saccharomyces cerevisiae	YNB, +lactat	v
297	10.1016/j.micres.2017.11.003.	https://pubmed.ncbi.nlm.nih.gov/29458866/	Reactive oxygen species-independent apoptotic pathway by gold nanoparticles in Candida albicans	2018	V		gold nanoparticles	28°C, 4 h	MIC - 32 μg/ml	no	31		phys	Nanoparticles	NAC doesnt help	V	no	n/a	no (H2DCFDA, MitoSOX Red)	no(NAC doesnt help)	V (mitochondrial calcium level is increased - Rhod-2AM)	n/a	V (FITC-VAD-fmk)	36(17)	19	3(4)	1	19		Annexin-FITC + PI, cytochrome C release, DAPI, JC-1, Mitotracker Green FM, Rhod-2AM, TUNEL	26(12)	14	14			PI				Candida albicans	YPD	V
73	10.15698/mic2016.07.512.	https://pubmed.ncbi.nlm.nih.gov/27683660	Filamentation protects Candida albicans from amphotericin B-induced programmed cell death via a mechanism involving the yeast metacaspase, MCA1	2016	V		caspofungin		0.05 µg/ml	no	13		bio	Lipopeptide	Filamentous C. albicans cells are more resistant	V	V	n/a	V (DHR 123; H2DCFDA)	n/a			V (Mca1 deletion)													CFU, PI			not very good article	Candida albicans		v
172	10.1007/s10495-008-0215-8.	https://pubmed.ncbi.nlm.nih.gov/18463984	Cadmium induces a heterogeneous and caspase-dependent apoptotic response in Saccharomyces cerevisiae	2008	V		cadmium nitrate	1 h	30–50 µM	no	10		chem	metal	NAC (The NAC doses required to suppress apoptosis here were higher than those typically used elsewhere - 10mM)	V (sub-G1 and hyper-polarization of mitochondrial membranes)	V	n/a	V (DHR 123; H2DCFDA)	V (NAC)			V (Yca1 deletion)							subG1						CFU, PI			membrane damage requires an active caspase	Saccharomyces cerevisiae		v
259	10.1016/j.fgb.2014.04.003.	https://pubmed.ncbi.nlm.nih.gov/24731805	Functional disruption of yeast metacaspase, Mca1, leads to miltefosine resistance and inability to mediate miltefosine-induced apoptotic effects	2014	V		miltefosine		10 μM	no	52		chem	drug		V (was described previously)	n/a	n/a	V (DHR 123; H2DCFDA)	no (ROS level grows up in WT as well as in resistant mutant MCA1)			V (Mca1 deletion; FAM-VAD-FMK)	no quantitative data						n/a						spot test				Saccharomyces cerevisiae		v
29	10.1016/j.mad.2007.04.003.	https://pubmed.ncbi.nlm.nih.gov/17544056	Low auxotrophy-complementing amino acid concentrations reduce yeast chronological life span	2007	V		hydrogen peroxide	200 m	0, 0.5, 1, 1.5 and 2 mM	no	38		chem	Oxidant	five times higher amino acid	n/a	n/a	n/a	V (DHR 123)	n/a (but treatment lowers ROS level)			n/a							n/a						CFU	growth rate			Saccharomyces cerevisiae		v
39	10.1073/pnas.2332326100.	https://pubmed.ncbi.nlm.nih.gov/14623979	Apoptosis induced by environmental stresses and amphotericin B in Candida albicans	2003	V		acetic acid	pH 3, 200 m	CFU: 0–120 mM, apoptotic markers: 40 mM	no	3		chem	acid		V	V	n/a	V (DHR 123)	n/a			n/a	-		15(0)	15			Annexin-FITC + PI, EM, TUNEL	40(2)	38	2.53333	60 mM						Candida albicans		v
39	10.1073/pnas.2332326100.	https://pubmed.ncbi.nlm.nih.gov/14623979	Apoptosis induced by environmental stresses and amphotericin B in Candida albicans	2003	V		hydrogen peroxide	pH 3	CFU: 0–50 mM, Apoptotic Markers: 2.5 mM, TUNEL - 5 mM	no	38		chem	Oxidant		V	V	n/a	V (DHR 123)	n/a			n/a	-		10(0)	10			Annexin-FITC + PI, EM, TUNEL	35(1)	34	3.4	5 mM						Candida albicans		v
385	10.1074/jbc.M110.209379.	https://pubmed.ncbi.nlm.nih.gov/21515692/	Phosphate and succinate use different mechanisms to inhibit sugar-induced cell death in yeast: insight into the Crabtree effect.	2011	V		glucose solution (2%) (sugar induced cell death)			no	31		bio	metabolic (SICD)	phosphate, succinate, antimycin, various mutants	n/a	n/a		V (H2DCFHDA)																	CFU				Saccharomyces cerevisiae		V
44	10.1091/mbc.e07-05-0431.	https://pubmed.ncbi.nlm.nih.gov/17881727	Copper and manganese induce yeast apoptosis via different pathways	2007	V		manganese		0–12 mM	no	45		chem	metal	aif1, cyc1 cyc7 deletion; cpr3 deletion - no effect	V	n/a		no (DHR 123, DHE)	V (Rho0 and resp mutants resistant)			V (Yca1 deletion)							DAPI, TUNEL						CFU			high conc causes necrosis	Saccharomyces cerevisiae		v
45	10.1091/mbc.E12-04-0281.	https://pubmed.ncbi.nlm.nih.gov/22993213/	Mitochondrial release of the NADH dehydrogenase Ndi1 induces apoptosis in yeast	2012	V		hydrogen peroxide		1.5 mM, 3 mM	no	38	ndi1 overexpression	chem	Oxidant		V	n/a	n/a	V (DHR 123)				no (FITC-VAD-fmk)																	Saccharomyces cerevisiae	SD
45	10.1091/mbc.E12-04-0281.	https://pubmed.ncbi.nlm.nih.gov/22993213/	Mitochondrial release of the NADH dehydrogenase Ndi1 induces apoptosis in yeast	2012	V		manganese		5 mM, 8 mM	no	45	ndi1 overexpression	chem	metal		V	V		V (DHR 123)				no (FITC-VAD-fmk)													CFU				Saccharomyces cerevisiae	SD	v
54	10.1111/j.1474-9726.2006.00225.x.	https://pubmed.ncbi.nlm.nih.gov/16822282	Regulation of chronological aging in Schizosaccharomyces pombe by the protein kinases Pka1 and Sck2	2006			chronological aging		15 ± 2 days	no	16		natural bio	metabolic	double mutant for pka1 and sck2	V	V	n/a	V (DHR 123)	n/a			V (FITC-VAD-fmk)	50 (1)	49					Miscorrelation between CFU and Phloxine										Schizosaccharomyces pombe		v
37	10.1042/BST0391493.	https://pubmed.ncbi.nlm.nih.gov/21936840	Apoptosis-like programmed cell death in the grey mould fungus Botrytis cinerea: genes and their role in pathogenicity.	2011	V		chronological aging		120 h	no	16		natural bio	metabolic				n/a	V (DHR 123)	n/a			n/a							DAPI, TUNEL
57	10.1128/EC.00003-10.	https://pubmed.ncbi.nlm.nih.gov/20435699	Rotenone enhances the antifungal properties of staurosporine	2010	V		staurosporine		12.5 μM, 60 m	no	72		chem	drug	glutathione and NAC (but beta carotene and ascorbic acid don't help), complex I mutants	V	n/a	n/a	V (DHR 123)	V (glutathione and NAC (but beta carotene and ascorbic acid don't help), complex I mutants)			n/a							TUNEL						CFU, spot assay				Neurospora crassa (complex I mutants are more susceptible)		v
618	10.15698/mic2014.01.131	https://pubmed.ncbi.nlm.nih.gov/28357227	Salt stress causes cell wall damage in yeast cells lacking mitochondrial DNA	2014			sodium chloride		0.6 M	no	69		phys	osmotic		n/a	no (TEM, hypersensitivity to SDS)	n/a	no (DHE)	n/a			n/a													spot test				Saccharomyces cerevisiae		V
61	10.1186/1471-2180-13-35.	https://pubmed.ncbi.nlm.nih.gov/23402325	S-Adenosyl-L-methionine protects the probiotic yeast, Saccharomyces boulardii, from acid-induced cell death	2013	V		hydrochloric acid	30°C, 2 days	50 mM or 75 mM	no	37		chem	acid	S-adenosyl-Lmethionine	n/a	n/a	n/a	V (DHR 123)	n/a			V (FITC-VAD-fmk)	22 (1)	21											CFU				Saccharomyces boulardii		v
62	10.1242/jcs.00848.	https://pubmed.ncbi.nlm.nih.gov/14657274	The S. cerevisiae HtrA-like protein Nma111p is a nuclear serine protease that mediates yeast apoptosis	2004	V		heat shock		42°C and 50°C, 30 m	no	33	nma111 deletion, nma11 overexpression, wt	phys	temperature		V			V (DHR 123)																	spot test				Saccharomyces cerevisiae		v
62	10.1242/jcs.00848.	https://pubmed.ncbi.nlm.nih.gov/14657274	The S. cerevisiae HtrA-like protein Nma111p is a nuclear serine protease that mediates yeast apoptosis	2004	V		hydrogen peroxide	3 h	3 mM	no	38	nma111 deletion, nma11 overexpression, wt	chem	Oxidant		V			V (DHR 123)	n/a			V (Yca1 deletant has less TUNEL signal and ROS)							TUNEL										Saccharomyces cerevisiae
87	10.1039/C5RA08274A.	-	Albumin stabilized silver nanoparticles–clotrimazole β-cyclodextrin hybrid nanocomposite for enriched anti-fungal activity in normal and drug resistant Candida cells	2015	V		Clotrimazole		6 μg/ml	no	87		chem	drug		V	?	n/a	V (DHR 123)	n/a	n/a	n/a	n/a			?				Annexin-FITC + PI	21 (8) ? not clear is it ann+ general	-				MIC, TEM	growth rate			Candida albicans		V
73	10.15698/mic2016.07.512.	https://pubmed.ncbi.nlm.nih.gov/27683660	Filamentation protects Candida albicans from amphotericin B-induced programmed cell death via a mechanism involving the yeast metacaspase, MCA1	2016	V		amphotericin b	3 h	8 μg/ml	no	6		chem	drug (polyene)	Filamentous C. albicans cells are more resistant	V	n/a	n/a	V (DHR 123)	n/a			V (Mca1 deletion; FITC-VAD-fmk)	25 (0) for blastospores	25	80 (0) for blastospores	80	0.3125			-	-	#VALUE!			CFU, PI			not very good article	Candida albicans		v
87	10.1039/C5RA08274A.	-	Albumin stabilized silver nanoparticles–clotrimazole β-cyclodextrin hybrid nanocomposite for enriched anti-fungal activity in normal and drug resistant Candida cells	2015	V		Clotrimazole AgNPs hybrid nanocomposite.		4 μg/ml				chem	drug + nanoparticles		V	?	n/a	V (DHR 123)	n/a	n/a	n/a	n/a			?				Annexin-FITC + PI	42 (8) not clear is it ann+ general	-				MIC, TEM	growth rate			Candida albicans		V
150	10.1007/s00249-014-1003-8.	https://pubmed.ncbi.nlm.nih.gov/25557523/	A new look at the antibiotic amphotericin B effect on Candida albicans plasma membrane permeability and cell viability functions	2015	V		amphotericin b	0-15 m	0.05 µM, 0.1 µM	no	6		chem	drug (polyene)		V	V		V (DHR 123)											DAPI, SYTO9 + PI						CFU	MTT			Candida albicans		v
211	10.1016/j.bbrc.2008.08.159.	https://pubmed.ncbi.nlm.nih.gov/18789900	Expression of death receptor 4 induces caspase-independent cell death in MMS-treated yeast	2008	V		methylmethanesulfonate	12 h	0.01%	no	49	DR4 expression	chem	drug (DNA damage)		V (not very impressive annexin-PI staining data)	no	n/a	V (DHR 123)	n/a			no (Yca1 deletion)														Evans blue			Saccharomyces cerevisiae		v
213	10.1016/j.bbrc.2010.02.138.	https://pubmed.ncbi.nlm.nih.gov/20188067/	Melittin induces apoptotic features in Candida albicans	2010	V( 2 h 30 min)		melittin		2.5 μM	no	46		bio	peptide		V (early)	V		V (DHR 123)				n/a	-		40(?)	40			Annexin-FITC + PI, DAPI, TUNEL	12(?)	12	0.3			PI				Candida albicans		V
619	10.15698/mic2014.01.131	https://pubmed.ncbi.nlm.nih.gov/28357227	Salt stress causes cell wall damage in yeast cells lacking mitochondrial DNA	2014			sodium chloride		0.6 M	no	69	ρ0 cells	phys	osmotic	SCW11 deletion, Antioxidant GSH or NAC slightly help	n/a	V (TEM, hypersensitivity to SDS)	n/a	V (DHE)	V (Antioxidant GSH or NAC slightly help)			n/a													spot test				Saccharomyces cerevisiae		V
374	10.1073/pnas.0707359105.	https://pubmed.ncbi.nlm.nih.gov/18216266/	The Rho5 GTPase is necessary for oxidant-induced cell death in budding yeast	2008	V		hydrogen peroxide	4 h	4.4 mM	no	38		chem	Oxidant		V			V (DHR 123)				n/a							DAPI, TUNEL										Saccharomyces cerevisiae		V
383	10.1074/jbc.M109.050443.	https://pubmed.ncbi.nlm.nih.gov/19690167	Sterol and diacylglycerol acyltransferase deficiency triggers fatty acid-mediated cell death	2009	V		oleate and other unsaturated fatty acid	30°C, 1 h	0.5 mM	no		are1 deletion, are2 deletion, dga1 deletion, lro1 deletion ( or incomplete combinations of these)	bio	lipid		V (only annexin)	V		V (DHR 123)	n/a				-		no quantitative data				Annexin-FITC + PI	no quantitative data	-	#VALUE!			CFU, PI	FUN-1			Saccharomyces cerevisiae		v
403	10.1083/jcb.200310014.	https://pubmed.ncbi.nlm.nih.gov/14970189/	Chronological aging leads to apoptosis in yeast	2004	V		chronological aging		0-30 days	no	16		natural bio	metabolic	Overexpression of YAP1; yca1 deletion increases mortality	V	n/a		V (DHR 123)				V (Yca1 deletion; FITC-VAD-fmk)	68(1)		no quantitative data				Annexin-FITC + PI	no quantitative data	-	#VALUE!			CFU, PI				Saccharomyces cerevisiae	YNB - important	v
400	10.1080/21505594.2015.1027479.	https://pubmed.ncbi.nlm.nih.gov/26065323/	Micafungin triggers caspase-dependent apoptosis in Candida albicans and Candida parapsilosis biofilms, including caspofungin non-susceptible isolates.	2015	V		micafungin	37°C, 3 h	0,25 - 1 MIC (MIC = 1-8 μg/mL, depending on the strain)	no	50	including caspofungin non-susceptible isolates	chem	drug (echinocandin)		V			V (DHR 123)				V (FITC-VAD-fmk)	fluorescence intensity data						Rho123, TUNEL						DiBAC4(3), MIC				Candida albicans, Candida parapsilosis	YPD	V
427	10.1093/femsyr/foz019.	https://pubmed.ncbi.nlm.nih.gov/30785621	Glucose causes primary necrosis in exponentially grown yeast Saccharomyces cerevisiae	2019	V		glucose	30°C, 1 h	Annexin V/PI: 100 mM; DHR - 2 M; DAPI: 100 mM	no	30		bio	metabolic (SICD)		no	V		V (DHR 123)	V (ascorbic acid and glutathione)				-		18(1)	17			Annexin-FITC + PI, DAPI	1(1)	1	0.0588235	60 min		CFU, PI				Saccharomyces cerevisiae		v
456	10.1111/1567-1364.12067	https://pubmed.ncbi.nlm.nih.gov/23875998/	p53 death signal is mainly mediated by Nuc1(EndoG) in the yeast Saccharomyces cerevisiae	2013	V		hydrogen peroxide	28°C, 4 h	3 mM	no	38	p53 expressing cells	chem	Oxidant		V	n/a		V (DHR 123)				V (Yca1 deletion) and mainly mediated through Nuc1p)							DAPI									Drop assay on plates	Saccharomyces cerevisiae
479	10.1111/j.1567-1364.2006.00123.x.	https://pubmed.ncbi.nlm.nih.gov/17156022	Chromosome or chromatin condensation leads to meiosis or apoptosis in stationary yeast (Saccharomyces cerevisiae) cells	2006	V		chronological aging in ypd		5 days	no	16		natural bio	metabolic		V	n/a		V (DHR 123)					-						Annexin (no PI) DAPI co-staining, EM, TUNEL	19(?) general	-	#VALUE!	3 days			FUN-1			Saccharomyces cerevisiae	YPD	V
481	10.1111/j.1567-1364.2007.00274.x.	https://pubmed.ncbi.nlm.nih.gov/17627776	Arsenic induces caspase- and mitochondria-mediated apoptosis in Saccharomyces cerevisiae	2007	V		sodium arsenite	4 days of growth at 30 ◦C	CFU: 0-7 mM; Annexin V, ROS, TUNEL - 3 mM	no	68	sod1 deletion, yca1 deletion	chem	metalloid		V	no		V (DHR 123)	V (Rho0)			V (Yca1 deletion)	-		no quantitative data				Annexin-FITC + PI, Rho123, TUNEL	37(3) general	-	#VALUE!			PI				Saccharomyces cerevisiae		v
521	10.1128/AAC.01597-07.	https://pubmed.ncbi.nlm.nih.gov/18710913/	Human lactoferrin induces apoptosis-like cell death in Candida albicans: critical role of K+-channel-mediated K+ efflux	2008	V (3 h)		lactoferrin (human)	37°C, 90 m	5 μM	no	42		bio	protein (Iron-binding glycoprotein)	preincubation with tetraethylammonium (ion channel blocking agent), partly with sordarin and erythromycin (protein synthesis inhibitors)	V	no		V (DHR 123)				n/a	-		5(5)	1			Annexin-FITC + PI, DAPI, Rho123, TUNEL	23(?) general?	-	#VALUE!			MIC, PI				Candida albicans	SDB	v
483	10.1111/j.1567-1364.2008.00469.x.	https://pubmed.ncbi.nlm.nih.gov/19220868	Bdf1p deletion affects mitochondrial function and causes apoptotic cell death under salt stress	2009	V		sodium chloride		0.4, 0.6 M	no	69	Bdf1 deletion	phys/chem	Osmotic		V	n/a	n/a	V (DHR 123, SOD activity, MitoTracker Red CMRos)	n/a			n/a							DAPI, EM						spot test				Saccharomyces cerevisiae		v
555	10.1134/s0006297907080056.	https://pubmed.ncbi.nlm.nih.gov/17922641	Tim18, a component of the mitochondrial translocator, mediates yeast cell death induced by arsenic	2007	V		sodium arsenite	30°C, 30 m	3, 5 mM	no	68		chem	metalloid	tim18 deletion	V	n/a		V (DHR 123)	V (NAC)			n/a							TUNEL						CFU				Saccharomyces cerevisiae		v
560	10.1155/2013/678473.	https://pubmed.ncbi.nlm.nih.gov/24089630	Lack of HXK2 induces localization of active Ras in mitochondria and triggers apoptosis in the yeast Saccharomyces cerevisiae	2013	V		acetic acid		120 mM	no	3	hxk2 deletion	chem	acid		V	V		V (DHR 123)	n/a			no (Yca1 deletion) even worse in some cases			23(4)	19			Annexin-FITC + PI, DAPI	14(3)	11	0.578947	120 mM						Saccharomyces cerevisiae		v
579	10.1242/jcs.02902.	https://pubmed.ncbi.nlm.nih.gov/16608876	The inhibitor-of-apoptosis protein Bir1p protects against apoptosis in S. cerevisiae and is a substrate for the yeast homologue of Omi/HtrA2	2006	V		hydrogen peroxide	4 h	0.4, 0.8, 1.2 mM	no	38		chem	Oxidant	Bir1p overexpression	V	n/a	n/a	V (DHR 123)	n/a			n/a							Sytox green, TUNEL						CFU			chronological aging			v
222	10.1016/j.biochi.2012.04.010.	https://pubmed.ncbi.nlm.nih.gov/22534194/	(+)-Medioresinol leads to intracellular ROS accumulation and mitochondria-mediated apoptotic cell death in Candida albicans.	2012	V		(þ)-medioresinol		PI: 3.125 μg/ml, 4 h; ROS, MPP, cytochrome c release, FITC-VAD-FMK, Annexin V: 3.125 μg/ml, 2 h; The morphological changes, TUNEL: 3.125 μg/ml, 3 h				chem	drug		V	no		V (DHR 123)				V (FITC-VAD-fmk)	35(10)	25	0(0)	1	25		Annexin-FITC + PI, cytochrome c release, JC-1, morphological change, TUNEL	50(29)	21	21			PI				Candida albicans		V
594	10.1371/journal.pone.0037090.	https://pubmed.ncbi.nlm.nih.gov/22615903	Ammonium is toxic for aging yeast cells, inducing death and shortening of the chronological lifespan.	2012	V		ammonium ions during chronological aging		0.01%, 0.1%, 0.5%, 1%; 1-8 d				chem/bio	combination	tor1 deletion (fully)	?	V	no (atg8p level, tor2 deletion had no effect)	V (DHR 123)		V (cytosolic calcium level is increased - Fluo3-AM)	n/a		-		70(35)	30			Annexin-FITC + PI, DAPI, Nhp6Ap–EGFP, TUNEL	2(10) big amount of ann+PI+ though		0	5 days						Saccharomyces cerevisiae		V
485	10.1111/j.1567-1364.2010.00615.x.	https://pubmed.ncbi.nlm.nih.gov/20345898	The anthracenedione compound bostrycin induces mitochondria-mediated apoptosis in the yeast Saccharomyces cerevisiae.	2010	V		bostrycin		at 30 C in a shaker without light, 20, 40, 80, 120, 160, 200, 240, 280 and 320 μg/mL				chem	anthraquinone	YPEG medium, Aif1 deletion, amiodarone	V	no		V (DHR 123)	V (Amiodarone helps)			no (Yca1 deletion)	-		no quantitative data				Annexin-FITC + PI, DAPI, mito-GFP, Rho123	no quantitative data	-	#VALUE!			CFU, PI				Saccharomyces cerevisiae	YPD	v
608	10.1371/journal.pone.0168936.	https://pubmed.ncbi.nlm.nih.gov/28006028	Synergistic Effects and Mechanisms of Budesonide in Combination with Fluconazole against Resistant Candida albicans.	2016	V		budesonide + fluconazole	35°C, 24 h	FLC (160μg/mL) with BUD (160μg/mL)				chem	drug	down-regulation of HSP90, CRZ1 and CNA1 (apoptosis related genes)	? (apoptosis-related genes, including HSP90, CRZ1 and CNA1, were also reported to be involved in resistance)	n/a	n/a	V (DHR 123)	n/a			n/a							down-regulation of HSP90, CRZ1 and CNA1 (apoptosis related genes) partly revises resistance						CFU	phospholipase activity		inhibition of drug transporter function by Budesonide (was measured using Rhodamine 6G), also experiments were done in vivo in G. mellonella inoculated with candida	Candida albicans		v
360	10.1042/BCJ20170894.	https://pubmed.ncbi.nlm.nih.gov/29559502/	CGA-N12, a peptide derived from chromogranin A, promotes apoptosis of Candida tropicalis by attenuating mitochondrial functions.	2018	V		cga-n12		75 μM, 10 h, 28 °C				bio	Peptide		V	?		V (DHR 123)		V (mitochondrial and cytosolic calcium level is increased - Rhod-2AM and Fura-2AM)	n/a	V (FITC-VAD-fmk)	30(?)						DAPI, calcein leakage, FITC, gel electrophoresis, JC-1, Cytochrome c release				75 microM		CFU				Candida tropicalis	Sabouraud dextrose	V
554	10.1128/mcb.23.1.163-177.2003.	https://pubmed.ncbi.nlm.nih.gov/12482970	Induction of apoptosis by sphingoid long-chain bases in Aspergillus nidulans.	2003	V		dihydrosphingosine (dhs) and phytosphingosine (phs) [ equally effective]		2.5 μg/ml				chem	lipid		V	no		V (DHR 123)	? (TMPO did not prevent DNA fragm, but oligomycin did, both prevent ROS)			no (Yca1 deletion)	-		3(3)	1			Annexin-FITC + PI, CHX, DAPI, gel electrophoresis, TUNEL	50(3) unclear is it Ann+pi-	-	#VALUE!						not clear why they did not test how apoptosis preventing treatments affected viability, not Nuclei condensation etc; ROS not causative	Aspergillus nidulans		v
589	10.1371/journal.pone.0029798.	https://pubmed.ncbi.nlm.nih.gov/22253786	Mitochondrial electron transport is the cellular target of the oncology drug elesclomol.	2012	V		elesclomol						chem	Oxidant		V	n/a		V (DHR 123)											n/a						n/a				Saccharomyces cerevisiae, human melanoma cells		V
580	10.1248/bpb.34.1602.	https://pubmed.ncbi.nlm.nih.gov/21963502/	Indole-3-carbinol generates reactive oxygen species and induces apoptosis.	2011	V (1 h)		indole-3-carbinol		70 μM, 2 h, 28 °C				chem	Indole-3-methanol	thiourea and trehalose	V	no		V (DHR 123)				V (FITC-VAD-fmk)	quantitative data not shown		no quantitative data				Annexin-FITC + PI, DiOC6,TUNEL	no quantitative data	-	#VALUE!							Candida albicans		V
404	10.1083/jcb.200408071.	https://pubmed.ncbi.nlm.nih.gov/15668299	Viral killer toxins induce caspase-mediated apoptosis in yeast.	2005	V		killers:k1,k2, zygocin	20°С, 10 h	6 pm/l				bio	protein (viral)		V	V		V (DHR 123)	V (gsh1 deletion more sensitive)			V (Yca1 deletion)	-		10(?)	10			Annexin-FITC + PI, DAPI	20(?) unclear is it ann+PI-	-	#VALUE!						gsh1 deletion и Yca1 deletion affect apoptosis	Saccharomyces cerevisiae		v
130	10.1002/yea.1592.	https://pubmed.ncbi.nlm.nih.gov/18437704	Induction of apoptosis in yeast by L-amino acid oxidase from the Malayan pit viper Calloselasma rhodostoma.	2008	V		l-amino acid oxidase		1.2 µM, 4 h				bio	protein		V	no		V (DHR 123)					-		no quantitative data				Annexin-FITC + PI, TUNEL	no quantitative data	-	#VALUE!			PI				Saccharomyces cerevisiae		v
322	10.1016/j.yexcr.2004.07.025.	https://pubmed.ncbi.nlm.nih.gov/15474999	Starvation for an essential amino acid induces apoptosis and oxidative stress in yeast.	2004	V		lysine deprivation (+1 test with histidine)		SClysine or SChistidine at a plating density of 10^8 cells/plate, 30 C for 6 days				bio	metabolic		V	V		V (DHR 123)	no (Rho0)										DAPI, TUNEL						Phloxine B				Saccharomyces cerevisiae		v
341	10.1021/np300678e.	https://pubmed.ncbi.nlm.nih.gov/23672235	The antifungal occidiofungin triggers an apoptotic mechanism of cell death in yeast.	2013	V (inhibtory concentrations)	V (subinhibitory concentrations)	occidiofungin		1 μg/mL, 2 μg/mL, 4 μg/mL, and 8 μg/mL, 48 h				bio	peptide	rny1 deletion, apg7 deletion (maybe)	V	no	no (numerous atg mutants were as wt, but there were strange vesicles on TEM)	V (DHR 123)	V (anaerobic growth and Rho0 increase MIC)			? (Mic was double for yca1 deletant, but on spot test there was no difference)			no quantitative data				Annexin-FITC + PI, EM, TUNEL	no quantitative data	-				CFU	FUN-1		increased chitin levels in buds at subinhibitory conc	Saccharomyces cerevisiae		v
33	10.1016/s1097-2765(01)00365-3.	https://pubmed.ncbi.nlm.nih.gov/11684026	A plant defense response effector induces microbial apoptosis.	2001	V		osmotin (a tobacco pr-5 family protein)		0,9 - 4,8 μM	no	57	tsa1 deletion (even worsen effect than in wt)	bio	protein	ras2 deletion, NAC (big amount) but Bcl-2 overexpression doesnt help	V	? (cant say sure, but there are many cell morphology abnormalities)		V (DHR 123)	V (beV e NAC (big amount) helps)			n/a							DAPI, EM, subG1						CFU		abnormal mitochondrial morphology		Saccharomyces cerevisiae		v
338	10.1021/acs.jproteome.5b00913.	https://pubmed.ncbi.nlm.nih.gov/27048922/	Apoptosis of Candida albicans during the Interaction with Murine Macrophages: Proteomics and Cell-Death Marker Monitoring.	2016		V(3, 6, 8, 12, 14, 16, 18, 20 and 24 h of interaction with macrophages)	raw 264.7 gamma no (-) murine macrophage cell line		co-incubated with macrophages (3, 6, 8, 12, 14, 16, 18, 20 and 24 h)				bio	Macrophage		V	no		V (DHR 123)				V (FITC-VAD-fmk)	10(0)	10	"always less than 6%"	6	1.66667		EM, TUNEL	-	-	#VALUE!	6 h		PI				Candida albicans	YED	V
470	10.1111/j.1365-2958.2001.02317.x.	https://pubmed.ncbi.nlm.nih.gov/11251834	Aged mother cells of Saccharomyces cerevisiae show markers of oxidative stress and apoptosis.	2001	V		replicative aging		1-50 generations				natural bio	aging	young cells are nore prone to necrotic death	V	no		V (DHR 123)	n/a			n/a	-		no quantitative data				Annexin-FITC + PI, DAPI, TUNEL	no quantitative data	-	#VALUE!							Saccharomyces cerevisiae		v
466	10.1111/imb.12124.	https://pubmed.ncbi.nlm.nih.gov/25209888	Identification of a novel antimicrobial peptide, scolopendin 1, derived from centipede Scolopendra subspinipes mutilans and its antifungal mechanism.	2014	V		scolopendin 1		MIC in the range of 5.0–20.0 μM, ROS etc - 10 μM				bio	peptide	NAC	V	no	n/a	V (DHR 123)	V (NAC)	V (mitochondrial and cytosolic calcium level is increased - Rhod-2AM and Fura-2AM)	n/a	V (FITC-VAD-fmk)	40(27)	13	0(0)	1	13		Annexin-FITC + PI, cytochrome C release, DAPI, JC-1, TUNEL	35(14)	21	21	10 μM		PI				Сandida albicans		v
531	10.1128/AAC.40.3.541.	https://pubmed.ncbi.nlm.nih.gov/8851567/	Susceptibility of melanized and nonmelanized Cryptococcus neoformans to the melanin-binding compounds trifluoperazine and chloroquine.	1996	V		Trifluoperazine	4 h with 1mM L-dopa	40 μg/ml	no	74		chem	drug	L-dopa raises cell death rate	n/a	V	n/a	V (DHR 123)	n/a	n/a	n/a	n/a			68(?)									Viable-cell ratio	CFU, PI				Cryptococcus neoformans		V
477	10.1111/j.1462-5822.2004.00469.x.	https://pubmed.ncbi.nlm.nih.gov/15679842	Induction of DNA damage and apoptosis in Saccharomyces cerevisiae by a yeast killer toxin.	2005	V		yeast killer toxin		5 μg/ml, 30 C, 24 h.				bio	protein	chs3 deletion, Rho0	V	no		V (DHR 123)	V (Rho0)				-		no quantitative data				Annexin-FITC + PI, CHX, DAPI, TUNEL	no quantitative data	-	#VALUE!					S phase arrest	two waves of death - fast and slow	Saccharomyces cerevisiae		v
57	10.1128/EC.00003-10.	https://pubmed.ncbi.nlm.nih.gov/20435699	Rotenone enhances the antifungal properties of staurosporine	2010	V		staurosporine + rotenone		12.5 μM, 60 m + 100 μg/ml rotenone	no	72		chem	drug	glutathione and NAC (but beta carotene and ascorbic acid don't help), complex I mutants (complex I represents a major cellular source of ROS within the cell)	V	n/a	n/a	V (DHR 123) (rotenone itself does not induce ROS production in N. crassa)	V (glutathione and NAC (but beta carotene and ascorbic acid don't help), complex I mutants)			n/a							TUNEL						spot test			treatment with both STS and rotenone results in an increased depletion of intracellular glutathione.	Neurospora crassa (complex I mutants are more susceptible)		v
212	10.1016/j.bbrc.2009.10.131.	https://pubmed.ncbi.nlm.nih.gov/19878645	Antifungal effect with apoptotic mechanism(s) of Styraxjaponoside C.	2009	V		styraxjaponoside c		80 μg/ml				bio	lignan glycoside		V	no	n/a	V (DHR 123) weak	n/a			n/a	-		no quantitative data was shown				Annexin-FITC + PI, TUNEL	no quantitative data was shown	-	#VALUE!			DiBAC4(3)			Membrane potential DiBAC(4)(3)	Candida albicans (mainly), Malassezia furfur, Trichosporon beigelii		v
659	10.3390/molecules24213958.	https://pubmed.ncbi.nlm.nih.gov/31683743	Allium sativum Extract Chemical Composition, Antioxidant Activity and Antifungal Effect against Meyerozyma guilliermondii and Rhodotorula mucilaginosa Causing Onychomycosis.	2019	V		allium sativum extract		agar dilution method: 2%, 4%, 6%, 8%, 10%, 12%, and 14% of garlic extract,				bio	multicomponent extract		n/a	n/a	n/a	V (DPPH and ABTS radicals scavenging ability)	V (DPPH and ABTS radicals scavenging ability)			n/a													Colony diameter				Meyerozyma guilliermondii		v
408	10.1088/0957-4484/22/10/105101.	https://pubmed.ncbi.nlm.nih.gov/21289395	Antifungal activity of ZnO nanoparticles--the role of ROS mediated cell injury	2011	V		zinc oxide nanoparticles	0-480 m	0.01, 0.02, 0.04, 0.05 mg	no	79		chem	nanoparticles		n/a	n/a	n/a	V (EPR)	n/a			n/a							n/a						CFU	growth rate					v
303	10.1016/j.mrfmmm.2009.02.016.	https://pubmed.ncbi.nlm.nih.gov/19427509	N-acetyl cysteine protects against ionizing radiation-induced DNA damage but not against cell killing in yeast and mammals.	2009	V		gamma rays			no	29		phys	Radiation		?	?		V (frequency of IR-induced DNA deletions)	V (N-acetyl cysteine protects)																				Saccharomyces cerevisiae
197	10.1016/j.bbagen.2004.11.013.	https://pubmed.ncbi.nlm.nih.gov/15716132	Vitamin B6 compounds prevent the death of yeast cells due to menadione, a reactive oxygen generator	2005	V		menadione		1.0 mM	no	47		chem	Oxidant	vitamin B6, ascorbic acid	n/a	n/a	n/a	V (glutathione and lipid peroxidation measurements, H2DCFHDA)	V (vitamin B6, ascotbic acid)			n/a													spot test				Schizosaccharomyces pombe		v
146	10.1007/s00203-010-0551-2.	https://pubmed.ncbi.nlm.nih.gov/20131044	Effect of vitamin A treatment on superoxide dismutase-deficient yeast strains.	2010	V		vitamin a		10, 20 and 40 mg/ml, 1 h, 30°C			sod1 and sod2 deletions	chem	Oxidant	vitamin E co-treatment	n/a	n/a	n/a	V (glutathione content, catalase activity)	V (vitamin E co-treatment)			n/a							n/a						CFU				Saccharomyces cerevisiae		v
43	10.1091/mbc.e03-02-0114.	https://pubmed.ncbi.nlm.nih.gov/14718573	Yeast lacking the SRO7/SOP1-encoded tumor suppressor homologue show increased susceptibility to apoptosis-like cell death on exposure to NaCl stress	2004	V		sodium chloride		0.7 M	no	69	Sro77 deletion	phys/chem	osmotic/ionic		V	?		V (DHR 123)				no (Yca1 deletion; FITC-FAD-fmk) for sro77 deletion							DAPI, TUNEL										Saccharomyces cerevisiae
340	10.1021/jf802829r.	https://pubmed.ncbi.nlm.nih.gov/19049288	Antioxidant small molecules confer variable protection against oxidative damage in yeast mutants	2008	V		hydrogen peroxide		1.25 mM	no	38	sod1, cat2, oye2 glr1 (double) deletions	chem	Oxidant	ascorbic acid, carotene, caffeic acid, or quercetin, or combinations	n/a	n/a	n/a	V (Glutathione, Mitotracker Red CMXRos) (different effects)	V (ascorbic acid, carotene, caffeic acid, or quercetin, or combinations - help)			n/a													CFU				Saccharomyces cerevisiae		v
254	10.1016/j.femsyr.2005.05.001.	https://pubmed.ncbi.nlm.nih.gov/15982932	Metabolic aspects of aspirin-induced apoptosis in yeast	2005	V		aspirin		15 mM	no	7	Sod2 deficieincy	chem	drug		n/a	n/a	n/a	V (glutatione and NADPH/NADP+ levels, CAT activity)	V (Sod2 deletion strain is sensitive)			n/a							n/a						n/a	growth rate			Saccharomyces cerevisiae	ethanol as a carbon source	v
520	10.1128/AAC.01551-08.	https://pubmed.ncbi.nlm.nih.gov/19364863/	Farnesol-induced apoptosis in Candida albicans	2009	V		farnesol	30°C, 24 h	0, 10, 40, 100, 200, and 300 µM	no	25		bio	terpene		V	V		V (H2DCFDA + PI + CW)	V (Nitroblue tetrazolium)			V (upregulation of MCA1; FAM-VAD-FMK, qPCR)	84(0)	84	35(0)	35	2.4		Confocal scanning laser microscopy, MitoPT 924, TUNEL				200 microM						Candida albicans	YNB	V
25	10.1016/j.freeradbiomed.2016.09.014.	https://pubmed.ncbi.nlm.nih.gov/27650297	Endoplasmic reticulum-derived reactive oxygen species (ROS) is involved in toxicity of cell wall stress to Candida albicans.	2016		V	caspofungin		0.1 μg/mL	no	13		bio	Lipopeptide		n/a	V	n/a	V (H2DCFDA, DHE)	V (ascorbic acid, NAC)			n/a							n/a						PI	growth rate					V
25	10.1016/j.freeradbiomed.2016.09.014.	https://pubmed.ncbi.nlm.nih.gov/27650297	Endoplasmic reticulum-derived reactive oxygen species (ROS) is involved in toxicity of cell wall stress to Candida albicans.	2016		V	calcofluor white		40 μg/mL				chem	cell wall stress		n/a	V	n/a	V (H2DCFDA, DHE)	V (ascorbic acid, NAC)	V (ER calcium pump Spf1 mutant is more sensitive)	? (ER calcium pump Spf1 mutant is more sensitive)	n/a							n/a						PI	growth rate			Сandida albicans		v
156	10.1007/s00253-014-5631-9	https://pubmed.ncbi.nlm.nih.gov/24652061/	Mitochondria are the main source and one of the targets of Pb (lead)-induced oxidative stress in the yeast Saccharomyces cerevisiae	2014	V		lead salt	3 h	1 mmol/l				chem	metal		V (fragmented nuclei)	no	n/a	V (H2DCFDA, DHE)	V (rho null strain exhibits lower ROS level and higher cell viability level)	n/a	n/a	n/a			no quantitative data				DAPI					10	CFU, PI				Saccharomyces cerevisiae	buffer pH 6.0 + glucose 2%	V
298	10.1016/j.mimet.2010.12.021.	https://pubmed.ncbi.nlm.nih.gov/21185335/	Studies on the relationship between pulsed UV light irradiation and the simultaneous occurrence of molecular and cellular damage in clinically-relevant Candida albicans.	2011	V		pulsed uv light		20 pulses				phys	Radiation		V	V (in dose dependent manner, if many pulses were used - more than 20)	n/a	V (H2DCFDA, DHR 123, DHE) - in dose dependent manner, exept mitochondrial ROS (DHR 123)	? (beV e ROS and death elevates by same rate)			n/a	-		2(0)	2			Annexin-FITC + PI, comet assay, DAPI	40(0)	40	20	20 pulses		PI, protein leakage			good comet assay (with photos)	Saccharomyces cerevisiae		V
625	10.2147/IJN.S125010.	https://pubmed.ncbi.nlm.nih.gov/29593404/	In vitro studies on oxidative stress-independent, Ag nanoparticles-induced cell toxicity of Candida albicans, an opportunistic pathogen.	2018	V		silver nanoparticles		40 µg/mL	no	67		phys	nanoparticles		V (but unpublished data present -- the generation of intracellular ROS does not appear to be the only major cause of cell toxicity)	n/a		V (H2DCFDA, DPH)											EM						CFU				Candida albicans		v
357	10.1039/c3mb70056a.	-	Sophorolipid exhibits antifungal activity by ROS mediated endoplasmic reticulum stress and mitochondrial dysfunction pathways in Candida albicans	2019	V		TA-289 (equisetin-like compound)		MIC – 1-100 mM, cytotoxic - 100 mM				bio	lipid		no	V	n/a	V (H2DCFDA, increased expression Sod1, Cat1)	n/a	V (cytosolic calcium level is increased - Fluo3-AM)	n/a														PI			HAC1 activation, Mitoch depolarization (DiOC6), increased calcium, lactate dehydrogenase leakage	Candida albicans		v
155	10.1007/s00253-013-4931-9.	https://pubmed.ncbi.nlm.nih.gov/23644769	Response of Saccharomyces cerevisiae to D-limonene-induced oxidative stress.	2013	V (n/a)		d-limonene		0.1, 0.2 µL/mL, 2 h, 30 °C				chem	terpene	catalase, cysteine, and reduced glutathione supplement	n/a	n/a	n/a	V (H2DCFDA, Intracellular NADPH concentration, trehalose analysis, SOD and catalase activity, lipid peroxidation)	V (catalase, cysteine, and reduced glutathione supplement)			n/a							GSH level						n/a				Saccharomyces cerevisiae		v
449	10.1099/mic.0.000589	https://pubmed.ncbi.nlm.nih.gov/29393017/	A novel mechanism of fluconazole: fungicidal activity through dose-dependent apoptotic responses in Candida albicans.	2018	V (2 h)		fluconazole		For high dosage (64 microg/ml)	no	27		chem	drug (azole)		V	? (no PI positive cells, but potassium efflux and cell shrinkage were observed)		V (H2DCFDA, lipid peroxidation, MitoSOX Red)	n/a			n/a	-		2(1)	1			Annexin-FITC + PI, cytochrome C release, GSH level, JC-1, TUNEL	32(17)	15	15	For high dosage (64 microg/ml)		CFU, K+ efflux, PI				Candida albicans		V
600	10.1371/journal.pone.0069316.	https://pubmed.ncbi.nlm.nih.gov/23844258	Mechanisms of the antifungal action of marine metagenome-derived peptide, MMGP1, against Candida albicans.	2013	V		marine metagenome-derived peptide	37°С, 0, 2, 6, 12 and 24 h	0.036, 0.072, 0.144, 0.288 and 0.576 µM				bio	peptide	glutathione	? (authors dont say anything about apoptosis, but there are hullmarks)	n/a	n/a	V (H2DCFDA, lipid peroxidation, protein carbonilation)	V (glutathione)			n/a							Hoechst 33342, Rho123, TUNEL									5-ethynyluridine incorporation (transcription activity)	Candida albicans
12	10.1007/s10495-016-1254-1.	https://pubmed.ncbi.nlm.nih.gov/27207682	Scolopendin 2 leads to cellular stress response in Candida albicans	2016	V		melittin		2.5 μM	no	46		bio	peptide		V	V	n/a	V (H2DCFDA, lipid peroxidation)	n/a	V (mitochondrial and cytosolic calcium level is increased - Rhod-2AM and Fura-2AM)	n/a	V (FITC-VAD-fmk)	52 (25)	27	15(1)	14	1.92857		Annexin-FITC + PI, DAPI, Fura-2AM, GSH level, JC-1, Rhod-2AM, TUNEL	37(3)	34	2.42857			CFU			Calcium accumulation in the cytosol and mitochondria	Candida albicans		v
223	10.1016/j.biochi.2016.12.013.	https://pubmed.ncbi.nlm.nih.gov/28027901	Fungicide Bac8c triggers attenuation of mitochondrial homeostasis and caspase-dependent apoptotic death.	2017	V		bac8c (riwviwrr-nh2) peptide		1.6, 3.1, and 6.3 mM, 4 h, 28 C				bio	peptide		V	V	n/a	V (H2DCFDA, lipid peroxidation)	n/a	V (mitochondrial and cytosolic calcium level is increased - Rhod-2AM and Fura-2AM)	n/a	V (FITC-VAD-fmk)	25(?)	25	8(2)	6	4.16667		Annexin-FITC + PI, cytochrome C release, Fura-2AM, JC-1, Rhod-2AM	27(10)	17	2.83333						JC-1 membrane depol; no subG1, no effect on cell cycle, calcium accumulation	Candida albicans		v
397	10.1080/10715762.2017.1407412.	https://pubmed.ncbi.nlm.nih.gov/29157011	Reactive oxygen species modulate itraconazole-induced apoptosis via mitochondrial disruption in Candida albicans.	2018	V		itraconazole		2 µg/ml, 2h, 28 °C				chem	drug (azole)	NAC	V (bad annex data, other methods seem ok)	no	n/a	V (H2DCFDA, lipid peroxidation)	V (NAC)	V (mitochondrial calcium level is increased - Rhod-2AM)	n/a	V (FITC-VAD-fmk)	no quantitative data (cant find the figures, no explanations in the text		no quantitative data (cant find the figures, no explanations in the text				Annexin-FITC + PI (BAD DATA), cytochrome c release, TUNEL, JC-1	no quantitative data (cant find the figures, no explanations in the text	-	#VALUE!			PI			Potassium leakage, GSH/GSSG ratio, low PI, high K+ leakage	Candida albicans		v
12	10.1007/s10495-016-1254-1.	https://pubmed.ncbi.nlm.nih.gov/27207682	Scolopendin 2 leads to cellular stress response in Candida albicans.	2016	V		scolopendin 2		ROS, Lipid peroxidation: 1.6 μM (1/4 MIC), 3.1 μM (1/2 MIC), and 6.3 μM (MIC), for other experiments: 1.6 μM				bio	peptide		V	V	n/a	V (H2DCFDA, lipid peroxidation)	n/a	V (mitochondrial and cytosolic calcium level is increased - Fluo3-AM and Rhod-2AM)	n/a	V (FITC-VAD-fmk)	38 (25)	13	8(1)	7	1.85714		Annexin-FITC + PI, DAPI, Fura-2AM, GSH level, JC-1, Rhod-2AM, TUNEL	13(3)	10	1.42857			CFU			Calcium accumulation in the cytosol and mitochondria	Candida albicans		v
199	10.1016/j.bbagen.2008.03.014.	https://pubmed.ncbi.nlm.nih.gov/18445488	Antiapoptotic role of S-adenosyl-l-methionine against hydrochloric acid induced cell death in Saccharomyces cerevisiae	2008	V		hydrochloric acid	pH ~2, up to 6 h	10 mM	no	37		chem	acid	cycloheximide, AdoMet and N-acetylcystein, but adenosyl di-aldehyde increases mortality	V	V	n/a	V (H2DCFDA, lipid peroxidattion, SOD activity)	V (AdoMet and N-acetylcystein)			n/a	-		25(?) authors say, that necrosis is due to direct effect of HCl - remains constant through hours	25			Annexin-FITC + PI, AO, CHX, DAPI, EM, ETBR, GSH level, JC-1	28(?)	28	1.12	6 h		PI, CFU			good explanation of apoptotic features on TEM analysis, + (Exposure of stationary phase cells of Saccharomyces cerevisiae to 10 mM HCl (pH ~2) resulted in cell death as a function of time (up to 6 h) with most (about 40%–65%) of the cells showing apoptotic features including chromatin condensation along the nuclear envelope, exposure of phosphatidylserine on the outer leaflet of cytoplasmic membr…	Saccharomyces cerevisiae		v
398	10.1080/10715762.2018.1511052.	https://pubmed.ncbi.nlm.nih.gov/30403895/	Role of calcium in reactive oxygen species-induced apoptosis in Candida albicans: an antifungal mechanism of antimicrobial peptide, PMAP-23.	2019	V		pmap-23 (riidllwrvrrpqkpkfvtvwvr-nh2)		2.5 μM				bio	Peptide	the mitochondrial Ca2+uptake inhibitor (ruthenium red) or ROS scavenger (N-acetylcysteine)	V	no		V (H2DCFDA, MitoSOX Red, Glutathione content)		V (mitochondrial and cytosolic calcium level is increased - Rhod-2AM and Fura-2AM, ruthenium red helps)	V (low calcium reduces death)	V (FITC-VAD-fmk)	no quantitative data (cant find the figures, no explanations in the text		no quantitative data (cant find the figures, no explanations in the text				Annexin-FITC + PI, DiBAC4(3), K+ efflux, TUNEL	no quantitative data (cant find the figures, no explanations in the text	-	#VALUE!						Ca2+-induced ROS	Candida albicans		V
277	10.1016/j.funbio.2019.11.009.	https://pubmed.ncbi.nlm.nih.gov/32008756	Quercetin-induced yeast apoptosis through mitochondrial dysfunction under the accumulation of magnesium in Candida albicans.	2020	V		quercetin		10 μg/ml, 28 C for 2 h				bio	flavonoid	hexaamminecobalt(III) chloride (Cohex) (inhibit Mg2þ transport between cytosol and mitochondria)	V	no	n/a	V (H2DCFDA, MitoSOX Red, mitochondrial glutation)	n/a	V (mitochondrial calcium level is increased - Rhod-2AM)	n/a		-		7(7)	1			Annexin-FITC + PI, GSH level, JC-1, TUNEL	19(9)	10	10						Mitochondrial Ca2+ levels were measured. And Mg2+ (Magnesium Green dye), Quercetin treatment increases Mg2þ levels and mitochondrial Ca2+	Candida albicans		v
121	10.2147/IJN.S205736.	https://pubmed.ncbi.nlm.nih.gov/31308659	Silver nanoparticles induce reactive oxygen species-mediated cell cycle delay and synergistic cytotoxicity with 3-bromopyruvate in Candida albicans, but not in Saccharomyces cerevisiae	2019	V		silver nanoparticles		2, 20, or 50 μg/mL	no	67		chem	nanoparticles		?	V		V (H2DCFDA, MitoSOX Red)	n/a (NAC was only shown to reduce cell cycle arrest)																PI, spot test			glucose uptake lowered in both	Candida albicans		v
220	10.1016/j.biocel.2016.09.008.	https://pubmed.ncbi.nlm.nih.gov/27639679/	Silibinin triggers yeast apoptosis related to mitochondrial Ca 2+ influx in Candida albicans	2016	V		silibinin	28 ◦C, 4 h	ROS - 40, 60, 80, and 100 μM; K+ leakage - 100 μM	no	66		bio	flavonoid	ruthenium red	V	no		V (H2DCFDA, MitoSOX Red)		V (mitochondrial and cytosolic calcium level is increased - Rhod-2AM and Fura-2AM)	n/a	V (FITC-VAD-fmk)	no quantitative data		1(0)	1			Annexin-FITC + PI, Fura-2 AM, JC-1, Rhod-2AM, Ruthenium red, TUNEL	30(18)	12	12			MIC, PI		cell cycle arrest (SYTOX Green)	Ca2+ influx	Candida albicans	YPD	V
283	10.1016/j.jep.2018.11.005.	https://pubmed.ncbi.nlm.nih.gov/30408533/	Effect of apigenin isolated from Aster yomena against Candida albicans: apigenin-triggered apoptotic pathway regulated by mitochondrial calcium signaling.	2019	V (4 h)		apigenin		0.625, 1.25, 2.5, 5, and 10 µg/mL, 12 h, 28 °C				bio	flavonoid	ruthenium red (mitochondrial calcium channel inhibitor), NAC (less)	V	V (no PI positive cells, but cell content flux - leakage of the intracellular potassium and an accumulation of intracellular calcium in the cytosol are present)		V (H2DCFDA, MitoSOX Red)		V (mitochondrial and cytosolic calcium level is increased - Rhod-2AM and Fura-2AM, calcium channel blocker reduces death)	V (low calcium reduces death)	V (FITC-VAD-fmk)	38(18)	20	no quantitative data				Annexin-FITC + PI, Fura-2AM, JC-1, Mitotracker Green FM, Rhod-2AM, TUNEL	ann+ general? 39(18)	-	#VALUE!			CFU			regulated by mitochondrial calcium signaling	Candida albicans		V
16	10.1016/j.bbagen.2018.07.028.	https://pubmed.ncbi.nlm.nih.gov/30056100	Molecular mechanism of Arabidopsis thaliana profilins as antifungal proteins.	2018			arabidopsis profilins		AtPFN1 – 10,20 μg/ml; AtPFN2 – 40,80 μg/ml [Depending on the strain and method of obtaining]				bio	protein (small)		V	V		V (H2DCFDA, MitoSOX Red)	n/a			n/a	-		2(1)	1			Annexin-PE + PI, cytochrome C release, TUNEL, DAPI, SEM	68(0)	68	68	for AtPFN2		Sytox Green				Candida (various), molds		v
16	10.1016/j.bbagen.2018.07.028.	https://pubmed.ncbi.nlm.nih.gov/30056100	Molecular mechanism of Arabidopsis thaliana profilins as antifungal proteins.	2018			Arabidopsis thaliana profilins, AtPFN1 and AtPFN2		AtPFN1 – 10,20 μg/ml; AtPFN2 – 40,80 μg/ml [Depending on the strain and method of obtaining]							no (did not induce DNA breaks, did not affect in alteration of cytochrome c level, has high ROS level, no annexin staining)	V		V (H2DCFDA, MitoSOX Red)	n/a			n/a	-		6(0)	6			Annexin-PE + PI, cytochrome C release, TUNEL, DAPI, SEM	0(0)	1	0.166667	10 μg/mL, ROS is present in C. gloeosporioides		Sytox Green				Candida (various), molds		v
175	10.1007/s10495-016-1330-6.	https://pubmed.ncbi.nlm.nih.gov/28012059	Apoptosis-inducing factor (Aif1) mediates anacardic acid-induced apoptosis in Saccharomyces cerevisiae.	2017	V		anacardic acid		CFU: 0.1, 0.2, 0.4, 0.8 mM,12 h. other experiments - 6 h, 0.4, 0.8 mM			AIF overexpression (worsen an effect of anacardic acid)	bio	phenolic lipids	AIF1 deletion helps, AIF overexpression increase mortality	V	V	n/a	V (H2DCFDA, Mitotracker red (CMXRos))	no (treatment lower ROS level - anacardic acid is an antioxidant)			no (Yca1 deletion; Z-VAD-fmk)			18(4)	14			Annexin-FITC + PI, Hoechst 33258, TUNEL	68(2)	66	4.71429			Spot test, CFU				Saccharomyces cerevisiae		v
15	10.1016/j.bbabio.2006.07.005.	https://pubmed.ncbi.nlm.nih.gov/16962064	Ysp2 mediates death of yeast induced by amiodarone or intracellular acidification	2006	V		amiodarone		80 μM	no	5		chem	drug (calcium burst inducer)	ysp2 deletion				V (H2DCFDA, Mitotracker red)		V (calmodulin modulator)		n/a							n/a						CFU			Important stuff about pH affecting ROS efficacy in killing	Saccharomyces cerevisiae		v
359	10.1039/c8tx00279g.	https://pubmed.ncbi.nlm.nih.gov/30931102	Oxidative stress-mediated apoptotic cell death induced by camphor in sod1-deficient Schizosaccharomyces pombe	2018	V		camphor		800–1200 mg/l	no	11	WT and Sod1 deletion	bio	oil (terpene)		? (not convincing)	V	n/a	V (H2DCFDA, NBT)	n/a			n/a							AO/EtBr, DAPI, Rho123							Methylene blue			Schizosaccharomyces pombe		v
111	10.1002/jobm.201400847.	https://pubmed.ncbi.nlm.nih.gov/25721585	Different effects of sodium chloride preincubation on cadmium tolerance of Pichia kudriavzevii and Saccharomyces cerevisiae	2015	V		сadmium chloride hydrate		6, 20 mg/l	no	2		chem	metal	NaCl preincubation (60g/l)	n/a	V		V (H2DCFDA, protein carbonilation)											n/a						PI				Saccharomyces cerevisiae, Pichia kudriavtsevii		v
239	10.1016/j.envpol.2018.07.058.	https://pubmed.ncbi.nlm.nih.gov/30036838	Cadmium detoxification induced by salt stress improves cadmium tolerance of multi-stress-tolerant Pichia kudriavzevii	2018	V		сadmium chloride hydrate		0.1 mM	no	2		chem	metal	NaCl addition	n/a	V		V (H2DCFDA, protein carbonylation, lipid peroxidation (TBA-RS))																	PI				Pichia kudriavzevii		v
416	10.1091/mbc.e07-06-0604.	https://pubmed.ncbi.nlm.nih.gov/18162582	Isc1p plays a key role in hydrogen peroxide resistance and chronological lifespan through modulation of iron levels and apoptosis	2008	V		hydrogen peroxide	1 h	0.4, 1.5 mM	no	38	isc1 deletion (iron overload)	chem	Oxidant	iron deprivation (bathophenanthroline disulfonic acid)	V	no	n/a	V (H2DCFDA, protein carbonylation, lipid peroxidation, SOD activity)	V (beV e Iron is a redox active metal ion, and there is iron overload)			V ( Yca1 deletion; D2R)	95(5)		no quantitative data				TUNEL, GSH level	-	-	#VALUE!			CFU			chronological aging (Isc1p deficiency decreases chronological lifespan by a Yca1p-dependent mechanism)	Saccharomyces cerevisiae		v
72	10.1534/genetics.109.107797.	https://pubmed.ncbi.nlm.nih.gov/19805817	Deleting the 14-3-3 protein Bmh1 extends life span in Saccharomyces cerevisiae by increasing stress response	2009	V		heat shock		55°C, 45 m	no	33		phys	temperature	Bmh1 deletion	n/a	n/a	n/a	V (H2DCFDA, SOD activity)	n/a			n/a													spot test			chronological aging	Saccharomyces cerevisiae		v
286	10.1016/j.jhazmat.2014.03.008.	https://pubmed.ncbi.nlm.nih.gov/24704549	Lead sulfide nanoparticles increase cell wall chitin content and induce apoptosis in Saccharomyces cerevisiae.	2014	V		lead sulfide nanoparticles	30°C, 24 h, pH 6, 180 rpm	0, 320, 640, 1280, 2560 and 5120 mg/l				chem	nanoparticles	ascorbic acid	V	V	n/a	V (H2DCFDA, SOD activity)	V (ascorbic acid helps, and authors say that mito potential loss is ROS dependent and also V e cytotoxicity)			V (high expression of Mca1)							DAPI, Rhodamine B						SEM	FDA		stimulation of chitin production	Saccharomyces cerevisiae		v
620	10.1590/0037-8682-0114-2017.	https://pubmed.ncbi.nlm.nih.gov/28954074	Insights into the intracellular mechanisms of citronellal in Candida albicans: implications for reactive oxygen species-mediated necrosis, mitochondrial dysfunction, and DNA damage.	2017	V		citronellal		250µg/mL				bio	terpene	ascorbic acid	no? (no annexin signal, but ROS, mitochondrial polarization, methabolic activity inhibition)	?	n/a	V (H2DCFDA, transcript levels of SOD2, CAP1, and GPX2)	V (ascorbic acid)			n/a	-		2(?)	2			Annexin-FITC + PI, DAPI, rhodamin b	0(0)?	1	0.5			CFU, PI	MTT			Candida albicans		v
6	10.1002/yea.3167.	https://pubmed.ncbi.nlm.nih.gov/27121326	Role of Aif1 in regulation of cell death under environmental stress in Candida albicans	2016	V		acetic acid		10 mM, 50 mM; mitochondrial–nuclear shuttling of AIF: 20 mM	no	3		chem	acid	aif1 deletion (at lower conc of stressor)	V	V	n/a	V (H2DCFDA)	n/a			n/a	-		5(0)	5		V	Annexin-FITC + PI, JC-1	15(1)	14	2.8	20 mM		CFU, PI				Candida albicans		v
6	10.1002/yea.3167.	https://pubmed.ncbi.nlm.nih.gov/27121326	Role of Aif1 in regulation of cell death under environmental stress in Candida albicans	2016	V		caspofungin		0.08 mg/l, 0.15 mg/l	no	13		bio	Lipopeptide	aif1 deletion (at lower conc of stressor)	V	V	n/a	V (H2DCFDA)	n/a			n/a	-		9(0)	9		V	Annexin-FITC + PI, JC-1	22(1)	21	2.33333	0,08 mg/l		CFU, PI				Candida albicans		v
6	10.1002/yea.3167.	https://pubmed.ncbi.nlm.nih.gov/27121326	Role of Aif1 in regulation of cell death under environmental stress in Candida albicans	2016	V		hydrogen peroxide		2 mM, 5 mM	no	38		chem	Oxidant	aif1 deletion (at lower conc of stressor, no or reverse effect at higher concs)	V	V	n/a	V (H2DCFDA)	n/a			n/a	-		10(0)	10		V	Annexin-FITC + PI, JC-1	20(1)	19	1.9	5 mM		CFU, PI				Candida albicans		v
14	10.1007/s13197-018-3062-9.	https://pubmed.ncbi.nlm.nih.gov/29606760	Quercetin enhances stress resistance in Saccharomyces cerevisiae tel1 mutant cells to different stressors	2018	V		acetic acid	pretreated with quercetin (200 μM) or DMSO for 1 h.	40, 80 mM	no	3	tel1 deletion	chem	acid	quercetin pretreatment	V	V	n/a	V (H2DCFDA)	V (beV e quercetin pretreatment helps)										AO/EtBr, DAPI						CFU, PI				Saccharomyces cerevisiae		v
14	10.1007/s13197-018-3062-9.	https://pubmed.ncbi.nlm.nih.gov/29606760	Quercetin enhances stress resistance in Saccharomyces cerevisiae tel1 mutant cells to different stressors	2018	V		hydrogen peroxide	pretreated with quercetin (200 μM) or DMSO for 1 h	2 and 3 mM	no	38	tel1 deletion	chem	Oxidant	quercetin pretreatment	V	V	n/a	V (H2DCFDA)	V (quercetin pretreatment helps)										V (AO/EtBr, DAPI)						CFU, PI	Chronological life span assay			Saccharomyces cerevisiae		v
15	10.1016/j.bbabio.2006.07.005.	https://pubmed.ncbi.nlm.nih.gov/16962064	Ysp2 mediates death of yeast induced by amiodarone or intracellular acidification	2006	V		acetic acid		80 mM	no	3		chem	acid	ysp2 deletion, nma11 deletion				V (H2DCFDA)	V (alpha tocopherol)			n/a							n/a						CFU				Saccharomyces cerevisiae		v
42	10.1083/jcb.200408145.	https://pubmed.ncbi.nlm.nih.gov/15657396	Role of mitochondria in the pheromone- and amiodarone-induced programmed death of yeast	2005	V		alpha factor		0.1 mg/ml	no	4		natural bio	peptide (pheromone)	Ysp1 deletion,	V	V	n/a	V (H2DCFDA)	V (NAC, alpha tocoferol, Rho0 etc)	V (cytosolic calcium level is increased - Fluo3-AM)		n/a							gel electrophoresis, TUNEL						PI, CFU	Methylene blue		Ca increase in cytosol			V
42	10.1083/jcb.200408145.	https://pubmed.ncbi.nlm.nih.gov/15657396	Role of mitochondria in the pheromone- and amiodarone-induced programmed death of yeast	2005	V		amiodarone		80 μM	no	5		chem	drug (calcium burst inducer)	Ysp1 deletion,	V	V	n/a	V (H2DCFDA)	V (NAC, alpha tocoferol)	V (cytosolic calcium level is increased - Fluo3-AM, but the effect of amiodarone is not abolished by EGTA and, hence, does not depend critically on the external calcium)	no	n/a							gel electrophoresis, TUNEL						PI, CFU	Methylene blue		Ca increase in cytosol	Saccharomyces cerevisiae		v
46	10.1093/femsle/fnv082.	https://pubmed.ncbi.nlm.nih.gov/25991811	Relation between cell death progression, reactive oxygen species production and mitochondrial membrane potential in fermenting Saccharomyces cerevisiae cells under heat-shock conditions	2015	V		heat shock		45°C, 30 m	no	33		phys	temperature	carbonylcyanide m-79 chlorophenylhydrazone (uncoupler, inhibit mitochondrial functions) - only low concentrations	n/a	n/a	n/a	V (H2DCFDA)	V (lowering ROS level helps, but there is no clear correlation between ROS level and some possible uncoupler's actions)			n/a							MitoTracker Orange						CFU			It was supposed that generation of ROS under 17 moderate heat shock in glucose-grown S. cerevisiae cells is driven by the mitochondrial 18 membrane potential.	Saccharomyces cerevisiae		v
46	10.1093/femsle/fnv082.	https://pubmed.ncbi.nlm.nih.gov/25991811	Relation between cell death progression, reactive oxygen species production and mitochondrial membrane potential in fermenting Saccharomyces cerevisiae cells under heat-shock conditions	2015	V		heat shock		45°C, 30 m	no	33		phys	temperature	2, 4-dinitrophenol (DNP) in dose dependent manner				V (H2DCFDA)											MitoTracker Orange						CFU			It was supposed that generation of ROS under 17 moderate heat shock in glucose-grown S. cerevisiae cells is driven by the mitochondrial 18 membrane potential.	Saccharomyces cerevisiae		v
46	10.1093/femsle/fnv082.	https://pubmed.ncbi.nlm.nih.gov/25991811	Relation between cell death progression, reactive oxygen species production and mitochondrial membrane potential in fermenting Saccharomyces cerevisiae cells under heat-shock conditions	2015	V		heat shock		45°C, 30 m	no	33		phys	temperature	ascorbic acid				V (H2DCFDA)											MitoTracker Orange						CFU			It was supposed that generation of ROS under 17 moderate heat shock in glucose-grown S. cerevisiae cells is driven by the mitochondrial 18 membrane potential.	Saccharomyces cerevisiae		v
56	10.1128/AAC.02810-15.	https://pubmed.ncbi.nlm.nih.gov/27246782	Repurposing of Aspirin and Ibuprofen as Candidate Anti-Cryptococcus Drugs	2016	V		aspirin	35°C, 48 h	MIC - 0.01, 0.1, 1 mM, other experiment - 180 µg/ml	no	7		chem	drug		n/a	V	n/a	V (H2DCFDA)	n/a			n/a													PI, DAPI (as cell permeability detector)	growth rate		Membrane potential loss JC-1, Toxilight	Cryptococcus neoformans		v
60	10.1155/2019/4651062.	https://pubmed.ncbi.nlm.nih.gov/30931079	Acid Stress Triggers Resistance to Acetic Acid-Induced Regulated Cell Death through Hog1 Activation Which Requires RTG2 in Yeast	2019	V		acetic acid	26°C, diff times	80 mM	no	3	hog1 deletion ( (worsen an effect of acetic acid)	chem	acid		V	n/a	n/a	V (H2DCFDA)	n/a			n/a							TUNEL						CFU	Respiratory Competence		there is no apoptosis in wt+acetic acid????	Saccharomyces cerevisiae		v
60	10.1155/2019/4651062.	https://pubmed.ncbi.nlm.nih.gov/30931079	Acid Stress Triggers Resistance to Acetic Acid-Induced Regulated Cell Death through Hog1 Activation Which Requires RTG2 in Yeast	2019	V		acetic acid	26°C, diff times	80 mM	no	3	rtg2 deletion (worsen an effect of acetic acid)	chem	acid		V	n/a	n/a	V (H2DCFDA)	n/a			n/a							TUNEL						CFU	Respiratory Competence		there is no apoptosis in wt+acetic acid????	Saccharomyces cerevisiae		v
43	10.1091/mbc.e03-02-0114.	https://pubmed.ncbi.nlm.nih.gov/14718573	Yeast lacking the SRO7/SOP1-encoded tumor suppressor homologue show increased susceptibility to apoptosis-like cell death on exposure to NaCl stress	2004	V		sodium chloride		1 M	no	69	WT and SRO7 deletion and SRO7/77 deletion	phys/chem	osmotic/ionic		V	?		V (DHR 123)				V (Yca1 deletion; FITC-FAD-fmk) for WT and sro7 deletion	22 (3) cytometry WT and 6 (0,5) FACS WT						DAPI, TUNEL										Saccharomyces cerevisiae
126	10.1002/yea.1235.	https://pubmed.ncbi.nlm.nih.gov/16034825	Svf1 inhibits reactive oxygen species generation and promotes survival under conditions of oxidative stress in Saccharomyces cerevisiae	2005	V		cold stress		4°C	no	19	svf1 deletion	phys	temperature			V		V (H2DCFDA)	V (NAC)																PI, CFU	Methylene blue			Saccharomyces cerevisiae, murine line		v
153	10.1007/s00253-010-3056-7.	https://pubmed.ncbi.nlm.nih.gov/21191789	Lead induces oxidative stress and phenotypic markers of apoptosis in Saccharomyces cerevisiae	2011	V		lead	25°C, up to 6 h	1 mmol/l				chem	metal	cycloheximide	V	no		V (H2DCFDA)	V (Ascorbic acid) - note - probably a mistake in the figure										CHX, DAPI						PI, DiBAC4(3) (no eff)				Saccharomyces cerevisiae		v
161	10.1007/s00253-018-8802-2.	https://pubmed.ncbi.nlm.nih.gov/29423633	Nickel oxide (NiO) nanoparticles disturb physiology and induce cell death in the yeast Saccharomyces cerevisiae	2018	V		nickel oxide (nio) nanoparticles	6 h	100 mg/L	no	54		chem	nanoparticles	Isogenic mutants (cwp1 deletion and cwp2 deletion) with increased cell wall porosity did not display enhanced susceptibility	n/a	n/a	n/a	V (H2DCFDA)	n/a			n/a							n/a						CFU	FUN-1			Saccharomyces cerevisiae		v
162	10.1007/s00253-019-10119-3.	https://pubmed.ncbi.nlm.nih.gov/31659418	Cinnamaldehyde inhibits Candida albicans growth by causing apoptosis and its treatment on vulvovaginal candidiasis and oropharyngeal candidiasis	2019	V		cinnamaldehyde		MIC - 0.26 mg/mL, activated the metacaspase - 0.065, 0.13, 0.26, and 0.52 mg/mL	no	85		bio	phenylpropanoid		V (annex/PI very unconvincing)	? (no clear PI signal)		V (H2DCFDA)	n/a	V (mitochondrial and cytosolic calcium level is increased - Fluo3-AM and Rhod-2AM)	n/a	V (FITC-VAD-fmk)	62(3)	59	strange data				Annexin-FITC + PI (VERY BAD DATA), cytochrome release, DAPI, TUNEL	strange data	-	#VALUE!						mitoch and cytosolic Ca2+ increased (Fluo3-AM, Rhod-2AM); JC-1 shows mitoch depolarization			v
202	10.1016/j.bbagen.2012.05.004.	https://pubmed.ncbi.nlm.nih.gov/22609876	Polyunsaturated fatty acids cause apoptosis in C. albicans and C. dubliniensis biofilms	2012	V (48 h)		polyunsaturated fatty acids (pufas) (the most effective pufa was stearidonic acid)	37°C, 48 h	1mM	no	60		bio	lipid		V			V (H2DCFDA)											JC-1, DAPI, TUNEL						no?				Candida species (Candida albicans and C. dubliniensis)		v
231	10.1016/j.chemosphere.2018.09.028.	https://pubmed.ncbi.nlm.nih.gov/30212720/	Zinc oxide nanoparticles induce toxicity by affecting cell wall integrity pathway, mitochondrial function and lipid homeostasis in Saccharomyces cerevisiae	2018	V		zinc oxide nanoparticles	30 m	10 mg/mL	no	79		chem	Nanoparticles		V (poorly proven)	n/a	V (GFP-Atg8: lipid droplets accumulation induces autophagy)	V (H2DCFDA)											no						CFU, PI			Lipid droplets	Saccharomyces cerevisiae		v
247	10.1016/j.febslet.2010.07.044.	https://pubmed.ncbi.nlm.nih.gov/20674572	Knock-out of metacaspase and/or cytochrome c results in the activation of a ROS-independent acetic acid-induced programmed cell death pathway in yeast	2010	V		acetic acid	200 m, pH 3<0	20–200 mM	no	3	cyc1,7 deletion	chem	acid		V	n/a		V (H2DCFDA)	no (in mutants, NAC), yes in WT										TUNEL						CFU				Saccharomyces cerevisiae		v
271	10.1016/j.freeradbiomed.2009.02.032.	https://pubmed.ncbi.nlm.nih.gov/19272445	Methyl beta-cyclodextrin reduces accumulation of reactive oxygen species and cell death in yeast	2009	V (3 h)		hydrogen peroxide	30°C, 3 h	up to 3 mM	no	38		chem	Oxidant	Methyl β-cyclodextrin				V (H2DCFDA)																	CFU				Saccharomyces cerevisiae		v
296	10.1016/j.micres.2017.11.001.	https://pubmed.ncbi.nlm.nih.gov/29458843/	A critical role for very long-chain fatty acid elongases in oleic acid-mediated Saccharomyces cerevisiae cytotoxicity	2018	V		oleic acid (OLA)	30°C, 18 h, 180 rpm	0.5 mM	no		elo2 deletion, elo3 deletion	bio	lipid	N-acetyl cysteine (NAC) and Ascorbic acid (VC).	no	V		V (H2DCFDA)	V (N-acetyl cysteine (NAC) and Ascorbic acid (VC).)			n/a													CFU, PI				Saccharomyces cerevisiae		v
299	10.1016/j.mito.2011.08.007.	https://pubmed.ncbi.nlm.nih.gov/21907312	Cytochrome c Trp65Ser substitution results in inhibition of acetic acid-induced programmed cell death in Saccharomyces cerevisiae	2011	V		acetic acid	0-200 m	80 mM	no	3		chem	acid	Cytochrome c Trp65Ser mutation (W65Scyc1)	V	n/a	n/a	V (H2DCFDA)	n/a			V (Ac-IETD-AMC, Ac-VEID-AMC mammalian caspase substrates)	8(2) for Ac-VEID-AMC, 11(3) for Ac-IET-AMC						TUNEL						CFU			acetic acid induces ROS acumulation only if used in low concentrations	Saccharomyces cerevisiae		v
333	10.1016/s0960-9822(02)00776-5.	https://pubmed.ncbi.nlm.nih.gov/11937036	Pheromone induces programmed cell death in S. cerevisiae	2002	V		alpha factor	3 h	100 µg/ml	no	4		natural bio	peptide (pheromone)	cyclosporin A, Rho0, cycloheximide	V	V		V (H2DCFDA)	n/a										CHX treatment, subG1, TUNEL						Phloxine B				Saccharomyces cerevisiae		v
335	10.1016/S1567-1356(03)00154-5.	https://pubmed.ncbi.nlm.nih.gov/14554192	Sugar-induced apoptosis in yeast cells	2003	V		glucose and other sugars	24 h	2% glucose	no	30		bio	metabolic (SICD)		?	V		V (H2DCFDA)	V (ascorbic acid)										EM, DAPI, gel electrophoresis						CFU			? used stationary cells; increased petite formation	Saccharomyces cerevisiae, Escherichia coli, Saccharomyces pombe		v
56	10.1128/AAC.02810-15.	https://pubmed.ncbi.nlm.nih.gov/27246782	Repurposing of Aspirin and Ibuprofen as Candidate Anti-Cryptococcus Drugs.	2016	V		ibuprofen		MIC - 0,01; 0,1; 1 mM, 35C, 48 h; 206 µg/ml - other experiment	no	40		chem	drug		n/a	V	n/a	V (H2DCFDA)	n/a			n/a													PI, DAPI (as cell permeability detector)	growth rate		Membrane potential loss JC-1, Toxilight,	Cryptococcus neoformans		v
387	10.1074/jbc.M112.363390.	https://pubmed.ncbi.nlm.nih.gov/22511765/	Vacuolar H+-ATPase (V-ATPase) promotes vacuolar membrane permeabilization and nonapoptotic death in stressed yeast	2012	V		tunicamycin		2.5 μg/ml	no	75	systematic deletion screen	chem	drug (glycosylation)		no	V	no (protease (like pep) mutants were as wt)	V (H2DCFDA)																	PI				Saccharomyces cerevisiae		v
412	10.1091/mbc.e06-03-0177.	https://pubmed.ncbi.nlm.nih.gov/16738305	Multiple signaling pathways regulate yeast cell death during the response to mating pheromones	2006	V		alpha factor	CFU: 1-14 h, TUNEL and DAPI: 3h	CFU, TUNEL and DAPI: 60 μM	no	4	wt, CNB1 deletion, with or without Sst1 (secreted protease that destroys pheromone)	natural bio	peptide (pheromone)	at low concentrations of stimulus (in sst1 deletion mutants) - CNB1 deletion, has no effect at high conc; FK506 inhibitor prevents fast death, slow death is observed in its presence; respiration preventing mutations and drugs (oligomycin, antimycin) reduce slow death strongly	no	V		V (H2DCFDA)	n/a			no (Mca1 deletion) or weak on slow death							TUNEL (with RNAse) negative						PI, Phloxine B	Methylene blue		Waves of cell death; complex paper that is difficult to summarize in our table	Saccharomyces cerevisiae		v
415	10.1091/mbc.e07-02-0118.	https://pubmed.ncbi.nlm.nih.gov/17615299	Yeast cells lacking the CIT1-encoded mitochondrial citrate synthase are hypersusceptible to heat- or aging-induced apoptosis	2007	V		heat shock		50°C	no	33	cit1 deletion	phys	temperature	Tiron, a cell-permeable ROS scavenger (partly)	V	V	n/a	V (H2DCFDA)	V (Tiron, a cell-permeable ROS scavenger (partly))			V (Yca1 deletion) or inhibition of Yca1 activity							Annexin-FITC + PI, GSH level, DAPI, TUNEL	no quantitative data	-				CFU, PI			DAPI results (quantitative)	Saccharomyces cerevisiae		v
426	10.1093/femsyr/fow089.	https://pubmed.ncbi.nlm.nih.gov/27707757	A novel fungal killing mechanism of propionic acid	2016	V		propionic acid		100 μM	no	62		chem	acid		V	V		V (H2DCFDA)		V (mitochondrial and cytosolic calcium level is increased - Rhod-2AM and Fura-2AM)	n/a	V (FITC-VAD-fmk)	38(18)	20	7(1)	6	3.33333		Annexin-FITC + PI, cytochrome c release, DAPI, DiOC6(3), Fura 2AM, Rhod-2AM, TUNEL,	25(10)	15	2.5	100 μM		CFU			example of good apoptosis evaluation, Calcium accumulation in the cytosol and mitochondria			v
428	10.1093/jac/dkq019.	https://pubmed.ncbi.nlm.nih.gov/20130024/	Fungicidal activity of miconazole against Candida spp. biofilms	2010	V		miconazole		5 mM	no	51		chem	drug (azole)	Ascorbic acid (reduced ROS, but didnt increase the number of CFU)	no	V		V (H2DCFDA)				n/a	-						Annexin-CY3	Strange way to measure apoptosis	-	#VALUE!			MIC				Candida albicans	Sabouraud dextrose	V
462	10.1111/1574-6968.12131	https://pubmed.ncbi.nlm.nih.gov/23510033	Reactive oxygen species and Ca2+ are involved in sodium arsenite-induced cell killing in yeast cells	2013	V		sodium arsenite		1–7 mM	no	68		chem	metalloid	CAT and AsA (antioxidants) or LaCl3 and EGTA (Ca2+ antagonists)	n/a	n/a		V (H2DCFDA)	V (antiox)	V (cytosolic calcium level is increased - Fluo3-AM, calcium antagonists help)	V (low calcium reduces death)	n/a							Fluo-3 AM						OD	Methylene blue			Saccharomyces cerevisiae	YPD	v
224	10.1016/j.biocontrol.2014.04.003.	-	Effect of glucose on thermotolerance and biocontrol efficacy of the antagonistic yeast Pichia guilliermondii	2014	V		heat stress	5, 10 and 15 min, after the treatment,immediately incubating at 25°C	45 C	no	33		phys	heat	glucose treatment	V	no	n/a	V (H2DCFDA)	n/a	n/a	n/a	n/a	n/a	n/a	no quantitative data	no quantitative data	n/a	n/a	JC-1	n/a	-	n/a	n/a	no quantitative data	CFU, PI	n/a	n/a		P. guilliermondii	YPD	V
246	10.1016/j.febslet.2010.04.029.	https://pubmed.ncbi.nlm.nih.gov/20399776	Nocodazole induces mitotic cell death with apoptotic-like features in Saccharomyces cerevisiae.	2010	V		nocodazole	0-10 h	15 μg/mL	no	56		chem	drug (microtubule blocker)	cycloheximide; qcr7 deletion, cox12 deletion	V	V	no (GFP-Atg8)	V (H2DCFDA)	V (Rho- and mitoch mutants die less)			no (Yca1 deletion; D2R)			no quantitative data				Annexin-FITC + PI, CHX, DAPI, TUNEL,	no quantitative data	-				CFU	Methylene blue	cells die while staying in mitosis	sorbitol had no effect	Saccharomyces cerevisiae		v
171	10.1007/s10103-017-2344-1.	https://pubmed.ncbi.nlm.nih.gov/28990144	Biofilm formation by Candida albicans is inhibited by photodynamic antimicrobial chemotherapy (PACT), using chlorin e6: increase in both ROS production and membrane permeability.	2018	V		photodynamic inactivation (antimicrobial chemotherapy, using chlorin e6)		40 J/cm^2	no	58		phys	photodynamic		n/a	V	n/a	V (H2DCFDA)				n/a													Sytox Green				Сandida albicans		v
626	10.2147/IJN.S156815.	https://pubmed.ncbi.nlm.nih.gov/29692614	Difunctional bacteriophage conjugated with photosensitizers for Candida albicans-targeting photodynamic inactivation.	2018	V		photodynamic inactivation (by pheophorbide conjugated with a single-chain variable-fragment phage)		500 mW/cm2, 10 minutes	no	58		phys	photodynamic		V	V		V (H2DCFDA)	n/a			V (FITC-VAD-fmk)	52(10)		no quantitative data				JC-1, Hoechst 33342/PI	n/a	-	#VALUE!			CFU, SEM	XTT	S-phase arrest	using hoechst and PI as dye couple for apoptosis detection	Candida albicans		v
506	10.1111/mmi.12056	https://pubmed.ncbi.nlm.nih.gov/23062268	Perturbation of sphingolipid metabolism induces endoplasmic reticulum stress-mediated mitochondrial apoptosis in budding yeast	2012	V (4 h)		aureobasidin a	0-4 h	0.05, 0.1, 0.2 μg/ml	no	8		bio	Peptide		V	n/a		V (H2DCFDA)				V (Yca1 deletion)							Cytosolic-free Ca2+ is involved, DAPI, EM, mitochondrial membrane permeabilization and mitochondrial fragmentation, TUNEL,						CFU			Inhibition of IPC synthesis			V
511	10.1128/AAC.00312-18.	https://pubmed.ncbi.nlm.nih.gov/29844051/	Miltefosine Has a Postantifungal Effect and Induces Apoptosis in Cryptococcus Yeasts	2018	V		miltefosine	35°C, 4 h	0.5-2 μg/mL (MIC) - 16 μg/mL (8 MIC)	no	52		chem	drug		V			V (H2DCFDA)				n/a							Comet assay, Rho123						CFU, DNA and proteins extravasation				Cryptococcus neoformans and Candida gattii		V
513	10.1128/AAC.00575-15.	https://pubmed.ncbi.nlm.nih.gov/26248358	New Insights Regarding Yeast Survival following Exposure to Liposomal Amphotericin B	2015	V		amphotericin b		20 μg /ml (30 m), 10 μg /ml (2 h), 5 μg /ml (3 h), 1 μg /ml (6 h), and 0.1 μg /ml (24 h)	no	6		chem	drug (polyene)		V	V	n/a	V (H2DCFDA)	V (much more than for cells+h2o2)			n/a							TUNEL						CFU, PI, DiBAC4(3)	5-CFDA			Zygosaccharomyces, Candida, Cryptococcus, Saccharomyces, Debaryomyces, Kluyveromyces		v
611	10.1371/journal.pone.0194254.	https://pubmed.ncbi.nlm.nih.gov/29554119/	Biogenic nanosilver synthesized in Metarhizium robertsii waste mycelium extract – As a modulator of Candida albicans morphogenesis, membrane lipidome …	2018		V (co-incubation)	silver nanoparticles (AgNPs)	37˚C, 24 h	0.39–50 mg/mL	no	67	n/a	check	check	n/a	n/a	V	n/a	V (H2DCFDA)	n/a	n/a	n/a	n/a	n/a	C. albicans ATCC 90028: 6 h (6 ± 2% - 0.5× MIC, 48 ± 8% - MIC); 24 h (12 ± 7% - 0.5× MIC, 32 ± 2% - MIC)	n/a	n/a	n/a	n/a	n/a	n/a	-	n/a	n/a	C. albicans ATCC 90028 strain: 24 h control - 884.0 ± 1.0 × 10^5; 24 MIC - 8.1 ± 2.8 × 10^5 CFU; 24 0.5× MIC 366.0 ± 12.7 × 10^5 CFU	MTT reduction assay, CFU, PI, FDA	n/a	n/a	n/a	C. albicans ATCC 10231, C. albicans ATCC 90028, C. glabrata ATCC 90030 and C. parapsilosis ATCC 22019		V
544	10.1128/EC.00256-10.	https://pubmed.ncbi.nlm.nih.gov/21193549	Molecular characterization of propolis-induced cell death in Saccharomyces cerevisiae	2011	V		propolis	5 min, (cell were grown for 16 h)	0.125%	no	92		bio	plant extract		V	V	V (increased autophagy (GFP-Atg8), perturbed vacuolar pH)	V (H2DCFDA)	V (petites less sensitive)			V (Yca1 deletion) good effect for fast death, not so good for slower	n/a		22(15)	7			Annexin-FITC + PI, cytochrome C release	62(0)	62	8.85714	0.125% 5 min (cell were grown for 16 h)		CFU, PI, Nhp6a relocalization				Saccharomyces cerevisiae		v
545	10.1128/EC.00291-08.	https://pubmed.ncbi.nlm.nih.gov/18806210/	Nonapoptotic death of Saccharomyces cerevisiae cells that is stimulated by Hsp90 and inhibited by calcineurin and Cmk2 in response to endoplasmic reticulum stresses	2008	V		tunicamycin	30°C, 3, 5, or 7 h of incubation	Ca2+ uptake assay: 5 μg/ml, FITC-VAD-FMK, H2DCFDA, and PI: 2.5 μg/ml	no	75		chem	drug (glycosylation)	FK506 increases mortality strongly and rises caspase activation	No	V		V (H2DCFDA)	V	indirect (calcium/calcineurin signalling pathway is involved)	n/a	no/V (Mca1 deletion independent; FITC-VAD-fmk positive)	20(?)/38(?) all caspase positive cells are PI positive	20	data is available in the same experiment	38	0.526316	no	TUNEL	-	-	#VALUE!	7 h		PI	Methylene blue		Ca	Saccharomyces cerevisiae		v
557	10.1134/S0006297914010039.	https://pubmed.ncbi.nlm.nih.gov/24512659	Mechanism of Saccharomyces cerevisiae yeast cell death induced by heat shock. Effect of cycloheximide on thermotolerance	2014	V		heat shock		45°C	no	33		phys	temperature	cycloheximide (Pretreatment), but treatment immediately after stress have no effect	no (authors cycloheximide action doesn’t rely on inhibition of PCD protein inhibition)	n/a	n/a	V (H2DCFDA)	n/a			n/a							CHX						CFU				Saccharomyces cerevisiae		v
179	10.1007/s10863-014-9582-8.	https://pubmed.ncbi.nlm.nih.gov/25257133	Inhibition of free radical scavenging enzymes affects mitochondrial membrane permeability transition during growth and aging of yeast cells.	2014			stationary phase			no	71		natural bio	metabolic		V	n/a		V (H2DCFDA)											mitochondrial transmembrane potential, DAPI							growth rate			Endomyces magnusii		V
570	10.1186/1476-0711-13-18.	https://pubmed.ncbi.nlm.nih.gov/24884795	The polyene antifungals, amphotericin B and nystatin, cause cell death in Saccharomyces cerevisiae by a distinct mechanism to amphibian-derived antimicrobial peptides	2014	V		amphotericin b	3 h	1–2 μg/ml	no	6		chem	drug (polyene)	izh2 and izh3 deletion; aif1 and stm1 independent	n/a	n/a	n/a	V (H2DCFDA)	n/a			n/a							n/a						CFU			there is also data about nistatin but it isnt convincing	Saccharomyces cerevisiae		v
572	10.1186/s12866-016-0626-6	https://pubmed.ncbi.nlm.nih.gov/26819228	Thionin-like peptide from Capsicum annuum fruits: mechanism of action and synergism with fluconazole against Candida species	2017	V		pepper peptide	25 h	10 μg/ml	no			bio	peptide		n/a	V		V (H2DCFDA)	n/a			n/a							EM						CFU, Sytox green		Lots of them, elongation, bunching of cells(loss of ability to form buds as stated by authors?)		Candida (different)		v
582	10.1271/bbb.69.238.	https://pubmed.ncbi.nlm.nih.gov/15665496/	Pradimicin resistance of yeast is caused by a mutation of the putative N-glycosylation sites of osmosensor protein Sln1	2005	V		pradimicin a (ca is required for its activity)	35°C, 3 days (CFU)	3.13 μg/ml	no	61		chem	drug (DNA damage)		V			V (H2DCFDA)											DAPI, TUNEL										Saccharomyces cerevisiae
588	10.1371/journal.pone.0028830.	https://pubmed.ncbi.nlm.nih.gov/22205973/	Farnesol-induced apoptosis in Candida albicans is mediated by Cdr1-p extrusion and depletion of intracellular glutathione	2011	V		farnesol	3 h, 18 h	0, 40, 100, 200 µM	no	25		bio	terpene	exogenous reduced glutathione helps, mutant lacking CDR1 exhibits higher survival rate	V	V (massive, secondary, at high concentration)		V (H2DCFDA)				V (FITC-VAD-fmk)	no quantitative data		90(0)					n/a	-	#VALUE!	200 microM 18 h		CFU, PI	XTT			Candida albicans	YPD	V
590	10.1371/journal.pone.0032943.	https://pubmed.ncbi.nlm.nih.gov/22403727	A mitochondria-dependent pathway mediates the apoptosis of GSE-induced yeast	2012	V		grapefruit seed extract	28°C, 3 h, 200 rpm	0, 0.03, 0.06, 0.13, 0.25, 0.5, 1 mg/mL	no	32		bio	multicomponent extract		V	n/a		V (H2DCFDA)	n/a										DAPI, EM, TUNEL,						CFU	growth rate			Saccharomyces cerevisiae		v
603	10.1371/journal.pone.0086032.	https://pubmed.ncbi.nlm.nih.gov/24376900	Purpurin triggers caspase-independent apoptosis in Candida dubliniensis biofilms	2013	V (24 h)		purpurin	37°C, 24 h	1,3 μg/ml	no	64		bio	pigment		V	n/a	n/a	V (H2DCFDA)	n/a			no (FITC-VAD-fmk)							JC-1, TUNEL							XTT			Candida dubliniensis
622	10.2131/jts.34.541.	https://pubmed.ncbi.nlm.nih.gov/19797862	Tributyltin induces Yca1p-dependent cell death of yeast Saccharomyces cerevisiae	2009	V		tributyltin chloride (the compound is almost as poisonous as hydrogen cyanide)		10 μm	no	94	pdr3 (worsen the effect)	chem	drug		V	n/a	n/a	V (H2DCFDA)	n/a			V (Yca1 deletion)							DAPI, TUNEL						CFU				Saccharomyces cerevisiae		v
425	10.1093/femsyr/fow013.	https://pubmed.ncbi.nlm.nih.gov/26880798/	(-)-Nortrachelogenin from Partrinia scabiosaefolia elicits an apoptotic response in Candida albicans.	2016	V		(-)-nortrachelogenin		12.5 μg/ml				bio	Active Lignan From Wikstroemia indica		V (if low concentrations were used)	V (if high concentrations were used)		V (H2DCFDA)		V (mitochondrial and cytosolic calcium level is increased - Rhod-2AM and Fura-2AM)	n/a	V (FITC-VAD-fmk)	no quantitative data		fluorescence intensity data				Annexin-FITC + PI, DiSC3(5), cytochrome C release, DPH, JC-1, Rhod-2AM, TUNEL	50(?)	50	#DIV/0!	12.5 μg/ml		MIC, DiSC3(5), DPH				Candida albicans	YPD	v
423	10.1093/femsle/fnx073.	https://pubmed.ncbi.nlm.nih.gov/28402525/	Antifungal mechanism of [RuIII(NH3)4catechol]+ complex on fluconazole-resistant Candida tropicalis.	2017	V		[ruiii(nh3)4(catechol)](pf6) complex		125, 250, 500 and 1000 µM; 24h.			fluconazole-resistant	chem	metal complex	NAC	V	V		V (H2DCFDA)											Calcofluor White, EM, Phase-microscopy,						PI, MTT				Candida tropicalis		v
228	10.1016/j.cbi.2020.109028.	https://pubmed.ncbi.nlm.nih.gov/32119865/	Thiophene-thiosemicarbazone derivative (L10) exerts antifungal activity mediated by oxidative stress and apoptosis in C. albicans.	2020	V		2-((5-nitrothiophen-2-yl)methylene)-n-(pyridin-3-yl) hydrazine carbothioamide (l10)		MIC 4 μg/mL, 2.0 μg/mL shows an initial apoptotic action, higher ROS production at 8.0 μg/mL,				chem	drug		V	no		V (H2DCFDA)				n/a	-		1(0)	1			Annexin-FITC + PI, EM, RHO123	94(0)	94	94	2.0 μg/mL (4 and 8 has nearly the same effect)						Candida albicans		V
316	10.1016/j.resmic.2008.07.006.	https://pubmed.ncbi.nlm.nih.gov/18793720	Bacterial and H2O2 stress-induced apoptosis-like events in Cryptococcus neoformans.	2008	V		adherence of staphylococcus aureus		not applicable				bio	co-culture (bacterium)	ascorbic acid	V	n/a	n/a	V (H2DCFDA)	V (ascorbic acid)			n/a							TUNEL						CFU				Cryptococcus neoformans		v
454	10.1104/pp.106.082495.	https://pubmed.ncbi.nlm.nih.gov/16861572	Programmed cell death-involved aluminum toxicity in yeast alleviated by antiapoptotic members with decreased calcium signals.	2007	V		aluminum chloride		0-6 mM, 24 h				chem	metal	Yeast strains expressing Ced-9, Bcl-2, and PpBI-1 (including calcium burst)	V	V		V (H2DCFDA)	n/a	V (cytosolic calcium level is increased - Fluo3-AM)	n/a								EM, DAPI, TUNEL, subG1						CFU, FDA-PI (microscopy), PI (cytometry)			transient calcium increase (Fluo-3)	Saccharomyces cerevisiae		v
464	10.1111/febs.12706.	https://pubmed.ncbi.nlm.nih.gov/24393541	Anethole induces apoptotic cell death accompanied by reactive oxygen species production and DNA fragmentation in Aspergillus fumigatus and Saccharomyces cerevisiae.	2014	V		anethole		625 μM, 30°C, 24 h.				chem	aromatic	aif1, cyc1, cyc7, cyc3, yca1, mdv1, dnm1, ydh3, nuc1(weak)	V			V (H2DCFDA)	V (a-tocopherol acetate)			V (Yca1 deletion; FITC-VAD-fmk)	no quantitative data						DAPI, TUNEL, apoptosis-related mutations	-	-	#VALUE!							Aspergillus fumigatus and Saccharomyces cerevisiae
96	10.1371/journal.pone.0033245.	https://pubmed.ncbi.nlm.nih.gov/22432007/	Disinfection of ocular cells and tissues by atmospheric-pressure cold plasma	2012	V		Atmospheric--pressure Cold Plasma	5 min					phys	temperature		n/a	n/a	n/a	V (H2DCFDA)	n/a	n/a	n/a	n/a												18	CFU				Candida albicans		V
696	10.1016/j.bbrc.2017.03.126.	https://pubmed.ncbi.nlm.nih.gov/28347820/	Functional characterization of the Arabidopsis universal stress protein AtUSP with an antifungal activity	2017	V		AtUSP	1 h	IC50 (2.06-8.55 μg/ml, depending on the strain)				bio	protein		V (swelled morphology)	V		V (H2DCFDA)											DiIC1(5) (mitochondrial potential), microscopy						SYTOX-Green,				C. albicans, F. solani.		V
581	10.1248/bpb.34.214.	https://pubmed.ncbi.nlm.nih.gov/21415530	Combination of baicalein and Amphotericin B accelerates Candida albicans apoptosis.	2011	V		baicalein + amphotericin b		from 0.0029 to 1.5 μg/ml for AmB and 0.0625 to 32 μg/ml for BE				bio	drug		V	V	n/a	V (H2DCFDA)	n/a			V (CaMCA1 deletion; D2R)	70(?)	70	25(?)	25	2.8		Annexin-FITC + PI	65(?)	65	2.6	4 h						Candida albicans		v
646	10.3389/fmicb.2017.01182.	https://pubmed.ncbi.nlm.nih.gov/28702011	Bridging the Gap to Non-toxic Fungal Control: Lupinus-Derived Blad-Containing Oligomer as a Novel Candidate to Combat Human Pathogenic Fungi.	2017	V		blad-containing oligomer protein (extracted from plant)		2.4 µM			genome wide screen for S. cerevisiae, most targeted experiments in Candida	bio	protein	metal ions (Fe, Mn, Zn)	V	V		V (H2DCFDA)	n/a			n/a	-		no quantitative data				Annexin-FITC + PI	no quantitative data	-	#VALUE!						ergosterol inhibition	Candida albicans, some Saccharomyces cerevisiae		v
568	10.1186/1471-2121-11-92.	https://pubmed.ncbi.nlm.nih.gov/21108829	cAMP/PKA signaling balances respiratory activity with mitochondria dependent apoptosis via transcriptional regulation.	2010	V		camp	24 h	4 mM			tpk3, tpk2, tpk1 deletion (yeast PKA catalytic subunits) + PDE2 was also deleted to allow elevation of cAMP levels by addition of exogenous cAMP	bio			? (authors postulate apoptosis, but nothing but ROS and mito-GFP results was provided)	V	n/a	V (H2DCFDA)	n/a			n/a							mito-GFP						Phloxine B			mitochondrial respiration	Saccharomyces cerevisiae		v
267	10.1016/j.freeradbiomed.2007.06.005.	https://pubmed.ncbi.nlm.nih.gov/17697939/	Partial uncoupling of oxidative phosphorylation induces premature senescence in human fibroblasts and yeast mother cells	2007			carbonylcyanide p-trifluoromethoxyphenylhydrazone (CCCP) chemical uncoupler		10 μM				chem	drug		n/a	n/a	n/a	V (H2DCFDA)	V (NAC)	n/a	n/a	n/a												86	CFU				Saccharomyces cerevisiae	YPD	V
106	10.1002/iub.1527.	https://pubmed.ncbi.nlm.nih.gov/27338801/	Cecropin A-induced apoptosis is regulated by ion balance and glutathione antioxidant system in Candida albicans.	2016	V		cecropin a		DAPI, TEM, TUNEL or FACS - 160 μg/mL, 9 h., Annexin-V FITC + PI, 160 μg/mL, 1 h				bio	peptide	pretreatment of ion channel blockers	V	no		V (H2DCFDA)		V (mitochondrial and cytosolic calcium level is increased - Rhod-2AM and Fura-2AM)	n/a	V (FITC-VAD-fmk)	no quantitative data		1 (1)	1			Annexin-FITC + PI, DAPI, JC-1, TUNEL	40	40	40			CFU				Candida albicans		v
432	10.1093/mmy/myw053.	https://pubmed.ncbi.nlm.nih.gov/27495320	Chitosan silver nanocomposite (CAgNC) as an antifungal agent against Candida albicans.	2017	V		chitosan silver nanocomposite	30°C, 24 h, 100 rpm	25, 100 μg/ml				chem	nanoparticles		n/a	V	n/a	V (H2DCFDA)	V (parallel raise of ROS production and reduction of cell viability)			n/a													PI	MTT			Schizosaccharomyces pombe		v
128	10.1002/yea.1309.	https://pubmed.ncbi.nlm.nih.gov/16278931	Activation of S phase checkpoint by cigarette smoke extract in Schizosaccharomyces pombe.	2005	V		cigarette smoke extract		20–100 µl				bio	multicomponent extract	NAC	n/a	n/a	n/a	V (H2DCFDA)	V (NAC)			n/a													CFU				Schizosaccharomyces pombe		v
641	10.3389/fcimb.2018.00445.	https://pubmed.ncbi.nlm.nih.gov/30662877	Antifungal Activity of Coumarin Against Candida albicans Is Related to Apoptosis.	2019	V		coumarin		0.5, 1.0, and 2.0 mg/mL				chem	drug	Ruthenium Red (mitochondiral Ca-channel inhibitor)	V	no	n/a	V (H2DCFDA)	no (NAC)	V (mitochondrial and cytosolic calcium level is increased - Fluo3-AM and Rhod2-AM, ruthenium helps)	V (low calcium reduces death)	V (FITC-VAD-fmk)	8(0)	8	0(0)	1	8		Annexin-FITC + PI, cytochrome C release, DAPI, TUNEL	18(3)	15	15	2 mg/ml		PI, CFU			JC-1 (membrane depolarization); calcium inhibitor prevents death	Candida albicans		v
362	10.1042/BSR20090151.	https://pubmed.ncbi.nlm.nih.gov/20017731/	Antifungal curcumin induces reactive oxygen species and triggers an early apoptosis but prevents hyphae development by targeting the global repressor TUP1 in Candida albicans.	2010	V (0, 4, 8, 12, 16, 20 and 24 h)		curcumin		37–370 mg/l				chem	Polyphenol	PDTC or ascorbic acid	V	V		V (H2DCFDA)				V (Mca1 deletion)	-		12(4)	8			Annexin-FITC + PI	29(0)	29	3.625			CFU, Time kill assays		prevents hyphae development (independent of ROS status)		Candida (albicans and non-albicans)	YEPD	v
487	10.1111/j.1567-1364.2010.00637.x.	https://pubmed.ncbi.nlm.nih.gov/20528949/	Synergistic anticandidal activity of pure polyphenol curcumin I in combination with azoles and polyenes generates reactive oxygen species leading to apoptosis.	2010	V (4 h)		curcumin i + amphotericin B		23.12 μg/ml				chem	Polyphenol+drug	ascorbic acid	V	V		V (H2DCFDA)				n/a	-		8(2)	6			Annexin-FITC + PI	19(0)	19	3.16667						FICI (fractional inhibitory concentration index)	Candida albicans		V
474	10.1111/j.1365-2958.2007.05801.x.	https://pubmed.ncbi.nlm.nih.gov/17587229/	An amphibian-derived, cationic, alpha-helical antimicrobial peptide kills yeast by caspase-independent but AIF-dependent programmed cell death.	2007	V		dermaseptins	0-75 m	5.5 μg/ml				bio	Peptide		? (Tunnel positive, mostly pi positive, Dapi doesn't convince)	V		V (H2DCFDA)				no (Yca1 deletion; FAM-DEVD-FMK)	-		No quantitative data			V	Annexin-FITC + PI, DAPI, TUNEL	28 (?) all cells are PI+? No quantitative data for PI	-	#VALUE!			PI, CFU			the appearance of reactive oxygen species and fragmentation of nuclear DNA	Saccharomyces cerevisiae		v
317	10.1016/j.resmic.2012.10.023.	https://pubmed.ncbi.nlm.nih.gov/23142492	High-energy pulse-electron-beam-induced molecular and cellular damage in Saccharomyces cerevisiae.	2013			electron beam		200 Gy				phys	electric		V	V	n/a	V (H2DCFDA)	n/a			V (Ac-DEVD-pNA)	twice		5(0)	5			Annexin-FITC + PI, Comet assay, DAPI	35(0)	35	7	200 Gy		PI, CFU				Saccharomyces cerevisiae		v
356	10.1039/c3mb70056a.	https://pubmed.ncbi.nlm.nih.gov/23715404	The novel equisetin-like compound, TA-289, causes aberrant mitochondrial morphology which is independent of the production of reactive oxygen species in Saccharomyces cerevisiae.	2013	V		equisetin-like tetramic acid named tetramic acid-289 (ta-289)		100 μM, overnight				chem	acid	No such a strong effect in YNB-Glycerol	no	V	n/a	V (H2DCFDA)	no (deletion of genes encoding components of the electron transport chain doesnt help much)										mito-GFP						PI	growth rate			Saccharomyces cerevisiae		v
565	10.1128/AAC.00344-11.	https://pubmed.ncbi.nlm.nih.gov/21768514	The quorum-sensing molecule farnesol is a modulator of drug efflux mediated by ABC multidrug transporters and synergizes with drugs in Candida albicans.	2011	V		farnesol in combinations with fluconazole (flc), ketoconazole (ktc), miconazole (mcz), and amphotericin (amb),		100 nM FLC, FAR - 100 μM (was added 5 min before the addition of drugs)				bio	drug (terpene)	ascorbic acid	? (due to ROS accumulation? weak annexin signal)	no	n/a	V (H2DCFDA)	V (ascorbic acid)			n/a	-		4(1)	3			Annexin-FITC + PI	18(0)	18	6	farnesol + fluconazole		CFU	ATPase activity, MMT			Candida albicans		v
660	10.3892/mmr.2011.427.	https://pubmed.ncbi.nlm.nih.gov/21468577	Gefitinib induces mitochondrial-dependent apoptosis in Saccharomyces cerevisiae.	2011	V		gefitinib		CFU: 0, 5, 10, 15, 25, 30 µM , ∆Ψ, ROS, TUNEL, PI, FITC-labeled annexin V - 15 µM, mitochondrial-dependent apoptosis - 15 µM; 30 µM,				chem	drug (EGFR inhibitor)	Cyc3 deletion	V	V		V (H2DCFDA)	V (Rho0 resistant)			n/a	-		7(0) unclear is it general PI+				Annexin-FITC + PI, PSI deletion goes down, TUNEL	40(3) unclear is it ann+PI-	-	#VALUE!									v
184	10.1007/s11274-017-2368-5.	https://pubmed.ncbi.nlm.nih.gov/29080032	Anticandidal activity of hetero-dinuclear copper(II) Mn(II) Schiff base and its potential action of the mechanism.	2017	V		hetero-dinuclear copper(ii) mn(ii) schiff base		Late apoptotic and necrotic cell populations were found to increase with increasing concentration (11.25, 22.5 and 45 µM)				chem	metal		? (no annexin positive phenotype)	V		V (H2DCFDA)	n/a				-		14(2)	12			Annexin-FITC + PI, EM	0(0)	1	0.0833333	45 microM		PI				Candida albicans		v
14	10.1007/s13197-018-3062-9.	https://pubmed.ncbi.nlm.nih.gov/29606760	Quercetin enhances stress resistance in Saccharomyces cerevisiae tel1 mutant cells to different stressors.	2018	V		hydroxyurea		100 or 200 mM (were pretreated with quercetin (200 lM) or DMSO for 1 h.)			tel1 deletion	chem	Oxidant	quercetin pretreatment			n/a	V (H2DCFDA)	V (beV e quercetin pretreatment helps)																CFU, PI				Schizosaccharomyces pombe		v
105	10.1002/cyto.990140309.	https://pubmed.ncbi.nlm.nih.gov/8472605	Characterization of hypoxia-dependent peroxide production in cultures of Saccharomyces cerevisiae using flow cytometry: a model for ischemic tissue destruction.	1993	V		hypoxia	from hypoxia to aeration and back an forward	16 h period of hypoxia and then returned to normal aerated conditions.				bio	metabolic		n/a	V	n/a	V (H2DCFDA)	n/a			n/a							n/a						CFU, PI				Saccharomyces cerevisiae		v
203	10.1016/j.bbagen.2013.07.016.	https://pubmed.ncbi.nlm.nih.gov/23876294/	Mechanism of action of novel synthetic dodecapeptides against Candida albicans.	2013	V (predetermined time points (4, 8, 12, 16, and 24 h)		ij2, ij3, ij4 peptides		A lot of data, depends on the strain			fluconazole sensitive and resistant clinical isolates	bio	peptides	ascorbic acid	no? authors say yes	V		V (H2DCFDA)	V (ascorbic acid)			n/a	-		100(9)	91			Annexin-FITC + PI, DAPI, Time kill assay	0(0)	1	0.010989	for IJ4 protein		CFU, PI				Candida albicans		V
300	10.1016/j.mito.2018.07.003.	https://pubmed.ncbi.nlm.nih.gov/30026131	Chebulinic acid and Boeravinone B act as anti-aging and anti-apoptosis phyto-molecules during oxidative stress.	2019	V		malachite green	1, 2 h	1 μM				chem	Oxidant	Chebulinic acid and Boeravinone B - natural antioxidants	V	V	n/a	V (H2DCFDA)	V (Chebulinic acid and Boeravinone B - natural antioxidants - help)			V (DEVD-aminoluciferin substrate + luciferase)	9(4)		no quantitative data				Annexin-FITC + PI, DAPI	no quantitative data	-	#VALUE!			CFU	growth rate			Saccharomyces cerevisiae		v
14	10.1007/s13197-018-3062-9.	https://pubmed.ncbi.nlm.nih.gov/29606759	Quercetin enhances stress resistance in Saccharomyces cerevisiae tel1 mutant cells to different stressors.	2018	V		mbs		0.2 mM (were pretreated with quercetin (200 lM) or DMSO for 1 h.)			tel1 deletion	chem	Oxidant	quercetin pretreatment	V	V	n/a	V (H2DCFDA)	V (quercetin pretreatment helps)										V (AO/EtBr, DAPI)						CFU, PI	Chronological life span assay			Saccharomyces cerevisiae		v
274	10.1016/j.funbio.2011.01.001.	https://pubmed.ncbi.nlm.nih.gov/21354537	Metergoline-induced cell death in Candida krusei.	2011	V		metergoline		16 μg/ml				chem	drug		V	V		V (H2DCFDA)	? (ascorbic acid reduces ROS, but no data on survival)				-		84(7)	77			Annexin-FITC + PI, JC-1, TUNEL	10(1)	9	0.116883	16 microg/ml		PI				Candida krusei		v
15	10.1016/j.bbabio.2006.07.005.	https://pubmed.ncbi.nlm.nih.gov/16962064	Ysp2 mediates death of yeast induced by amiodarone or intracellular acidification.	2006	V		nigericin		13 μM				chem	ionophore					V (H2DCFDA)	V (alpha tocopherol)			n/a							n/a						CFU				Saccharomyces cerevisiae		v
345	10.1038/ja.2007.4.	https://pubmed.ncbi.nlm.nih.gov/17390586	Synergistic fungicidal activities of amphotericin B and N-methyl-N"-dodecylguanidine: a constituent of polyol macrolide antibiotic niphimycin.	2007	V		niphimycin + amphotericin b	30°C, 30 m	4 μM NM + 10 μM AmB				chem	antibiotic		n/a	V	n/a	V (H2DCFDA)	n/a			n/a													CFU, TEM			severe vacuolar protein sorting and vacuolar morphological defects	Saccharomyces cerevisiae		v
127	10.1002/yea.1284.	https://pubmed.ncbi.nlm.nih.gov/16134117	Paclitaxel-induced microtubule stabilization causes mitotic block and apoptotic-like cell death in a paclitaxel-sensitive strain of Saccharomyces cerevisiae.	2005	V		paclitaxel		0, 15, 25 µM			AD1-8-tax - mutated β-tubulin gene into a strain (AD1-8)	chem	drug (microtubule blocker)		V	V	n/a	V (H2DCFDA)	n/a			n/a							TUNEL						Phloxine B		large budded		Saccharomyces cerevisiae		v
679	10.7164/antibiotics.56.768.	https://pubmed.ncbi.nlm.nih.gov/14632286	Apoptosis-like cell death of Saccharomyces cerevisiae induced by a mannose-binding antifungal antibiotic, pradimicin	2003	V		pradimicin a (ca is required for its activity)		20 μg/ml	no	61		chem	drug (DNA damage)		V	n/a		V (H2DCFDA)	V (NAC)			n/a							DAPI, TUNEL						CFU				Saccharomyces cerevisiae		v
315	10.1016/j.phytochem.2018.12.006.	https://pubmed.ncbi.nlm.nih.gov/30577001	Peptide from thaumatin plant protein exhibits selective anticandidal activity by inducing apoptosis via membrane receptor.	2019	V		peptides from thaumatin protein		62.5 μM, 24 h, 37°C.				bio	peptide		V	no		V (H2DCFDA)	n/a										EM, TUNEL						CFU, PI				Saccharomyces cerevisiae, Candida albicans		v
159	10.1007/s00253-017-8146-3.	https://pubmed.ncbi.nlm.nih.gov/28224196/	Calcium and oxidative stress mediate perillaldehyde-induced apoptosis in Candida albicans.	2017	V		perillaldehyde		Antifungal susceptibility: from 0.00313 to 3.2 μL/mL, 28 °C, 8 h. All other experiments : 0.05, 0.1, 0.2, and 0.4 μL/mL, 28 °C, 2 h				bio	Natural organic compound		V (over 75% of Ann+PI- cells 12 h)	V		V (H2DCFDA)		V (mitochondrial and cytosolic calcium level is increased - Fluo3-AM and Rhod-2AM)	n/a	V (FITC-VAD-fmk)	55(1) 2h	54	53(25) 6 h	28			Annexin-FITC + PI, DAPI, JC-1	27(5) 6 h	-	#VALUE!			CFU				Candida albicans		V
488	10.1111/j.1567-1364.2010.00663.x.	https://pubmed.ncbi.nlm.nih.gov/20726898	A fungicidal piperazine-1-carboxamidine induces mitochondrial fission-dependent apoptosis in yeast.	2010	V		piperazine-1-carboxamidine		20 μg/mL, 2.5 h, 30 C				chem	amide	dnm1, mdv1, fis1, skn1, ipt1 deletions, ascorbic acid	V	no	n/a	V (H2DCFDA)	V (ascorbic acid)			V (Yca1 deletion; FITC-VAD-fmk)	37(2)	35	1 ann-PI+	1	35		Annexin-FITC + PI, TUNEL	35(15)	20	20	20 mg/mL		CFU, PI			wrong legend in Fig. 2?? data in annexin staining in this table is written by our interpretation	Saccharomyces cerevisiae		v
275	10.1016/j.funbio.2013.12.006.	https://pubmed.ncbi.nlm.nih.gov/24528647	Anti-Candida activity of two-peptide bacteriocins, plantaricins (Pln E/F and J/K) and their mode of action.	2014	V		plantaricin peptides	30°C, 5 h	100-250 μM				bio	peptide		? (authors say yes, but not convincing data)	V	n/a	V (H2DCFDA)	n/a			n/a			~80; 20 for PlnK				EM, Hoechst 33342/PI, TUNEL						K+ efflux, PI	5-CFDA			Candida albicans		v
486	10.1111/j.1567-1364.2010.00628.x.	https://pubmed.ncbi.nlm.nih.gov/20491936	Potassium deprivation is sufficient to induce a cell death program in Saccharomyces cerevisiae.	2010	V		potassium deficiency, egta		24 or 48 h, 15 mM, no KCl added or no KCl added in the presence of RbCl 15 mM.				chem	metabolic	rubidium supplementation helps somehow	V	no	? (vacuole fragmentation)	V (H2DCFDA)		V (cytosolic calcium level is increased - Fluo3-AM)	n/a	no (Yca1 deletion)	-		50(10)	40			Annexin-FITC + PI, DAPI, TUNEL	30(10)	20	0.5	48 h		PI			calcium related death?	Saccharomyces cerevisiae		v
563	10.1159/000104753.	https://pubmed.ncbi.nlm.nih.gov/17827975	The antifungal activity of RsAFP2, a plant defensin from raphanus sativus, involves the induction of reactive oxygen species in Candida albicans.	2007	V		raphanus sativus antifungal peptide 2	30°C, 3 h, pH 7	0, 25, 50, 100 μg/ml				bio	peptide	ascorbic acid	n/a	n/a	n/a	V (H2DCFDA)	V (ascorbic acid)			n/a													CFU				candida albicans		v
201	10.1016/j.bbagen.2011.02.001.	https://pubmed.ncbi.nlm.nih.gov/21320573/	Retigeric acid B exerts antifungal effect through enhanced reactive oxygen species and decreased cAMP.	2011	V		retigeric acid b (rab)		0–64 μg/ml, 12 h				bio	Triterpenoid acid		V	V		V (H2DCFDA)					-		no quantitative data				Annexin-FITC + PI, EM, Rho123	no quantitative data	-	#VALUE!			CFU, PI		The proliferation of the yeasts was blocked in G2/M phase by a low dose of RAB treatment and in G1 phase at high concentration		Candida albicans	YPD	v
607	10.1371/journal.pone.0137991.	https://pubmed.ncbi.nlm.nih.gov/26405812/	The Chromone Alkaloid, Rohitukine, Affords Anti-Cancer Activity via Modulating Apoptosis Pathways in A549 Cell Line and Yeast Mitogen Activated Protein Kinase (MAPK) Pathway.	2015	V		rohitukine	30°C, 24 h	40, 80, 100 µg/mL			WT, Slt2 deletion, Hog1 deletion	bio	alkaloid		V	n/a		V (H2DCFDA)											AO, Hoechst 33342, MitoTracker Deep Red										Saccharomyces cerevisiae	YPD	V
32	10.1016/s1074-5521(03)00108-x.	https://pubmed.ncbi.nlm.nih.gov/12837385	A small molecule suppressor of FK506 that targets the mitochondria and modulates ionic balance in Saccharomyces cerevisiae.	2003	V		small molecule suppressors, sfk1		10-40 μM				bio	protein	Ro null		n/a	n/a	V (H2DCFDA)	n/a			n/a							DiOC6						CFU	growth rate			Saccharomyces cerevisiae		v
469	10.1111/j.1365-2672.2012.05312.x.	https://pubmed.ncbi.nlm.nih.gov/22515564	Sodium citrate induces apoptosis in biocontrol yeast Cryptococcus laurentii.	2012	V (5 days)		sodium citrate		25 mmol/l, ph 5.8				chem	metabolic?		V	V		V (H2DCFDA)	V (glutathione)			n/a	-		35(5)	30			Annexin-FITC + PI, TUNEL	20(1)	19	0.633333	3 days		CFU, PI				Cryptococcus laurentii		v
648	10.3389/fmicb.2018.02031.	https://pubmed.ncbi.nlm.nih.gov/30214437	Antagonistic Interaction of Staphylococcus aureus Toward Candida glabrata During in vitro Biofilm Formation Is Caused by an Apoptotic Mechanism.	2018		V	staphylococcus aureus		co-cultivation				bio	Co-culture (microbe)		V	V	n/a	V (H2DCFDA)	n/a			n/a							EM (chromatin condensation), TUNEL						Decreased growth, CFU, PI	MTT, FUN-1 (unconvincing)		lipid droplet formation	Candida glabrata		v
514	10.1128/AAC.00651-13.	https://pubmed.ncbi.nlm.nih.gov/24366745/	Synergistic effect of the flavonoid catechin, quercetin, or epigallocatechin gallate with fluconazole induces apoptosis in Candida tropicalis resistant to fluconazole.	2013	V		synergistic effect of the flavonoids with fluconazole		(0.125–64 μg/mL) of fluconazole in combination with flavonoids (0.25–128 μg/mL).			fluconazole-resistant	bio	Synergistic effect		V	V (in epig+FLC, querc+flc, anfo)		V (H2DCFDA)				n/a	-		in another experiment 19(0)				Annexin-FITC + 7AAD, comet assay, Rho123	53(0)	53	#DIV/0!	For epig+flc		PI	Broth microdilution			Candida tropicalis	Sabouraud dextrose	V
651	10.3389/fmicb.2019.03150.	https://pubmed.ncbi.nlm.nih.gov/32038583	The Antifungal Peptide MCh-AMP1 Derived From Matricaria chamomilla Inhibits Candida albicans Growth via Inducing ROS Generation and Altering Fungal Cell Membrane Permeability.	2020	V		synthetic antifungal peptide mch-amp1		16, 32, and 64 µg/mL				bio	peptide		n/a	V	n/a	V (H2DCFDA)	n/a			n/a													CFU, K+ efflux, PI	growth rate		interesting: there was no strict separation of two population - PI+ and PI-	Candida albicans		v
120	10.2147/IJN.S187957.	https://pubmed.ncbi.nlm.nih.gov/30666103	Improved smallest peptides based on positive charge increase of the γ-core motif from PνD1 and their mechanism of action against Candida species.	2019	V (0-24 h)		synthetic peptides based on the pvd1 γ-core		18.35-293.6 µM				bio	peptide		V	V		V (H2DCFDA)				V (FITC-VAD-fmk)	no quantitative data		no quantitative data				Rho123	-	-	#VALUE!			Sytox Green, CFU				Candida albicans		v
14	10.1007/s13197-018-3062-9.	https://pubmed.ncbi.nlm.nih.gov/29606758	Quercetin enhances stress resistance in Saccharomyces cerevisiae tel1 mutant cells to different stressors.	2018	V		t-bhp		1 and 2 mM (were pretreated with quercetin (200 lM) or DMSO for 1 h. )			tel1 deletion	chem	Oxidant	quercetin pretreatment	V	V	n/a	V (H2DCFDA)	V (quercetin pretreatment helps)										V (AO/EtBr, DAPI)						CFU, PI	Chronological life span assay			Saccharomyces cerevisiae		v
295	10.1016/j.micres.2016.11.008.	https://pubmed.ncbi.nlm.nih.gov/28024529/	Fungicidal effect of thymoquinone involves generation of oxidative stress in Candida glabrata.	2017	V		thymoquinone	24 h	25,50, 100, 200 µg/ml				bio	Quinone	L-reduced glutathione and ascorbic acid	V	V		V (H2DCFDA)											Rho123						CFU, PI				Candida albicans		v
282	10.1016/j.jbiosc.2015.10.009.	https://pubmed.ncbi.nlm.nih.gov/26589784	NP24 induces apoptosis dependent on caspase-like activity in Saccharomyces cerevisiae.	2016	V		tomato np24	30°C, YPD°Containing 1 M sorbitol, 12 h.	80 µg/mL				bio	protein	Izh2 deletion - Plasma membrane receptor for plant antifungal osmotin	V	n/a	n/a	V (H2DCFDA)	n/a			V (SR-VAD-fmk)	10(1?)	9					Hoechst 33342						spot test				Saccharomyces cerevisiae		v
85	10.1016/j.peptides.2011.06.003.	https://pubmed.ncbi.nlm.nih.gov/21693143/	Antifungal activity of novel synthetic peptides by accumulation of reactive oxygen species (ROS) and disruption of cell wall against Candida albicans	2011	V		VS2 peptide	60 min	39.06 μM				bio	peptide		no	V	n/a	V (H2DCFDA)	n/a	n/a	n/a	n/a			22(3)	19			Annexin-FITC + PI	1 (0)	1	0.0526316			PI, SEM				Candida albicans		V
85	10.1016/j.peptides.2011.06.003.	https://pubmed.ncbi.nlm.nih.gov/21693143/	Antifungal activity of novel synthetic peptides by accumulation of reactive oxygen species (ROS) and disruption of cell wall against Candida albicans	2011	V		VS3 peptide	60 min	39.06 μM				bio	peptide		no	V	n/a	V (H2DCFDA)	n/a	n/a	n/a	n/a			22(3)	19			Annexin-FITC + PI	1 (0)	1	0.0526316			PI, SEM				Candida albicans		V
552	10.1128/mBio.01376-15.	https://pubmed.ncbi.nlm.nih.gov/26350972	N-Acetylglucosamine-Induced Cell Death in Candida albicans and Its Implications for Adaptive Mechanisms of Nutrient Sensing in Yeasts.	2015	V (several days)		water and n-acetyl-glucosamine	30°C, 2-3 days.	2% GlcNAc				bio	metabolic (SICD-like)	mac1 deletion (copper metabolism, filamentation), mcu1 deletion, cyr1 deletion, dac1 deletion, nag1 deletion, hxk1 deletion	V	V		V (H2DCFDA)	V (NAC)			no (Yca1 deletion)	-		23(?)	23			Annexin-FITC + PI, TUNEL	77(?) unclear is it Ann+pi-	-	#VALUE!	48 h		CFU				Candida albicans		v
249	10.1016/j.febslet.2012.05.056.	https://pubmed.ncbi.nlm.nih.gov/22698729	The proline metabolism intermediate Δ1-pyrroline-5-carboxylate directly inhibits the mitochondrial respiration in budding yeast.	2012	V		δ1-pyrroline-5-carboxylate (proline metabolism)	25°C, 2 h	0-100 μM, ROS - 10 μM			MPR1/2 deletion	chem	metabolic		n/a	n/a		V (H2DCFDA)	V (Rho0 resistant)			n/a							n/a						CFU				Saccharomyces cerevisiae		v
166	10.1007/s00284-016-0987-y.	https://pubmed.ncbi.nlm.nih.gov/26781618/	Toxicity Induced by a Metal Mixture (Cd, Pb and Zn) in the Yeast Pichia kudriavzevii: The Role of Oxidative Stress	2016			Metal Mixture (Cd, Pb and Zn)	6 h	cadmium 5 mg/l; lead 10 mg/l; zinc 5 mg/l				chem	metal			V		V (H2DCFDA)	no (ascorbic acid doesn't help)						20(0)	20								58	CFU, PI			ROS present because of Pb	Pichia kudriavzevii		V
116	10.1093/oxfordjournals.jbchem.a003153.	https://pubmed.ncbi.nlm.nih.gov/11983076	Phosphoinositide 3-OH kinase/protein kinase B inhibits apoptotic cell death induced by reactive oxygen species in Saccharomyces cerevisiae	2002	V (2 h)		hydrogen peroxide (+ ursolic acid - as antioxidant blocks apoptosis, and + wortmannin enhances it)	2 h	100 mM	no	38		chem	Oxidant		V			V (H2DCFDA) less ros for ursolic acid					-		no quantitative data				AO/EtBr, Annexin-FITC + PI, TUNEL	no quantitative data	-	#VALUE!						Ursolic acid blocks the production of intracellular radicals and apoptotic cell death elicited by H2O2 in S. cerevisiae.	Saccharomyces cerevisiae		V
237	10.1016/j.ejmech.2018.12.044.	https://pubmed.ncbi.nlm.nih.gov/30594027	Synthesis of tetrazole derivatives bearing pyrrolidine scaffold and evaluation of their antifungal activity against Candida albicans.	2019	V		new tetrazole derivatives bearing pyrrolidine moiety		46.05 µM resulted in the accidental death (necrosis)				chem	drug (azole)		no	V		V (H2DCFDA) low	n/a			n/a	-		95(0)	95			Annexin-FITC + PI	0(0)	1	0.0105263			PI, CFU				Candida albicans		v
516	10.1128/AAC.00966-12.	https://pubmed.ncbi.nlm.nih.gov/23357774/	Synergistic effects of amiodarone and fluconazole on Candida tropicalis resistant to fluconazole	2012	V (4, 6, or 24 h)		amiodarone+fluconasole	24 h	amiodarone (64 μM), or fluconazole (16 μg/ml) plus amiodarone (0.20 μM)	no	5	fluconazole-resistant strain	chem	drug (calcium burst inducer)		V	V		V (H2DCFDA), dose-dependent responses		V (calmodulin modulator)		V (FAM-DEVD-FMK)	61(0)/0(0)?	61	data is available in the same experiment	1	61		comet assay, Rho123, Rho 6G	-	-	#VALUE!			PI, MIC				Candida tropicalis	RPMI 1640	v
67	10.1371/journal.pone.0045109.	https://pubmed.ncbi.nlm.nih.gov/23028789/	Hsp90 is involved in apoptosis of Candida albicans by regulating the calcineurin-caspase apoptotic pathway	2012	V		acetic acid		60 mM	no	3	Hsp90-compromised strain tetO-HSP90/hsp90	chem	acid		V	V		V (H2DCFDA), reduces		indirect (calcineurin-pathway is involved, calcineurin-pathway-defective strain less sensitive to peroxide)	n/a	V (Mca1 levels; D2R) defective							RT-PCR, TUNEL						PI, CFU			we investigated the role of Hsp90 in apoptosis of C. albicans	Candida albicans		v
67	10.1371/journal.pone.0045109.	https://pubmed.ncbi.nlm.nih.gov/23028789//	Hsp90 is involved in apoptosis of Candida albicans by regulating the calcineurin-caspase apoptotic pathway	2012	V		amphotericin b	3 h	60 mM	no	6	Hsp90-compromised strain tetO-HSP90/hsp90	chem	drug (polyene)		V	V		V (H2DCFDA), reduces				V (Mca1 levels; D2R) defective							RT-PCR, TUNEL						PI, CFU			we investigated the role of Hsp90 in apoptosis of C. albicans	Candida albicans		v
67	10.1371/journal.pone.0045109.	https://pubmed.ncbi.nlm.nih.gov/23028789/	Hsp90 is involved in apoptosis of Candida albicans by regulating the calcineurin-caspase apoptotic pathway	2012	V		hydrogen peroxide		5 mM	no	38		chem	Oxidant	calcineurin-pathway-defect strain less sensitive to peroxide	V	V		V (H2DCFDA), reduces		indirect (calcineurin-pathway is involved, calcineurin-pathway-defect strain less sensitive to peroxide)	n/a	V (Yca1 deletion; D2R) defective							RT-PCR, TUNEL						PI, CFU			investigated the role of Hsp90 in apoptosis of C. albicans	Candida albicans		v
284	10.1016/j.jes.2017.04.034.	https://pubmed.ncbi.nlm.nih.gov/29628080	Genotoxicity of gold nanoparticles functionalized with indolicidin towards Saccharomyces cerevisiae	2018	V		gold nanoparticles functionalized with 2 indolicidin	24, 48, 72 h	50 μmol/l	no	32		chem	nanoparticles+drug		no (despite comet assay positive results)	n/a	n/a	V (H2DCFHDA, CAT and SOD activity), but cell can overcome it in 72 hours	n/a			no (expression level of the Yca1)							Comet assay						CFU	growth rate			Saccharomyces cerevisiae		v
72	10.1534/genetics.109.107797.	https://pubmed.ncbi.nlm.nih.gov/19805817	Deleting the 14-3-3 protein Bmh1 extends life span in Saccharomyces cerevisiae by increasing stress response	2009	V		hydrogen peroxide		0 or 3 mM	no	38		chem	Oxidant	Bmh1 deletion	n/a	n/a	n/a	V (H2DCFHDA, SOD activity)	n/a			n/a													spot test			chronological aging	Saccharomyces cerevisiae		v
264	10.1016/j.foodchem.2019.01.099.	https://pubmed.ncbi.nlm.nih.gov/30797360/	Antifungal effects of thymol and salicylic acid on cell membrane and mitochondria of Rhizopus stolonifer and their application in postharvest preservation of tomatoes	2019	V		simultaneous application of thymol and salicylic acid (SIM TSA)	28°C, 8 h	thymol/salicylic acid = 0.085 g/l/0165 g/l, 0.17 g/l/0.33 g/l, 0.34 g/l/0.66 g/l				bio+chem	Terpene + acid	n/a	V	V	n/a	V (H2DCFHDA)	n/a	n/a	n/a	n/a	n/a	n/a	0.085 g/l/0165 g/l - 10%; 0.17 g/l/0.33 g/l - 33%; 0.34 g/l/0.66 g/l - 52% (Control - 2%)		n/a	n/a	Rho123	n/a	-	n/a	n/a	n/a	PI, TEM	n/a	n/a		Rhizopus stolonifer	potato dextrose water medium	V
411	10.1091/mbc.E03-02-0114	https://pubmed.ncbi.nlm.nih.gov/14718573	Yeast Lacking the SRO7/SOP1-encoded Tumor Suppressor Homologue Show Increased Susceptibility to Apoptosis-like Cell Death on Exposure to NaCl Stress	2004	V		sodium chloride			no	69	sro7 deletion	phys/chem	Osmotic	Additional deletion of the yeast metacaspase gene YCA1	V			V (DHR 123)				V (Yca1 deletion; FITC-VAD-fmk)	22(2)						TUNEL				1 M		CFU				Saccharomyces cerevisiae	YPD containing 2 M NaCl	V
255	10.1016/j.femsyr.2005.07.008.	https://pubmed.ncbi.nlm.nih.gov/16183335	Increased nuclear envelope permeability and Pep4p-dependent degradation of nucleoporins during hydrogen peroxide-induced cell death.	2005	V		hydrogen peroxide			no	38		chem	Oxidant		n/a	V	no (delta Pep4 has no effect on survival)	V (H2DCFHDA)				n/a							no test for yeast (there are for HeLa)						CFU, PI	growth rate		permeability of yeast nuclear envelopes (NE) increased	Saccharomyces cerevisiae		v
241	10.1016/j.fct.2017.05.045.	https://pubmed.ncbi.nlm.nih.gov/28552788	Solasodine-3-O-β-d-glucopyranoside kills Candida albicans by disrupting the intracellular vacuole.	2017	V (4 h)		olasodine-3-o-b-d-glucopyranoside + different carbon sources (rhamnose and mannitol are much worse)						bio				? (vacuole rupture (FM4-64, CMAC, PI))		V (H2DCFHDA)																	CFU	XTT		vacuolar acidity (more alkaline upon treatment with SG, as assessed by quinacrine staining)	Candida albicans		V
634	10.3109/13693786.2012.689021.	https://pubmed.ncbi.nlm.nih.gov/22662760/	The possible mechanism of rhapontigenin influencing antifungal activity on Candida albicans.	2013	V		rhapontigenin		256 μg/ml.				bio	Stilbenoid		V	V		V (H2DCFHDA)				n/a	-		13(5)	12			Annexin-FITC + PI	61(20)	41	3.41667	stationary phase cells		CFU				Candida Ablicans		V
20	10.1016/j.celrep.2012.12.021.	https://pubmed.ncbi.nlm.nih.gov/23416050/	Fungicidal drugs induce a common oxidative-damage cellular death pathway	2013	V		amphotericin b		CFU: 1, 1.5, 2.5, 8 μg/ml, Metabolic Changes, ROS Production: 1 μg/ml	no	6		chem	drug (polyene)		V	V		V (HPF, MitoTracker Red dye)				n/a							HPF						CFU				Candida albicans, Saccharomyces Saccharomyces cerevisiaeevisiae	SD	v
20	10.1016/j.celrep.2012.12.021.	https://pubmed.ncbi.nlm.nih.gov/23416050/	Fungicidal drugs induce a common oxidative-damage cellular death pathway	2013	V		ciclopirox		75 μg/ml	no	17		chem	drug		V	V		V (HPF, MitoTracker Red)				n/a							n/a						CFU			necrosis-like (rapid consumption of ATP)	Candida albicans, Saccharomyces Saccharomyces cerevisiaeevisiae	SD	v
20	10.1016/j.celrep.2012.12.021.	https://pubmed.ncbi.nlm.nih.gov/23416050/	Fungicidal drugs induce a common oxidative-damage cellular death pathway	2013	V		miconazole		Metabolic Changes, ROS Production 50 μg/ml, CFU: 50, 75, 100,150 μg/ml	no	51		chem	drug (azole)		V	V		V (HPF, MitoTracker Red)				n/a							n/a						CFU				Candida albicans, Saccharomyces Saccharomyces cerevisiaeevisiae	SD	v
463	10.1111/1574-6968.12450.	https://pubmed.ncbi.nlm.nih.gov/24766524	Melittin triggers apoptosis in Candida albicans through the reactive oxygen species-mediated mitochondria/caspase-dependent pathway	2014			melittin	4 h, 28°C	2.5 μM	no	46		bio	peptide	thiourea (as a scavenger of ˙OH)	V	V (described previously)		V (HPF)		V (large mitochondrial and slight cytosolic calcium level increase - Rhod-2AM and Fura-2AM)	n/a	V ( FITC-VAD-FMK)	34(18)						JC-1, Ca2+ release									Ca2+ release from the endoplasmic reticulum and accumulation in mitochondria (Fura-2AM and Rhod-2AM)	Candida albicans		v
215	10.1016/j.bbrc.2011.03.125.	https://pubmed.ncbi.nlm.nih.gov/21458420/	Induction of yeast apoptosis by an antimicrobial peptide, Papiliocin.	2011			papiliocin (37-aa peptide)		30 μM, 2 h, 28 C				bio	Peptide		V	no		V (HPF)				V (FITC-VAD-fmk) strong signal	no quantitative data		0(0)	1			Annexin-FITC + PI, DAPI, DiOC6(3), TUNEL	61(39)	22	22							Candida albicans		V
346	10.1038/ncb1975.	https://pubmed.ncbi.nlm.nih.gov/19801973	Induction of autophagy by spermidine promotes longevity	2009			chronological aging		0-60 days	no	16	spe1	natural bio	metabolic	spermidine	V	V	V (upregulation of various autophagy-related transcripts)	V (in Spe1)																	CFU				Saccharomyces cerevisiae		v
490	10.1111/j.1567-1364.2011.00729.x.	https://pubmed.ncbi.nlm.nih.gov/21457450	Cell density-dependent linoleic acid toxicity to Saccharomyces cerevisiae.	2011	V		linoleic acid	0-4 h	0.01, 0.1 mM	no			bio	lipid		V	V		V (increased antioxidant enzyme activity, lipid peroxidation (TBA-RS))	n/a										AO/EtBr, DAPI						Phloxine B	MTT			Saccharomyces cerevisiae		v
218	10.1016/j.bcp.2014.09.006.	https://pubmed.ncbi.nlm.nih.gov/25241291/	Yeast cytotoxic sensitivity to the antitumour agent β-lapachone depends mainly on oxidative stress and is largely independent of microtubule- or topoisomerase-mediated DNA damage.	2014	V		b-lapachone		0-100 μM, 24 and 48 h				bio	Naturally occurring quinone	ROS scavengers	V	V		V (indirect methods)											DAPI										Saccharomyces cerevisiae		v
198	10.1016/j.bbagen.2007.09.014.	https://pubmed.ncbi.nlm.nih.gov/17996374	Apoptosis as a mechanism for removal of mutated cells of Saccharomyces cerevisiae: the role of Grx2 under cadmium exposure	2008	V		cadmium sulfate		80 μM	no	10		chem	metal	grx2 deletion attenuates PS externalisation	?	V		V (lipid peroxidation (TBA-RS))	n/a			n/a	-		strange results				Annexin-FITC + PI, DAPI	50(0) ? strange results	-	#VALUE!			PI		Elongated cells?		Saccharomyces cerevisiae		v
609	10.1371/journal.pone.0172228.	https://pubmed.ncbi.nlm.nih.gov/28192489	Honokiol induces reactive oxygen species-mediated apoptosis in Candida albicans through mitochondrial dysfunction.	2017	V		honokiol (+ cu, zn-sod inhibitor n,n0-diethyldithiocarbamate - worsen the effect)		32 microg/ml, 4 h				chem	alcohol		V	V	n/a	V (Lipid peroxidation, protein carbonylation, SOD activity, GPX activity, and catalase activity, gene expression leveles (SOD1, SOD2, SOD3, SOD4, SOD5, SOD6 and ACT1))	V (honokiol was more strong against strain CP1, where honokiol induced the most ROS when compared with other Candida strains. However, strain CT2 showed the least sensitivity to honokiol as it induced the least ROS, suggesting a clear relationship to its growth inhibitory effects. So, honocoil killing effect is likely due to ROS production.)			n/a	-		5(1)	4			Annexin-FITC + PI, JC-1	40(0)	40	10	4 h 32 microg/ml		PI, CFU	growth rate			Candida albicans		v
186	10.1007/s11814-019-0366-z.	-	Free chlorine and phytic acid synergistically inactivated conidia of Aspergillus spp.				chlorine + phytic acid	5 min	chlorine (7 mg/l) or phytic acid (~400 mg/l)				chem				V		V (lipid peroxidation)	N/A						no quantitative data									units	CFU, PI, extracellular ATP secretion, TEM				Aspergillus niger		V
433	10.1093/mutage/geq002.	https://pubmed.ncbi.nlm.nih.gov/20123696	Evaluation of the cytotoxicity, genotoxicity and mutagenicity of diphenyl ditelluride in several biological models.	2010	V		diphenyl ditelluride	30°C, 2 h	1.0, 5.0, 10, 50, 100, 500 and 1000 μM			rad52 or rad50 deletion	chem	Oxidant	NAC pre-treatment	n/a	n/a	n/a	V (lipid peroxidation)	V (NAC pre-treatment)			n/a							GSH level						CFU			work is done with cells in stationary phase of growth	Saccharomyces cerevisiae		v
610	10.1371/journal.pone.0181278.	https://pubmed.ncbi.nlm.nih.gov/28704490/	The synthetic killer peptide KP impairs Candida albicans biofilm in vitro	2017	V		synthetic killer peptide (AKVTMTCSAS)	3 h	124 μg/ml				bio	peptide		n/a	V	n/a	V (MitoSOX Red, CellRox)	n/a	n/a	n/a	n/a			arbitrary units										PI, MIC				Candida albicans		V
457	10.1111/1567-1364.12075.	https://pubmed.ncbi.nlm.nih.gov/24028488	Aspirin-induced apoptosis of yeast cells is associated with mitochondrial superoxide radical accumulation and NAD(P)H oxidation	2013	V		aspirin		15 mM	no	7	Sod2 deficieincy	chem	drug		V	no	n/a	V (MitoSOX Red, DHE, SOD activity (+protein amount), Measurement of mitochondrial NAD(P)H)	V (Sod2 deletion strain is sensitive)			n/a	-		Relative units				Annexin-FITC + PI	Relative units	-	#VALUE!	96 h		PI				Saccharomyces cerevisiae	Ethanol	v
115	10.1091/mbc.e07-11-1113.	https://pubmed.ncbi.nlm.nih.gov/18321989	Cleavage of Mcd1 by caspase-like protease Esp1 promotes apoptosis in budding yeast	2008	V		hydrogen peroxide	1 h	5 mM	no	38	Mcd1-C40aa overexpression (the small fragment of C-terminal Mcd1)	chem	Oxidant	Mcd1 overexpression, dependent on Cyc1, independent of Nuc1	V	n/a	n/a	V (MitoTracker Red CMRos)	n/a			V (Z-VAD-fmk)	no quantitative data		no quantitative data			no	Annexin-FITC + PI, DAPI	no quantitative data ("20% of cells showed markers of apoptotic cell death")	-	#VALUE!			CFU				Saccharomyces cerevisiae		v
68	10.1371/journal.pone.0048571.	https://pubmed.ncbi.nlm.nih.gov/23226203	Modulation of mitochondrial outer membrane permeabilization and apoptosis by ceramide metabolism	2012	V		acetic acid	pH 3, 200 m	180 mM	no	3		chem	acid	isc1D (inositol phosphosphingolipid phospholipase C), if C2-phytoceramide was added, the acetic acid effect is worsen	V	no	V (decreased Pep4p activity)	V (MitoTracker Red CMXRos, DHE) but no protein carbonylation	n/a (not associated with changes in protein oxidation.)			n/a							cytochrome c release, mito-GFP						CFU			higher resistance to aceti acid apoptosis and delays mitochondrial degradation	Saccharomyces cerevisiae		v
410	10.1091/mbc.E01-12-0161	https://pubmed.ncbi.nlm.nih.gov/12181332	Cytochrome c release and mitochondria involvement in programmed cell death induced by acetic acid in Saccharomyces cerevisiae	2002	V (200 m)		acetic acid		apoptotic: 20–80 mM, no apoptotic: >120 mM	no	3		chem	acid	cycloheximide, mutants, lacking mitochondrial DNA (rho 0), heme lyase (CYC3 - depleted of CytC), or ATPase, but not inhibited by oligomycin treatment. Cycloheximide doesnt help in listed mutants	V	V (at high doses - data in author's previus work)	n/a	V (MitoTracker Red CMXRos)				n/a							cytochrome C release, TUNEL						CFU, PI				Saccharomyces cerevisiae	YEPD	v
475	10.1111/j.1365-2958.2007.05926.x.	https://pubmed.ncbi.nlm.nih.gov/17822411	ADP/ATP carrier is required for mitochondrial outer membrane permeabilization and cytochrome c release in yeast apoptosis	2007	V		acetic acid		140-240 mM	no	3	por1 deletion	chem	acid	aac 1/2/3 deletion	V	V	n/a	V (MitoTracker Red CMXRos)	n/a			V (FITC-VAD-fmk), caspase activation is not associated with cytochrome release	40(0)/22(0)	40	data is available in the same experiment	22	1.81818		cytochrome C release, DAPI, TUNEL				OD 0,05		CFU, PI			nicely designed graphics (espaccialy for caspase activation measurement)	Saccharomyces cerevisiae		v
460	10.1111/1567-1364.12189.	https://pubmed.ncbi.nlm.nih.gov/25065265	Mentha piperita essential oil induces apoptosis in yeast associated with both cytosolic and mitochondrial ROS-mediated damage.	2014	V		pepermint oil	30°C, 0-600 m	720 µg/mL			deficiency in Sod1p even worsen the effect	bio	oil	nuc1 deletion, overexpression of SOD1, SOD2 and CTT1 and addition of copper, a cofactor of Sod1p, reduces death	V	V		V (MitoTracker Red CMXRos)	V (Sod1 deletion sens, Ctt1 OE and addition of copper, a cofactor of Sod1p, reduces death, but Grx5p glutaredoxin)			no (Yca1 deletion)						no	DAPI, mito-GFP						CFU, PI			mitoch fragmentation, petite emergence	Saccharomyces cerevisiae		v
370	10.1055/s-0042-116442.	https://pubmed.ncbi.nlm.nih.gov/27648556	Usnic Acid Activity on Oxidative and Nitrosative Stress of Azole-Resistant Candida albicans Biofilm.	2017	V		usnic acid	added on preformed biofilms	2-128 µg/mL				chem	acid		n/a	n/a	n/a	V (NBT, H2DCFDA and SOD activity)	n/a			n/a													CFU				Candida albicans Biofilm		v
498	10.1111/j.1745-7254.2007.00568.x.	https://pubmed.ncbi.nlm.nih.gov/17506948	Mitochondrial-derived ROS in edelfosine-induced apoptosis in yeasts and tumor cells	2007	V		edelfosine	32°C, 200×g, 2 h	0-5 μM	no	82		chem	drug (lipid analog, anti-cancer)		V	V		V (NBT)	V (rotenone, tocopherol saves)			n/a							Rho123, TUNEL						PI						v
409	10.1089/ars.2012.4597.	https://pubmed.ncbi.nlm.nih.gov/22770501	Oxidation of the yeast mitochondrial thioredoxin promotes cell death	2013	V		hydrogen peroxide	4 h	1, 10 mM	no	38	trr2 glr1 double deletion	chem	Oxidant	complete loss of TRX3 or mutation of its active site Cys residues, the death rate is high only if cultivated on YEPGE	V (in glr1 trr2 during respiration)	V (in glr1trr2trx3, glr1 and trr2 during respiration)	n/a	V (oxidation-sensitive green fluorescent protein probes (cytosolic rxYFP, matrix rxYFP, IMS rxYFP))	V (trr2 glr1 double mutant is sensitive to stres - trr2 and glr1 are components of defence to oxidative stress)			V (Yca1 deletion)			9(2)	7			Annexin-FITC + PI, TUNEL	25(5) ann+ general?	-				CFU				Saccharomyces cerevisiae	YEPGE (etanol, glycerol) and YPD	v
507	10.1111/mmi.12056.	https://pubmed.ncbi.nlm.nih.gov/23062268	Perturbation of sphingolipid metabolism induces endoplasmic reticulum stress-mediated mitochondrial apoptosis in budding yeast.	2012	V (lipid)		aureobasidin a		0,05-0,2 μg/ml, 0-4 h	no	8	arv1 deletion worsen the effect (even worse than in WT)	chem	drug	rsm23 deletion	V	n/a	n/a	V (slight, H2DCFDA)	n/a	V (cytosolic calcium level is increased - pmc1::lacZ reporter plasmid)		V (Yca1 deletion)							EM, cytochrome C release, TUNEL						CFU, spot test			ca 2+ is involved	Saccharomyces cerevisiae		V
109	10.1002/iub.1973.	https://pubmed.ncbi.nlm.nih.gov/30481395	Synergistic Antifungal Activity of Isoquercitrin: Apoptosis and Membrane Permeabilization Related to Reactive Oxygen Species in Candida albicans.	2019	V		isoquercitrin (+ ampotericin and fluconasole increase mortality)		ISO/AMB - 0.25 μg/mL, ISO/FLC - 0.38 μg/mL, ISO/5-FC - 0.75 μg/mL				bio	drug	NAC pretreatment	V	V		V (SOD activity, catalase activity, lipid peroxidation, MitoSOX Red, H2DCFDA)	V (NAC)			V (FITC-VAD-fmk)	relative units		15 (15)	1			DAPI	-	-	#VALUE!			PI				candida albicans		v
137	10.1007/978-3-642-37925-3_201	-		2014	V (0, 24, 48, 72 and 96 h)		uv-b irradiation		24 J/m^2	no	76		phys	Radiation		V	n/a		V (SOD, CAT, and GR activity)				n/a							gel electrophoresis						CFU				Saccharomyces cerevisiae		V
230	10.1016/j.chemosphere.2013.02.035.	https://pubmed.ncbi.nlm.nih.gov/23623538	Effect of N-acetyl-l-cysteine on Saccharomyces cerevisiae irradiated with gamma-rays	2013	V		gamma-rays		10, 30, 50, 100, 200, 300, and 400 Gy 2 h^-1,	no	29		phys	radiation	NAC is able to reduce radiation-induced ROS levels in vivo but does not protect yeast cells against radiation-induced death	n/a	n/a	n/a	V (SOD1 and SOD2 mRNA levels, SOD activity, Glutatione level, GPX1 and GPX2 mRNA levels (glutatione peroxidase))	no (NAC doesnt help)			n/a							n/a						CFU	growth rate			Saccharomyces cerevisiae		v
649	10.3389/fmicb.2018.02640.	https://pubmed.ncbi.nlm.nih.gov/30455675	Cell Death Mechanisms Induced by Photo-Oxidation Studied at the Cell Scale in the Yeast Saccharomyces cerevisiae.	2018	V		photodynamic inactivation (photooxidation)		8.6.1012 ; 9.7.1012 ; 1.1.1013 ; 1.3.1013 and 1.5.10 105 13 W peak power	no	58		phys	photodynamic			V		V (SOSG, APF)																				V	Saccharomyces cerevisiae		v
558	10.1139/cjm-2017-0753.	https://pubmed.ncbi.nlm.nih.gov/29438626	Reactive cold plasma particles generate oxidative stress in yeast but do not trigger apoptosis.	2018	V		cold plasma and plasma treated water		60 min, flow rate of 1 mL/min				phys	electric	Nuc1 deletion	no	V		V (superoxide generation)	V (Sod1,2 deletion - increased sensitivity)			no (Yca1 deletion)						no							CFU, PI				Saccharomyces cerevisiae		v
182	10.1007/s11064-008-9598-8.	https://pubmed.ncbi.nlm.nih.gov/18322792/	Dequalinium-induced cell death of yeast expressing alpha-synuclein-GFP fusion protein.	2008	V		dequalinium		10 µM,12 h			a-Synuclein-GFP expression	chem	drug		V	V	n/a	V(Mitotracker red CMXRos)				n/a							Hoechst 33342						PI				Saccharomyces cerevisiae		v

## Sheet: 2. Overall with ROS causation 
with ROS causation experiemnts (negative and positive)
All stimuli where ROS was tested											102
	DOI	PMID		year	Acute -Death of non-dividing cells	Chronic-Cell division continues during stimulus	Treatment	Treatment conditions	Concentration	unique stimulus?	Non-unique stimulus identifier	Mutation background of cells subjected to treatment	Treatment type (chem(metal,oxidizers,etc, nanoparticles); biologic-(peptide, drugs, oils, lipids), phys(pH, temp, irradiation, mechanics etc)	Treatment subtype	Preventive treatments	Apoptosis?	Necrosis?	Lysosome- and autophagy-mediated death	ROS?	ROS causative	Calcium?	Calcium causation	Metacaspase? (YCA1/Mca1)	% of FITC-VAD-fmk positive general (background signal - untreated control - in the brackets) / % of PI positive general (in the same experiment)	increase in caspase activity (in % of overall cell population) прирост по активности каспаз (абсолютн значение)	% of membrane-permeable cells (PI, Sytox, ADD positive) general (was measured in another experiment) - ann-PI+ and ann+PI+	Increase of PI+ population (% of overall population) (data similar to PI also included)	caspase/PI+ ratio	Apoptosis-inducing factor (AIF1)	Apoptosis methods	% of Ann+PI- after treatment	increase of Ann+PI- population (in % of overall population)	Ann+PI-/(PI+ overall)	Concentrations or treatment duration for both caspase\annexin experiments if some specific concentration were chosen	% CFU	Viability method	Vitality method	Terminal phenotype	Comm	Yeast/fungi?	Growth Medium	SELECTED PAPERS WITH NICE METHOD ARRAY -Has apoptosis methods/CFU+(PI, etc), ROS, Metacaspase
180	10.1007/s11046-010-9341-2.	https://pubmed.ncbi.nlm.nih.gov/20614252/	Antifungal activity of baicalein against Candida krusei does not involve apoptosis	2010	V (3 h)		baicalin	35°C, 24 h, dark incubator	0.34, 0.68, 1.35, 2.7, 5.4 µg/ml	no	9		bio	flavonoid		No			no (H2DCFDA)	V										JC-1, TUNEL							Broth microdilution		It does not seem to apoptosis (in the classic markers), but unlike necrosis. The membrane is depolarized only, but not torn	Candida krusei	Sabouraud dextrose
601	10.1371/journal.pone.0074240.	https://pubmed.ncbi.nlm.nih.gov/24040213	C2-phytoceramide perturbs lipid rafts and cell integrity in Saccharomyces cerevisiae in a sterol-dependent manner.	2013	V		c2-ceramide (n-acetyl-sphingosine)		CFU : 0 µM, 20 µM, 30 µM and 40 µM, 30 °C with agitation (200 r.p.m.) [in other experiments only 30-40], TUNEL - 30 µM of C2- phytoceramide and 0.1% DMSO for 120 min were fixed with 3.7% (v/v) formaldehyde.				bio	lipid	ste3 deletion, ergosterol biosynthesis inhibitors, amphotericin B and methyl-β- cyclodextrin	no (no TUNEL signal, no ROS, no mito fragmentation and slight DAPI signal)	V	no (atg8-GFP isnt cleaved, atg5 deletion )	no (DHR 123, H2DCFDA)	no (ROS scavengers don't help, rho0 isn't more resistant than wt)			no (Yca1 deletion, FITC-VAD-FMK)							DAPI, TUNEL						CFU, PI, zymolaze sensitivity			chronological aging, good lipid analysis. C2-phytoceramide-induced decrease in CFU occurs preferentially in dividing cells and Loss of cell viability is rescued by ergosterol biosynthesis inhibitors,	Saccharomyces cerevisiae		v
219	10.1016/j.biocel.2015.05.016.	https://pubmed.ncbi.nlm.nih.gov/26024642	Evidence that the antiproliferative effects of auranofin in Saccharomyces cerevisiae arise from inhibition of mitochondrial respiration.	2015	V		auranofin		5, 25, 100 μM				chem	drug	YPD (partly - active metabolism of yeast cells treated with AF is supported by fermentation)	n/a	n/a	n/a	no (DHR 123, MitoSOX Red) and no effect on mitochondrial membrane potential and morphology	V (authors say - secondary role, SOD2 and GSH1 could be involved in drug resistance mechanism)			n/a							n/a						CFU	FUN-1			Saccharomyces cerevisiae	YPGly	v
166	10.1007/s00284-016-0987-y.	https://pubmed.ncbi.nlm.nih.gov/26781618/	Toxicity Induced by a Metal Mixture (Cd, Pb and Zn) in the Yeast Pichia kudriavzevii: The Role of Oxidative Stress	2016			Metal Mixture (Cd, Pb and Zn)	6 h	cadmium 5 mg/l; lead 10 mg/l; zinc 5 mg/l				chem	metal			V		V (H2DCFDA)	no (ascorbic acid doesn't help)						20(0)	20								58	CFU, PI			ROS present because of Pb	Pichia kudriavzevii		V
252	10.1016/j.femsle.2004.11.046.	https://pubmed.ncbi.nlm.nih.gov/15668005	Diagnosis of cell death induced by methylglyoxal, a metabolite derived from glycolysis, in Saccharomyces cerevisiae	2005	V		methylglyoxal	6 h	temporarily inhibited the growth; 8 mM, died: 15 mM, 20 mM. Tunel, Annexin, PI, DCFH-DA – 5, 10, 15, 20 mM	no	48		chem	glycating agent		no	V	n/a	no (H2DCFDA)	non-V (deletions), but gsh1 deletion highly sensitive			no (Yca1 deletion)	-		50(?)	50			Annexin-FITC + PI, CHX	55(?) general	-								Saccharomyces cerevisiae		v
480	10.1111/j.1567-1364.2006.00188.x.	https://pubmed.ncbi.nlm.nih.gov/17233764	An atypical active cell death process underlies the fungicidal activity of ciclopirox olamine against the yeast Saccharomyces cerevisiae	2007	V		ciclopirox olamine	26°C, 200 m, 150 rpm	CFU: 0, 16, 18, 20 and 22 mg/mL, Plasma membrane integrity, mitochondrial function/integrity and ROS production - 0, 60, 90, 120, 200 and 240 min.	no	17		chem	drug	cycloheximide (increases viability 2 times)	V (without ROS, TUNEL and Yca1, but with nuclear condensation and subG1)	V	no (no effect of Apg5p, Apg8p and Uth1p)	no (MitoTracker Red CMXRos)	not V (very slight - less than 10%)			no (Yca1 deletion)						no	subG1, TUNEL						CFU			well discussed subG1	Saccharomyces cerevisiae		v
356	10.1039/c3mb70056a.	https://pubmed.ncbi.nlm.nih.gov/23715404	The novel equisetin-like compound, TA-289, causes aberrant mitochondrial morphology which is independent of the production of reactive oxygen species in Saccharomyces cerevisiae.	2013	V		equisetin-like tetramic acid named tetramic acid-289 (ta-289)		100 μM, overnight				chem	acid	No such a strong effect in YNB-Glycerol	no	V	n/a	V (H2DCFDA)	no (deletion of genes encoding components of the electron transport chain doesnt help much)										mito-GFP						PI	growth rate			Saccharomyces cerevisiae		v
247	10.1016/j.febslet.2010.07.044.	https://pubmed.ncbi.nlm.nih.gov/20674572	Knock-out of metacaspase and/or cytochrome c results in the activation of a ROS-independent acetic acid-induced programmed cell death pathway in yeast	2010	V		acetic acid	200 m, pH 3<0	20–200 mM	no	3	cyc1,7 deletion	chem	acid		V	n/a		V (H2DCFDA)	no (in mutants, NAC), yes in WT										TUNEL						CFU				Saccharomyces cerevisiae		v
266	10.1016/j.freeradbiomed.2006.08.012.	https://pubmed.ncbi.nlm.nih.gov/17145553	Lipid oxidation and autophagy in yeast.	2006	V		rapamycin		0.2 μg/mL (30 m)				chem	drug	resveratrol, alpha-tocopherol (only on mitoch fragm)	n/a	n/a	V (mitophagy activated)	V (DHR 123, lipid peroxidation (TBA-RS))	no (NAC decreased survival, tho not strongly)			n/a							n/a						CFU			mitoch fragmentation and autophagy	Saccharomyces cerevisiae	YNB, +lactat	v
230	10.1016/j.chemosphere.2013.02.035.	https://pubmed.ncbi.nlm.nih.gov/23623538	Effect of N-acetyl-l-cysteine on Saccharomyces cerevisiae irradiated with gamma-rays	2013	V		gamma-rays		10, 30, 50, 100, 200, 300, and 400 Gy 2 h^-1,	no	29		phys	radiation	NAC is able to reduce radiation-induced ROS levels in vivo but does not protect yeast cells against radiation-induced death	n/a	n/a	n/a	V (SOD1 and SOD2 mRNA levels, SOD activity, Glutatione level, GPX1 and GPX2 mRNA levels (glutatione peroxidase))	no (NAC doesnt help)			n/a							n/a						CFU	growth rate			Saccharomyces cerevisiae		v
641	10.3389/fcimb.2018.00445.	https://pubmed.ncbi.nlm.nih.gov/30662877	Antifungal Activity of Coumarin Against Candida albicans Is Related to Apoptosis.	2019	V		coumarin		0.5, 1.0, and 2.0 mg/mL				chem	drug	Ruthenium Red (mitochondiral Ca-channel inhibitor)	V	no	n/a	V (H2DCFDA)	no (NAC)	V (mitochondrial and cytosolic calcium level is increased - Fluo3-AM and Rhod2-AM, ruthenium helps)	V (low calcium reduces death)	V (FITC-VAD-fmk)	8(0)	8	0(0)	1	8		Annexin-FITC + PI, cytochrome C release, DAPI, TUNEL	18(3)	15	15	2 mg/ml		PI, CFU			JC-1 (membrane depolarization); calcium inhibitor prevents death	Candida albicans		v
591	10.1371/journal.pone.0033324.	https://pubmed.ncbi.nlm.nih.gov/22442684	The STF2p hydrophilin from Saccharomyces cerevisiae is required for dehydration stress tolerance	2012	V		dehydration + rehydration		Desiccated by exposure to dry-air at 28C for 20 h. Re-hydrated into 1 ml final volume of pure water at 37C for 30 min.	no	21		phys	osmotic	Deletion of STF2 promotes the production of reactive oxygen species and apoptotic cell death	?	V		V (DHE )	no (petites and mitoch mutants)				-		47(16)	31			Annexin-FITC + PI, TUNEL	10(17)	1	0.0322581	WT						Saccharomyces cerevisiae		v
322	10.1016/j.yexcr.2004.07.025.	https://pubmed.ncbi.nlm.nih.gov/15474999	Starvation for an essential amino acid induces apoptosis and oxidative stress in yeast.	2004	V		lysine deprivation (+1 test with histidine)		SClysine or SChistidine at a plating density of 10^8 cells/plate, 30 C for 6 days				bio	metabolic		V	V		V (DHR 123)	no (Rho0)										DAPI, TUNEL						Phloxine B				Saccharomyces cerevisiae		v
364	10.1042/CBI20100409	https://pubmed.ncbi.nlm.nih.gov/20942804	Prooxidants prevent yeast cell death induced by genotoxic stress	2011	V		methylmethanesulfonate		5, 7, 14 mM	no	49		chem	drug (DNA damage)	h2o2, antimycin, dodecyl triphenylphosphonium, menadione	n/a	n/a	n/a	V (Amplex Red, HRP, H2DCFDA)	reverse (ROS improve survival, antioxidants reduce it)																				Saccharomyces cerevisiae
259	10.1016/j.fgb.2014.04.003.	https://pubmed.ncbi.nlm.nih.gov/24731805	Functional disruption of yeast metacaspase, Mca1, leads to miltefosine resistance and inability to mediate miltefosine-induced apoptotic effects	2014	V		miltefosine		10 μM	no	52		chem	drug		V (was described previously)	n/a	n/a	V (DHR 123; H2DCFDA)	no (ROS level grows up in WT as well as in resistant mutant MCA1)			V (Mca1 deletion; FAM-VAD-FMK)	no quantitative data						n/a						spot test				Saccharomyces cerevisiae		v
175	10.1007/s10495-016-1330-6.	https://pubmed.ncbi.nlm.nih.gov/28012059	Apoptosis-inducing factor (Aif1) mediates anacardic acid-induced apoptosis in Saccharomyces cerevisiae.	2017	V		anacardic acid		CFU: 0.1, 0.2, 0.4, 0.8 mM,12 h. other experiments - 6 h, 0.4, 0.8 mM			AIF overexpression (worsen an effect of anacardic acid)	bio	phenolic lipids	AIF1 deletion helps, AIF overexpression increase mortality	V	V	n/a	V (H2DCFDA, Mitotracker red (CMXRos))	no (treatment lower ROS level - anacardic acid is an antioxidant)			no (Yca1 deletion; Z-VAD-fmk)			18(4)	14			Annexin-FITC + PI, Hoechst 33258, TUNEL	68(2)	66	4.71429			Spot test, CFU				Saccharomyces cerevisiae		v
668	10.4161/cc.10.22.18212.	https://pubmed.ncbi.nlm.nih.gov/22071627	Ceramide triggers metacaspase-independent mitochondrial cell death in yeast.	2011	V		n-acetyl-d-sphingosine		20 μM				bio	lipid		?	V		V (DHE)	V (Rho0)			no (Yca1 deletion)	-		39(8)	31			Annexin-FITC + PI	12(12) big amount of ann+PI+ though	-										v
320	10.1016/j.tiv.2010.12.007.	https://pubmed.ncbi.nlm.nih.gov/21172417	Yeast Saccharomyces cerevisiae devoid of Cu,Zn-superoxide dismutase as a cellular model to study acrylamide toxicity.	2011	V		acrylamide		0, 10, 20 or 40 mM; 5 h			sod1 deletion	chem	amide	ascorbate, cysteine, N-acetylcysteine, glutathione and dithiothreitol or lowering oxygen content in the atmosphere	n/a	no (less than 4 % PI positive cells, no phloxine positive cells)	n/a	V (DHE)	V			n/a							GSH level,						Phloxine B, PI	FDA			Saccharomyces cerevisiae		v
545	10.1128/EC.00291-08.	https://pubmed.ncbi.nlm.nih.gov/18806210/	Nonapoptotic death of Saccharomyces cerevisiae cells that is stimulated by Hsp90 and inhibited by calcineurin and Cmk2 in response to endoplasmic reticulum stresses	2008	V		tunicamycin	30°C, 3, 5, or 7 h of incubation	Ca2+ uptake assay: 5 μg/ml, FITC-VAD-FMK, H2DCFDA, and PI: 2.5 μg/ml	no	75		chem	drug (glycosylation)	FK506 increases mortality strongly and rises caspase activation	No	V		V (H2DCFDA)	V	indirect (calcium/calcineurin signalling pathway is involved)	n/a	no/V (Mca1 deletion independent; FITC-VAD-fmk positive)	20(?)/38(?) all caspase positive cells are PI positive	20	data is available in the same experiment	38	0.526316	no	TUNEL	-	-		7 h		PI	Methylene blue		Ca	Saccharomyces cerevisiae		v
464	10.1111/febs.12706.	https://pubmed.ncbi.nlm.nih.gov/24393541	Anethole induces apoptotic cell death accompanied by reactive oxygen species production and DNA fragmentation in Aspergillus fumigatus and Saccharomyces cerevisiae.	2014	V		anethole		625 μM, 30°C, 24 h.				chem	aromatic	aif1, cyc1, cyc7, cyc3, yca1, mdv1, dnm1, ydh3, nuc1(weak)	V			V (H2DCFDA)	V (a-tocopherol acetate)			V (Yca1 deletion; FITC-VAD-fmk)	no quantitative data						DAPI, TUNEL, apoptosis-related mutations	-	-								Aspergillus fumigatus and Saccharomyces cerevisiae
199	10.1016/j.bbagen.2008.03.014.	https://pubmed.ncbi.nlm.nih.gov/18445488	Antiapoptotic role of S-adenosyl-l-methionine against hydrochloric acid induced cell death in Saccharomyces cerevisiae	2008	V		hydrochloric acid	pH ~2, up to 6 h	10 mM	no	37		chem	acid	cycloheximide, AdoMet and N-acetylcystein, but adenosyl di-aldehyde increases mortality	V	V	n/a	V (H2DCFDA, lipid peroxidattion, SOD activity)	V (AdoMet and N-acetylcystein)			n/a	-		25(?) authors say, that necrosis is due to direct effect of HCl - remains constant through hours	25			Annexin-FITC + PI, AO, CHX, DAPI, EM, ETBR, GSH level, JC-1	28(?)	28	1.12	6 h		PI, CFU			good explanation of apoptotic features on TEM analysis, + (Exposure of stationary phase cells of Saccharomyces cerevisiae to 10 mM HCl (pH ~2) resulted in cell death as a function of time (up to 6 h) with most (about 40%–65%) of the cells showing apoptotic features including chromatin condensation along the nuclear envelope, exposure of phosphatidylserine on the outer leaflet of cytoplasmic membr…	Saccharomyces cerevisiae		v
15	10.1016/j.bbabio.2006.07.005.	https://pubmed.ncbi.nlm.nih.gov/16962064	Ysp2 mediates death of yeast induced by amiodarone or intracellular acidification	2006	V		acetic acid		80 mM	no	3		chem	acid	ysp2 deletion, nma11 deletion				V (H2DCFDA)	V (alpha tocopherol)			n/a							n/a						CFU				Saccharomyces cerevisiae		v
15	10.1016/j.bbabio.2006.07.005.	https://pubmed.ncbi.nlm.nih.gov/16962064	Ysp2 mediates death of yeast induced by amiodarone or intracellular acidification.	2006	V		nigericin		13 μM				chem	ionophore					V (H2DCFDA)	V (alpha tocopherol)			n/a							n/a						CFU				Saccharomyces cerevisiae		v
485	10.1111/j.1567-1364.2010.00615.x.	https://pubmed.ncbi.nlm.nih.gov/20345898	The anthracenedione compound bostrycin induces mitochondria-mediated apoptosis in the yeast Saccharomyces cerevisiae.	2010	V		bostrycin		at 30 C in a shaker without light, 20, 40, 80, 120, 160, 200, 240, 280 and 320 μg/mL				chem	anthraquinone	YPEG medium, Aif1 deletion, amiodarone	V	no		V (DHR 123)	V (Amiodarone helps)			no (Yca1 deletion)	-		no quantitative data				Annexin-FITC + PI, DAPI, mito-GFP, Rho123	no quantitative data	-				CFU, PI				Saccharomyces cerevisiae	YPD	v
341	10.1021/np300678e.	https://pubmed.ncbi.nlm.nih.gov/23672235	The antifungal occidiofungin triggers an apoptotic mechanism of cell death in yeast.	2013	V (inhibtory concentrations)	V (subinhibitory concentrations)	occidiofungin		1 μg/mL, 2 μg/mL, 4 μg/mL, and 8 μg/mL, 48 h				bio	peptide	rny1 deletion, apg7 deletion (maybe)	V	no	no (numerous atg mutants were as wt, but there were strange vesicles on TEM)	V (DHR 123)	V (anaerobic growth and Rho0 increase MIC)			? (Mic was double for yca1 deletant, but on spot test there was no difference)			no quantitative data				Annexin-FITC + PI, EM, TUNEL	no quantitative data	-				CFU	FUN-1		increased chitin levels in buds at subinhibitory conc	Saccharomyces cerevisiae		v
462	10.1111/1574-6968.12131	https://pubmed.ncbi.nlm.nih.gov/23510033	Reactive oxygen species and Ca2+ are involved in sodium arsenite-induced cell killing in yeast cells	2013	V		sodium arsenite		1–7 mM	no	68		chem	metalloid	CAT and AsA (antioxidants) or LaCl3 and EGTA (Ca2+ antagonists)	n/a	n/a		V (H2DCFDA)	V (antiox)	V (cytosolic calcium level is increased - Fluo3-AM, calcium antagonists help)	V (low calcium reduces death)	n/a							Fluo-3 AM						OD	Methylene blue			Saccharomyces cerevisiae	YPD	v
312	10.1016/j.pestbp.2018.06.006.	https://pubmed.ncbi.nlm.nih.gov/30033009	Necrotic cell death induced by dithianon on Saccharomyces cerevisiae.	2018	V		dithianon		0 to 4 μM, 180 min, 150 rpm; 28 °C;				chem	Oxidant		no (based on annexin)	V		V (DHE)	V (aox - cystein, glutathion, ascorbic acid)			no (mutations tested, not shown)			81(?)	81			Annexin-PE + 7-AAD (no effect), DiOC6 (shows effect)	1(?)	1	0.0123457			CFU, spot assay			seems to be one of the few direct necrosis papers, but the effect is not via direct membrane permeabilization, however maybe it acts on extracellular SH-groups	Saccharomyces cerevisiae		v
427	10.1093/femsyr/foz019.	https://pubmed.ncbi.nlm.nih.gov/30785621	Glucose causes primary necrosis in exponentially grown yeast Saccharomyces cerevisiae	2019	V		glucose	30°C, 1 h	Annexin V/PI: 100 mM; DHR - 2 M; DAPI: 100 mM	no	30		bio	metabolic (SICD)		no	V		V (DHR 123)	V (ascorbic acid and glutathione)				-		18(1)	17			Annexin-FITC + PI, DAPI	1(1)	1	0.0588235	60 min		CFU, PI				Saccharomyces cerevisiae		v
286	10.1016/j.jhazmat.2014.03.008.	https://pubmed.ncbi.nlm.nih.gov/24704549	Lead sulfide nanoparticles increase cell wall chitin content and induce apoptosis in Saccharomyces cerevisiae.	2014	V		lead sulfide nanoparticles	30°C, 24 h, pH 6, 180 rpm	0, 320, 640, 1280, 2560 and 5120 mg/l				chem	nanoparticles	ascorbic acid	V	V	n/a	V (H2DCFDA, SOD activity)	V (ascorbic acid helps, and authors say that mito potential loss is ROS dependent and also V e cytotoxicity)			V (high expression of Mca1)							DAPI, Rhodamine B						SEM	FDA		stimulation of chitin production	Saccharomyces cerevisiae		v
340	10.1021/jf802829r.	https://pubmed.ncbi.nlm.nih.gov/19049288	Antioxidant small molecules confer variable protection against oxidative damage in yeast mutants	2008	V		hydrogen peroxide		1.25 mM	no	38	sod1, cat2, oye2 glr1 (double) deletions	chem	Oxidant	ascorbic acid, carotene, caffeic acid, or quercetin, or combinations	n/a	n/a	n/a	V (Glutathione, Mitotracker Red CMXRos) (different effects)	V (ascorbic acid, carotene, caffeic acid, or quercetin, or combinations - help)			n/a													CFU				Saccharomyces cerevisiae		v
25	10.1016/j.freeradbiomed.2016.09.014.	https://pubmed.ncbi.nlm.nih.gov/27650297	Endoplasmic reticulum-derived reactive oxygen species (ROS) is involved in toxicity of cell wall stress to Candida albicans.	2016		V	caspofungin		0.1 μg/mL	no	13		bio	Lipopeptide		n/a	V	n/a	V (H2DCFDA, DHE)	V (ascorbic acid, NAC)			n/a							n/a						PI	growth rate					V
25	10.1016/j.freeradbiomed.2016.09.014.	https://pubmed.ncbi.nlm.nih.gov/27650297	Endoplasmic reticulum-derived reactive oxygen species (ROS) is involved in toxicity of cell wall stress to Candida albicans.	2016		V	calcofluor white		40 μg/mL				chem	cell wall stress		n/a	V	n/a	V (H2DCFDA, DHE)	V (ascorbic acid, NAC)	V (ER calcium pump Spf1 mutant is more sensitive)	? (ER calcium pump Spf1 mutant is more sensitive)	n/a							n/a						PI	growth rate			Сandida albicans		v
620	10.1590/0037-8682-0114-2017.	https://pubmed.ncbi.nlm.nih.gov/28954074	Insights into the intracellular mechanisms of citronellal in Candida albicans: implications for reactive oxygen species-mediated necrosis, mitochondrial dysfunction, and DNA damage.	2017	V		citronellal		250µg/mL				bio	terpene	ascorbic acid	no? (no annexin signal, but ROS, mitochondrial polarization, methabolic activity inhibition)	?	n/a	V (H2DCFDA, transcript levels of SOD2, CAP1, and GPX2)	V (ascorbic acid)			n/a	-		2(?)	2			Annexin-FITC + PI, DAPI, rhodamin b	0(0)?	1	0.5			CFU, PI	MTT			Candida albicans		v
335	10.1016/S1567-1356(03)00154-5.	https://pubmed.ncbi.nlm.nih.gov/14554192	Sugar-induced apoptosis in yeast cells	2003	V		glucose and other sugars	24 h	2% glucose	no	30		bio	metabolic (SICD)		?	V		V (H2DCFDA)	V (ascorbic acid)										EM, DAPI, gel electrophoresis						CFU			? used stationary cells; increased petite formation	Saccharomyces cerevisiae, Escherichia coli, Saccharomyces pombe		v
316	10.1016/j.resmic.2008.07.006.	https://pubmed.ncbi.nlm.nih.gov/18793720	Bacterial and H2O2 stress-induced apoptosis-like events in Cryptococcus neoformans.	2008	V		adherence of staphylococcus aureus		not applicable				bio	co-culture (bacterium)	ascorbic acid	V	n/a	n/a	V (H2DCFDA)	V (ascorbic acid)			n/a							TUNEL						CFU				Cryptococcus neoformans		v
565	10.1128/AAC.00344-11.	https://pubmed.ncbi.nlm.nih.gov/21768514	The quorum-sensing molecule farnesol is a modulator of drug efflux mediated by ABC multidrug transporters and synergizes with drugs in Candida albicans.	2011	V		farnesol in combinations with fluconazole (flc), ketoconazole (ktc), miconazole (mcz), and amphotericin (amb),		100 nM FLC, FAR - 100 μM (was added 5 min before the addition of drugs)				bio	drug (terpene)	ascorbic acid	? (due to ROS accumulation? weak annexin signal)	no	n/a	V (H2DCFDA)	V (ascorbic acid)			n/a	-		4(1)	3			Annexin-FITC + PI	18(0)	18	6	farnesol + fluconazole		CFU	ATPase activity, MMT			Candida albicans		v
563	10.1159/000104753.	https://pubmed.ncbi.nlm.nih.gov/17827975	The antifungal activity of RsAFP2, a plant defensin from raphanus sativus, involves the induction of reactive oxygen species in Candida albicans.	2007	V		raphanus sativus antifungal peptide 2	30°C, 3 h, pH 7	0, 25, 50, 100 μg/ml				bio	peptide	ascorbic acid	n/a	n/a	n/a	V (H2DCFDA)	V (ascorbic acid)			n/a													CFU				candida albicans		v
153	10.1007/s00253-010-3056-7.	https://pubmed.ncbi.nlm.nih.gov/21191789	Lead induces oxidative stress and phenotypic markers of apoptosis in Saccharomyces cerevisiae	2011	V		lead	25°C, up to 6 h	1 mmol/l				chem	metal	cycloheximide	V	no		V (H2DCFDA)	V (Ascorbic acid) - note - probably a mistake in the figure										CHX, DAPI						PI, DiBAC4(3) (no eff)				Saccharomyces cerevisiae		v
551	10.1128/mBio.01334-14.	https://pubmed.ncbi.nlm.nih.gov/25028425	Mechanisms underlying the exquisite sensitivity of Candida albicans to combinatorial cationic and oxidative stress that enhances the potent fungicidal activity of phagocytes	2014	V		hydrogen peroxide (+ nacl worsen the effect)	4 h	5 mM H2O2, or 1 M NaCl plus 5 mM H2O2	no	38		chem	Oxidant	Ectopic catalase expression - CAT1, CAP1 (Cap1 mediates the activation of catalase and other oxidative stress genes, leading to ROS detoxification, stress adaptation, and survival)	n/a	V	n/a	V (catalase activity, DHE)	V (beV e Ectopic catalase expression - CAT1, CAP1 - helps)			n/a													PI				Candida albicans, Candida glabrata, Saccharomyces cerevisiae, and Schizosaccharomyces pombe		v
297	10.1016/j.micres.2017.11.003.	https://pubmed.ncbi.nlm.nih.gov/29458866/	Reactive oxygen species-independent apoptotic pathway by gold nanoparticles in Candida albicans	2018	V		gold nanoparticles	28°C, 4 h	MIC - 32 μg/ml	no	31		phys	Nanoparticles	NAC doesnt help	V	no	n/a	no (H2DCFDA, MitoSOX Red)	no(NAC doesnt help)	V (mitochondrial calcium level is increased - Rhod-2AM)	n/a	V (FITC-VAD-fmk)	36(17)	19	3(4)	1	19		Annexin-FITC + PI, cytochrome C release, DAPI, JC-1, Mitotracker Green FM, Rhod-2AM, TUNEL	26(12)	14	14			PI				Candida albicans	YPD	V
416	10.1091/mbc.e07-06-0604.	https://pubmed.ncbi.nlm.nih.gov/18162582	Isc1p plays a key role in hydrogen peroxide resistance and chronological lifespan through modulation of iron levels and apoptosis	2008	V		hydrogen peroxide	1 h	0.4, 1.5 mM	no	38	isc1 deletion (iron overload)	chem	Oxidant	iron deprivation (bathophenanthroline disulfonic acid)	V	no	n/a	V (H2DCFDA, protein carbonylation, lipid peroxidation, SOD activity)	V (beV e Iron is a redox active metal ion, and there is iron overload)			V ( Yca1 deletion; D2R)	95(5)		no quantitative data				TUNEL, GSH level	-	-				CFU			chronological aging (Isc1p deficiency decreases chronological lifespan by a Yca1p-dependent mechanism)	Saccharomyces cerevisiae		v
33	10.1016/s1097-2765(01)00365-3.	https://pubmed.ncbi.nlm.nih.gov/11684026	A plant defense response effector induces microbial apoptosis.	2001	V		osmotin (a tobacco pr-5 family protein)		0,9 - 4,8 μM	no	57	tsa1 deletion (even worsen effect than in wt)	bio	protein	ras2 deletion, NAC (big amount) but Bcl-2 overexpression doesnt help	V	? (cant say sure, but there are many cell morphology abnormalities)		V (DHR 123)	V (beV e NAC (big amount) helps)			n/a							DAPI, EM, subG1						CFU		abnormal mitochondrial morphology		Saccharomyces cerevisiae		v
44	10.1091/mbc.e07-05-0431.	https://pubmed.ncbi.nlm.nih.gov/17881727	Copper and manganese induce yeast apoptosis via different pathways	2007	V		manganese		0–12 mM	no	45		chem	metal	aif1, cyc1 cyc7 deletion; cpr3 deletion - no effect	V	n/a		no (DHR 123, DHE)	V (Rho0 and resp mutants resistant)			V (Yca1 deletion)							DAPI, TUNEL						CFU			high conc causes necrosis	Saccharomyces cerevisiae		v
14	10.1007/s13197-018-3062-9.	https://pubmed.ncbi.nlm.nih.gov/29606760	Quercetin enhances stress resistance in Saccharomyces cerevisiae tel1 mutant cells to different stressors	2018	V		acetic acid	pretreated with quercetin (200 μM) or DMSO for 1 h.	40, 80 mM	no	3	tel1 deletion	chem	acid	quercetin pretreatment	V	V	n/a	V (H2DCFDA)	V (beV e quercetin pretreatment helps)										AO/EtBr, DAPI						CFU, PI				Saccharomyces cerevisiae		v
14	10.1007/s13197-018-3062-9.	https://pubmed.ncbi.nlm.nih.gov/29606760	Quercetin enhances stress resistance in Saccharomyces cerevisiae tel1 mutant cells to different stressors.	2018	V		hydroxyurea		100 or 200 mM (were pretreated with quercetin (200 lM) or DMSO for 1 h.)			tel1 deletion	chem	Oxidant	quercetin pretreatment			n/a	V (H2DCFDA)	V (beV e quercetin pretreatment helps)																CFU, PI				Schizosaccharomyces pombe		v
155	10.1007/s00253-013-4931-9.	https://pubmed.ncbi.nlm.nih.gov/23644769	Response of Saccharomyces cerevisiae to D-limonene-induced oxidative stress.	2013	V (n/a)		d-limonene		0.1, 0.2 µL/mL, 2 h, 30 °C				chem	terpene	catalase, cysteine, and reduced glutathione supplement	n/a	n/a	n/a	V (H2DCFDA, Intracellular NADPH concentration, trehalose analysis, SOD and catalase activity, lipid peroxidation)	V (catalase, cysteine, and reduced glutathione supplement)			n/a							GSH level						n/a				Saccharomyces cerevisiae		v
300	10.1016/j.mito.2018.07.003.	https://pubmed.ncbi.nlm.nih.gov/30026131	Chebulinic acid and Boeravinone B act as anti-aging and anti-apoptosis phyto-molecules during oxidative stress.	2019	V		malachite green	1, 2 h	1 μM				chem	Oxidant	Chebulinic acid and Boeravinone B - natural antioxidants	V	V	n/a	V (H2DCFDA)	V (Chebulinic acid and Boeravinone B - natural antioxidants - help)			V (DEVD-aminoluciferin substrate + luciferase)	9(4)		no quantitative data				Annexin-FITC + PI, DAPI	no quantitative data	-				CFU	growth rate			Saccharomyces cerevisiae		v
48	10.1093/femsyr/fov051.	https://pubmed.ncbi.nlm.nih.gov/26100262	CKA2 functions in H2O2-induced apoptosis and high-temperature stress tolerance by regulating NO accumulation in yeast	2015	V		hydrogen peroxide	30 m	4 mM	no	38		chem	Oxidant	cka2 deletion,	n/a	n/a	n/a	V (DAF-FM DA, NOS like activity, DHE)	V (cka2 deletion - strain has reduced NO accumulation, treatment with a NO donor, sodium nitroprusside makes this strain sensitive)																CFU				saccharomyces Saccharomyces cerevisiaeevisiae		v
378	10.1073/pnas.93.10.5116.	https://pubmed.ncbi.nlm.nih.gov/8643537	Oxidative stress is involved in heat-induced cell death in Saccharomyces cerevisiae	1996	V		heat shock		50°C, 0-60 m	no	33	stt1, ccp1 and cta1 deletions more sensitive to heat	phys	temperature	ctt1 and sod1 overexpression, anaerobic conditions			n/a	V (catalase and SOD activity, H2DCFDA)	V (ctt1 and sod1 overexpression, anaerobic conditions)			n/a													CFU				Saccharomyces cerevisiae		v
183	10.1007/s11274-017-2325-3.	https://pubmed.ncbi.nlm.nih.gov/28748404	Necrotic and apoptotic cell death induced by Captan on Saccharomyces cerevisiae.	2017	V		captan		20 μM				chem	Oxidant		V(some cells)	V		V (DHE)	V (cystein, glutathione - yes, ascorbic acid - no effect)			V (Yca1 deletion) 5% to 25% viability increase			80(2)	78			Annexin-PE + 7-AAD (a bit, not much)	17(0)	17	0.217949			CFU, PI, 7-AAD			both necrosis and apoptosis	Saccharomyces cerevisiae		v
24	10.1016/j.febslet.2007.05.048.	https://pubmed.ncbi.nlm.nih.gov/17544409	Ethanol-induced death in yeast exhibits features of apoptosis mediated by mitochondrial fission pathway.	2007	V		ethanol (21%)		0.23	no	24	delta Fis1	chem	alcohol		V	V		V (H2DCFDA)	V (delta Sod1, Sod2, Gsh1 decrease survival)			V (DEVD)							DAPI, gel electrophoresis, TUNEL										Saccharomyces cerevisiae	YPD overgrown (probably respiring)	v
41	10.1074/jbc.M306998200.	https://pubmed.ncbi.nlm.nih.gov/12963726	Schizosaccharomyces pombe cells deficient in triacylglycerols synthesis undergo apoptosis upon entry into the stationary phase	2003	V		diacylglycerol		0.1, 0.2, or 0.3 mM	no	22	plh1 dga1 double deletion	chem	lipid	free radical spin trap TMPO	V (lipoapotosis)	no	n/a	V (DHE)	V (free radical spin trap TMPO)			no (pca1 deletion; FITC-VAD-fmk; )			no quantitative data ("membrane integrity was intact")				Annexin-FITC + PI, DAPI, TUNEL	no quantitative data ("strong fluorescence could be seen in the periphery of about 10% of mutant cells")	-				CFU				Schizosaccaromyces pombe		v
57	10.1128/EC.00003-10.	https://pubmed.ncbi.nlm.nih.gov/20435699	Rotenone enhances the antifungal properties of staurosporine	2010	V		staurosporine		12.5 μM, 60 m	no	72		chem	drug	glutathione and NAC (but beta carotene and ascorbic acid don't help), complex I mutants	V	n/a	n/a	V (DHR 123)	V (glutathione and NAC (but beta carotene and ascorbic acid don't help), complex I mutants)			n/a							TUNEL						CFU, spot assay				Neurospora crassa (complex I mutants are more susceptible)		v
57	10.1128/EC.00003-10.	https://pubmed.ncbi.nlm.nih.gov/20435699	Rotenone enhances the antifungal properties of staurosporine	2010	V		staurosporine + rotenone		12.5 μM, 60 m + 100 μg/ml rotenone	no	72		chem	drug	glutathione and NAC (but beta carotene and ascorbic acid don't help), complex I mutants (complex I represents a major cellular source of ROS within the cell)	V	n/a	n/a	V (DHR 123) (rotenone itself does not induce ROS production in N. crassa)	V (glutathione and NAC (but beta carotene and ascorbic acid don't help), complex I mutants)			n/a							TUNEL						spot test			treatment with both STS and rotenone results in an increased depletion of intracellular glutathione.	Neurospora crassa (complex I mutants are more susceptible)		v
65	10.1371/journal.pone.0004592.	https://pubmed.ncbi.nlm.nih.gov/19240798	The Warburg effect suppresses oxidative stress induced apoptosis in a yeast model for cancer.	2009	v		transfer of cells to a medium with a non-fermentable carbon source		not applicable				bio	metabolic	glutathione	n/a	n/a		V (DHE)	V (glutathione supplementation reduces death)				-						Annexin (no PI), TUNEL	14(?) for oxa1 mutant (behaved like the (wild-type) rho0 strain)	-				CFU				Saccharomyces cerevisiae	YNB/YPD	v
65	10.1371/journal.pone.0004592.	https://pubmed.ncbi.nlm.nih.gov/19240798	The Warburg effect suppresses oxidative stress induced apoptosis in a yeast model for cancer.	2009		V	colony growth (glucose carbon source)		not applicable				bio	metabolic	Rho0, oxa1 deletion, mcm1 deletion (strain incapable of respiration showed better survival)	V	n/a		V (DHE)	V (glutathione, Rho0, oxa1, mcm1 deletion)				-						Annexin (no PI), TUNEL	18(?)	18				CFU				Saccharomyces cerevisiae	YNB	v
600	10.1371/journal.pone.0069316.	https://pubmed.ncbi.nlm.nih.gov/23844258	Mechanisms of the antifungal action of marine metagenome-derived peptide, MMGP1, against Candida albicans.	2013	V		marine metagenome-derived peptide	37°С, 0, 2, 6, 12 and 24 h	0.036, 0.072, 0.144, 0.288 and 0.576 µM				bio	peptide	glutathione	? (authors dont say anything about apoptosis, but there are hullmarks)	n/a	n/a	V (H2DCFDA, lipid peroxidation, protein carbonilation)	V (glutathione)			n/a							Hoechst 33342, Rho123, TUNEL									5-ethynyluridine incorporation (transcription activity)	Candida albicans
469	10.1111/j.1365-2672.2012.05312.x.	https://pubmed.ncbi.nlm.nih.gov/22515564	Sodium citrate induces apoptosis in biocontrol yeast Cryptococcus laurentii.	2012	V (5 days)		sodium citrate		25 mmol/l, ph 5.8				chem	metabolic?		V	V		V (H2DCFDA)	V (glutathione)			n/a	-		35(5)	30			Annexin-FITC + PI, TUNEL	20(1)	19	0.633333	3 days		CFU, PI				Cryptococcus laurentii		v
461	10.1111/1567-1364.12214.	https://pubmed.ncbi.nlm.nih.gov/25238629	Protection against cisplatin in calorie-restricted Saccharomyces cerevisiae is mediated by the nutrient-sensor proteins Ras2, Tor1, or Sch9 through its target glutathione	2014	V		cisplatin	28°C, 1, 2, and 24 h, 160 rpm	80, 450 µM	no	18	gsh1 deletion	chem	drug (DNA damage)	caloric restriction, Ras2, Sch9, or Tor1 deletions - nutrient sensor proteins; gsh1 deletion (gluthatione deficient) increases death rate, and +2% glucose makes it even worse	V	n/a	n/a	V (Glutathione, lipid peroxidation, aconitase activity)	V (gsh1 deletant is sensitive)			n/a	-						Annexin (no PI), DAPI	50(8) general	-		2% glucose gsh1 deletion compare to WT		CFU				Saccharomyces cerevisiae	calorie restriction	v
404	10.1083/jcb.200408071.	https://pubmed.ncbi.nlm.nih.gov/15668299	Viral killer toxins induce caspase-mediated apoptosis in yeast.	2005	V		killers:k1,k2, zygocin	20°С, 10 h	6 pm/l				bio	protein (viral)		V	V		V (DHR 123)	V (gsh1 deletion more sensitive)			V (Yca1 deletion)	-		10(?)	10			Annexin-FITC + PI, DAPI	20(?) unclear is it ann+PI-	-							gsh1 deletion и Yca1 deletion affect apoptosis	Saccharomyces cerevisiae		v
71	10.1371/journal.ppat.1006405.	https://pubmed.ncbi.nlm.nih.gov/28542620	Elevated catalase expression in a fungal pathogen is a double-edged sword of iron	2017	V		hydrogen peroxide + nacl		5 mM H2O2 plus 1 M NaCl	no	38	CAT1 (deletion and downregulation)	chem + phys	Oxidant, osmotic	high basal catalase expression	n/a	V	n/a	V (DHE, catalase activity)	V (high basal catalase expression)			n/a													PI, CFU				candida albicans		v
609	10.1371/journal.pone.0172228.	https://pubmed.ncbi.nlm.nih.gov/28192489	Honokiol induces reactive oxygen species-mediated apoptosis in Candida albicans through mitochondrial dysfunction.	2017	V		honokiol (+ cu, zn-sod inhibitor n,n0-diethyldithiocarbamate - worsen the effect)		32 microg/ml, 4 h				chem	alcohol		V	V	n/a	V (Lipid peroxidation, protein carbonylation, SOD activity, GPX activity, and catalase activity, gene expression leveles (SOD1, SOD2, SOD3, SOD4, SOD5, SOD6 and ACT1))	V (honokiol was more strong against strain CP1, where honokiol induced the most ROS when compared with other Candida strains. However, strain CT2 showed the least sensitivity to honokiol as it induced the least ROS, suggesting a clear relationship to its growth inhibitory effects. So, honocoil killing effect is likely due to ROS production.)			n/a	-		5(1)	4			Annexin-FITC + PI, JC-1	40(0)	40	10	4 h 32 microg/ml		PI, CFU	growth rate			Candida albicans		v
133	10.1006/abbi.1999.1158.	https://pubmed.ncbi.nlm.nih.gov/10222047	Mitochondrial superoxide decreases yeast survival in stationary phase.	1999	V		loss of mitochondrial function					SOD2 deletion	natural bio	mutation	Iron–Sulfur-Cluster-Reconstituting Agents, NAC	? - progressive mitochondrial damage leads to a complete inability to respire and make an energy - Cell death is not immediate or inevitable	n/a	n/a	V (Aconitase, Succinate dehydrogenase, NADH oxidase, Cytochrome c oxidase and ATPase activity)	V (Iron–Sulfur-Cluster-Reconstituting Agents, NAC)			n/a							n/a						CFU	Respiratory competence, growth rate		about genes	Saccharomyces cerevisiae	different media (for respiration and glycolysis) - more death for respiration media	V
276	10.1016/j.funbio.2014.02.004.	https://pubmed.ncbi.nlm.nih.gov/24742834	Dill (Anethum graveolens L.) seed essential oil induces Candida albicans apoptosis in a metacaspase-dependent manner.	2014	V		dill seed essential oil		0.625 μl/ml				bio	oil	L-cysteine	V (50% Ann+)	V	n/a	V (by l-cysteine treatment)	V (L-cysteine)			V (FITC-VAD-fmk)	48(0)	48	no quantitative data				Annexin-FITC + PI, cytochrome C release, DAPI, EM	55(0) ?	55							TEM (extensive chromatin condensation as aggregates in the nuclear envelope and arranged along the nuclear envelope, which are typical inducer of apoptosis. Fig 2D show that ribosomes falling from endoplasmic reticulum become aggregates. Fig 2BeD all show morphological changes characteristic of karyopyknosis and cytoplasm densification)	Candida albicans		v
375	10.1073/pnas.141366998.	https://pubmed.ncbi.nlm.nih.gov/11717389	The human salivary peptide histatin 5 exerts its antifungal activity through the formation of reactive oxygen species	2001	V (30 min)		histatin 5	0-30 m	33 μM	no	36		bio	peptide		n/a	n/a		V (DHE)	V (L-cysteine)																CFU				Сandida albicans		v
414	10.1091/mbc.e06-11-1053.	https://pubmed.ncbi.nlm.nih.gov/17475770	Nitric oxide signaling is disrupted in the yeast model for Batten disease	2007	V		menadione	200 m	0.07, 0.08, 0.1, 0.12, 0.16 mM	no	47		chem	Oxidant	btn1 deletion, L-NAME	V	V	V (pep4 mutant is sensitive)	V (DAF-FM DA, MitoTracker Red CMXRos, DHR 123, SOD activity (different types of SOD), G6PDH)	V (L-NAME)			V (Yca1 deletion; D2R)	39(2)	37	100(30)	70	0.528571		DAPI, Rho123, TUNEL	-	-		200-min treatment with 0.1 mM menadione		CFU, PI	growth rate		has increased resistance to menadione-generated oxidative stress, have big test set for death and nice mechanism scheme	Saccharomyces cerevisiae		v
46	10.1093/femsle/fnv082.	https://pubmed.ncbi.nlm.nih.gov/25991811	Relation between cell death progression, reactive oxygen species production and mitochondrial membrane potential in fermenting Saccharomyces cerevisiae cells under heat-shock conditions	2015	V		heat shock		45°C, 30 m	no	33		phys	temperature	carbonylcyanide m-79 chlorophenylhydrazone (uncoupler, inhibit mitochondrial functions) - only low concentrations	n/a	n/a	n/a	V (H2DCFDA)	V (lowering ROS level helps, but there is no clear correlation between ROS level and some possible uncoupler's actions)			n/a							MitoTracker Orange						CFU			It was supposed that generation of ROS under 17 moderate heat shock in glucose-grown S. cerevisiae cells is driven by the mitochondrial 18 membrane potential.	Saccharomyces cerevisiae		v
513	10.1128/AAC.00575-15.	https://pubmed.ncbi.nlm.nih.gov/26248358	New Insights Regarding Yeast Survival following Exposure to Liposomal Amphotericin B	2015	V		amphotericin b		20 μg /ml (30 m), 10 μg /ml (2 h), 5 μg /ml (3 h), 1 μg /ml (6 h), and 0.1 μg /ml (24 h)	no	6		chem	drug (polyene)		V	V	n/a	V (H2DCFDA)	V (much more than for cells+h2o2)			n/a							TUNEL						CFU, PI, DiBAC4(3)	5-CFDA			Zygosaccharomyces, Candida, Cryptococcus, Saccharomyces, Debaryomyces, Kluyveromyces		v
578	10.1242/jcs.010926.	https://pubmed.ncbi.nlm.nih.gov/17726063	NO-mediated apoptosis in yeast	2007	V		hydrogen peroxide	0-1200 s	2, 4 mM	no	38		chem	Oxidant	N- nitro-L-arginine methyl ester (L-NAME) but doesn’t rescue from mammalian Bax expression, or acetic acid-induced apoptosis; Deletion of GAPDH isoform 2 and 3 ( tdh2 and tdh3) prevents H2O2-induced apoptosis	V	n/a	n/a	V (DHE, DHR 123 and assessment of NO levels)	V (N- nitro-L-arginine methyl ester (L-NAME)			n/a							TUNEL						CFU			table with Proteins of mitochondrial and total cellular extracts with detected expression changes upon H2O2 treatment	Saccharomyces cerevisiae		v
296	10.1016/j.micres.2017.11.001.	https://pubmed.ncbi.nlm.nih.gov/29458843/	A critical role for very long-chain fatty acid elongases in oleic acid-mediated Saccharomyces cerevisiae cytotoxicity	2018	V		oleic acid (OLA)	30°C, 18 h, 180 rpm	0.5 mM	no		elo2 deletion, elo3 deletion	bio	lipid	N-acetyl cysteine (NAC) and Ascorbic acid (VC).	no	V		V (H2DCFDA)	V (N-acetyl cysteine (NAC) and Ascorbic acid (VC).)			n/a													CFU, PI				Saccharomyces cerevisiae		v
303	10.1016/j.mrfmmm.2009.02.016.	https://pubmed.ncbi.nlm.nih.gov/19427509	N-acetyl cysteine protects against ionizing radiation-induced DNA damage but not against cell killing in yeast and mammals.	2009	V		gamma rays			no	29		phys	Radiation		?	?		V (frequency of IR-induced DNA deletions)	V (N-acetyl cysteine protects)																				Saccharomyces cerevisiae
433	10.1093/mutage/geq002.	https://pubmed.ncbi.nlm.nih.gov/20123696	Evaluation of the cytotoxicity, genotoxicity and mutagenicity of diphenyl ditelluride in several biological models.	2010	V		diphenyl ditelluride	30°C, 2 h	1.0, 5.0, 10, 50, 100, 500 and 1000 μM			rad52 or rad50 deletion	chem	Oxidant	NAC pre-treatment	n/a	n/a	n/a	V (lipid peroxidation)	V (NAC pre-treatment)			n/a							GSH level						CFU			work is done with cells in stationary phase of growth	Saccharomyces cerevisiae		v
42	10.1083/jcb.200408145.	https://pubmed.ncbi.nlm.nih.gov/15657396	Role of mitochondria in the pheromone- and amiodarone-induced programmed death of yeast	2005	V		alpha factor		0.1 mg/ml	no	4		natural bio	peptide (pheromone)	Ysp1 deletion,	V	V	n/a	V (H2DCFDA)	V (NAC, alpha tocoferol, Rho0 etc)	V (cytosolic calcium level is increased - Fluo3-AM)		n/a							gel electrophoresis, TUNEL						PI, CFU	Methylene blue		Ca increase in cytosol			V
42	10.1083/jcb.200408145.	https://pubmed.ncbi.nlm.nih.gov/15657396	Role of mitochondria in the pheromone- and amiodarone-induced programmed death of yeast	2005	V		amiodarone		80 μM	no	5		chem	drug (calcium burst inducer)	Ysp1 deletion,	V	V	n/a	V (H2DCFDA)	V (NAC, alpha tocoferol)	V (cytosolic calcium level is increased - Fluo3-AM, but the effect of amiodarone is not abolished by EGTA and, hence, does not depend critically on the external calcium)	no	n/a							gel electrophoresis, TUNEL						PI, CFU	Methylene blue		Ca increase in cytosol	Saccharomyces cerevisiae		v
196	10.1016/j.bbabio.2018.07.004.	https://pubmed.ncbi.nlm.nih.gov/30031690	The yeast mitochondrial permeability transition is regulated by reactive oxygen species, endogenous Ca(2+) and Cpr3, mediating cell death.	2018	V		tret-butyl-peroxide		150 μM, 18 h				chem	Oxidant	cyclosporin A; Cpr3 deficiency, FCCP (decoupler), NAC	? (mitochondrial pore opening, but TUNEL say it's necrosis? It high concentration was used - 150 microM for 18 h)	V		V (CellRox Deep Red, MitoTracker Deep Red)	V (NAC)	V (inhibition of mitochondrial pore opening or re-closure of opened pores with preloaded calcium chelators)									Rho123, TUNEL(not shown)						PI, CFU			Cell data from imbeded cells. lots of interesting stuff about mitochondrial potential	Saccharomyces cerevisiae	embeded cells, grown on Glycerol as a carbon source	v
501	10.1111/jam.12633.	https://pubmed.ncbi.nlm.nih.gov/25176011	Hibicuslide C-induced cell death in Candida albicans involves apoptosis mechanism.	2014	V		hibicuslide c		21*6 μmol/l, 2 h, 28°C				bio	plant extract	NAC	V	V	n/a	V (DHR 123, HPF)	V (NAC)	V (mitochondrial and cytosolic calcium level is increased - Rhod-2AM and Fura-2AM, deletion of Mid1 (calcium channel) helps, but BAPTA doesnt help)	? (channel mutant reduces death, chelator does not)	V (FITC-VAD-fmk)	33(18)	15	12(2)	10	1.5		Annexin-FITC + PI, cytochrome C release, Fura-2AM, JC-1, Rhod-2AM, TUNEL	32(4)	28	2.8	2 h		PI			increase in intracellular calcium level	Candida albicans		v
172	10.1007/s10495-008-0215-8.	https://pubmed.ncbi.nlm.nih.gov/18463984	Cadmium induces a heterogeneous and caspase-dependent apoptotic response in Saccharomyces cerevisiae	2008	V		cadmium nitrate	1 h	30–50 µM	no	10		chem	metal	NAC (The NAC doses required to suppress apoptosis here were higher than those typically used elsewhere - 10mM)	V (sub-G1 and hyper-polarization of mitochondrial membranes)	V	n/a	V (DHR 123; H2DCFDA)	V (NAC)			V (Yca1 deletion)							subG1						CFU, PI			membrane damage requires an active caspase	Saccharomyces cerevisiae		v
555	10.1134/s0006297907080056.	https://pubmed.ncbi.nlm.nih.gov/17922641	Tim18, a component of the mitochondrial translocator, mediates yeast cell death induced by arsenic	2007	V		sodium arsenite	30°C, 30 m	3, 5 mM	no	68		chem	metalloid	tim18 deletion	V	n/a		V (DHR 123)	V (NAC)			n/a							TUNEL						CFU				Saccharomyces cerevisiae		v
466	10.1111/imb.12124.	https://pubmed.ncbi.nlm.nih.gov/25209888	Identification of a novel antimicrobial peptide, scolopendin 1, derived from centipede Scolopendra subspinipes mutilans and its antifungal mechanism.	2014	V		scolopendin 1		MIC in the range of 5.0–20.0 μM, ROS etc - 10 μM				bio	peptide	NAC	V	no	n/a	V (DHR 123)	V (NAC)	V (mitochondrial and cytosolic calcium level is increased - Rhod-2AM and Fura-2AM)	n/a	V (FITC-VAD-fmk)	40(27)	13	0(0)	1	13		Annexin-FITC + PI, cytochrome C release, DAPI, JC-1, TUNEL	35(14)	21	21	10 μM		PI				Сandida albicans		v
397	10.1080/10715762.2017.1407412.	https://pubmed.ncbi.nlm.nih.gov/29157011	Reactive oxygen species modulate itraconazole-induced apoptosis via mitochondrial disruption in Candida albicans.	2018	V		itraconazole		2 µg/ml, 2h, 28 °C				chem	drug (azole)	NAC	V (bad annex data, other methods seem ok)	no	n/a	V (H2DCFDA, lipid peroxidation)	V (NAC)	V (mitochondrial calcium level is increased - Rhod-2AM)	n/a	V (FITC-VAD-fmk)	no quantitative data (cant find the figures, no explanations in the text		no quantitative data (cant find the figures, no explanations in the text				Annexin-FITC + PI (BAD DATA), cytochrome c release, TUNEL, JC-1	no quantitative data (cant find the figures, no explanations in the text	-				PI			Potassium leakage, GSH/GSSG ratio, low PI, high K+ leakage	Candida albicans		v
126	10.1002/yea.1235.	https://pubmed.ncbi.nlm.nih.gov/16034825	Svf1 inhibits reactive oxygen species generation and promotes survival under conditions of oxidative stress in Saccharomyces cerevisiae	2005	V		cold stress		4°C	no	19	svf1 deletion	phys	temperature			V		V (H2DCFDA)	V (NAC)																PI, CFU	Methylene blue			Saccharomyces cerevisiae, murine line		v
128	10.1002/yea.1309.	https://pubmed.ncbi.nlm.nih.gov/16278931	Activation of S phase checkpoint by cigarette smoke extract in Schizosaccharomyces pombe.	2005	V		cigarette smoke extract		20–100 µl				bio	multicomponent extract	NAC	n/a	n/a	n/a	V (H2DCFDA)	V (NAC)			n/a													CFU				Schizosaccharomyces pombe		v
679	10.7164/antibiotics.56.768.	https://pubmed.ncbi.nlm.nih.gov/14632286	Apoptosis-like cell death of Saccharomyces cerevisiae induced by a mannose-binding antifungal antibiotic, pradimicin	2003	V		pradimicin a (ca is required for its activity)		20 μg/ml	no	61		chem	drug (DNA damage)		V	n/a		V (H2DCFDA)	V (NAC)			n/a							DAPI, TUNEL						CFU				Saccharomyces cerevisiae		v
552	10.1128/mBio.01376-15.	https://pubmed.ncbi.nlm.nih.gov/26350972	N-Acetylglucosamine-Induced Cell Death in Candida albicans and Its Implications for Adaptive Mechanisms of Nutrient Sensing in Yeasts.	2015	V (several days)		water and n-acetyl-glucosamine	30°C, 2-3 days.	2% GlcNAc				bio	metabolic (SICD-like)	mac1 deletion (copper metabolism, filamentation), mcu1 deletion, cyr1 deletion, dac1 deletion, nag1 deletion, hxk1 deletion	V	V		V (H2DCFDA)	V (NAC)			no (Yca1 deletion)	-		23(?)	23			Annexin-FITC + PI, TUNEL	77(?) unclear is it Ann+pi-	-		48 h		CFU				Candida albicans		v
432	10.1093/mmy/myw053.	https://pubmed.ncbi.nlm.nih.gov/27495320	Chitosan silver nanocomposite (CAgNC) as an antifungal agent against Candida albicans.	2017	V		chitosan silver nanocomposite	30°C, 24 h, 100 rpm	25, 100 μg/ml				chem	nanoparticles		n/a	V	n/a	V (H2DCFDA)	V (parallel raise of ROS production and reduction of cell viability)			n/a													PI	MTT			Schizosaccharomyces pombe		v
544	10.1128/EC.00256-10.	https://pubmed.ncbi.nlm.nih.gov/21193549	Molecular characterization of propolis-induced cell death in Saccharomyces cerevisiae	2011	V		propolis	5 min, (cell were grown for 16 h)	0.125%	no	92		bio	plant extract		V	V	V (increased autophagy (GFP-Atg8), perturbed vacuolar pH)	V (H2DCFDA)	V (petites less sensitive)			V (Yca1 deletion) good effect for fast death, not so good for slower	n/a		22(15)	7			Annexin-FITC + PI, cytochrome C release	62(0)	62	8.85714	0.125% 5 min (cell were grown for 16 h)		CFU, PI, Nhp6a relocalization				Saccharomyces cerevisiae		v
14	10.1007/s13197-018-3062-9.	https://pubmed.ncbi.nlm.nih.gov/29606760	Quercetin enhances stress resistance in Saccharomyces cerevisiae tel1 mutant cells to different stressors	2018	V		hydrogen peroxide	pretreated with quercetin (200 μM) or DMSO for 1 h	2 and 3 mM	no	38	tel1 deletion	chem	Oxidant	quercetin pretreatment	V	V	n/a	V (H2DCFDA)	V (quercetin pretreatment helps)										V (AO/EtBr, DAPI)						CFU, PI	Chronological life span assay			Saccharomyces cerevisiae		v
14	10.1007/s13197-018-3062-9.	https://pubmed.ncbi.nlm.nih.gov/29606759	Quercetin enhances stress resistance in Saccharomyces cerevisiae tel1 mutant cells to different stressors.	2018	V		mbs		0.2 mM (were pretreated with quercetin (200 lM) or DMSO for 1 h.)			tel1 deletion	chem	Oxidant	quercetin pretreatment	V	V	n/a	V (H2DCFDA)	V (quercetin pretreatment helps)										V (AO/EtBr, DAPI)						CFU, PI	Chronological life span assay			Saccharomyces cerevisiae		v
14	10.1007/s13197-018-3062-9.	https://pubmed.ncbi.nlm.nih.gov/29606758	Quercetin enhances stress resistance in Saccharomyces cerevisiae tel1 mutant cells to different stressors.	2018	V		t-bhp		1 and 2 mM (were pretreated with quercetin (200 lM) or DMSO for 1 h. )			tel1 deletion	chem	Oxidant	quercetin pretreatment	V	V	n/a	V (H2DCFDA)	V (quercetin pretreatment helps)										V (AO/EtBr, DAPI)						CFU, PI	Chronological life span assay			Saccharomyces cerevisiae		v
246	10.1016/j.febslet.2010.04.029.	https://pubmed.ncbi.nlm.nih.gov/20399776	Nocodazole induces mitotic cell death with apoptotic-like features in Saccharomyces cerevisiae.	2010	V		nocodazole	0-10 h	15 μg/mL	no	56		chem	drug (microtubule blocker)	cycloheximide; qcr7 deletion, cox12 deletion	V	V	no (GFP-Atg8)	V (H2DCFDA)	V (Rho- and mitoch mutants die less)			no (Yca1 deletion; D2R)			no quantitative data				Annexin-FITC + PI, CHX, DAPI, TUNEL,	no quantitative data	-				CFU	Methylene blue	cells die while staying in mitosis	sorbitol had no effect	Saccharomyces cerevisiae		v
44	10.1091/mbc.e07-05-0431.	https://pubmed.ncbi.nlm.nih.gov/17881727	Copper and manganese induce yeast apoptosis via different pathways	2007	V		copper sulfate		0–10 mM	no	20		chem	metal	cpr3 deletion, por1 deletion	V	n/a		V (DHR 123, DHE)	V (Rho0 and resp mutants resistant; ascorbic acid and alpha-tocopherol - no effect; SOD2 OE - increases survival)			no (Yca1 deletion)							DAPI, TUNEL						CFU			high conc causes necrosis	Saccharomyces cerevisiae		v
660	10.3892/mmr.2011.427.	https://pubmed.ncbi.nlm.nih.gov/21468577	Gefitinib induces mitochondrial-dependent apoptosis in Saccharomyces cerevisiae.	2011	V		gefitinib		CFU: 0, 5, 10, 15, 25, 30 µM , ∆Ψ, ROS, TUNEL, PI, FITC-labeled annexin V - 15 µM, mitochondrial-dependent apoptosis - 15 µM; 30 µM,				chem	drug (EGFR inhibitor)	Cyc3 deletion	V	V		V (H2DCFDA)	V (Rho0 resistant)			n/a	-		7(0) unclear is it general PI+				Annexin-FITC + PI, PSI deletion goes down, TUNEL	40(3) unclear is it ann+PI-	-										v
249	10.1016/j.febslet.2012.05.056.	https://pubmed.ncbi.nlm.nih.gov/22698729	The proline metabolism intermediate Δ1-pyrroline-5-carboxylate directly inhibits the mitochondrial respiration in budding yeast.	2012	V		δ1-pyrroline-5-carboxylate (proline metabolism)	25°C, 2 h	0-100 μM, ROS - 10 μM			MPR1/2 deletion	chem	metabolic		n/a	n/a		V (H2DCFDA)	V (Rho0 resistant)			n/a							n/a						CFU				Saccharomyces cerevisiae		v
674	10.4161/cc.9.14.12346	https://pubmed.ncbi.nlm.nih.gov/20647757	Fatty acids trigger mitochondrion-dependent necrosis.	2010	v		various oils combined with lipase		lipase 50 U/ml, 50 mg/ml in 1:5 tyloxapol/ethanol for CFU, where stock solutions were at 50 mg/ml in 1:1 tyloxapol/ethanol.				bio	lipid, free fatty acids	Rho0	no	V		V (DHE)	V (Rho0)				-		38(8)	30			Annexin-FITC + PI	3(2)	1	0.0333333	linseed oil		PI, CFU				Saccharomyces cerevisiae		v
481	10.1111/j.1567-1364.2007.00274.x.	https://pubmed.ncbi.nlm.nih.gov/17627776	Arsenic induces caspase- and mitochondria-mediated apoptosis in Saccharomyces cerevisiae	2007	V		sodium arsenite	4 days of growth at 30 ◦C	CFU: 0-7 mM; Annexin V, ROS, TUNEL - 3 mM	no	68	sod1 deletion, yca1 deletion	chem	metalloid		V	no		V (DHR 123)	V (Rho0)			V (Yca1 deletion)	-		no quantitative data				Annexin-FITC + PI, Rho123, TUNEL	37(3) general	-				PI				Saccharomyces cerevisiae		v
477	10.1111/j.1462-5822.2004.00469.x.	https://pubmed.ncbi.nlm.nih.gov/15679842	Induction of DNA damage and apoptosis in Saccharomyces cerevisiae by a yeast killer toxin.	2005	V		yeast killer toxin		5 μg/ml, 30 C, 24 h.				bio	protein	chs3 deletion, Rho0	V	no		V (DHR 123)	V (Rho0)				-		no quantitative data				Annexin-FITC + PI, CHX, DAPI, TUNEL	no quantitative data	-						S phase arrest	two waves of death - fast and slow	Saccharomyces cerevisiae		v
670	10.4161/cc.24801.	https://pubmed.ncbi.nlm.nih.gov/23656787	The cell death protease Kex1p is essential for hypochlorite-induced apoptosis in yeast	2013	V		hypochlorous acid		260–340 μM	no	39		chem	Oxidant	Nuc1p, Ybh3p, Nma111p deletion	V (about 10% Ann+PI- cells, 30% TUNEL positive cells)	V	no (pep4 is not involved)	V (DHE)	V (ROS scavengers (glutathione and N-acetyl-cysteine) pretreatment - nearly 100% recovery for NAc and 85% for GSH)			no (Yca1 deletion)	-		53(12)	41		no	Annexin-FITC + PI, TUNEL	7(1) big amount of ann+PI+ though	-				CFU, PI			hypochlorous acid induced apoptosis	Saccharomyces cerevisiae		v
498	10.1111/j.1745-7254.2007.00568.x.	https://pubmed.ncbi.nlm.nih.gov/17506948	Mitochondrial-derived ROS in edelfosine-induced apoptosis in yeasts and tumor cells	2007	V		edelfosine	32°C, 200×g, 2 h	0-5 μM	no	82		chem	drug (lipid analog, anti-cancer)		V	V		V (NBT)	V (rotenone, tocopherol saves)			n/a							Rho123, TUNEL						PI						v
460	10.1111/1567-1364.12189.	https://pubmed.ncbi.nlm.nih.gov/25065265	Mentha piperita essential oil induces apoptosis in yeast associated with both cytosolic and mitochondrial ROS-mediated damage.	2014	V		pepermint oil	30°C, 0-600 m	720 µg/mL			deficiency in Sod1p even worsen the effect	bio	oil	nuc1 deletion, overexpression of SOD1, SOD2 and CTT1 and addition of copper, a cofactor of Sod1p, reduces death	V	V		V (MitoTracker Red CMXRos)	V (Sod1 deletion sens, Ctt1 OE and addition of copper, a cofactor of Sod1p, reduces death, but Grx5p glutaredoxin)			no (Yca1 deletion)						no	DAPI, mito-GFP						CFU, PI			mitoch fragmentation, petite emergence	Saccharomyces cerevisiae		v
558	10.1139/cjm-2017-0753.	https://pubmed.ncbi.nlm.nih.gov/29438626	Reactive cold plasma particles generate oxidative stress in yeast but do not trigger apoptosis.	2018	V		cold plasma and plasma treated water		60 min, flow rate of 1 mL/min				phys	electric	Nuc1 deletion	no	V		V (superoxide generation)	V (Sod1,2 deletion - increased sensitivity)			no (Yca1 deletion)						no							CFU, PI				Saccharomyces cerevisiae		v
254	10.1016/j.femsyr.2005.05.001.	https://pubmed.ncbi.nlm.nih.gov/15982932	Metabolic aspects of aspirin-induced apoptosis in yeast	2005	V		aspirin		15 mM	no	7	Sod2 deficieincy	chem	drug		n/a	n/a	n/a	V (glutatione and NADPH/NADP+ levels, CAT activity)	V (Sod2 deletion strain is sensitive)			n/a							n/a						n/a	growth rate			Saccharomyces cerevisiae	ethanol as a carbon source	v
457	10.1111/1567-1364.12075.	https://pubmed.ncbi.nlm.nih.gov/24028488	Aspirin-induced apoptosis of yeast cells is associated with mitochondrial superoxide radical accumulation and NAD(P)H oxidation	2013	V		aspirin		15 mM	no	7	Sod2 deficieincy	chem	drug		V	no	n/a	V (MitoSOX Red, DHE, SOD activity (+protein amount), Measurement of mitochondrial NAD(P)H)	V (Sod2 deletion strain is sensitive)			n/a	-		Relative units				Annexin-FITC + PI	Relative units	-		96 h		PI				Saccharomyces cerevisiae	Ethanol	v
173	10.1007/s10495-015-1199-9.	https://pubmed.ncbi.nlm.nih.gov/26577769	Human lactoferrin triggers a mitochondrial- and caspase-dependent regulated cell death in Saccharomyces cerevisiae	2016	V		lactoferrin (human)	90 or 120 m	1.56 - 6.25 μM	no	42		bio	protein (Iron-binding glycoprotein)	ATP depletion (deoxyglucose) and cycloheximide;aif1 deletion (ok effect), cyc3 deletion (small effect); Rho0 (good eff); atp10 deletion(small effect); oligomycin (ok effect); Bcl-xL (weak effect)	V	no		V (DHE)	V (strong NAC effect)			V (Yca1 deletion; 2-rhodamine 110 substrate)	50(5)	45	15(1)	14	3.21429		DAPI, dAIF, dCyc3	-	-				PI, CFU				Saccharomyces cerevisiae		v
497	10.1111/j.1742-4658.2012.08527.x.	https://pubmed.ncbi.nlm.nih.gov/22324978/	Silver nanoparticles induce apoptotic cell death in Candida albicans through the increase of hydroxyl radicals	2012	V		silver nanoparticles	28 ◦C, 1 h	2 µg/mL	no	67		chem	nanoparticles	thiourea	V	no	n/a	V (DHR 123, HPF)	V (thiourea quenches OH radicals)			V (FITC-VAD-fmk)	no quantitative data		quantitative data not shown				Annexin-FITC + PI, cytochrome C release, JC-1, TUNEL	35(15)	20								Candida Ablicans		V
415	10.1091/mbc.e07-02-0118.	https://pubmed.ncbi.nlm.nih.gov/17615299	Yeast cells lacking the CIT1-encoded mitochondrial citrate synthase are hypersusceptible to heat- or aging-induced apoptosis	2007	V		heat shock		50°C	no	33	cit1 deletion	phys	temperature	Tiron, a cell-permeable ROS scavenger (partly)	V	V	n/a	V (H2DCFDA)	V (Tiron, a cell-permeable ROS scavenger (partly))			V (Yca1 deletion) or inhibition of Yca1 activity							Annexin-FITC + PI, GSH level, DAPI, TUNEL	no quantitative data	-				CFU, PI			DAPI results (quantitative)	Saccharomyces cerevisiae		v
409	10.1089/ars.2012.4597.	https://pubmed.ncbi.nlm.nih.gov/22770501	Oxidation of the yeast mitochondrial thioredoxin promotes cell death	2013	V		hydrogen peroxide	4 h	1, 10 mM	no	38	trr2 glr1 double deletion	chem	Oxidant	complete loss of TRX3 or mutation of its active site Cys residues, the death rate is high only if cultivated on YEPGE	V (in glr1 trr2 during respiration)	V (in glr1trr2trx3, glr1 and trr2 during respiration)	n/a	V (oxidation-sensitive green fluorescent protein probes (cytosolic rxYFP, matrix rxYFP, IMS rxYFP))	V (trr2 glr1 double mutant is sensitive to stres - trr2 and glr1 are components of defence to oxidative stress)			V (Yca1 deletion)			9(2)	7			Annexin-FITC + PI, TUNEL	25(5) ann+ general?	-				CFU				Saccharomyces cerevisiae	YEPGE (etanol, glycerol) and YPD	v
197	10.1016/j.bbagen.2004.11.013.	https://pubmed.ncbi.nlm.nih.gov/15716132	Vitamin B6 compounds prevent the death of yeast cells due to menadione, a reactive oxygen generator	2005	V		menadione		1.0 mM	no	47		chem	Oxidant	vitamin B6, ascorbic acid	n/a	n/a	n/a	V (glutathione and lipid peroxidation measurements, H2DCFHDA)	V (vitamin B6, ascotbic acid)			n/a													spot test				Schizosaccharomyces pombe		v
146	10.1007/s00203-010-0551-2.	https://pubmed.ncbi.nlm.nih.gov/20131044	Effect of vitamin A treatment on superoxide dismutase-deficient yeast strains.	2010	V		vitamin a		10, 20 and 40 mg/ml, 1 h, 30°C			sod1 and sod2 deletions	chem	Oxidant	vitamin E co-treatment	n/a	n/a	n/a	V (glutathione content, catalase activity)	V (vitamin E co-treatment)			n/a							n/a						CFU				Saccharomyces cerevisiae		v
61	10.1186/1471-2180-13-35.	https://pubmed.ncbi.nlm.nih.gov/23402325	S-Adenosyl-L-methionine protects the probiotic yeast, Saccharomyces boulardii, from acid-induced cell death	2013	V		ethanol	30°C, 2 days	0.22	no	24		chem	alcohol	S-adenosyl-Lmethionine	n/a	n/a	n/a	V (DHR 123)	V ? (S-adenosyl-Lmethionine)			V (FITC-VAD-fmk)	91 (1)	90											CFU				Saccharomyces boulardii		v
619	10.15698/mic2014.01.131	https://pubmed.ncbi.nlm.nih.gov/28357227	Salt stress causes cell wall damage in yeast cells lacking mitochondrial DNA	2014			sodium chloride		0.6 M	no	69	ρ0 cells	phys	osmotic	SCW11 deletion, Antioxidant GSH or NAC slightly help	n/a	V (TEM, hypersensitivity to SDS)	n/a	V (DHE)	V (Antioxidant GSH or NAC slightly help)			n/a													spot test				Saccharomyces cerevisiae		V
204	10.1016/j.bbagen.2016.09.005.	https://pubmed.ncbi.nlm.nih.gov/27614033	Interaction between the plant ApDef(1) defensin and Saccharomyces cerevisiae results in yeast death through a cell cycle- and caspase-dependent process occurring via uncontrolled oxidative stress.	2017	V		ap def 1 defensin		15.6, 7.8, 3.9, 1.9, 0.98 and 0.49 μM				bio	protein	ascorbic acid, CCCP, cold (4 C), cell cycle-dependent	V	V	n/a	V (because ascorbic acid helps)	V (ascorbic acid)			V (CaspACE; FITC-VAD-fmk)	62(1)	61	66(2)	64	0.953125		EM, DAPI	-	-				CFU, Sytox green				Saccharomyces cerevisiae		v
424	10.1093/femsyr/fow007.	https://pubmed.ncbi.nlm.nih.gov/26833421	PUFA-induced cell death is mediated by Yca1p-dependent and -independent pathways, and is reduced by vitamin C in yeast	2016	V		polyunsaturated fatty acids (pufa)	2, 4 h	PUFA strain	no	60	PUFA producing strain	bio	lipid	ascorbic acid	V	V	? (genes related to autophagy (e.g. ATG1, ATG3, ATG4) were downregulated)	V (DHR 123, lipid peroxidation (C11-BODIPY (581/591), protein carbonilation)	V (ascorbic acid)			V (Yca1 deletion; FITC-VAD-fmk)	98(35)	63	80(22)	58	1.08621		DAPI	-	-		4 day		Spot test, PI				Saccharomyces cerevisiae		v
203	10.1016/j.bbagen.2013.07.016.	https://pubmed.ncbi.nlm.nih.gov/23876294/	Mechanism of action of novel synthetic dodecapeptides against Candida albicans.	2013	V (predetermined time points (4, 8, 12, 16, and 24 h)		ij2, ij3, ij4 peptides		A lot of data, depends on the strain			fluconazole sensitive and resistant clinical isolates	bio	peptides	ascorbic acid	no? authors say yes	V		V (H2DCFDA)	V (ascorbic acid)			n/a	-		100(9)	91			Annexin-FITC + PI, DAPI, Time kill assay	0(0)	1	0.010989	for IJ4 protein		CFU, PI				Candida albicans		V
488	10.1111/j.1567-1364.2010.00663.x.	https://pubmed.ncbi.nlm.nih.gov/20726898	A fungicidal piperazine-1-carboxamidine induces mitochondrial fission-dependent apoptosis in yeast.	2010	V		piperazine-1-carboxamidine		20 μg/mL, 2.5 h, 30 C				chem	amide	dnm1, mdv1, fis1, skn1, ipt1 deletions, ascorbic acid	V	no	n/a	V (H2DCFDA)	V (ascorbic acid)			V (Yca1 deletion; FITC-VAD-fmk)	37(2)	35	1 ann-PI+	1	35		Annexin-FITC + PI, TUNEL	35(15)	20	20	20 mg/mL		CFU, PI			wrong legend in Fig. 2?? data in annexin staining in this table is written by our interpretation	Saccharomyces cerevisiae		v
98	10.3390/microorganisms8040585.	https://pubmed.ncbi.nlm.nih.gov/32316661/	Human Antimicrobial Peptide Hepcidin 25-Induced Apoptosis in Candida albicans	2020			Hepcidin 25	90 min	50 μg/ml	no	71		bio	Peptide	5 mM NaN3 for 1 h or 50 μM CCCP for 2 h at 30 °C to deplete cellular ATP and chilling to 4 degrees helps	? (Ann negative - only pi+Ann+, mito depol positive, metacaspase positive, TUNEL positive)	V		V (DHE, HPF)	V (Cu chelator BCS lowers ROS and death rate)			V (FITC-VAD-FMK)	arbitrary units		97(1)	96			TUNEL, Annexin-FITC + PI, DiOC6(3)	0(0)	0			3	CFU, PI, calcein leakage			The same situation if lower concentration was used	Candida albicans		V
659	10.3390/molecules24213958.	https://pubmed.ncbi.nlm.nih.gov/31683743	Allium sativum Extract Chemical Composition, Antioxidant Activity and Antifungal Effect against Meyerozyma guilliermondii and Rhodotorula mucilaginosa Causing Onychomycosis.	2019	V		allium sativum extract		agar dilution method: 2%, 4%, 6%, 8%, 10%, 12%, and 14% of garlic extract,				bio	multicomponent extract		n/a	n/a	n/a	V (DPPH and ABTS radicals scavenging ability)	V (DPPH and ABTS radicals scavenging ability)			n/a													Colony diameter				Meyerozyma guilliermondii		v
586	10.1371/journal.pone.0017412.	https://pubmed.ncbi.nlm.nih.gov/21364763	Starvation induced cell death in autophagy-defective yeast mutants is caused by mitochondria dysfunction.	2011	V		starvation		0- 120 h			autophagy-defective mutants (ATG1 deletion)	bio	metabolic	pH buffering (MES-KOH (pH 6.2))			V (autophagy mutants die: they are sensitive to pH changes (secreted metabolites made in starvation medium lower the extracellular pH))	V (DHE)	V (NAC reduces petite formation)																Phloxine B				Saccharomyces cerevisiae	YNB	v
113	10.1074/jbc.M801303200.	https://pubmed.ncbi.nlm.nih.gov/18474590/	Kex1 protease is involved in yeast cell death induced by defective N-glycosylation, acetic acid, and chronological aging	2008	V		tunicamycin	shifted for 8 h to 37°C	10 μg/ml	no	75		chem	drug (glycosylation)	Kex1 disruption, cycloheximide and NAC helps	V	n/a	? (Kex1 - protease - disruption helps)	V (DHE, DHR 123, H2DCFDA)	V (NAC)			V (Yca1 deletion; FITC-VAD-fmk; D2R)	46 (1 in untreated)	45					GFP fluorescence signals						PI				Saccharomyces Cerevisiae		V
267	10.1016/j.freeradbiomed.2007.06.005.	https://pubmed.ncbi.nlm.nih.gov/17697939/	Partial uncoupling of oxidative phosphorylation induces premature senescence in human fibroblasts and yeast mother cells	2007			carbonylcyanide p-trifluoromethoxyphenylhydrazone (CCCP) chemical uncoupler		10 μM				chem	drug		n/a	n/a	n/a	V (H2DCFDA)	V (NAC)	n/a	n/a	n/a												86	CFU				Saccharomyces cerevisiae	YPD	V
109	10.1002/iub.1973.	https://pubmed.ncbi.nlm.nih.gov/30481395	Synergistic Antifungal Activity of Isoquercitrin: Apoptosis and Membrane Permeabilization Related to Reactive Oxygen Species in Candida albicans.	2019	V		isoquercitrin (+ ampotericin and fluconasole increase mortality)		ISO/AMB - 0.25 μg/mL, ISO/FLC - 0.38 μg/mL, ISO/5-FC - 0.75 μg/mL				bio	drug	NAC pretreatment	V	V		V (SOD activity, catalase activity, lipid peroxidation, MitoSOX Red, H2DCFDA)	V (NAC)			V (FITC-VAD-fmk)	relative units		15 (15)	1			DAPI	-	-				PI				candida albicans		v
520	10.1128/AAC.01551-08.	https://pubmed.ncbi.nlm.nih.gov/19364863/	Farnesol-induced apoptosis in Candida albicans	2009	V		farnesol	30°C, 24 h	0, 10, 40, 100, 200, and 300 µM	no	25		bio	terpene		V	V		V (H2DCFDA + PI + CW)	V (Nitroblue tetrazolium)			V (upregulation of MCA1; FAM-VAD-FMK, qPCR)	84(0)	84	35(0)	35	2.4		Confocal scanning laser microscopy, MitoPT 924, TUNEL				200 microM						Candida albicans	YNB	V
156	10.1007/s00253-014-5631-9	https://pubmed.ncbi.nlm.nih.gov/24652061/	Mitochondria are the main source and one of the targets of Pb (lead)-induced oxidative stress in the yeast Saccharomyces cerevisiae	2014	V		lead salt	3 h	1 mmol/l				chem	metal		V (fragmented nuclei)	no	n/a	V (H2DCFDA, DHE)	V (rho null strain exhibits lower ROS level and higher cell viability level)	n/a	n/a	n/a			no quantitative data				DAPI					10	CFU, PI				Saccharomyces cerevisiae	buffer pH 6.0 + glucose 2%	V

## Sheet: 3. ROS not causative
With experiments that do not confirm ROS causation
										Unique stimuli count	9
	DOI	PMID		year	Acute -Death of non-dividing cells	Chronic-Cell division continues during stimulus	Treatment	Treatment conditions	Concentration	unique stimulus?	Non-unique stimulus identifier	Mutation background of cells subjected to treatment	Treatment type (chem(metal,oxidizers,etc, nanoparticles); biologic-(peptide, drugs, oils, lipids), phys(pH, temp, irradiation, mechanics etc)	Treatment subtype	Preventive treatments	Apoptosis?	Necrosis?	Lysosome- and autophagy-mediated death	ROS?	ROS causative	Calcium?	Calcium causation	Metacaspase? (YCA1/Mca1)	% of FITC-VAD-fmk positive general (background signal - untreated control - in the brackets) / % of PI positive general (in the same experiment)	increase in caspase activity (in % of overall cell population) прирост по активности каспаз (абсолютн значение)	% of membrane-permeable cells (PI, Sytox, ADD positive) general (was measured in another experiment) - ann-PI+ and ann+PI+	Increase of PI+ population (% of overall population) (data similar to PI also included)	caspase/PI+ ratio	Apoptosis-inducing factor (AIF1)	Apoptosis methods	% of Ann+PI- after treatment	increase of Ann+PI- population (in % of overall population)	Ann+PI-/(PI+ overall)	Concentrations or treatment duration for both caspase\annexin experiments if some specific concentration were chosen	% CFU	Viability method	Vitality method	Terminal phenotype	Comm	Yeast/fungi?	Growth Medium	SELECTED PAPERS WITH NICE METHOD ARRAY -Has apoptosis methods/CFU+(PI, etc), ROS, Metacaspase
166	10.1007/s00284-016-0987-y.	https://pubmed.ncbi.nlm.nih.gov/26781618/	Toxicity Induced by a Metal Mixture (Cd, Pb and Zn) in the Yeast Pichia kudriavzevii: The Role of Oxidative Stress	2016			Metal Mixture (Cd, Pb and Zn)	6 h	cadmium 5 mg/l; lead 10 mg/l; zinc 5 mg/l				chem	metal			V		V (H2DCFDA)	no (ascorbic acid doesn't help)						20(0)	20								58	CFU, PI			ROS present because of Pb	Pichia kudriavzevii		V
356	10.1039/c3mb70056a.	https://pubmed.ncbi.nlm.nih.gov/23715404	The novel equisetin-like compound, TA-289, causes aberrant mitochondrial morphology which is independent of the production of reactive oxygen species in Saccharomyces cerevisiae.	2013	V		equisetin-like tetramic acid named tetramic acid-289 (ta-289)		100 μM, overnight				chem	acid	No such a strong effect in YNB-Glycerol	no	V	n/a	V (H2DCFDA)	no (deletion of genes encoding components of the electron transport chain doesnt help much)										mito-GFP						PI	growth rate			Saccharomyces cerevisiae		v
266	10.1016/j.freeradbiomed.2006.08.012.	https://pubmed.ncbi.nlm.nih.gov/17145553	Lipid oxidation and autophagy in yeast.	2006	V		rapamycin		0.2 μg/mL (30 m)				chem	drug	resveratrol, alpha-tocopherol (only on mitoch fragm)	n/a	n/a	V (mitophagy activated)	V (DHR 123, lipid peroxidation (TBA-RS))	no (NAC decreased survival, tho not strongly)			n/a							n/a						CFU			mitoch fragmentation and autophagy	Saccharomyces cerevisiae	YNB, +lactat	v
230	10.1016/j.chemosphere.2013.02.035.	https://pubmed.ncbi.nlm.nih.gov/23623538	Effect of N-acetyl-l-cysteine on Saccharomyces cerevisiae irradiated with gamma-rays	2013	V		gamma-rays		10, 30, 50, 100, 200, 300, and 400 Gy 2 h^-1,	no	29		phys	radiation	NAC is able to reduce radiation-induced ROS levels in vivo but does not protect yeast cells against radiation-induced death	n/a	n/a	n/a	V (SOD1 and SOD2 mRNA levels, SOD activity, Glutatione level, GPX1 and GPX2 mRNA levels (glutatione peroxidase))	no (NAC doesnt help)			n/a							n/a						CFU	growth rate			Saccharomyces cerevisiae		v
641	10.3389/fcimb.2018.00445.	https://pubmed.ncbi.nlm.nih.gov/30662877	Antifungal Activity of Coumarin Against Candida albicans Is Related to Apoptosis.	2019	V		coumarin		0.5, 1.0, and 2.0 mg/mL				chem	drug	Ruthenium Red (mitochondiral Ca-channel inhibitor)	V	no	n/a	V (H2DCFDA)	no (NAC)	V (mitochondrial and cytosolic calcium level is increased - Fluo3-AM and Rhod2-AM, ruthenium helps)	V (low calcium reduces death)	V (FITC-VAD-fmk)	8(0)	8	0(0)	1	8		Annexin-FITC + PI, cytochrome C release, DAPI, TUNEL	18(3)	15	15	2 mg/ml		PI, CFU			JC-1 (membrane depolarization); calcium inhibitor prevents death	Candida albicans		v
591	10.1371/journal.pone.0033324.	https://pubmed.ncbi.nlm.nih.gov/22442684	The STF2p hydrophilin from Saccharomyces cerevisiae is required for dehydration stress tolerance	2012	V		dehydration + rehydration		Desiccated by exposure to dry-air at 28C for 20 h. Re-hydrated into 1 ml final volume of pure water at 37C for 30 min.	no	21		phys	osmotic	Deletion of STF2 promotes the production of reactive oxygen species and apoptotic cell death	?	V		V (DHE )	no (petites and mitoch mutants)				-		47(16)	31			Annexin-FITC + PI, TUNEL	10(17)	1	0.0322581	WT						Saccharomyces cerevisiae		v
322	10.1016/j.yexcr.2004.07.025.	https://pubmed.ncbi.nlm.nih.gov/15474999	Starvation for an essential amino acid induces apoptosis and oxidative stress in yeast.	2004	V		lysine deprivation (+1 test with histidine)		SClysine or SChistidine at a plating density of 10^8 cells/plate, 30 C for 6 days				bio	metabolic		V	V		V (DHR 123)	no (Rho0)										DAPI, TUNEL						Phloxine B				Saccharomyces cerevisiae		v
259	10.1016/j.fgb.2014.04.003.	https://pubmed.ncbi.nlm.nih.gov/24731805	Functional disruption of yeast metacaspase, Mca1, leads to miltefosine resistance and inability to mediate miltefosine-induced apoptotic effects	2014	V		miltefosine		10 μM	no	52		chem	drug		V (was described previously)	n/a	n/a	V (DHR 123; H2DCFDA)	no (ROS level grows up in WT as well as in resistant mutant MCA1)			V (Mca1 deletion; FAM-VAD-FMK)	no quantitative data						n/a						spot test				Saccharomyces cerevisiae		v
175	10.1007/s10495-016-1330-6.	https://pubmed.ncbi.nlm.nih.gov/28012059	Apoptosis-inducing factor (Aif1) mediates anacardic acid-induced apoptosis in Saccharomyces cerevisiae.	2017	V		anacardic acid		CFU: 0.1, 0.2, 0.4, 0.8 mM,12 h. other experiments - 6 h, 0.4, 0.8 mM			AIF overexpression (worsen an effect of anacardic acid)	bio	phenolic lipids	AIF1 deletion helps, AIF overexpression increase mortality	V	V	n/a	V (H2DCFDA, Mitotracker red (CMXRos))	no (treatment lower ROS level - anacardic acid is an antioxidant)			no (Yca1 deletion; Z-VAD-fmk)			18(4)	14			Annexin-FITC + PI, Hoechst 33258, TUNEL	68(2)	66	4.71429			Spot test, CFU				Saccharomyces cerevisiae		v

## Sheet: 4. N stimuli that cause RO
Stimuli that demonstrate ROS formation during necrotic death											16					Only cells containing "no" are selected	Only cells containing "V" are selected		Only cells containing "V" are selected
	DOI	PMID		year	Acute -Death of non-dividing cells	Chronic-Cell division continues during stimulus	Treatment	Treatment conditions	Concentration	unique stimulus?	Non-unique stimulus identifier	Mutation background of cells subjected to treatment	Treatment type (chem(metal,oxidizers,etc, nanoparticles); biologic-(peptide, drugs, oils, lipids), phys(pH, temp, irradiation, mechanics etc)	Treatment subtype	Preventive treatments	Apoptosis?	Necrosis?	Lysosome- and autophagy-mediated death	ROS?	ROS causative	Calcium?	Calcium causation	Metacaspase? (YCA1/Mca1)	% of FITC-VAD-fmk positive general (background signal - untreated control - in the brackets) / % of PI positive general (in the same experiment)	increase in caspase activity (in % of overall cell population) прирост по активности каспаз (абсолютн значение)	% of membrane-permeable cells (PI, Sytox, ADD positive) general (was measured in another experiment) - ann-PI+ and ann+PI+	Increase of PI+ population (% of overall population) (data similar to PI also included)	caspase/PI+ ratio	Apoptosis-inducing factor (AIF1)	Apoptosis methods	% of Ann+PI- after treatment	increase of Ann+PI- population (in % of overall population)	Ann+PI-/(PI+ overall)	Concentrations or treatment duration for both caspase\annexin experiments if some specific concentration were chosen	% CFU	Viability method	Vitality method	Terminal phenotype	Comm	Yeast/fungi?	Growth Medium	SELECTED PAPERS WITH NICE METHOD ARRAY -Has apoptosis methods/CFU+(PI, etc), ROS, Metacaspase
244	10.1016/j.febslet.2008.07.023	https://pubmed.ncbi.nlm.nih.gov/18656474		2008	V (4 h)		acetic acid	pH 3, 4 h	100 mM	no	3		chem	acid	pex6 deletion increases death rate	no (very small fraction of Ann+ cells)	V	n/a	V (DHE)	n/a			no (Yca1 deletion)	-		38(8)	30		no	Annexin-FITC + PI	0(2)	1	0.0333333			CFU			chronological aging	Saccharomyces cerevisiae		v
412	10.1091/mbc.e06-03-0177.	https://pubmed.ncbi.nlm.nih.gov/16738305		2006	V		alpha factor	CFU: 1-14 h, TUNEL and DAPI: 3h	CFU, TUNEL and DAPI: 60 μM	no	4	wt, CNB1 deletion, with or without Sst1 (secreted protease that destroys pheromone)	natural bio	peptide (pheromone)	at low concentrations of stimulus (in sst1 deletion mutants) - CNB1 deletion, has no effect at high conc; FK506 inhibitor prevents fast death, slow death is observed in its presence; respiration preventing mutations and drugs (oligomycin, antimycin) reduce slow death strongly	no	V		V (H2DCFDA)	n/a			no (Mca1 deletion) or weak on slow death							TUNEL (with RNAse) negative						PI, Phloxine B	Methylene blue		Waves of cell death; complex paper that is difficult to summarize in our table	Saccharomyces cerevisiae		v
16	10.1016/j.bbagen.2018.07.028.	https://pubmed.ncbi.nlm.nih.gov/30056100	Molecular mechanism of Arabidopsis thaliana profilins as antifungal proteins.	2018			Arabidopsis thaliana profilins, AtPFN1 and AtPFN2		AtPFN1 – 10,20 μg/ml; AtPFN2 – 40,80 μg/ml [Depending on the strain and method of obtaining]							no (did not induce DNA breaks, did not affect in alteration of cytochrome c level, has high ROS level, no annexin staining)	V (SEM, PI)		V (H2DCFDA, MitoSOX Red)	n/a			n/a	-		6(0)	6			Annexin-PE + PI, cytochrome C release, TUNEL, DAPI, SEM	0(0)	1	0.166667	10 μg/mL, ROS is present in C. gloeosporioides		Sytox Green				Candida (various), molds		v
558	10.1139/cjm-2017-0753.	https://pubmed.ncbi.nlm.nih.gov/29438626	Reactive cold plasma particles generate oxidative stress in yeast but do not trigger apoptosis.	2018	V		cold plasma and plasma treated water		60 min, flow rate of 1 mL/min				phys	electric	Nuc1 deletion	no	V		V (superoxide generation)	V (Sod1,2 deletion - increased sensitivity)			no (Yca1 deletion)						no							CFU, PI				Saccharomyces cerevisiae		v
312	10.1016/j.pestbp.2018.06.006.	https://pubmed.ncbi.nlm.nih.gov/30033009	Necrotic cell death induced by dithianon on Saccharomyces cerevisiae.	2018	V		dithianon		0 to 4 μM, 180 min, 150 rpm; 28 °C;				chem	Oxidant		no (based on annexin)	V		V (DHE)	V (aox - cystein, glutathion, ascorbic acid)			no (mutations tested, not shown)			81(?)	81			Annexin-PE + 7-AAD (no effect), DiOC6 (shows effect)	1(?)	1	0.0123457			CFU, spot assay			seems to be one of the few direct necrosis papers, but the effect is not via direct membrane permeabilization, however maybe it acts on extracellular SH-groups	Saccharomyces cerevisiae		v
356	10.1039/c3mb70056a.	https://pubmed.ncbi.nlm.nih.gov/23715404	The novel equisetin-like compound, TA-289, causes aberrant mitochondrial morphology which is independent of the production of reactive oxygen species in Saccharomyces cerevisiae.	2013	V		equisetin-like tetramic acid named tetramic acid-289 (ta-289)		100 μM, overnight				chem	acid	No such a strong effect in YNB-Glycerol	no	V	n/a	V (H2DCFDA)	no (deletion of genes encoding components of the electron transport chain doesnt help much)										mito-GFP						PI	growth rate			Saccharomyces cerevisiae		v
427	10.1093/femsyr/foz019.	https://pubmed.ncbi.nlm.nih.gov/30785621		2019	V		glucose	30°C, 1 h	Annexin V/PI: 100 mM; DHR - 2 M; DAPI: 100 mM	no	30		bio	metabolic (SICD)		no	V		V (DHR 123)	V (ascorbic acid and glutathione)				-		18(1)	17			Annexin-FITC + PI, DAPI	1(1)	1	0.0588235	60 min		CFU, PI				Saccharomyces cerevisiae		v
203	10.1016/j.bbagen.2013.07.016.	https://pubmed.ncbi.nlm.nih.gov/23876294/	Mechanism of action of novel synthetic dodecapeptides against Candida albicans.	2013	V (predetermined time points (4, 8, 12, 16, and 24 h)		ij2, ij3, ij4 peptides		A lot of data, depends on the strain			fluconazole sensitive and resistant clinical isolates	bio	peptides	ascorbic acid	no? authors say yes	V		V (H2DCFDA)	V (ascorbic acid)			n/a	-		100(9)	91			Annexin-FITC + PI, DAPI, Time kill assay	0(0)	1	0.010989	for IJ4 protein		CFU, PI				Candida albicans		V
428	10.1093/jac/dkq019.	https://pubmed.ncbi.nlm.nih.gov/20130024/		2010	V		miconazole		5 mM	no	51		chem	drug (azole)	Ascorbic acid (reduced ROS, but didnt increase the number of CFU)	no	V		V (H2DCFDA)				n/a	-						Annexin-CY3	Strange way to measure apoptosis	-	#VALUE!			MIC				Candida albicans	Sabouraud dextrose	V
237	10.1016/j.ejmech.2018.12.044.	https://pubmed.ncbi.nlm.nih.gov/30594027	Synthesis of tetrazole derivatives bearing pyrrolidine scaffold and evaluation of their antifungal activity against Candida albicans.	2019	V		new tetrazole derivatives bearing pyrrolidine moiety		46.05 µM resulted in the accidental death (necrosis)				chem	drug (azole)		no	V		V (H2DCFDA) low	n/a			n/a	-		95(0)	95			Annexin-FITC + PI	0(0)	1	0.0105263			PI, CFU				Candida albicans		v
296	10.1016/j.micres.2017.11.001.	https://pubmed.ncbi.nlm.nih.gov/29458843/		2018	V		oleic acid (OLA)	30°C, 18 h, 180 rpm	0.5 mM	no		elo2 deletion, elo3 deletion	bio	lipid	N-acetyl cysteine (NAC) and Ascorbic acid (VC).	no	V		V (H2DCFDA)	V (N-acetyl cysteine (NAC) and Ascorbic acid (VC).)			n/a													CFU, PI				Saccharomyces cerevisiae		v
357	10.1039/c3mb70056a.	-	Sophorolipid exhibits antifungal activity by ROS mediated endoplasmic reticulum stress and mitochondrial dysfunction pathways in Candida albicans	2019	V		TA-289 (equisetin-like compound)		MIC – 1-100 mM, cytotoxic - 100 mM				bio	lipid		no	V (massive)	n/a	V (H2DCFDA, increased expression Sod1, Cat1)	n/a	V (cytosolic calcium level is increased - Fluo3-AM)	n/a														PI			HAC1 activation, Mitoch depolarization (DiOC6), increased calcium, lactate dehydrogenase leakage	Candida albicans		v
387	10.1074/jbc.M112.363390.	https://pubmed.ncbi.nlm.nih.gov/22511765/		2012	V		tunicamycin		2.5 μg/ml	no	75	systematic deletion screen	chem	drug (glycosylation)		no	V	no (protease (like pep) mutants were as wt)	V (H2DCFDA)																	PI				Saccharomyces cerevisiae		v
545	10.1128/EC.00291-08.	https://pubmed.ncbi.nlm.nih.gov/18806210/		2008	V		tunicamycin	30°C, 3, 5, or 7 h of incubation	Ca2+ uptake assay: 5 μg/ml, FITC-VAD-FMK, H2DCFDA, and PI: 2.5 μg/ml	no	75		chem	drug (glycosylation)	FK506 increases mortality strongly and rises caspase activation	No	V		V (H2DCFDA)	V	indirect (calcium/calcineurin signalling pathway is involved)	n/a	no/V (Mca1 deletion independent; FITC-VAD-fmk positive)	20(?)/38(?) all caspase positive cells are PI positive	20	data is available in the same experiment	38	0.526316	no	TUNEL	-	-	#VALUE!	7 h		PI	Methylene blue		Ca	Saccharomyces cerevisiae		v
674	10.4161/cc.9.14.12346	https://pubmed.ncbi.nlm.nih.gov/20647757	Fatty acids trigger mitochondrion-dependent necrosis.	2010	v		various oils combined with lipase		lipase 50 U/ml, 50 mg/ml in 1:5 tyloxapol/ethanol for CFU, where stock solutions were at 50 mg/ml in 1:1 tyloxapol/ethanol.				bio	lipid, free fatty acids	Rho0	no	V		V (DHE)	V (Rho0)				-		38(8)	30			Annexin-FITC + PI	3(2)	1	0.0333333	linseed oil		PI, CFU				Saccharomyces cerevisiae		v
85	10.1016/j.peptides.2011.06.003.	https://pubmed.ncbi.nlm.nih.gov/21693143/	Antifungal activity of novel synthetic peptides by accumulation of reactive oxygen species (ROS) and disruption of cell wall against Candida albicans	2011	V		VS2 peptide	60 min	39.06 μM				bio	peptide		no	V	n/a	V (H2DCFDA)	n/a	n/a	n/a	n/a			22(3)	19			Annexin-FITC + PI	1 (0)	1	0.0526316			PI, SEM				Candida albicans		V
85	10.1016/j.peptides.2011.06.003.	https://pubmed.ncbi.nlm.nih.gov/21693143/	Antifungal activity of novel synthetic peptides by accumulation of reactive oxygen species (ROS) and disruption of cell wall against Candida albicans	2011	V		VS3 peptide	60 min	39.06 μM				bio	peptide		no	V	n/a	V (H2DCFDA)	n/a	n/a	n/a	n/a			22(3)	19			Annexin-FITC + PI	1 (0)	1	0.0526316			PI, SEM				Candida albicans		V

## Sheet: 5. A stimuli that cause RO
Stimuli that demonstrate ROS formation during apoptotic death											39					Only cells containing "V" are selected	Only cells containing "no" are selected		Only cells containing "V" are selected
	DOI	PMID		year	Acute -Death of non-dividing cells	Chronic-Cell division continues during stimulus	Treatment	Treatment conditions	Concentration	unique stimulus?	Non-unique stimulus identifier	Mutation background of cells subjected to treatment	Treatment type (chem(metal,oxidizers,etc, nanoparticles); biologic-(peptide, drugs, oils, lipids), phys(pH, temp, irradiation, mechanics etc)	Treatment subtype	Preventive treatments	Apoptosis?	Necrosis?	Lysosome- and autophagy-mediated death	ROS?	ROS causative	Calcium?	Calcium causation	Metacaspase? (YCA1/Mca1)	% of FITC-VAD-fmk positive general (background signal - untreated control - in the brackets) / % of PI positive general (in the same experiment)	increase in caspase activity (in % of overall cell population) прирост по активности каспаз (абсолютн значение)	% of membrane-permeable cells (PI, Sytox, ADD positive) general (was measured in another experiment) - ann-PI+ and ann+PI+	Increase of PI+ population (% of overall population) (data similar to PI also included)	caspase/PI+ ratio	Apoptosis-inducing factor (AIF1)	Apoptosis methods	% of Ann+PI- after treatment	increase of Ann+PI- population (in % of overall population)	Ann+PI-/(PI+ overall)	Concentrations or treatment duration for both caspase\annexin experiments if some specific concentration were chosen	% CFU	Viability method	Vitality method	Terminal phenotype	Comm	Yeast/fungi?	Growth Medium	SELECTED PAPERS WITH NICE METHOD ARRAY -Has apoptosis methods/CFU+(PI, etc), ROS, Metacaspase
222	10.1016/j.biochi.2012.04.010.	https://pubmed.ncbi.nlm.nih.gov/22534194/	(+)-Medioresinol leads to intracellular ROS accumulation and mitochondria-mediated apoptotic cell death in Candida albicans.	2012	V		(þ)-medioresinol		PI: 3.125 μg/ml, 4 h; ROS, MPP, cytochrome c release, FITC-VAD-FMK, Annexin V: 3.125 μg/ml, 2 h; The morphological changes, TUNEL: 3.125 μg/ml, 3 h				chem	drug		V	no		V (DHR 123)				V (FITC-VAD-fmk)	35(10)	25	0(0)	1	25		Annexin-FITC + PI, cytochrome c release, JC-1, morphological change, TUNEL	50(29)	21	21			PI				Candida albicans		V
228	10.1016/j.cbi.2020.109028.	https://pubmed.ncbi.nlm.nih.gov/32119865/	Thiophene-thiosemicarbazone derivative (L10) exerts antifungal activity mediated by oxidative stress and apoptosis in C. albicans.	2020	V		2-((5-nitrothiophen-2-yl)methylene)-n-(pyridin-3-yl) hydrazine carbothioamide (l10)		MIC 4 μg/mL, 2.0 μg/mL shows an initial apoptotic action, higher ROS production at 8.0 μg/mL,				chem	drug		V	no (less than 1% of the yeast)		V (H2DCFDA)				n/a	-		1(0)	1			Annexin-FITC + PI, EM, RHO123	94(0)	94	94	2.0 μg/mL (4 and 8 has nearly the same effect)						Candida albicans		V
68	10.1371/journal.pone.0048571.	https://pubmed.ncbi.nlm.nih.gov/23226203		2012	V		acetic acid	pH 3, 200 m	180 mM	no	3		chem	acid	lag1D (ceramide synthase) deletion, if C2-phytoceramide was added, the acetic acid effect is worsen	V	no (PI, data not shown)	V (decreased Pep4p activity)	V (DHE, MitoTracker Red CMXRos) but no protein carbonylation											cytochrome c release, mito-GFP						CFU			higher resistance to aceti acid apoptosis and delays mitochondrial degradation	Saccharomyces cerevisiae		v
68	10.1371/journal.pone.0048571.	https://pubmed.ncbi.nlm.nih.gov/23226203		2012	V		acetic acid	pH 3, 200 m	180 mM	no	3		chem	acid	isc1D (inositol phosphosphingolipid phospholipase C), if C2-phytoceramide was added, the acetic acid effect is worsen	V	no (PI, data not shown)	V (decreased Pep4p activity)	V (MitoTracker Red CMXRos, DHE) but no protein carbonylation	n/a (not associated with changes in protein oxidation.)			n/a							cytochrome c release, mito-GFP						CFU			higher resistance to aceti acid apoptosis and delays mitochondrial degradation	Saccharomyces cerevisiae		v
181	10.1007/s11046-011-9503-x.	https://pubmed.ncbi.nlm.nih.gov/22210020/	Amentoflavone stimulates mitochondrial dysfunction and induces apoptotic cell death in Candida albicans.	2012	V (2 h)		amentoflavone		10 μM				bio	Biflavonoid		V	no		V (DHR 123, HPF)				V (FITC-VAD-fmk)	no quantitative data		no quantitative data				Annexin-FITC + PI, DAPI, DiOC6(3), FSC/SSC, TUNEL	no quantitative data	-								Candida albicans		v
457	10.1111/1567-1364.12075.	https://pubmed.ncbi.nlm.nih.gov/24028488		2013	V		aspirin		15 mM	no	7	Sod2 deficieincy	chem	drug		V	no	n/a	V (MitoSOX Red, DHE, SOD activity (+protein amount), Measurement of mitochondrial NAD(P)H)	V (Sod2 deletion strain is sensitive)			n/a	-		Relative units				Annexin-FITC + PI	Relative units	-		96 h		PI				Saccharomyces cerevisiae	Ethanol	v
49	10.1099/mic.0.26578-0.	https://pubmed.ncbi.nlm.nih.gov/14702403	Aspirin commits yeast cells to apoptosis depending on carbon source.	2004			aspirin in yp (ethanol)		15 mM	no	7	delta Sod2	chem	drug		V	no		decreased (H2DCFDA)	non-V			n/a	-		32(10)	22			Annexin-FITC + PI	52(10)	42	1.90909			CFU						V
485	10.1111/j.1567-1364.2010.00615.x.	https://pubmed.ncbi.nlm.nih.gov/20345898	The anthracenedione compound bostrycin induces mitochondria-mediated apoptosis in the yeast Saccharomyces cerevisiae.	2010	V		bostrycin		at 30 C in a shaker without light, 20, 40, 80, 120, 160, 200, 240, 280 and 320 μg/mL				chem	anthraquinone	YPEG medium, Aif1 deletion, amiodarone	V	no		V (DHR 123)	V (Amiodarone helps)			no (Yca1 deletion)	-		no quantitative data				Annexin-FITC + PI, DAPI, mito-GFP, Rho123	no quantitative data	-				CFU, PI				Saccharomyces cerevisiae	YPD	v
106	10.1002/iub.1527.	https://pubmed.ncbi.nlm.nih.gov/27338801/	Cecropin A-induced apoptosis is regulated by ion balance and glutathione antioxidant system in Candida albicans.	2016	V		cecropin a		DAPI, TEM, TUNEL or FACS - 160 μg/mL, 9 h., Annexin-V FITC + PI, 160 μg/mL, 1 h				bio	peptide	pretreatment of ion channel blockers	V	no		V (H2DCFDA)		V (mitochondrial and cytosolic calcium level is increased - Rhod-2AM and Fura-2AM)	n/a	V (FITC-VAD-fmk)	no quantitative data		1 (1)	1			Annexin-FITC + PI, DAPI, JC-1, TUNEL	40	40	40			CFU				Candida albicans		v
273	10.1016/j.freeradbiomed.2012.03.012.	https://pubmed.ncbi.nlm.nih.gov/22542795/	Coprisin-induced antifungal effects in Candida albicans correlate with apoptotic mechanisms.	2012	V		coprisin		1, 3, and 10 mM				bio	Peptide		V	no		V (DHR 123, HPF)				V (FITC-VAD-fmk) strong signal	no quantitative data		2(5)	1			Annexin-FITC + PI, DPH, JC-1, TUNEL	24(17)	7	7			Time-kill assay, MIC				Candida albicans	YPD	V
641	10.3389/fcimb.2018.00445.	https://pubmed.ncbi.nlm.nih.gov/30662877	Antifungal Activity of Coumarin Against Candida albicans Is Related to Apoptosis.	2019	V		coumarin		0.5, 1.0, and 2.0 mg/mL				chem	drug	Ruthenium Red (mitochondiral Ca-channel inhibitor)	V	no	n/a	V (H2DCFDA)	no (NAC)	V (mitochondrial and cytosolic calcium level is increased - Fluo3-AM and Rhod2-AM, ruthenium helps)	V (low calcium reduces death)	V (FITC-VAD-fmk)	8(0)	8	0(0)	1	8		Annexin-FITC + PI, cytochrome C release, DAPI, TUNEL	18(3)	15	15	2 mg/ml		PI, CFU			JC-1 (membrane depolarization); calcium inhibitor prevents death	Candida albicans		v
41	10.1074/jbc.M306998200.	https://pubmed.ncbi.nlm.nih.gov/12963726		2003	V		diacylglycerol		0.1, 0.2, or 0.3 mM	no	22	plh1 dga1 double deletion	chem	lipid	free radical spin trap TMPO	V (lipoapotosis)	no	n/a	V (DHE)	V (free radical spin trap TMPO)			no (pca1 deletion; FITC-VAD-fmk; )			no quantitative data ("membrane integrity was intact")				Annexin-FITC + PI, DAPI, TUNEL	no quantitative data ("strong fluorescence could be seen in the periphery of about 10% of mutant cells")	-				CFU				Schizosaccaromyces pombe		v
554	10.1128/mcb.23.1.163-177.2003.	https://pubmed.ncbi.nlm.nih.gov/12482970	Induction of apoptosis by sphingoid long-chain bases in Aspergillus nidulans.	2003	V		dihydrosphingosine (dhs) and phytosphingosine (phs) [ equally effective]		2.5 μg/ml				chem	lipid		V	no		V (DHR 123)	? (TMPO did not prevent DNA fragm, but oligomycin did, both prevent ROS)			no (Yca1 deletion)	-		3(3)	1			Annexin-FITC + PI, CHX, DAPI, gel electrophoresis, TUNEL	50(3) unclear is it Ann+pi-	-							not clear why they did not test how apoptosis preventing treatments affected viability, not Nuclei condensation etc; ROS not causative	Aspergillus nidulans		v
482	10.1111/j.1567-1364.2008.00375.x.	https://pubmed.ncbi.nlm.nih.gov/18452540/		2008	V		formic acid (low conc)	30°C, 40 min with shaking, 120 rpm	60 mM	no	28		chem	Acid		V	no		V (DHR 123, H2DCFDA)				no (Yca1 deletion)	-		no quantitative data				Annexin-FITC + PI, DAPI, Rho123, TUNEL	no quantitative data (good picture though)	-				CFU				Saccharomyces cerevisiae		v
224	10.1016/j.biocontrol.2014.04.003.	-	Effect of glucose on thermotolerance and biocontrol efficacy of the antagonistic yeast Pichia guilliermondii	2014	V		heat stress	5, 10 and 15 min, after the treatment,immediately incubating at 25°C	45 C	no	33		phys	heat	glucose treatment	V	no (PI)	n/a	V (H2DCFDA)	n/a	n/a	n/a	n/a	n/a	n/a	no quantitative data	no quantitative data	n/a	n/a	JC-1	n/a	-	n/a	n/a	no quantitative data	CFU, PI	n/a	n/a		P. guilliermondii	YPD	V
100	10.1007/s00253-019-09931-8.	https://pubmed.ncbi.nlm.nih.gov/31175429		2019		V	hydrogen peroxide		0, 5, or 10 mM	no	38	MoBIR1 expression	chem	Oxidant		V (if gene is silenced)	no		V (DHR 123 for oryzae)											DAPI, TUNEL						CFU	colony diameter and biomass (for oryzae)		delayed chronological aging (if overexpressed)	Magnaporthe oryzae		v
416	10.1091/mbc.e07-06-0604.	https://pubmed.ncbi.nlm.nih.gov/18162582		2008	V		hydrogen peroxide	1 h	0.4, 1.5 mM	no	38	isc1 deletion (iron overload)	chem	Oxidant	iron deprivation (bathophenanthroline disulfonic acid)	V	no (data not shown)	n/a	V (H2DCFDA, protein carbonylation, lipid peroxidation, SOD activity)	V (beV e Iron is a redox active metal ion, and there is iron overload)			V ( Yca1 deletion; D2R)	95(5)		no quantitative data				TUNEL, GSH level	-	-				CFU			chronological aging (Isc1p deficiency decreases chronological lifespan by a Yca1p-dependent mechanism)	Saccharomyces cerevisiae		v
580	10.1248/bpb.34.1602.	https://pubmed.ncbi.nlm.nih.gov/21963502/	Indole-3-carbinol generates reactive oxygen species and induces apoptosis.	2011	V (1 h)		indole-3-carbinol		70 μM, 2 h, 28 °C				chem	Indole-3-methanol	thiourea and trehalose	V	no (PI positive cells were rarely observed)		V (DHR 123)				V (FITC-VAD-fmk)	quantitative data not shown		no quantitative data				Annexin-FITC + PI, DiOC6,TUNEL	no quantitative data	-								Candida albicans		V
397	10.1080/10715762.2017.1407412.	https://pubmed.ncbi.nlm.nih.gov/29157011	Reactive oxygen species modulate itraconazole-induced apoptosis via mitochondrial disruption in Candida albicans.	2018	V		itraconazole		2 µg/ml, 2h, 28 °C				chem	drug (azole)	NAC	V (bad annex data, other methods seem ok)	no (low PI, high K+ leakage)	n/a	V (H2DCFDA, lipid peroxidation)	V (NAC)	V (mitochondrial calcium level is increased - Rhod-2AM)	n/a	V (FITC-VAD-fmk)	no quantitative data (cant find the figures, no explanations in the text		no quantitative data (cant find the figures, no explanations in the text				Annexin-FITC + PI (BAD DATA), cytochrome c release, TUNEL, JC-1	no quantitative data (cant find the figures, no explanations in the text	-				PI			Potassium leakage, GSH/GSSG ratio,	Candida albicans		v
130	10.1002/yea.1592.	https://pubmed.ncbi.nlm.nih.gov/18437704	Induction of apoptosis in yeast by L-amino acid oxidase from the Malayan pit viper Calloselasma rhodostoma.	2008	V		l-amino acid oxidase		1.2 µM, 4 h				bio	protein		V	no (only photos, no numerical data)		V (DHR 123)					-		no quantitative data				Annexin-FITC + PI, TUNEL	no quantitative data	-				PI				Saccharomyces cerevisiae		v
173	10.1007/s10495-015-1199-9.	https://pubmed.ncbi.nlm.nih.gov/26577769		2016	V		lactoferrin (human)	90 or 120 m	1.56 - 6.25 μM	no	42		bio	protein (Iron-binding glycoprotein)	ATP depletion (deoxyglucose) and cycloheximide;aif1 deletion (ok effect), cyc3 deletion (small effect); Rho0 (good eff); atp10 deletion(small effect); oligomycin (ok effect); Bcl-xL (weak effect)	V	no		V (DHE)	V (strong NAC effect)			V (Yca1 deletion; 2-rhodamine 110 substrate)	50(5)	45	15(1)	14	3.21429		DAPI, dAIF, dCyc3	-	-				PI, CFU				Saccharomyces cerevisiae		v
521	10.1128/AAC.01597-07.	https://pubmed.ncbi.nlm.nih.gov/18710913/		2008	V (3 h)		lactoferrin (human)	37°C, 90 m	5 μM	no	42		bio	protein (Iron-binding glycoprotein)	preincubation with tetraethylammonium (ion channel blocking agent), partly with sordarin and erythromycin (protein synthesis inhibitors)	V	no		V (DHR 123)				n/a	-		5(5)	1			Annexin-FITC + PI, DAPI, Rho123, TUNEL	23(?) general?	-				MIC, PI				Candida albicans	SDB	v
153	10.1007/s00253-010-3056-7.	https://pubmed.ncbi.nlm.nih.gov/21191789		2011	V		lead	25°C, up to 6 h	1 mmol/l				chem	metal	cycloheximide	V	no		V (H2DCFDA)	V (Ascorbic acid) - note - probably a mistake in the figure										CHX, DAPI						PI, DiBAC4(3) (no eff)				Saccharomyces cerevisiae		v
156	10.1007/s00253-014-5631-9	https://pubmed.ncbi.nlm.nih.gov/24652061/	Mitochondria are the main source and one of the targets of Pb (lead)-induced oxidative stress in the yeast Saccharomyces cerevisiae	2014	V		lead salt	3 h	1 mmol/l				chem	metal		V (fragmented nuclei)	no	n/a	V (H2DCFDA, DHE)	V (rho null strain exhibits lower ROS level and higher cell viability level)	n/a	n/a	n/a			no quantitative data				DAPI					10	CFU, PI				Saccharomyces cerevisiae	buffer pH 6.0 + glucose 2%	V
174	10.1007/s10495-016-1251-4.	https://pubmed.ncbi.nlm.nih.gov/27160815	The fungicide Mancozeb induces metacaspase-dependent apoptotic cell death in Saccharomyces cerevisiae BY4741.	2016	V		mancozeb (mz), a mixture of ethylene-bis-dithiocarbamate manganese and zinc salts		100 μM, 48 and 72 h incubation, 28 C, pH 7.4				chem	metal		V	no		V (DHE, H2DCFDA, DHR 123)	n/a			V (Yca1 deletion) very strong effect			5(1)	4			Annexin-PE + 7-AAD, DiOC6, PI negative death	54(4)	50	12.5			CFU, PI		Cell cycle unchanged	DiOC6 mitoch hyperpolarization, no SubG0!	Saccharomyces cerevisiae		v
211	10.1016/j.bbrc.2008.08.159.	https://pubmed.ncbi.nlm.nih.gov/18789900		2008	V		methylmethanesulfonate	12 h	0.01%	no	49	DR4 expression	chem	drug (DNA damage)		V (not very impressive annexin-PI staining data)	no (no PI signal)	n/a	V (DHR 123)	n/a			no (Yca1 deletion)														Evans blue			Saccharomyces cerevisiae		v
341	10.1021/np300678e.	https://pubmed.ncbi.nlm.nih.gov/23672235	The antifungal occidiofungin triggers an apoptotic mechanism of cell death in yeast.	2013	V (inhibtory concentrations)	V (subinhibitory concentrations)	occidiofungin		1 μg/mL, 2 μg/mL, 4 μg/mL, and 8 μg/mL, 48 h				bio	peptide	rny1 deletion, apg7 deletion (maybe)	V	no	no (numerous atg mutants were as wt, but there were strange vesicles on TEM)	V (DHR 123)	V (anaerobic growth and Rho0 increase MIC)			? (Mic was double for yca1 deletant, but on spot test there was no difference)			no quantitative data				Annexin-FITC + PI, EM, TUNEL	no quantitative data	-				CFU	FUN-1		increased chitin levels in buds at subinhibitory conc	Saccharomyces cerevisiae		v
215	10.1016/j.bbrc.2011.03.125.	https://pubmed.ncbi.nlm.nih.gov/21458420/	Induction of yeast apoptosis by an antimicrobial peptide, Papiliocin.	2011			papiliocin (37-aa peptide)		30 μM, 2 h, 28 C				bio	Peptide		V	no		V (HPF)				V (FITC-VAD-fmk) strong signal	no quantitative data		0(0)	1			Annexin-FITC + PI, DAPI, DiOC6(3), TUNEL	61(39)	22	22							Candida albicans		V
315	10.1016/j.phytochem.2018.12.006.	https://pubmed.ncbi.nlm.nih.gov/30577001	Peptide from thaumatin plant protein exhibits selective anticandidal activity by inducing apoptosis via membrane receptor.	2019	V		peptides from thaumatin protein		62.5 μM, 24 h, 37°C.				bio	peptide		V	no		V (H2DCFDA)	n/a										EM, TUNEL						CFU, PI				Saccharomyces cerevisiae, Candida albicans		v
488	10.1111/j.1567-1364.2010.00663.x.	https://pubmed.ncbi.nlm.nih.gov/20726898	A fungicidal piperazine-1-carboxamidine induces mitochondrial fission-dependent apoptosis in yeast.	2010	V		piperazine-1-carboxamidine		20 μg/mL, 2.5 h, 30 C				chem	amide	dnm1, mdv1, fis1, skn1, ipt1 deletions, ascorbic acid	V	no (about 1% of PI positive cells)	n/a	V (H2DCFDA)	V (ascorbic acid)			V (Yca1 deletion; FITC-VAD-fmk)	37(2)	35	1 ann-PI+	1	35		Annexin-FITC + PI, TUNEL	35(15)	20	20	20 mg/mL		CFU, PI			wrong legend in Fig. 2?? data in annexin staining in this table is written by our interpretation	Saccharomyces cerevisiae		v
221	10.1016/j.biochi.2011.07.011.	https://pubmed.ncbi.nlm.nih.gov/21782000		2011	V		pleurocidin	28°C, 2 h	5 μM	no	59		bio	peptide		V	no (just 1,5% late apoptosis)	n/a	V (DHR 123, HPF)	n/a			V (FITC-VAD-fmk)	no quantitative data		2(0)	2			Annexin-FITC + PI, DAPI, DiOC6(3), TUNEL	34(16)	18	9						HPF for h2o2 detection	Candida albicans		v
486	10.1111/j.1567-1364.2010.00628.x.	https://pubmed.ncbi.nlm.nih.gov/20491936	Potassium deprivation is sufficient to induce a cell death program in Saccharomyces cerevisiae.	2010	V		potassium deficiency, egta		24 or 48 h, 15 mM, no KCl added or no KCl added in the presence of RbCl 15 mM.				chem	metabolic	rubidium supplementation helps somehow	V	no	? (vacuole fragmentation)	V (H2DCFDA)		V (cytosolic calcium level is increased - Fluo3-AM)	n/a	no (Yca1 deletion)	-		50(10)	40			Annexin-FITC + PI, DAPI, TUNEL	30(10)	20	0.5	48 h		PI			calcium related death?	Saccharomyces cerevisiae		v
277	10.1016/j.funbio.2019.11.009.	https://pubmed.ncbi.nlm.nih.gov/32008756	Quercetin-induced yeast apoptosis through mitochondrial dysfunction under the accumulation of magnesium in Candida albicans.	2020	V		quercetin		10 μg/ml, 28 C for 2 h				bio	flavonoid	hexaamminecobalt(III) chloride (Cohex) (inhibit Mg2þ transport between cytosol and mitochondria)	V	no	n/a	V (H2DCFDA, MitoSOX Red, mitochondrial glutation)	n/a	V (mitochondrial calcium level is increased - Rhod-2AM)	n/a		-		7(7)	1			Annexin-FITC + PI, GSH level, JC-1, TUNEL	19(9)	10	10						Mitochondrial Ca2+ levels were measured. And Mg2+ (Magnesium Green dye), Quercetin treatment increases Mg2þ levels and mitochondrial Ca2+	Candida albicans		v
338	10.1021/acs.jproteome.5b00913.	https://pubmed.ncbi.nlm.nih.gov/27048922/	Apoptosis of Candida albicans during the Interaction with Murine Macrophages: Proteomics and Cell-Death Marker Monitoring.	2016		V(3, 6, 8, 12, 14, 16, 18, 20 and 24 h of interaction with macrophages)	raw 264.7 gamma no (-) murine macrophage cell line		co-incubated with macrophages (3, 6, 8, 12, 14, 16, 18, 20 and 24 h)				bio	Macrophage		V	no ( low percentage of PI positive C. albicans cells (always less than 6%))		V (DHR 123)				V (FITC-VAD-fmk)	10(0)	10	"always less than 6%"	6	1.66667		EM, TUNEL	-	-		6 h		PI				Candida albicans	YED	V
470	10.1111/j.1365-2958.2001.02317.x.	https://pubmed.ncbi.nlm.nih.gov/11251834	Aged mother cells of Saccharomyces cerevisiae show markers of oxidative stress and apoptosis.	2001	V		replicative aging		1-50 generations				natural bio	aging	young cells are nore prone to necrotic death	V	no		V (DHR 123)	n/a			n/a	-		no quantitative data				Annexin-FITC + PI, DAPI, TUNEL	no quantitative data	-								Saccharomyces cerevisiae		v
165	10.1007/s00284-014-0734-1.	https://pubmed.ncbi.nlm.nih.gov/25413604/	Novel antifungal mechanism of resveratrol: apoptosis inducer in Candida albicans.	2015	V		resveratrol		20 μM, 2 h at 28 C.				bio	Polyphenol		V	no (0,48% V(-)/PI(+) cells)		V (DHR 123, HPF)		V (mitochondrial calcium level is increased - Rhod-2AM)	n/a	V (FITC-VAD-fmk)	no quantitative data		1(1)	1			Annexin-FITC + PI, DAPI, DiOC6(3), JC-1, Rhod-2AM, TUNEL	31(14)	17	17			MIC			changes in mitochondrial Ca2+	Candida albicans		V
245	10.1016/j.febslet.2009.07.004.	https://pubmed.ncbi.nlm.nih.gov/19596007/	The antifungal plant defensin RsAFP2 from radish induces apoptosis in a metacaspase independent way in Candida albicans.	2009	V (2,5 h)		rsafp2		10 μg/mL				bio	Peptide		V	No (data only for Ann+PI- (6%) and Ann-PI+ (1%))		V (DHE)				no/V (Mca1 deletion independent; Z-VAD-fmk positive)	8(?)	8	2 ann-PI+	2	4		Annexin-FITC + PI, TUNEL	6(2)	4	2			CFU				Candida albicans	YPD	V
466	10.1111/imb.12124.	https://pubmed.ncbi.nlm.nih.gov/25209888	Identification of a novel antimicrobial peptide, scolopendin 1, derived from centipede Scolopendra subspinipes mutilans and its antifungal mechanism.	2014	V		scolopendin 1		MIC in the range of 5.0–20.0 μM, ROS etc - 10 μM				bio	peptide	NAC	V	no	n/a	V (DHR 123)	V (NAC)	V (mitochondrial and cytosolic calcium level is increased - Rhod-2AM and Fura-2AM)	n/a	V (FITC-VAD-fmk)	40(27)	13	0(0)	1	13		Annexin-FITC + PI, cytochrome C release, DAPI, JC-1, TUNEL	35(14)	21	21	10 μM		PI				Сandida albicans		v
220	10.1016/j.biocel.2016.09.008.	https://pubmed.ncbi.nlm.nih.gov/27639679/		2016	V		silibinin	28 ◦C, 4 h	ROS - 40, 60, 80, and 100 μM; K+ leakage - 100 μM	no	66		bio	flavonoid	ruthenium red	V	no		V (H2DCFDA, MitoSOX Red)		V (mitochondrial and cytosolic calcium level is increased - Rhod-2AM and Fura-2AM)	n/a	V (FITC-VAD-fmk)	no quantitative data		1(0)	1			Annexin-FITC + PI, Fura-2 AM, JC-1, Rhod-2AM, Ruthenium red, TUNEL	30(18)	12	12			MIC, PI		cell cycle arrest (SYTOX Green)	Ca2+ influx	Candida albicans	YPD	V
191	10.1016/B978-0-12-801317-5.00016-5	-		2015	v		silver nanoparticles		Depending on the strain; MIC - 0.25-2 µg/ml, FICI - 0.35-0.5 µg/ml	no	67		chem	nanoparticles	thiourea (partly)	V	no		V (DHR 123, HPF)				V (FITC-VAD-fmk)	no quantitative data		no quantitative data				Annexin-FITC + PI, DAPI, JC-1, TUNEL	37(13)	24						arrest the cell cycles during the G2/M		Candida albicans		V
497	10.1111/j.1742-4658.2012.08527.x.	https://pubmed.ncbi.nlm.nih.gov/22324978/		2012	V		silver nanoparticles	28 ◦C, 1 h	2 µg/mL	no	67		chem	nanoparticles	thiourea	V	no (dot plots)	n/a	V (DHR 123, HPF)	V (thiourea quenches OH radicals)			V (FITC-VAD-fmk)	no quantitative data		quantitative data not shown				Annexin-FITC + PI, cytochrome C release, JC-1, TUNEL	35(15)	20								Candida Ablicans		V
481	10.1111/j.1567-1364.2007.00274.x.	https://pubmed.ncbi.nlm.nih.gov/17627776		2007	V		sodium arsenite	4 days of growth at 30 ◦C	CFU: 0-7 mM; Annexin V, ROS, TUNEL - 3 mM	no	68	sod1 deletion, yca1 deletion	chem	metalloid		V	no (only photos, no numerical data)		V (DHR 123)	V (Rho0)			V (Yca1 deletion)	-		no quantitative data				Annexin-FITC + PI, Rho123, TUNEL	37(3) general	-				PI				Saccharomyces cerevisiae		v
212	10.1016/j.bbrc.2009.10.131.	https://pubmed.ncbi.nlm.nih.gov/19878645	Antifungal effect with apoptotic mechanism(s) of Styraxjaponoside C.	2009	V		styraxjaponoside c		80 μg/ml				bio	lignan glycoside		V	no	n/a	V (DHR 123) weak	n/a			n/a	-		no quantitative data was shown				Annexin-FITC + PI, TUNEL	no quantitative data was shown	-				DiBAC4(3)			Membrane potential DiBAC(4)(3)	Candida albicans (mainly), Malassezia furfur, Trichosporon beigelii		v
477	10.1111/j.1462-5822.2004.00469.x.	https://pubmed.ncbi.nlm.nih.gov/15679842	Induction of DNA damage and apoptosis in Saccharomyces cerevisiae by a yeast killer toxin.	2005	V		yeast killer toxin		5 μg/ml, 30 C, 24 h.				bio	protein	chs3 deletion, Rho0	V	no? (no quantitative data)		V (DHR 123)	V (Rho0)				-		no quantitative data				Annexin-FITC + PI, CHX, DAPI, TUNEL	no quantitative data	-						S phase arrest	two waves of death - fast and slow	Saccharomyces cerevisiae		v

## Sheet: 6. A+N Stimuli that cause 
Stimuli that demonstrate ROS formation during apoptotic+necrotic death											85					Only cells containing "V" are selected	Only cells containing "V" are selected		Only cells containing "V" are selected
	DOI	PMID		year	Acute -Death of non-dividing cells	Chronic-Cell division continues during stimulus	Treatment	Treatment conditions	Concentration	unique stimulus?	Non-unique stimulus identifier	Mutation background of cells subjected to treatment	Treatment type (chem(metal,oxidizers,etc, nanoparticles); biologic-(peptide, drugs, oils, lipids), phys(pH, temp, irradiation, mechanics etc)	Treatment subtype	Preventive treatments	Apoptosis?	Necrosis?	Lysosome- and autophagy-mediated death	ROS?	ROS causative	Calcium?	Calcium causation	Metacaspase? (YCA1/Mca1)	% of FITC-VAD-fmk positive general (background signal - untreated control - in the brackets) / % of PI positive general (in the same experiment)	increase in caspase activity (in % of overall cell population) прирост по активности каспаз (абсолютн значение)	% of membrane-permeable cells (PI, Sytox, ADD positive) general (was measured in another experiment) - ann-PI+ and ann+PI+	Increase of PI+ population (% of overall population) (data similar to PI also included)	caspase/PI+ ratio	Apoptosis-inducing factor (AIF1)	Apoptosis methods	% of Ann+PI- after treatment	increase of Ann+PI- population (in % of overall population)	Ann+PI-/(PI+ overall)	Concentrations or treatment duration for both caspase\annexin experiments if some specific concentration were chosen	% CFU	Viability method	Vitality method	Terminal phenotype	Comm	Yeast/fungi?	Growth Medium	SELECTED PAPERS WITH NICE METHOD ARRAY -Has apoptosis methods/CFU+(PI, etc), ROS, Metacaspase
425	10.1093/femsyr/fow013.	https://pubmed.ncbi.nlm.nih.gov/26880798/	(-)-Nortrachelogenin from Partrinia scabiosaefolia elicits an apoptotic response in Candida albicans.	2016	V		(-)-nortrachelogenin		12.5 μg/ml				bio	Active Lignan From Wikstroemia indica		V (if low concentrations were used)	V (if high concentrations were used)		V (H2DCFDA)		V (mitochondrial and cytosolic calcium level is increased - Rhod-2AM and Fura-2AM)	n/a	V (FITC-VAD-fmk)	no quantitative data		fluorescence intensity data				Annexin-FITC + PI, DiSC3(5), cytochrome C release, DPH, JC-1, Rhod-2AM, TUNEL	50(?)	50	#DIV/0!	12.5 μg/ml		MIC, DiSC3(5), DPH				Candida albicans	YPD	v
423	10.1093/femsle/fnx073.	https://pubmed.ncbi.nlm.nih.gov/28402525/	Antifungal mechanism of [RuIII(NH3)4catechol]+ complex on fluconazole-resistant Candida tropicalis.	2017	V		[ruiii(nh3)4(catechol)](pf6) complex		125, 250, 500 and 1000 µM; 24h.			fluconazole-resistant	chem	metal complex	NAC	V	V		V (H2DCFDA)											Calcofluor White, EM, Phase-microscopy,						PI, MTT				Candida tropicalis		v
6	10.1002/yea.3167.	https://pubmed.ncbi.nlm.nih.gov/27121326		2016	V		acetic acid		10 mM, 50 mM; mitochondrial–nuclear shuttling of AIF: 20 mM	no	3		chem	acid	aif1 deletion (at lower conc of stressor)	V	V	n/a	V (H2DCFDA)	n/a			n/a	-		5(0)	5		V	Annexin-FITC + PI, JC-1	15(1)	14	2.8	20 mM		CFU, PI				Candida albicans		v
14	10.1007/s13197-018-3062-9.	https://pubmed.ncbi.nlm.nih.gov/29606760		2018	V		acetic acid	pretreated with quercetin (200 μM) or DMSO for 1 h.	40, 80 mM	no	3	tel1 deletion	chem	acid	quercetin pretreatment	V	V	n/a	V (H2DCFDA)	V (beV e quercetin pretreatment helps)										AO/EtBr, DAPI						CFU, PI				Saccharomyces cerevisiae		v
39	10.1073/pnas.2332326100.	https://pubmed.ncbi.nlm.nih.gov/14623979		2003	V		acetic acid	pH 3, 200 m	CFU: 0–120 mM, apoptotic markers: 40 mM	no	3		chem	acid		V	V	n/a	V (DHR 123)	n/a			n/a	-		15(0)	15			Annexin-FITC + PI, EM, TUNEL	40(2)	38	2.53333	60 mM						Candida albicans		v
67	10.1371/journal.pone.0045109.	https://pubmed.ncbi.nlm.nih.gov/23028789/		2012	V		acetic acid		60 mM	no	3	Hsp90-compromised strain tetO-HSP90/hsp90	chem	acid		V	V		V (H2DCFDA), reduces		indirect (calcineurin-pathway is involved, calcineurin-pathway-defective strain less sensitive to peroxide)	n/a	V (Mca1 levels; D2R) defective							RT-PCR, TUNEL						PI, CFU			we investigated the role of Hsp90 in apoptosis of C. albicans	Candida albicans		v
410	10.1091/mbc.E01-12-0161	https://pubmed.ncbi.nlm.nih.gov/12181332		2002	V (200 m)		acetic acid		apoptotic: 20–80 mM, no apoptotic: >120 mM	no	3		chem	acid	cycloheximide, mutants, lacking mitochondrial DNA (rho 0), heme lyase (CYC3 - depleted of CytC), or ATPase, but not inhibited by oligomycin treatment. Cycloheximide doesnt help in listed mutants	V	V (at high doses - data in author's previus work)	n/a	V (MitoTracker Red CMXRos)				n/a							cytochrome C release, TUNEL						CFU, PI				Saccharomyces cerevisiae	YEPD	v
475	10.1111/j.1365-2958.2007.05926.x.	https://pubmed.ncbi.nlm.nih.gov/17822411		2007	V		acetic acid		140-240 mM	no	3	por1 deletion	chem	acid	aac 1/2/3 deletion	V	V (up to 35% PI positive cells)	n/a	V (MitoTracker Red CMXRos)	n/a			V (FITC-VAD-fmk), caspase activation is not associated with cytochrome release	40(0)/22(0)	40	data is available in the same experiment	22	1.81818		cytochrome C release, DAPI, TUNEL				OD 0,05		CFU, PI			nicely designed graphics (espaccialy for caspase activation measurement)	Saccharomyces cerevisiae		v
560	10.1155/2013/678473.	https://pubmed.ncbi.nlm.nih.gov/24089630		2013	V		acetic acid		120 mM	no	3	hxk2 deletion	chem	acid		V	V		V (DHR 123)	n/a			no (Yca1 deletion) even worse in some cases			23(4)	19			Annexin-FITC + PI, DAPI	14(3)	11	0.578947	120 mM						Saccharomyces cerevisiae		v
187	10.1007/s12013-014-0376-8.	https://pubmed.ncbi.nlm.nih.gov/25395196	Acrolein-Induced Oxidative Stress and Cell Death Exhibiting Features of Apoptosis in the Yeast Saccharomyces cerevisiae Deficient in SOD1.	2015	V		allyl alcohol (converts to acrolein)		0.4 mM, 1 h				chem	Oxidant	sod1 deletion increases death rate	V	V		V (DHE, protein carbonilation)	n/a				-		20(2)	18			Annexin-FITC + PI, DAPI	no quantitative data	-	#VALUE!			PI, Phloxine B			actin cytoskeleton defects; menadione and h202 did not cause strong protein carbonylation	Saccharomyces cerevisiae		v
42	10.1083/jcb.200408145.	https://pubmed.ncbi.nlm.nih.gov/15657396	Role of mitochondria in the pheromone- and amiodarone-induced programmed death of yeast	2005	V		alpha factor		0.1 mg/ml	no	4		natural bio	peptide (pheromone)	Ysp1 deletion,	V	V	n/a	V (H2DCFDA)	V (NAC, alpha tocoferol, Rho0 etc)	V (cytosolic calcium level is increased - Fluo3-AM)		n/a							gel electrophoresis, TUNEL						PI, CFU	Methylene blue		Ca increase in cytosol			V
333	10.1016/s0960-9822(02)00776-5.	https://pubmed.ncbi.nlm.nih.gov/11937036		2002	V		alpha factor	3 h	100 µg/ml	no	4		natural bio	peptide (pheromone)	cyclosporin A, Rho0, cycloheximide	V	V		V (H2DCFDA)	n/a										CHX treatment, subG1, TUNEL						Phloxine B				Saccharomyces cerevisiae		v
454	10.1104/pp.106.082495.	https://pubmed.ncbi.nlm.nih.gov/16861572	Programmed cell death-involved aluminum toxicity in yeast alleviated by antiapoptotic members with decreased calcium signals.	2007	V		aluminum chloride		0-6 mM, 24 h				chem	metal	Yeast strains expressing Ced-9, Bcl-2, and PpBI-1 (including calcium burst)	V	V		V (H2DCFDA)	n/a	V (cytosolic calcium level is increased - Fluo3-AM)	n/a								EM, DAPI, TUNEL, subG1						CFU, FDA-PI (microscopy), PI (cytometry)			transient calcium increase (Fluo-3)	Saccharomyces cerevisiae		v
42	10.1083/jcb.200408145.	https://pubmed.ncbi.nlm.nih.gov/15657396		2005	V		amiodarone		80 μM	no	5		chem	drug (calcium burst inducer)	Ysp1 deletion,	V	V	n/a	V (H2DCFDA)	V (NAC, alpha tocoferol)	V (cytosolic calcium level is increased - Fluo3-AM, but the effect of amiodarone is not abolished by EGTA and, hence, does not depend critically on the external calcium)	no	n/a							gel electrophoresis, TUNEL						PI, CFU	Methylene blue		Ca increase in cytosol	Saccharomyces cerevisiae		v
516	10.1128/AAC.00966-12.	https://pubmed.ncbi.nlm.nih.gov/23357774/		2012	V (4, 6, or 24 h)		amiodarone+fluconasole	24 h	amiodarone (64 μM), or fluconazole (16 μg/ml) plus amiodarone (0.20 μM)	no	5	fluconazole-resistant strain	chem	drug (calcium burst inducer)		V	V (PI)		V (H2DCFDA), dose-dependent responses		V (calmodulin modulator)		V (FAM-DEVD-FMK)	61(0)/0(0)?	61	data is available in the same experiment	1	61		comet assay, Rho123, Rho 6G	-	-	#VALUE!			PI, MIC				Candida tropicalis	RPMI 1640	v
20	10.1016/j.celrep.2012.12.021.	https://pubmed.ncbi.nlm.nih.gov/23416050/		2013	V		amphotericin b		CFU: 1, 1.5, 2.5, 8 μg/ml, Metabolic Changes, ROS Production: 1 μg/ml	no	6		chem	drug (polyene)		V	V (necrosis-like)		V (HPF, MitoTracker Red dye)				n/a							HPF						CFU				Candida albicans, Saccharomyces Saccharomyces cerevisiaeevisiae	SD	v
67	10.1371/journal.pone.0045109.	https://pubmed.ncbi.nlm.nih.gov/23028789//		2012	V		amphotericin b	3 h	60 mM	no	6	Hsp90-compromised strain tetO-HSP90/hsp90	chem	drug (polyene)		V	V		V (H2DCFDA), reduces				V (Mca1 levels; D2R) defective							RT-PCR, TUNEL						PI, CFU			we investigated the role of Hsp90 in apoptosis of C. albicans	Candida albicans		v
150	10.1007/s00249-014-1003-8.	https://pubmed.ncbi.nlm.nih.gov/25557523/		2015	V		amphotericin b	0-15 m	0.05 µM, 0.1 µM	no	6		chem	drug (polyene)		V	V (secondary, after 24 h %PI + = 60)		V (DHR 123)											DAPI, SYTO9 + PI						CFU	MTT			Candida albicans		v
513	10.1128/AAC.00575-15.	https://pubmed.ncbi.nlm.nih.gov/26248358		2015	V		amphotericin b		20 μg /ml (30 m), 10 μg /ml (2 h), 5 μg /ml (3 h), 1 μg /ml (6 h), and 0.1 μg /ml (24 h)	no	6		chem	drug (polyene)		V	V (secondary)	n/a	V (H2DCFDA)	V (much more than for cells+h2o2)			n/a							TUNEL						CFU, PI, DiBAC4(3)	5-CFDA			Zygosaccharomyces, Candida, Cryptococcus, Saccharomyces, Debaryomyces, Kluyveromyces		v
175	10.1007/s10495-016-1330-6.	https://pubmed.ncbi.nlm.nih.gov/28012059	Apoptosis-inducing factor (Aif1) mediates anacardic acid-induced apoptosis in Saccharomyces cerevisiae.	2017	V		anacardic acid		CFU: 0.1, 0.2, 0.4, 0.8 mM,12 h. other experiments - 6 h, 0.4, 0.8 mM			AIF overexpression (worsen an effect of anacardic acid)	bio	phenolic lipids	AIF1 deletion helps, AIF overexpression increase mortality	V	V	n/a	V (H2DCFDA, Mitotracker red (CMXRos))	no (treatment lower ROS level - anacardic acid is an antioxidant)			no (Yca1 deletion; Z-VAD-fmk)			18(4)	14			Annexin-FITC + PI, Hoechst 33258, TUNEL	68(2)	66	4.71429			Spot test, CFU				Saccharomyces cerevisiae		v
82	10.1016/j.jphotobiol.2020.111942.	https://pubmed.ncbi.nlm.nih.gov/32622296/	Chemical features of the photosensitizers new methylene blue N and S137 influence their subcellular localization and photoinactivation efficiency in Candida …	2020	V		Antimicrobial photodynamic treatment (APDT) + NMBM	28°C, 30 min	3, 9, 14 J/cm^1				phys	radiation	n/a	V	V	n/a	V (DHR 123, DHE)	n/a	n/a	n/a	n/a	n/a	n/a	38(?)	38	n/a	n/a	JC-1	n/a	-	#VALUE!	n/a		CFU, PI	FUN-1	n/a		C. albicans strain ATCC 64548	SDA	V
82	10.1016/j.jphotobiol.2020.111942.	https://pubmed.ncbi.nlm.nih.gov/32622296/	Chemical features of the photosensitizers new methylene blue N and S137 influence their subcellular localization and photoinactivation efficiency in Candida …	2020	V		Antimicrobial photodynamic treatment (APDT) + S137	28°C, 30 min	3, 9, 14 J/cm^2				phys	radiation	n/a	V	V	n/a	V (DHR 123, DHE)	n/a	n/a	n/a	n/a	n/a	n/a	100(?)	100	n/a	n/a	JC-1	n/a	-	#VALUE!	n/a		CFU, PI	FUN-1	n/a		C. albicans strain ATCC 64549	SDA	V
204	10.1016/j.bbagen.2016.09.005.	https://pubmed.ncbi.nlm.nih.gov/27614033	Interaction between the plant ApDef(1) defensin and Saccharomyces cerevisiae results in yeast death through a cell cycle- and caspase-dependent process occurring via uncontrolled oxidative stress.	2017	V		ap def 1 defensin		15.6, 7.8, 3.9, 1.9, 0.98 and 0.49 μM				bio	protein	ascorbic acid, CCCP, cold (4 C), cell cycle-dependent	V	V	n/a	V (because ascorbic acid helps)	V (ascorbic acid)			V (CaspACE; FITC-VAD-fmk)	62(1)	61	66(2)	64	0.953125		EM, DAPI	-	-	#VALUE!			CFU, Sytox green				Saccharomyces cerevisiae		v
283	10.1016/j.jep.2018.11.005.	https://pubmed.ncbi.nlm.nih.gov/30408533/	Effect of apigenin isolated from Aster yomena against Candida albicans: apigenin-triggered apoptotic pathway regulated by mitochondrial calcium signaling.	2019	V (4 h)		apigenin		0.625, 1.25, 2.5, 5, and 10 µg/mL, 12 h, 28 °C				bio	flavonoid	ruthenium red (mitochondrial calcium channel inhibitor), NAC (less)	V	V (no PI positive cells, but cell content flux - leakage of the intracellular potassium and an accumulation of intracellular calcium in the cytosol are present)		V (H2DCFDA, MitoSOX Red)		V (mitochondrial and cytosolic calcium level is increased - Rhod-2AM and Fura-2AM, calcium channel blocker reduces death)	V (low calcium reduces death)	V (FITC-VAD-fmk)	38(18)	20	no quantitative data				Annexin-FITC + PI, Fura-2AM, JC-1, Mitotracker Green FM, Rhod-2AM, TUNEL	ann+ general? 39(18)	-	#VALUE!			CFU			regulated by mitochondrial calcium signaling	Candida albicans		V
16	10.1016/j.bbagen.2018.07.028.	https://pubmed.ncbi.nlm.nih.gov/30056100	Molecular mechanism of Arabidopsis thaliana profilins as antifungal proteins.	2018			arabidopsis profilins		AtPFN1 – 10,20 μg/ml; AtPFN2 – 40,80 μg/ml [Depending on the strain and method of obtaining]				bio	protein (small)		V	V		V (H2DCFDA, MitoSOX Red)	n/a			n/a	-		2(1)	1			Annexin-PE + PI, cytochrome C release, TUNEL, DAPI, SEM	68(0)	68	68	for AtPFN2		Sytox Green				Candida (various), molds		v
696	10.1016/j.bbrc.2017.03.126.	https://pubmed.ncbi.nlm.nih.gov/28347820/	Functional characterization of the Arabidopsis universal stress protein AtUSP with an antifungal activity	2017	V		AtUSP	1 h	IC50 (2.06-8.55 μg/ml, depending on the strain)				bio	protein		V (swelled morphology)	V (Sytox green)		V (H2DCFDA)											DiIC1(5) (mitochondrial potential), microscopy						SYTOX-Green,				C. albicans, F. solani.		V
218	10.1016/j.bcp.2014.09.006.	https://pubmed.ncbi.nlm.nih.gov/25241291/	Yeast cytotoxic sensitivity to the antitumour agent β-lapachone depends mainly on oxidative stress and is largely independent of microtubule- or topoisomerase-mediated DNA damage.	2014	V		b-lapachone		0-100 μM, 24 and 48 h				bio	Naturally occurring quinone	ROS scavengers	V	V		V (indirect methods)											DAPI										Saccharomyces cerevisiae		v
223	10.1016/j.biochi.2016.12.013.	https://pubmed.ncbi.nlm.nih.gov/28027901	Fungicide Bac8c triggers attenuation of mitochondrial homeostasis and caspase-dependent apoptotic death.	2017	V		bac8c (riwviwrr-nh2) peptide		1.6, 3.1, and 6.3 mM, 4 h, 28 C				bio	peptide		V	V	n/a	V (H2DCFDA, lipid peroxidation)	n/a	V (mitochondrial and cytosolic calcium level is increased - Rhod-2AM and Fura-2AM)	n/a	V (FITC-VAD-fmk)	25(?)	25	8(2)	6	4.16667		Annexin-FITC + PI, cytochrome C release, Fura-2AM, JC-1, Rhod-2AM	27(10)	17	2.83333						JC-1 membrane depol; no subG1, no effect on cell cycle, calcium accumulation	Candida albicans		v
581	10.1248/bpb.34.214.	https://pubmed.ncbi.nlm.nih.gov/21415530	Combination of baicalein and Amphotericin B accelerates Candida albicans apoptosis.	2011	V		baicalein + amphotericin b		from 0.0029 to 1.5 μg/ml for AmB and 0.0625 to 32 μg/ml for BE				bio	drug		V	V	n/a	V (H2DCFDA)	n/a			V (CaMCA1 deletion; D2R)	70(?)	70	25(?)	25	2.8		Annexin-FITC + PI	65(?)	65	2.6	4 h						Candida albicans		v
290	10.1016/j.micpath.2015.07.006.	https://pubmed.ncbi.nlm.nih.gov/26169236		2015	V		baicalin		CFU: 3.9-2000 µg/mL, extensive chromatin condensation -- 500 and 1000 µg/ml, PI, CaspACE FITC-VAD-FMK - 1000 µg/ml	no	9		bio	flavonoid		V (slight - all hullmarks are weak)	V (slight, only 8% PI positive cells)	n/a	V (DHR 123)	n/a			V (FITC-VAD-fmk) strong membrane localization of staining	no quantitative data		10(3)	7			Annexin-FITC + PI, cytochrome C release, EM, JC-1, TUNEL (also somewhat wierd)	19(0)	19	2.71429			PI			JC-1 membrane depol	Candida albicans		v
646	10.3389/fmicb.2017.01182.	https://pubmed.ncbi.nlm.nih.gov/28702011	Bridging the Gap to Non-toxic Fungal Control: Lupinus-Derived Blad-Containing Oligomer as a Novel Candidate to Combat Human Pathogenic Fungi.	2017	V		blad-containing oligomer protein (extracted from plant)		2.4 µM			genome wide screen for S. cerevisiae, most targeted experiments in Candida	bio	protein	metal ions (Fe, Mn, Zn)	V	V (secondary?)		V (H2DCFDA)	n/a			n/a	-		no quantitative data				Annexin-FITC + PI	no quantitative data	-	#VALUE!						ergosterol inhibition	Candida albicans, some Saccharomyces cerevisiae		v
172	10.1007/s10495-008-0215-8.	https://pubmed.ncbi.nlm.nih.gov/18463984		2008	V		cadmium nitrate	1 h	30–50 µM	no	10		chem	metal	NAC (The NAC doses required to suppress apoptosis here were higher than those typically used elsewhere - 10mM)	V (sub-G1 and hyper-polarization of mitochondrial membranes)	V (strong PI signal) (membrane damage requires an active caspase.)	n/a	V (DHR 123; H2DCFDA)	V (NAC)			V (Yca1 deletion)							subG1						CFU, PI				Saccharomyces cerevisiae		v
183	10.1007/s11274-017-2325-3.	https://pubmed.ncbi.nlm.nih.gov/28748404	Necrotic and apoptotic cell death induced by Captan on Saccharomyces cerevisiae.	2017	V		captan		20 μM				chem	Oxidant		V(some cells)	V(most cells)		V (DHE)	V (cystein, glutathione - yes, ascorbic acid - no effect)			V (Yca1 deletion) 5% to 25% viability increase			80(2)	78			Annexin-PE + 7-AAD (a bit, not much)	17(0)	17	0.217949			CFU, PI, 7-AAD			both necrosis and apoptosis	Saccharomyces cerevisiae		v
6	10.1002/yea.3167.	https://pubmed.ncbi.nlm.nih.gov/27121326		2016	V		caspofungin		0.08 mg/l, 0.15 mg/l	no	13		bio	Lipopeptide	aif1 deletion (at lower conc of stressor)	V	V	n/a	V (H2DCFDA)	n/a			n/a	-		9(0)	9		V	Annexin-FITC + PI, JC-1	22(1)	21	2.33333	0,08 mg/l		CFU, PI				Candida albicans		v
73	10.15698/mic2016.07.512.	https://pubmed.ncbi.nlm.nih.gov/27683660		2016	V		caspofungin		0.05 µg/ml	no	13		bio	Lipopeptide	Filamentous C. albicans cells are more resistant	V	V	n/a	V (DHR 123; H2DCFDA)	n/a			V (Mca1 deletion)													CFU, PI			not very good article	Candida albicans		v
519	10.1128/AAC.01366-12.	https://pubmed.ncbi.nlm.nih.gov/23114781/		2013	V (3 h)		caspofungin	3 h	0.06 µg/ml	no	13		bio	Lipopeptide		V (at subinhibitory concentrations)	V (dose dependent)		V (DHR 123, DHE)				V (D2R)	15(6)	9	30(3)	27	0.333333		Annexin-FITC + PI, DAPI, JC-1, TUNEL	25(1)	24	0.888889	3 h 0,06 microG/ml		MIC	Methylene blue			Candida albicans	SDC	V
103	10.1002/bip.23008.	https://pubmed.ncbi.nlm.nih.gov/28073158/	Antimicrobial activity and mechanism of action of a thionin‐like peptide from Capsicum annuum fruits and combinatorial treatment with fluconazole against Fusarium …	2017		V (Fig 1 dividing cells)	CaThi	25°C, 12, 24, 48 and 60 h	50 µg/ml				bio	peptide	n/a	V (unconvincing)	V (PI, Sytox green)	n/a	V (DAB)	n/a	n/a	n/a	V ( FITC-VAD-fmk)	no quantitative data	no quantitative data	no quantitative data	no quantitative data	no quantitative data	n/a	DAPI	n/a	-	n/a	n/a		CFU, Sytox green	n/a	n/a		Fusarium solani	Sabouraud agar	V
54	10.1111/j.1474-9726.2006.00225.x.	https://pubmed.ncbi.nlm.nih.gov/16822282		2006			chronological aging		15 ± 2 days	no	16		natural bio	metabolic	double mutant for pka1 and sck2	V	V	n/a	V (DHR 123)	n/a			V (FITC-VAD-fmk)	50 (1)	49					Miscorrelation between CFU and Phloxine										Schizosaccharomyces pombe		v
346	10.1038/ncb1975.	https://pubmed.ncbi.nlm.nih.gov/19801973		2009			chronological aging		0-60 days	no	16	spe1	natural bio	metabolic	spermidine	V	V	V (upregulation of various autophagy-related transcripts)	V (in Spe1)																	CFU				Saccharomyces cerevisiae		v
406	10.1083/jcb.200604072.	https://pubmed.ncbi.nlm.nih.gov/16818721		2006	V		chronological aging in ypd		14 days	no	16	upper fraction	natural bio	metabolic		V (in upper cells in cell suspension)	V (in upper cells in cell suspension)	V (TEM)	V (DHE)				V (Yca1 deletion) accumulates less ROS at some points			27(0)	27			Annexin-FITC + PI, TUNEL	22(0)	22	0.814815	14 d		CFU	FUN-1		two fractions - upper and lower, lower fraction is more viable with time	Saccharomyces cerevisiae	YPD	v
20	10.1016/j.celrep.2012.12.021.	https://pubmed.ncbi.nlm.nih.gov/23416050/		2013	V		ciclopirox		75 μg/ml	no	17		chem	drug		V	V (necrosis-like (rapid consumption of ATP))		V (HPF, MitoTracker Red)				n/a							n/a						CFU				Candida albicans, Saccharomyces Saccharomyces cerevisiaeevisiae	SD	v
405	10.1083/jcb.200410064.	https://pubmed.ncbi.nlm.nih.gov/15939758	Physiological regulation of yeast cell death in multicellular colonies is triggered by ammonia.	2005			colony growth (glycerol carbon source)		not applicable				natural bio	metabolic		V	V		V (DHE)				no/V (Yca1 deletion independent, inner side cells in colony are D2R positive)	30(10) ?					no	Annexin (no PI), DAPI, TUNEL	relative units	-	#VALUE!				Bromcresol purple				GMA (3% glycerol, 1% yeast extract, and 2% agar)	v
362	10.1042/BSR20090151.	https://pubmed.ncbi.nlm.nih.gov/20017731/	Antifungal curcumin induces reactive oxygen species and triggers an early apoptosis but prevents hyphae development by targeting the global repressor TUP1 in Candida albicans.	2010	V (0, 4, 8, 12, 16, 20 and 24 h)		curcumin		37–370 mg/l				chem	Polyphenol	PDTC or ascorbic acid	V	V (secondary)		V (H2DCFDA)				V (Mca1 deletion)	-		12(4)	8			Annexin-FITC + PI	29(0)	29	3.625			CFU, Time kill assays		prevents hyphae development (independent of ROS status)		Candida (albicans and non-albicans)	YEPD	v
487	10.1111/j.1567-1364.2010.00637.x.	https://pubmed.ncbi.nlm.nih.gov/20528949/	Synergistic anticandidal activity of pure polyphenol curcumin I in combination with azoles and polyenes generates reactive oxygen species leading to apoptosis.	2010	V (4 h)		curcumin i + amphotericin B		23.12 μg/ml				chem	Polyphenol+drug	ascorbic acid	V	V (secondary)		V (H2DCFDA)				n/a	-		8(2)	6			Annexin-FITC + PI	19(0)	19	3.16667						FICI (fractional inhibitory concentration index)	Candida albicans		V
512	10.1128/AAC.00512-15.	https://pubmed.ncbi.nlm.nih.gov/26349827	Cyclopalladated Compound 7a Induces Apoptosis- and Autophagy-Like Mechanisms in Paracoccidioides and Is a Candidate for Paracoccidioidomycosis Treatment.	2015	V		cyclopalladated compound 7a	37°C	0.08 µg/ml - 10 µg/ml				chem	drug		V	V (TEM)	V (autophagic vacuoles - TEM and Monodansylcadaverin kinetic assay)	V (DHE)	n/a			V (FITC-VAD-fmk)	no quantitative data						Hoechst 33342, DAPI, TEM, TUNEL	n/a	-	#VALUE!			CFU			vacuole acidification (Lysotracker FI)	Paracoccidioides lutzii, Сandida albicans, Cryptococcus neoformans, Paracoccidioides brasiliensis		v
182	10.1007/s11064-008-9598-8.	https://pubmed.ncbi.nlm.nih.gov/18322792/	Dequalinium-induced cell death of yeast expressing alpha-synuclein-GFP fusion protein.	2008	V		dequalinium		10 µM,12 h			a-Synuclein-GFP expression	chem	drug		V	V (strong PI and the high Hoechst	n/a	V(Mitotracker red CMXRos)				n/a							Hoechst 33342						PI				Saccharomyces cerevisiae		v
129	10.1002/yea.1503.	https://pubmed.ncbi.nlm.nih.gov/17534841	Diallyl disulphide depletes glutathione in Candida albicans: oxidative stress-mediated cell death studied by two-photon microscopy.	2007	V (30 min)		diallyl disulphide (an allium sativum (garlic) constituent)		0.5 mM, 30 m				bio and chem	plant extract and its chemical component		V (20%)	V (50%)		V (CM-H2DCFDA, decreased NAD(P)H)					-		45(5)	40			Annexin-FITC + PI, GSH level, TMRE (for MMP)	35(5) not clear, is it ann+PI-	-	#VALUE!	4 h after treatment		PI	ATPase activity			Candida albicans		v
276	10.1016/j.funbio.2014.02.004.	https://pubmed.ncbi.nlm.nih.gov/24742834	Dill (Anethum graveolens L.) seed essential oil induces Candida albicans apoptosis in a metacaspase-dependent manner.	2014	V		dill seed essential oil		0.625 μl/ml				bio	oil	L-cysteine	V (50% Ann+)	V	n/a	V (by l-cysteine treatment)	V (L-cysteine)			V (FITC-VAD-fmk)	48(0)	48	no quantitative data				Annexin-FITC + PI, cytochrome C release, DAPI, EM	55(0) ?	55	#DIV/0!						TEM (extensive chromatin condensation as aggregates in the nuclear envelope and arranged along the nuclear envelope, which are typical inducer of apoptosis. Fig 2D show that ribosomes falling from endoplasmic reticulum become aggregates. Fig 2BeD all show morphological changes characteristic of karyopyknosis and cytoplasm densification)	Candida albicans		v
498	10.1111/j.1745-7254.2007.00568.x.	https://pubmed.ncbi.nlm.nih.gov/17506948		2007	V		edelfosine	32°C, 200×g, 2 h	0-5 μM				chem	drug (lipid analog, anti-cancer)		V	V		V (NBT)	V (rotenone, tocopherol saves)			n/a							Rho123, TUNEL						PI						v
317	10.1016/j.resmic.2012.10.023.	https://pubmed.ncbi.nlm.nih.gov/23142492	High-energy pulse-electron-beam-induced molecular and cellular damage in Saccharomyces cerevisiae.	2013			electron beam		200 Gy				phys	electric		V	V	n/a	V (H2DCFDA)	n/a			V (Ac-DEVD-pNA)	twice		5(0)	5			Annexin-FITC + PI, Comet assay, DAPI	35(0)	35	7	200 Gy		PI, CFU				Saccharomyces cerevisiae		v
24	10.1016/j.febslet.2007.05.048.	https://pubmed.ncbi.nlm.nih.gov/17544409	Ethanol-induced death in yeast exhibits features of apoptosis mediated by mitochondrial fission pathway.	2007	V		ethanol (21%)		0.23	no	24	delta Fis1	chem	alcohol		V	V		V (H2DCFDA)	V (delta Sod1, Sod2, Gsh1 decrease survival)			V (DEVD)							DAPI, gel electrophoresis, TUNEL										Saccharomyces cerevisiae	YPD overgrown (probably respiring)	v
520	10.1128/AAC.01551-08.	https://pubmed.ncbi.nlm.nih.gov/19364863/		2009	V		farnesol	30°C, 24 h	0, 10, 40, 100, 200, and 300 µM	no	25		bio	terpene		V	V		V (H2DCFDA + PI + CW)	V (Nitroblue tetrazolium)			V (upregulation of MCA1; FAM-VAD-FMK, qPCR)	84(0)	84	35(0)	35	2.4		Confocal scanning laser microscopy, MitoPT 924, TUNEL				200 microM						Candida albicans	YNB	V
588	10.1371/journal.pone.0028830.	https://pubmed.ncbi.nlm.nih.gov/22205973/		2011	V		farnesol	3 h, 18 h	0, 40, 100, 200 µM	no	25		bio	terpene	exogenous reduced glutathione helps, mutant lacking CDR1 exhibits higher survival rate	V	V (massive, secondary, at high concentration)		V (H2DCFDA)				V (FITC-VAD-fmk)	no quantitative data		90(0)					n/a	-	#VALUE!	200 microM 18 h		CFU, PI	XTT			Candida albicans	YPD	V
449	10.1099/mic.0.000589	https://pubmed.ncbi.nlm.nih.gov/29393017/	A novel mechanism of fluconazole: fungicidal activity through dose-dependent apoptotic responses in Candida albicans.	2018	V (2 h)		fluconazole		For high dosage (64 microg/ml)	no	27		chem	drug (azole)		V	V? (no PI positive cells, but potassium efflux and cell shrinkage were observed)		V (H2DCFDA, lipid peroxidation, MitoSOX Red)	n/a			n/a	-		2(1)	1			Annexin-FITC + PI, cytochrome C release, GSH level, JC-1, TUNEL	32(17)	15	15	For high dosage (64 microg/ml)		CFU, K+ efflux, PI				Candida albicans		V
660	10.3892/mmr.2011.427.	https://pubmed.ncbi.nlm.nih.gov/21468577	Gefitinib induces mitochondrial-dependent apoptosis in Saccharomyces cerevisiae.	2011	V		gefitinib		CFU: 0, 5, 10, 15, 25, 30 µM , ∆Ψ, ROS, TUNEL, PI, FITC-labeled annexin V - 15 µM, mitochondrial-dependent apoptosis - 15 µM; 30 µM,				chem	drug (EGFR inhibitor)	Cyc3 deletion	V	V (much lower than apopt)		V (H2DCFDA)	V (Rho0 resistant)			n/a	-		7(0) unclear is it general PI+				Annexin-FITC + PI, PSI deletion goes down, TUNEL	40(3) unclear is it ann+PI-	-	#VALUE!									v
471	10.1111/j.1365-2958.2005.04868.x.	https://pubmed.ncbi.nlm.nih.gov/16238630/	Hyperosmotic stress induces metacaspase- and mitochondria-dependent apoptosis in Saccharomyces cerevisiae.	2005	V		glucose/sorbitol		60% (w/w) glucose (empty circles) or with 60% (w/w) sorbitol (full circles)				phys	osmotic		V	V	n/a	V (DHR 123, H2DCFDA)				V (Yca1 deletion; FITC-VAD-fmk)	quantitative data not shown ("presence of caspase positive/PI negative cells")		11(0)				DAPI, EM, TUNEL	n/a	-	#VALUE!	12 h for PI		CFU, PI		n/a		Saccharomyces cerevisiae	SC with 60% (w/w) glucose or sorbitol	v
415	10.1091/mbc.e07-02-0118.	https://pubmed.ncbi.nlm.nih.gov/17615299		2007	V		heat shock		50°C	no	33	cit1 deletion	phys	temperature	Tiron, a cell-permeable ROS scavenger (partly)	V	V	n/a	V (H2DCFDA)	V (Tiron, a cell-permeable ROS scavenger (partly))			V (Yca1 deletion) or inhibition of Yca1 activity							Annexin-FITC + PI, GSH level, DAPI, TUNEL	no quantitative data	-				CFU, PI			DAPI results (quantitative)	Saccharomyces cerevisiae		v
501	10.1111/jam.12633.	https://pubmed.ncbi.nlm.nih.gov/25176011	Hibicuslide C-induced cell death in Candida albicans involves apoptosis mechanism.	2014	V		hibicuslide c		21*6 μmol/l, 2 h, 28°C				bio	plant extract	NAC	V	V (secondary)	n/a	V (DHR 123, HPF)	V (NAC)	V (mitochondrial and cytosolic calcium level is increased - Rhod-2AM and Fura-2AM, deletion of Mid1 (calcium channel) helps, but BAPTA doesnt help)	? (channel mutant reduces death, chelator does not)	V (FITC-VAD-fmk)	33(18)	15	12(2)	10	1.5		Annexin-FITC + PI, cytochrome C release, Fura-2AM, JC-1, Rhod-2AM, TUNEL	32(4)	28	2.8	2 h		PI			increase in intracellular calcium level	Candida albicans		v
609	10.1371/journal.pone.0172228.	https://pubmed.ncbi.nlm.nih.gov/28192489	Honokiol induces reactive oxygen species-mediated apoptosis in Candida albicans through mitochondrial dysfunction.	2017	V		honokiol (+ cu, zn-sod inhibitor n,n0-diethyldithiocarbamate - worsen the effect)		32 microg/ml, 4 h				chem	alcohol		V	V (secondary)	n/a	V (Lipid peroxidation, protein carbonylation, SOD activity, GPX activity, and catalase activity, gene expression leveles (SOD1, SOD2, SOD3, SOD4, SOD5, SOD6 and ACT1))	V (honokiol was more strong against strain CP1, where honokiol induced the most ROS when compared with other Candida strains. However, strain CT2 showed the least sensitivity to honokiol as it induced the least ROS, suggesting a clear relationship to its growth inhibitory effects. So, honocoil killing effect is likely due to ROS production.)			n/a	-		5(1)	4			Annexin-FITC + PI, JC-1	40(0)	40	10	4 h 32 microg/ml		PI, CFU	growth rate			Candida albicans		v
199	10.1016/j.bbagen.2008.03.014.	https://pubmed.ncbi.nlm.nih.gov/18445488		2008	V		hydrochloric acid	pH ~2, up to 6 h	10 mM	no	37		chem	acid	cycloheximide, AdoMet and N-acetylcystein, but adenosyl di-aldehyde increases mortality	V	V (about 25% PI positive cells)	n/a	V (H2DCFDA, lipid peroxidattion, SOD activity)	V (AdoMet and N-acetylcystein)			n/a	-		25(?) authors say, that necrosis is due to direct effect of HCl - remains constant through hours	25			Annexin-FITC + PI, AO, CHX, DAPI, EM, ETBR, GSH level, JC-1	28(?)	28	1.12	6 h		PI, CFU			good explanation of apoptotic features on TEM analysis, + (Exposure of stationary phase cells of Saccharomyces cerevisiae to 10 mM HCl (pH ~2) resulted in cell death as a function of time (up to 6 h) with most (about 40%–65%) of the cells showing apoptotic features including chromatin condensation along the nuclear envelope, exposure of phosphatidylserine on the outer leaflet of cytoplasmic membr…	Saccharomyces cerevisiae		v
6	10.1002/yea.3167.	https://pubmed.ncbi.nlm.nih.gov/27121326		2016	V		hydrogen peroxide		2 mM, 5 mM	no	38		chem	Oxidant	aif1 deletion (at lower conc of stressor, no or reverse effect at higher concs)	V	V	n/a	V (H2DCFDA)	n/a			n/a	-		10(0)	10		V	Annexin-FITC + PI, JC-1	20(1)	19	1.9	5 mM		CFU, PI				Candida albicans		v
14	10.1007/s13197-018-3062-9.	https://pubmed.ncbi.nlm.nih.gov/29606760		2018	V		hydrogen peroxide	pretreated with quercetin (200 μM) or DMSO for 1 h	2 and 3 mM	no	38	tel1 deletion	chem	Oxidant	quercetin pretreatment	V	V	n/a	V (H2DCFDA)	V (quercetin pretreatment helps)										V (AO/EtBr, DAPI)						CFU, PI	Chronological life span assay			Saccharomyces cerevisiae		v
39	10.1073/pnas.2332326100.	https://pubmed.ncbi.nlm.nih.gov/14623979		2003	V		hydrogen peroxide	pH 3	CFU: 0–50 mM, Apoptotic Markers: 2.5 mM, TUNEL - 5 mM	no	38		chem	Oxidant		V	V	n/a	V (DHR 123)	n/a			n/a	-		10(0)	10			Annexin-FITC + PI, EM, TUNEL	35(1)	34	3.4	5 mM						Candida albicans		v
67	10.1371/journal.pone.0045109.	https://pubmed.ncbi.nlm.nih.gov/23028789/		2012	V		hydrogen peroxide		5 mM	no	38		chem	Oxidant	calcineurin-pathway-defect strain less sensitive to peroxide	V	V		V (H2DCFDA), reduces		indirect (calcineurin-pathway is involved, calcineurin-pathway-defect strain less sensitive to peroxide)	n/a	V (Yca1 deletion; D2R) defective							RT-PCR, TUNEL						PI, CFU			investigated the role of Hsp90 in apoptosis of C. albicans	Candida albicans		v
302	10.1016/j.molcel.2006.12.021.	https://pubmed.ncbi.nlm.nih.gov/17244531/		2007	V		hydrogen peroxide		0.4 mM	no	38		chem	Oxidant	nuc 1 deletion increases death rate and diminishes apoptotic death but enhances necrotic death (on glucose containing medium). nuc1 deletion helps very much if medium with glycerol was used. Glycerol as carbon sourse lowers death rate in WT as well	V	V		V (DHE)				no (Yca1 deletion)	-		21(?)	21		no	Annexin-FITC + PI, TUNEL	7(?)	7	0.333333			CFU			Nuc1p expression killed about 50% of the cells upon treatment with acetic acid (data not shown) and about 33% upon exposure to 0.4 mM H2O2 (Figure 1C)			v
409	10.1089/ars.2012.4597.	https://pubmed.ncbi.nlm.nih.gov/22770501		2013	V		hydrogen peroxide	4 h	1, 10 mM	no	38	trr2 glr1 double deletion	chem	Oxidant	complete loss of TRX3 or mutation of its active site Cys residues, the death rate is high only if cultivated on YEPGE	V (in glr1 trr2 during respiration)	V (in glr1trr2trx3, glr1 and trr2 during respiration)	n/a	V (oxidation-sensitive green fluorescent protein probes (cytosolic rxYFP, matrix rxYFP, IMS rxYFP))	V (trr2 glr1 double mutant is sensitive to stres - trr2 and glr1 are components of defence to oxidative stress)			V (Yca1 deletion)			9(2)	7			Annexin-FITC + PI, TUNEL	25(5) ann+ general?	-				CFU				Saccharomyces cerevisiae	YEPGE (etanol, glycerol) and YPD	v
670	10.4161/cc.24801.	https://pubmed.ncbi.nlm.nih.gov/23656787		2013	V		hypochlorous acid		260–340 μM	no	39		chem	Oxidant	Nuc1p, Ybh3p, Nma111p deletion	V (about 10% Ann+PI- cells, 30% TUNEL positive cells)	V (big Ann+PI+ population)	no (pep4 is not involved)	V (DHE)	V (ROS scavengers (glutathione and N-acetyl-cysteine) pretreatment - nearly 100% recovery for NAc and 85% for GSH)			no (Yca1 deletion)	-		53(12)	41		no	Annexin-FITC + PI, TUNEL	7(1) big amount of ann+PI+ though	-	#VALUE!			CFU, PI			hypochlorous acid induced apoptosis	Saccharomyces cerevisiae		v
109	10.1002/iub.1973.	https://pubmed.ncbi.nlm.nih.gov/30481395	Synergistic Antifungal Activity of Isoquercitrin: Apoptosis and Membrane Permeabilization Related to Reactive Oxygen Species in Candida albicans.	2019	V		isoquercitrin (+ ampotericin and fluconasole increase mortality)		ISO/AMB - 0.25 μg/mL, ISO/FLC - 0.38 μg/mL, ISO/5-FC - 0.75 μg/mL				bio	drug	NAC pretreatment	V	V		V (SOD activity, catalase activity, lipid peroxidation, MitoSOX Red, H2DCFDA)	V (NAC)			V (FITC-VAD-fmk)	relative units		15 (15)	1			DAPI	-	-	#VALUE!			PI				candida albicans		v
404	10.1083/jcb.200408071.	https://pubmed.ncbi.nlm.nih.gov/15668299	Viral killer toxins induce caspase-mediated apoptosis in yeast.	2005	V		killers:k1,k2, zygocin	20°С, 10 h	6 pm/l				bio	protein (viral)		V	V		V (DHR 123)	V (gsh1 deletion more sensitive)			V (Yca1 deletion)	-		10(?)	10			Annexin-FITC + PI, DAPI	20(?) unclear is it ann+PI-	-	#VALUE!						gsh1 deletion и Yca1 deletion affect apoptosis	Saccharomyces cerevisiae		v
286	10.1016/j.jhazmat.2014.03.008.	https://pubmed.ncbi.nlm.nih.gov/24704549	Lead sulfide nanoparticles increase cell wall chitin content and induce apoptosis in Saccharomyces cerevisiae.	2014	V		lead sulfide nanoparticles	30°C, 24 h, pH 6, 180 rpm	0, 320, 640, 1280, 2560 and 5120 mg/l				chem	nanoparticles	ascorbic acid	V	V (SEM)	n/a	V (H2DCFDA, SOD activity)	V (ascorbic acid helps, and authors say that mito potential loss is ROS dependent and also V e cytotoxicity)			V (high expression of Mca1)							DAPI, Rhodamine B							FDA		stimulation of chitin production	Saccharomyces cerevisiae		v
490	10.1111/j.1567-1364.2011.00729.x.	https://pubmed.ncbi.nlm.nih.gov/21457450	Cell density-dependent linoleic acid toxicity to Saccharomyces cerevisiae.	2011	V		linoleic acid	0-4 h	0.01, 0.1 mM	no			bio	lipid		V	V		V (increased antioxidant enzyme activity, lipid peroxidation (TBA-RS))	n/a										AO/EtBr, DAPI						Phloxine B	MTT			Saccharomyces cerevisiae		v
322	10.1016/j.yexcr.2004.07.025.	https://pubmed.ncbi.nlm.nih.gov/15474999	Starvation for an essential amino acid induces apoptosis and oxidative stress in yeast.	2004	V		lysine deprivation (+1 test with histidine)		SClysine or SChistidine at a plating density of 10^8 cells/plate, 30 C for 6 days				bio	metabolic		V	V		V (DHR 123)	no (Rho0)										DAPI, TUNEL						Phloxine B				Saccharomyces cerevisiae		v
300	10.1016/j.mito.2018.07.003.	https://pubmed.ncbi.nlm.nih.gov/30026131	Chebulinic acid and Boeravinone B act as anti-aging and anti-apoptosis phyto-molecules during oxidative stress.	2019	V		malachite green	1, 2 h	1 μM				chem	Oxidant	Chebulinic acid and Boeravinone B - natural antioxidants	V	V	n/a	V (H2DCFDA)	V (Chebulinic acid and Boeravinone B - natural antioxidants - help)			V (DEVD-aminoluciferin substrate + luciferase)	9(4)		no quantitative data				Annexin-FITC + PI, DAPI	no quantitative data	-	#VALUE!			CFU	growth rate			Saccharomyces cerevisiae		v
45	10.1091/mbc.E12-04-0281.	https://pubmed.ncbi.nlm.nih.gov/22993213/		2012	V		manganese		5 mM, 8 mM	no	45	ndi1 overexpression	chem	metal		V	V ( high Mn levels)		V (DHR 123)				no (FITC-VAD-fmk)													CFU				Saccharomyces cerevisiae	SD	v
14	10.1007/s13197-018-3062-9.	https://pubmed.ncbi.nlm.nih.gov/29606759	Quercetin enhances stress resistance in Saccharomyces cerevisiae tel1 mutant cells to different stressors.	2018	V		mbs		0.2 mM (were pretreated with quercetin (200 lM) or DMSO for 1 h.)			tel1 deletion	chem	Oxidant	quercetin pretreatment	V	V	n/a	V (H2DCFDA)	V (quercetin pretreatment helps)										V (AO/EtBr, DAPI)						CFU, PI	Chronological life span assay			Saccharomyces cerevisiae		v
12	10.1007/s10495-016-1254-1.	https://pubmed.ncbi.nlm.nih.gov/27207682		2016	V		melittin		2.5 μM	no	46		bio	peptide		V	V	n/a	V (H2DCFDA, lipid peroxidation)	n/a	V (mitochondrial and cytosolic calcium level is increased - Rhod-2AM and Fura-2AM)	n/a	V (FITC-VAD-fmk)	52 (25)	27	15(1)	14	1.92857		Annexin-FITC + PI, DAPI, Fura-2AM, GSH level, JC-1, Rhod-2AM, TUNEL	37(3)	34	2.42857			CFU			Calcium accumulation in the cytosol and mitochondria	Candida albicans		v
213	10.1016/j.bbrc.2010.02.138.	https://pubmed.ncbi.nlm.nih.gov/20188067/		2010	V( 2 h 30 min)		melittin		2.5 μM	no	46		bio	peptide		V (early)	V (discrete )		V (DHR 123)				n/a	-		40(?)	40			Annexin-FITC + PI, DAPI, TUNEL	12(?)	12	0.3			PI				Candida albicans		V
463	10.1111/1574-6968.12450.	https://pubmed.ncbi.nlm.nih.gov/24766524		2014			melittin	4 h, 28°C	2.5 μM	no	46		bio	peptide	thiourea (as a scavenger of ˙OH)	V	V (described previously)		V (HPF)		V (large mitochondrial and slight cytosolic calcium level increase - Rhod-2AM and Fura-2AM)	n/a	V ( FITC-VAD-FMK)	34(18)						JC-1, Ca2+ release									Ca2+ release from the endoplasmic reticulum and accumulation in mitochondria (Fura-2AM and Rhod-2AM)	Candida albicans		v
414	10.1091/mbc.e06-11-1053.	https://pubmed.ncbi.nlm.nih.gov/17475770		2007	V		menadione	200 m	0.07, 0.08, 0.1, 0.12, 0.16 mM	no	47		chem	Oxidant	btn1 deletion, L-NAME	V	V (strong PI signal - obviously secondary)	V (pep4 mutant is sensitive)	V (DAF-FM DA, MitoTracker Red CMXRos, DHR 123, SOD activity (different types of SOD), G6PDH)	V (L-NAME)			V (Yca1 deletion; D2R)	39(2)	37	100(30)	70	0.528571		DAPI, Rho123, TUNEL	-	-	#VALUE!	200-min treatment with 0.1 mM menadione		CFU, PI	growth rate		has increased resistance to menadione-generated oxidative stress, have big test set for death and nice mechanism scheme	Saccharomyces cerevisiae		v
274	10.1016/j.funbio.2011.01.001.	https://pubmed.ncbi.nlm.nih.gov/21354537	Metergoline-induced cell death in Candida krusei.	2011	V		metergoline		16 μg/ml				chem	drug		V	V		V (H2DCFDA)	? (ascorbic acid reduces ROS, but no data on survival)				-		84(7)	77			Annexin-FITC + PI, JC-1, TUNEL	10(1)	9	0.116883	16 microg/ml		PI				Candida krusei		v
20	10.1016/j.celrep.2012.12.021.	https://pubmed.ncbi.nlm.nih.gov/23416050/		2013	V		miconazole		Metabolic Changes, ROS Production 50 μg/ml, CFU: 50, 75, 100,150 μg/ml	no	51		chem	drug (azole)		V	V (necrosis-like (rapid consumption of ATP))		V (HPF, MitoTracker Red)				n/a							n/a						CFU				Candida albicans, Saccharomyces Saccharomyces cerevisiaeevisiae	SD	v
246	10.1016/j.febslet.2010.04.029.	https://pubmed.ncbi.nlm.nih.gov/20399776	Nocodazole induces mitotic cell death with apoptotic-like features in Saccharomyces cerevisiae.	2010	V		nocodazole	0-10 h	15 μg/mL	no	56		chem	drug (microtubule blocker)	cycloheximide; qcr7 deletion, cox12 deletion	V	V	no (GFP-Atg8)	V (H2DCFDA)	V (Rho- and mitoch mutants die less)			no (Yca1 deletion; D2R)			no quantitative data				Annexin-FITC + PI, CHX, DAPI, TUNEL,	no quantitative data	-				CFU	Methylene blue	cells die while staying in mitosis	sorbitol had no effect	Saccharomyces cerevisiae		v
383	10.1074/jbc.M109.050443.	https://pubmed.ncbi.nlm.nih.gov/19690167		2009	V		oleate and other unsaturated fatty acid	30°C, 1 h	0.5 mM	no		are1 deletion, are2 deletion, dga1 deletion, lro1 deletion ( or incomplete combinations of these)	bio	lipid		V (only annexin)	V		V (DHR 123)	n/a				-		no quantitative data				Annexin-FITC + PI	no quantitative data	-	#VALUE!			CFU, PI	FUN-1			Saccharomyces cerevisiae		v
127	10.1002/yea.1284.	https://pubmed.ncbi.nlm.nih.gov/16134117	Paclitaxel-induced microtubule stabilization causes mitotic block and apoptotic-like cell death in a paclitaxel-sensitive strain of Saccharomyces cerevisiae.	2005	V		paclitaxel		0, 15, 25 µM			AD1-8-tax - mutated β-tubulin gene into a strain (AD1-8)	chem	drug (microtubule blocker)		V	V (Phloxine B positive about 25% of cells)	n/a	V (H2DCFDA)	n/a			n/a							TUNEL						Phloxine B		large budded		Saccharomyces cerevisiae		v
460	10.1111/1567-1364.12189.	https://pubmed.ncbi.nlm.nih.gov/25065265	Mentha piperita essential oil induces apoptosis in yeast associated with both cytosolic and mitochondrial ROS-mediated damage.	2014	V		pepermint oil	30°C, 0-600 m	720 µg/mL			deficiency in Sod1p even worsen the effect	bio	oil	nuc1 deletion, overexpression of SOD1, SOD2 and CTT1 and addition of copper, a cofactor of Sod1p, reduces death	V	V		V (MitoTracker Red CMXRos)	V (Sod1 deletion sens, Ctt1 OE and addition of copper, a cofactor of Sod1p, reduces death, but Grx5p glutaredoxin)			no (Yca1 deletion)						no	DAPI, mito-GFP						CFU, PI			mitoch fragmentation, petite emergence	Saccharomyces cerevisiae		v
159	10.1007/s00253-017-8146-3.	https://pubmed.ncbi.nlm.nih.gov/28224196/	Calcium and oxidative stress mediate perillaldehyde-induced apoptosis in Candida albicans.	2017	V		perillaldehyde		Antifungal susceptibility: from 0.00313 to 3.2 μL/mL, 28 °C, 8 h. All other experiments : 0.05, 0.1, 0.2, and 0.4 μL/mL, 28 °C, 2 h				bio	Natural organic compound		V (over 75% of Ann+PI- cells 12 h)	V (secondary) (not very good dot plots)		V (H2DCFDA)		V (mitochondrial and cytosolic calcium level is increased - Fluo3-AM and Rhod-2AM)	n/a	V (FITC-VAD-fmk)	55(1) 2h	54	53(25) 6 h	28	1.92857		Annexin-FITC + PI, DAPI, JC-1	27(5) 6 h	-	#VALUE!			CFU				Candida albicans		V
502	10.1111/jam.12675.	https://pubmed.ncbi.nlm.nih.gov/25348290/	Possible mechanism of antifungal phenazine-1-carboxamide from Pseudomonas sp. against dimorphic fungi Benjaminiella poitrasii and human pathogen Candida albicans.	2015			phenazine 1-carboxamide		20 microg/ml				chem	Aromatic amide		V	V (40% PI positive cells)		V (DHR 123, H2DCFDA, SOD activity)				n/a	-		5(1) only Ann+pi+?	4			Annexin-FITC + PI, DAPI, Rho123, TUNEL	60(1)	59	14.75	20 microg/ml		CFU, PI				Benjaminiella poitrasii		V
626	10.2147/IJN.S156815.	https://pubmed.ncbi.nlm.nih.gov/29692614	Difunctional bacteriophage conjugated with photosensitizers for Candida albicans-targeting photodynamic inactivation.	2018	V		photodynamic inactivation (by pheophorbide conjugated with a single-chain variable-fragment phage)		500 mW/cm2, 10 minutes	no	58		phys	photodynamic		V	V (shrinking and rupturing - SEM)		V (H2DCFDA)	n/a			V (FITC-VAD-fmk)	52(10)		no quantitative data				JC-1, Hoechst 33342/PI	n/a	-	#VALUE!			CFU	XTT	S-phase arrest	using hoechst and PI as dye couple for apoptosis detection	Candida albicans		v
398	10.1080/10715762.2018.1511052.	https://pubmed.ncbi.nlm.nih.gov/30403895/	Role of calcium in reactive oxygen species-induced apoptosis in Candida albicans: an antifungal mechanism of antimicrobial peptide, PMAP-23.	2019	V		pmap-23 (riidllwrvrrpqkpkfvtvwvr-nh2)		2.5 μM				bio	Peptide	the mitochondrial Ca2+uptake inhibitor (ruthenium red) or ROS scavenger (N-acetylcysteine)	V	V (K+ efflux)		V (H2DCFDA, MitoSOX Red, Glutathione content)		V (mitochondrial and cytosolic calcium level is increased - Rhod-2AM and Fura-2AM, ruthenium red helps)	V (low calcium reduces death)	V (FITC-VAD-fmk)	no quantitative data (cant find the figures, no explanations in the text		no quantitative data (cant find the figures, no explanations in the text				Annexin-FITC + PI, DiBAC4(3), K+ efflux, TUNEL	no quantitative data (cant find the figures, no explanations in the text	-	#VALUE!						Ca2+-induced ROS	Candida albicans		V
256	10.1016/j.fgb.2011.07.002.	https://pubmed.ncbi.nlm.nih.gov/21801845	The transcriptional response of Saccharomyces cerevisiae to proapoptotic concentrations of Pichia membranifaciens killer toxin.	2011	V		pmkt toxin		apoptosis: 50-200 AU/ml, apoptosis and necrosis: 300 - 3000 AU/ml, 1 h; TUNEL - 200, 400 and 3000 AU/ml; ROS - 200 AU/ml,				bio	protein		V (20% if low dose was used)	V (if high dose was used, up to 90% of PI positive cells)	n/a	V (DHE)	n/a			V (FITC-VAD-fmk)	no quantitative data		0(0)	1			Annexin-FITC + PI, cytochrome C release, TUNEL	40(?)	40	40			PI				Saccharomyces cerevisiae	YMA (YPD+malt extract)	v
257	10.1016/j.fgb.2012.10.006.	https://pubmed.ncbi.nlm.nih.gov/23137543	Cell cycle arrest and apoptosis, two alternative mechanisms for PMKT2 killer activity.	2013	V		pmkt2 toxin		200 and 2000 AU/ml				bio	protein		V (if low doses were used)	V (if high dose was used, or ufter long incubation, more than 6 hours)	n/a	V (DHE)	n/a			V (FITC-VAD-fmk)	no quantitative data		0(0) 4 h	1			cytochrome c release, subG1, TUNEL	-	-	#VALUE!			PI			at lower concentration - apoptosis and necrosis, at higher - exclusive necrosis	Saccharomyces cerevisiae		v
424	10.1093/femsyr/fow007.	https://pubmed.ncbi.nlm.nih.gov/26833421		2016	V		polyunsaturated fatty acids (pufa)	2, 4 h	PUFA strain	no	60	PUFA producing strain	bio	lipid	ascorbic acid	V	V (strong PI signal)	? (genes related to autophagy (e.g. ATG1, ATG3, ATG4) were downregulated)	V (DHR 123, lipid peroxidation (C11-BODIPY (581/591), protein carbonilation)	V (ascorbic acid)			V (Yca1 deletion; FITC-VAD-fmk)	98(35)	63	80(22)	58	1.08621		DAPI	-	-	#VALUE!	4 day		Spot test, PI				Saccharomyces cerevisiae		v
426	10.1093/femsyr/fow089.	https://pubmed.ncbi.nlm.nih.gov/27707757		2016	V		propionic acid		100 μM	no	62		chem	acid		V	V (Ann+PI+ 8 %)		V (H2DCFDA)		V (mitochondrial and cytosolic calcium level is increased - Rhod-2AM and Fura-2AM)	n/a	V (FITC-VAD-fmk)	38(18)	20	7(1)	6	3.33333		Annexin-FITC + PI, cytochrome c release, DAPI, DiOC6(3), Fura 2AM, Rhod-2AM, TUNEL,	25(10)	15	2.5	100 μM		CFU			example of good apoptosis evaluation, Calcium accumulation in the cytosol and mitochondria			v
544	10.1128/EC.00256-10.	https://pubmed.ncbi.nlm.nih.gov/21193549		2011	V		propolis	5 min, (cell were grown for 16 h)	0.125%				bio	plant extract		V	V	V (increased autophagy (GFP-Atg8), perturbed vacuolar pH)	V (H2DCFDA)	V (petites less sensitive)			V (Yca1 deletion) good effect for fast death, not so good for slower	n/a		22(15)	7			Annexin-FITC + PI, cytochrome C release	62(0)	62	8.85714	0.125% 5 min (cell were grown for 16 h)		CFU, PI, Nhp6a relocalization				Saccharomyces cerevisiae		v
298	10.1016/j.mimet.2010.12.021.	https://pubmed.ncbi.nlm.nih.gov/21185335/	Studies on the relationship between pulsed UV light irradiation and the simultaneous occurrence of molecular and cellular damage in clinically-relevant Candida albicans.	2011	V		pulsed uv light		20 pulses				phys	Radiation		V	V (in dose dependent manner, if many pulses were used - more than 20)	n/a	V (H2DCFDA, DHR 123, DHE) - in dose dependent manner, exept mitochondrial ROS (DHR 123)	? (beV e ROS and death elevates by same rate)			n/a	-		2(0)	2			Annexin-FITC + PI, comet assay, DAPI	40(0)	40	20	20 pulses		PI, protein leakage			good comet assay (with photos)	Saccharomyces cerevisiae		V
201	10.1016/j.bbagen.2011.02.001.	https://pubmed.ncbi.nlm.nih.gov/21320573/	Retigeric acid B exerts antifungal effect through enhanced reactive oxygen species and decreased cAMP.	2011	V		retigeric acid b (rab)		0–64 μg/ml, 12 h				bio	Triterpenoid acid		V	V (mostly)		V (H2DCFDA)					-		no quantitative data				Annexin-FITC + PI, EM, Rho123	no quantitative data	-	#VALUE!			CFU, PI		The proliferation of the yeasts was blocked in G2/M phase by a low dose of RAB treatment and in G1 phase at high concentration		Candida albicans	YPD	v
634	10.3109/13693786.2012.689021.	https://pubmed.ncbi.nlm.nih.gov/22662760/	The possible mechanism of rhapontigenin influencing antifungal activity on Candida albicans.	2013	V		rhapontigenin		256 μg/ml.				bio	Stilbenoid		V	V		V (H2DCFHDA)				n/a	-		13(5)	12			Annexin-FITC + PI	61(20)	41	3.41667	stationary phase cells		CFU				Candida Ablicans		V
12	10.1007/s10495-016-1254-1.	https://pubmed.ncbi.nlm.nih.gov/27207682	Scolopendin 2 leads to cellular stress response in Candida albicans.	2016	V		scolopendin 2		ROS, Lipid peroxidation: 1.6 μM (1/4 MIC), 3.1 μM (1/2 MIC), and 6.3 μM (MIC), for other experiments: 1.6 μM				bio	peptide		V	V	n/a	V (H2DCFDA, lipid peroxidation)	n/a	V (mitochondrial and cytosolic calcium level is increased - Fluo3-AM and Rhod-2AM)	n/a	V (FITC-VAD-fmk)	38 (25)	13	8(1)	7	1.85714		Annexin-FITC + PI, DAPI, Fura-2AM, GSH level, JC-1, Rhod-2AM, TUNEL	13(3)	10	1.42857			CFU			Calcium accumulation in the cytosol and mitochondria	Candida albicans		v
451	10.1099/mic.0.039719-0.	https://pubmed.ncbi.nlm.nih.gov/20522499		2010		V (possibly death occurs during diauxic shift)	selenite sodium	30°C, 2 days (CFU)	6 mM	no	65	WT and grx1/2 deletion	chem	nonmetal	aif1 deletion	V	V		V (DHE, protein carbonilation)	n/a			no (Yca1 deletion)							TUNEL						PI	Methylene blue		apoptosis and necrosis seem separate, necrosis is quick, apoptosis slower; aif deletion has high ROS in control (DHE)	Saccharomyces cerevisiae		v
574	10.1186/s12951-018-0370-1.	https://pubmed.ncbi.nlm.nih.gov/29695232	Biocompatibility assessment of single-walled carbon nanotubes using Saccharomyces cerevisiae as a model organism.	2018	V		single-walled carbon nanotubules		376 mg/ml				phys	nanotubes		V	V (cells were deformed and shrank - SEM, PI positive (late apoptosis) in dose dependent manner, but population of PI+Ann+ isnt larger than PI-Ann+)	n/a	V (catalase, SOD and GPx activity)	n/a			n/a	-		7(1)	6			Annexin-FITC + PI	15(2)	13	2.16667	376 mg/ml			trypan blue, growth rate			Saccharomyces cerevisiae		v
469	10.1111/j.1365-2672.2012.05312.x.	https://pubmed.ncbi.nlm.nih.gov/22515564	Sodium citrate induces apoptosis in biocontrol yeast Cryptococcus laurentii.	2012	V (5 days)		sodium citrate		25 mmol/l, ph 5.8				chem	metabolic?		V	V		V (H2DCFDA)	V (glutathione)			n/a	-		35(5)	30			Annexin-FITC + PI, TUNEL	20(1)	19	0.633333	3 days		CFU, PI				Cryptococcus laurentii		v
648	10.3389/fmicb.2018.02031.	https://pubmed.ncbi.nlm.nih.gov/30214437	Antagonistic Interaction of Staphylococcus aureus Toward Candida glabrata During in vitro Biofilm Formation Is Caused by an Apoptotic Mechanism.	2018		V	staphylococcus aureus		co-cultivation				bio	Co-culture (microbe)		V	V	n/a	V (H2DCFDA)	n/a			n/a							EM (chromatin condensation), TUNEL						Decreased growth, CFU, PI	MTT, FUN-1 (unconvincing)		lipid droplet formation	Candida glabrata		v
514	10.1128/AAC.00651-13.	https://pubmed.ncbi.nlm.nih.gov/24366745/	Synergistic effect of the flavonoid catechin, quercetin, or epigallocatechin gallate with fluconazole induces apoptosis in Candida tropicalis resistant to fluconazole.	2013	V		synergistic effect of the flavonoids with fluconazole		(0.125–64 μg/mL) of fluconazole in combination with flavonoids (0.25–128 μg/mL).			fluconazole-resistant	bio	Synergistic effect		V	V (in epig+FLC, querc+flc, anfo)		V (H2DCFDA)				n/a	-		in another experiment 19(0)				Annexin-FITC + 7AAD, comet assay, Rho123	53(0)	53	#DIV/0!	For epig+flc		PI	Broth microdilution			Candida tropicalis	Sabouraud dextrose	V
120	10.2147/IJN.S187957.	https://pubmed.ncbi.nlm.nih.gov/30666103	Improved smallest peptides based on positive charge increase of the γ-core motif from PνD1 and their mechanism of action against Candida species.	2019	V (0-24 h)		synthetic peptides based on the pvd1 γ-core		18.35-293.6 µM				bio	peptide		V	V (secondary)		V (H2DCFDA)				V (FITC-VAD-fmk)	no quantitative data		no quantitative data				Rho123	-	-	#VALUE!			Sytox Green, CFU				Candida albicans		v
14	10.1007/s13197-018-3062-9.	https://pubmed.ncbi.nlm.nih.gov/29606758	Quercetin enhances stress resistance in Saccharomyces cerevisiae tel1 mutant cells to different stressors.	2018	V		t-bhp		1 and 2 mM (were pretreated with quercetin (200 lM) or DMSO for 1 h. )			tel1 deletion	chem	Oxidant	quercetin pretreatment	V	V	n/a	V (H2DCFDA)	V (quercetin pretreatment helps)										V (AO/EtBr, DAPI)						CFU, PI	Chronological life span assay			Saccharomyces cerevisiae		v
295	10.1016/j.micres.2016.11.008.	https://pubmed.ncbi.nlm.nih.gov/28024529/	Fungicidal effect of thymoquinone involves generation of oxidative stress in Candida glabrata.	2017	V		thymoquinone	24 h	25,50, 100, 200 µg/ml				bio	Quinone	L-reduced glutathione and ascorbic acid	V	V (secondary)		V (H2DCFDA)											Rho123						CFU, PI				Candida albicans		v
23	10.1016/j.febslet.2004.12.051.	https://pubmed.ncbi.nlm.nih.gov/15670835		2005	V		valproic acid (25mm)		25 mM	no	77		chem	acid		V (when concentration is 25 mM)	V	V (autophagic bodies in vacuoles and a shrunken cytoplasm, arl1 mutant is resistant) - when concentration is 50 mM	V (DHE)				V (Yca1 deletion)	-		no quantitative data ("all PI-negative cells were stained by annexin V")				Annexin-FITC + PI, TUNEL	no quantitative data	-				Phloxine B				Saccharomyces cerevisiae		v
552	10.1128/mBio.01376-15.	https://pubmed.ncbi.nlm.nih.gov/26350972	N-Acetylglucosamine-Induced Cell Death in Candida albicans and Its Implications for Adaptive Mechanisms of Nutrient Sensing in Yeasts.	2015	V (several days)		water and n-acetyl-glucosamine	30°C, 2-3 days.	2% GlcNAc				bio	metabolic (SICD-like)	mac1 deletion (copper metabolism, filamentation), mcu1 deletion, cyr1 deletion, dac1 deletion, nag1 deletion, hxk1 deletion	V	V (if incubated too long)		V (H2DCFDA)	V (NAC)			no (Yca1 deletion)	-		23(?)	23			Annexin-FITC + PI, TUNEL	77(?) unclear is it Ann+pi-	-	#VALUE!	48 h		CFU				Candida albicans		v

## Sheet: 7. N  stimuli that do not 
	Stimuli which cause necrotic death with no ROS formation										2					Only cells containing "no" are selected	Only cells containing "V" are selected		Only cells containing "no" are selected
	DOI	PMID		year	Acute -Death of non-dividing cells	Chronic-Cell division continues during stimulus	Treatment	Treatment conditions	Concentration	unique stimulus?	Non-unique stimulus identifier	Mutation background of cells subjected to treatment	Treatment type (chem(metal,oxidizers,etc, nanoparticles); biologic-(peptide, drugs, oils, lipids), phys(pH, temp, irradiation, mechanics etc)	Treatment subtype	Preventive treatments	Apoptosis?	Necrosis?	Lysosome- and autophagy-mediated death	ROS?	ROS causative	Calcium?	Calcium causation	Metacaspase? (YCA1/Mca1)	% of FITC-VAD-fmk positive general (background signal - untreated control - in the brackets) / % of PI positive general (in the same experiment)	increase in caspase activity (in % of overall cell population) прирост по активности каспаз (абсолютн значение)	% of membrane-permeable cells (PI, Sytox, ADD positive) general (was measured in another experiment) - ann-PI+ and ann+PI+	Increase of PI+ population (% of overall population) (data similar to PI also included)	caspase/PI+ ratio	Apoptosis-inducing factor (AIF1)	Apoptosis methods	% of Ann+PI- after treatment	increase of Ann+PI- population (in % of overall population)	Ann+PI-/(PI+ overall)	Concentrations or treatment duration for both caspase\annexin experiments if some specific concentration were chosen	% CFU	Viability method	Vitality method	Terminal phenotype	Comm	Yeast/fungi?	Growth Medium	SELECTED PAPERS WITH NICE METHOD ARRAY -Has apoptosis methods/CFU+(PI, etc), ROS, Metacaspase
601	10.1371/journal.pone.0074240.	https://pubmed.ncbi.nlm.nih.gov/24040213	C2-phytoceramide perturbs lipid rafts and cell integrity in Saccharomyces cerevisiae in a sterol-dependent manner.	2013	V		c2-ceramide (n-acetyl-sphingosine)		CFU : 0 µM, 20 µM, 30 µM and 40 µM, 30 °C with agitation (200 r.p.m.) [in other experiments only 30-40], TUNEL - 30 µM of C2- phytoceramide and 0.1% DMSO for 120 min were fixed with 3.7% (v/v) formaldehyde.				bio	lipid	ste3 deletion, ergosterol biosynthesis inhibitors, amphotericin B and methyl-β- cyclodextrin	no (no TUNEL signal, no ROS, no mito fragmentation and slight DAPI signal)	V (slight (PI))	no (atg8-GFP isnt cleaved, atg5 deletion )	no (DHR 123, H2DCFDA)	no (ROS scavengers don't help, rho0 isn't more resistant than wt)			no (Yca1 deletion, FITC-VAD-FMK)							DAPI, TUNEL						CFU, PI, zymolaze sensitivity			chronological aging, good lipid analysis. C2-phytoceramide-induced decrease in CFU occurs preferentially in dividing cells and Loss of cell viability is rescued by ergosterol biosynthesis inhibitors,	Saccharomyces cerevisiae		v
252	10.1016/j.femsle.2004.11.046.	https://pubmed.ncbi.nlm.nih.gov/15668005		2005	V		methylglyoxal	6 h	temporarily inhibited the growth; 8 mM, died: 15 mM, 20 mM. Tunel, Annexin, PI, DCFH-DA – 5, 10, 15, 20 mM	no	48		chem	glycating agent		no	V	n/a	no (H2DCFDA)	non-V (deletions), but gsh1 deletion highly sensitive			no (Yca1 deletion)	-		50(?)	50			Annexin-FITC + PI, CHX	55(?) general	-	#VALUE!							Saccharomyces cerevisiae		v

## Sheet: 8. A Stimuli that do not c
Stimuli which cause apoptotic death with no ROS formation											2					Only cells containing "V" are selected	Only cells containing "no" are selected		Only cells containing "no" are selected
	DOI	PMID		year	Acute -Death of non-dividing cells	Chronic-Cell division continues during stimulus	Treatment	Treatment conditions	Concentration	unique stimulus?	Non-unique stimulus identifier	Mutation background of cells subjected to treatment	Treatment type (chem(metal,oxidizers,etc, nanoparticles); biologic-(peptide, drugs, oils, lipids), phys(pH, temp, irradiation, mechanics etc)	Treatment subtype	Preventive treatments	Apoptosis?	Necrosis?	Lysosome- and autophagy-mediated death	ROS?	ROS causative	Calcium?	Calcium causation	Metacaspase? (YCA1/Mca1)	% of FITC-VAD-fmk positive general (background signal - untreated control - in the brackets) / % of PI positive general (in the same experiment)	increase in caspase activity (in % of overall cell population) прирост по активности каспаз (абсолютн значение)	% of membrane-permeable cells (PI, Sytox, ADD positive) general (was measured in another experiment) - ann-PI+ and ann+PI+	Increase of PI+ population (% of overall population) (data similar to PI also included)	caspase/PI+ ratio	Apoptosis-inducing factor (AIF1)	Apoptosis methods	% of Ann+PI- after treatment	increase of Ann+PI- population (in % of overall population)	Ann+PI-/(PI+ overall)	Concentrations or treatment duration for both caspase\annexin experiments if some specific concentration were chosen	% CFU	Viability method	Vitality method	Terminal phenotype	Comm	Yeast/fungi?	Growth Medium	SELECTED PAPERS WITH NICE METHOD ARRAY -Has apoptosis methods/CFU+(PI, etc), ROS, Metacaspase
235	10.1016/j.dnarep.2013.02.005.	https://pubmed.ncbi.nlm.nih.gov/23602516		2013	V		cisplatin	30°C, 300 m, dark; proteasome inhibition - 180 m, 30°C	200–400 µg/ml; ROS, DNA condensation and fragmentation/degradation –400 µg/ml, proteasome inhibition - 200 µg/ml	no	18		chem	drug (DNA damage)	proteasome inhibition; cycloheximide lowers death	V	no		no (DHE, DCF)				n/a							CHX, DAPI, SytoxGreen									no mitoch dysfnction, proteasome inhibition helps!	Saccharomyces cerevisiae		v
297	10.1016/j.micres.2017.11.003.	https://pubmed.ncbi.nlm.nih.gov/29458866/		2018	V		gold nanoparticles	28°C, 4 h	MIC - 32 μg/ml	no	31		phys	Nanoparticles	NAC doesnt help	V	no	n/a	no (H2DCFDA, MitoSOX Red)	no(NAC doesnt help)	V (mitochondrial calcium level is increased - Rhod-2AM)	n/a	V (FITC-VAD-fmk)	36(17)	19	3(4)	1	19		Annexin-FITC + PI, cytochrome C release, DAPI, JC-1, Mitotracker Green FM, Rhod-2AM, TUNEL	26(12)	14	14			PI				Candida albicans	YPD	V

## Sheet: 9. A+N Stimuli that do not
Stimuli which cause apoptotic+necrotic death with no ROS formation											3					Only cells containing "V" are selected	Only cells containing "V" are selected		Only cells containing "no" are selected
	DOI	PMID		year	Acute -Death of non-dividing cells	Chronic-Cell division continues during stimulus	Treatment	Treatment conditions	Concentration	unique stimulus?	Non-unique stimulus identifier	Mutation background of cells subjected to treatment	Treatment type (chem(metal,oxidizers,etc, nanoparticles); biologic-(peptide, drugs, oils, lipids), phys(pH, temp, irradiation, mechanics etc)	Treatment subtype	Preventive treatments	Apoptosis?	Necrosis?	Lysosome- and autophagy-mediated death	ROS?	ROS causative	Calcium?	Calcium causation	Metacaspase? (YCA1/Mca1)	% of FITC-VAD-fmk positive general (background signal - untreated control - in the brackets) / % of PI positive general (in the same experiment)	increase in caspase activity (in % of overall cell population) прирост по активности каспаз (абсолютн значение)	% of membrane-permeable cells (PI, Sytox, ADD positive) general (was measured in another experiment) - ann-PI+ and ann+PI+	Increase of PI+ population (% of overall population) (data similar to PI also included)	caspase/PI+ ratio	Apoptosis-inducing factor (AIF1)	Apoptosis methods	% of Ann+PI- after treatment	increase of Ann+PI- population (in % of overall population)	Ann+PI-/(PI+ overall)	Concentrations or treatment duration for both caspase\annexin experiments if some specific concentration were chosen	% CFU	Viability method	Vitality method	Terminal phenotype	Comm	Yeast/fungi?	Growth Medium	SELECTED PAPERS WITH NICE METHOD ARRAY -Has apoptosis methods/CFU+(PI, etc), ROS, Metacaspase
480	10.1111/j.1567-1364.2006.00188.x.	https://pubmed.ncbi.nlm.nih.gov/17233764		2007	V		ciclopirox olamine	26°C, 200 m, 150 rpm	CFU: 0, 16, 18, 20 and 22 mg/mL, Plasma membrane integrity, mitochondrial function/integrity and ROS production - 0, 60, 90, 120, 200 and 240 min.	no	17		chem	drug	cycloheximide (increases viability 2 times)	V (without ROS, TUNEL and Yca1, but with nuclear condensation and subG1)	V	no (no effect of Apg5p, Apg8p and Uth1p)	no (MitoTracker Red CMXRos)	not V (very slight - less than 10%)			no (Yca1 deletion)						no	subG1, TUNEL						CFU			well discussed subG1	Saccharomyces cerevisiae		v
24	10.1016/j.febslet.2007.05.048.	https://pubmed.ncbi.nlm.nih.gov/17544409		2007	V		ethanol (21%)		0.21	no	24		chem	alcohol		V	V		no (H2DCFDA)	?			no (Yca1 deletion)							DAPI, gel electrophoresis, TUNEL										Saccharomyces cerevisiae	YPD overgrown (probably respiring)	v
287	10.1016/j.jhazmat.2016.07.049.	https://pubmed.ncbi.nlm.nih.gov/27475463	Toxicological effects of multi-walled carbon nanotubes on Saccharomyces cerevisiae: The uptake kinetics and mechanisms and the toxic responses.	2016	V		nanotubes		600 mg/l				phys	nanoparticles	Nma111 deletion, Nuc1 deletion	V	V		no (H2DCFDA) weak				V (Yca1 deletion)	-		16(5)	11			Annexin-FITC + PI	7(2)	5	0.454545	600 mg/l			Trypan blue			Saccharomyces cerevisiae		v

## Sheet: 10. A_Causative ROS stimuli
Stimuli that cause apoptotic death and ROS appearance where involvment of ROS in death seems causative (antioxidants, Rho0, etc.)											14					Only cells containing "V" are selected	Only cells containing "no" are selected		Only cells containing "V" are selected	Only cells containing "V" are selected
	DOI	PMID		year	Acute -Death of non-dividing cells	Chronic-Cell division continues during stimulus	Treatment	Treatment conditions	Concentration	unique stimulus?	Non-unique stimulus identifier	Mutation background of cells subjected to treatment	Treatment type (chem(metal,oxidizers,etc, nanoparticles); biologic-(peptide, drugs, oils, lipids), phys(pH, temp, irradiation, mechanics etc)	Treatment subtype	Preventive treatments	Apoptosis?	Necrosis?	Lysosome- and autophagy-mediated death	ROS?	ROS causative	Calcium?	Calcium causation	Metacaspase? (YCA1/Mca1)	% of FITC-VAD-fmk positive general (background signal - untreated control - in the brackets) / % of PI positive general (in the same experiment)	increase in caspase activity (in % of overall cell population) прирост по активности каспаз (абсолютн значение)	% of membrane-permeable cells (PI, Sytox, ADD positive) general (was measured in another experiment) - ann-PI+ and ann+PI+	Increase of PI+ population (% of overall population) (data similar to PI also included)	caspase/PI+ ratio	Apoptosis-inducing factor (AIF1)	Apoptosis methods	% of Ann+PI- after treatment	increase of Ann+PI- population (in % of overall population)	Ann+PI-/(PI+ overall)	Concentrations or treatment duration for both caspase\annexin experiments if some specific concentration were chosen	% CFU	Viability method	Vitality method	Terminal phenotype	Comm	Yeast/fungi?	Growth Medium	SELECTED PAPERS WITH NICE METHOD ARRAY -Has apoptosis methods/CFU+(PI, etc), ROS, Metacaspase
457	10.1111/1567-1364.12075.	https://pubmed.ncbi.nlm.nih.gov/24028488		2013	V		aspirin		15 mM	no	7	Sod2 deficieincy	chem	drug		V	no	n/a	V (MitoSOX Red, DHE, SOD activity (+protein amount), Measurement of mitochondrial NAD(P)H)	V (Sod2 deletion strain is sensitive)			n/a	-		Relative units				Annexin-FITC + PI	Relative units	-	#VALUE!	96 h		PI				Saccharomyces cerevisiae	Ethanol	v
485	10.1111/j.1567-1364.2010.00615.x.	https://pubmed.ncbi.nlm.nih.gov/20345898	The anthracenedione compound bostrycin induces mitochondria-mediated apoptosis in the yeast Saccharomyces cerevisiae.	2010	V		bostrycin		at 30 C in a shaker without light, 20, 40, 80, 120, 160, 200, 240, 280 and 320 μg/mL				chem	anthraquinone	YPEG medium, Aif1 deletion, amiodarone	V	no		V (DHR 123)	V (Amiodarone helps)			no (Yca1 deletion)	-		no quantitative data				Annexin-FITC + PI, DAPI, mito-GFP, Rho123	no quantitative data	-	#VALUE!			CFU, PI				Saccharomyces cerevisiae	YPD	v
41	10.1074/jbc.M306998200.	https://pubmed.ncbi.nlm.nih.gov/12963726		2003	V		diacylglycerol		0.1, 0.2, or 0.3 mM	no	22	plh1 dga1 double deletion	chem	lipid	free radical spin trap TMPO	V (lipoapotosis)	no	n/a	V (DHE)	V (free radical spin trap TMPO)			no (pca1 deletion; FITC-VAD-fmk; )			no quantitative data ("membrane integrity was intact")				Annexin-FITC + PI, DAPI, TUNEL	no quantitative data ("strong fluorescence could be seen in the periphery of about 10% of mutant cells")	-				CFU				Schizosaccaromyces pombe		v
416	10.1091/mbc.e07-06-0604.	https://pubmed.ncbi.nlm.nih.gov/18162582		2008	V		hydrogen peroxide	1 h	0.4, 1.5 mM	no	38	isc1 deletion (iron overload)	chem	Oxidant	iron deprivation (bathophenanthroline disulfonic acid)	V	no (data not shown)	n/a	V (H2DCFDA, protein carbonylation, lipid peroxidation, SOD activity)	V (beV e Iron is a redox active metal ion, and there is iron overload)			V ( Yca1 deletion; D2R)	95(5)		no quantitative data				TUNEL, GSH level	-	-	#VALUE!			CFU			chronological aging (Isc1p deficiency decreases chronological lifespan by a Yca1p-dependent mechanism)	Saccharomyces cerevisiae		v
397	10.1080/10715762.2017.1407412.	https://pubmed.ncbi.nlm.nih.gov/29157011	Reactive oxygen species modulate itraconazole-induced apoptosis via mitochondrial disruption in Candida albicans.	2018	V		itraconazole		2 µg/ml, 2h, 28 °C				chem	drug (azole)	NAC	V (bad annex data, other methods seem ok)	no (low PI, high K+ leakage)	n/a	V (H2DCFDA, lipid peroxidation)	V (NAC)	V (mitochondrial calcium level is increased - Rhod-2AM)	n/a	V (FITC-VAD-fmk)	no quantitative data (cant find the figures, no explanations in the text		no quantitative data (cant find the figures, no explanations in the text				Annexin-FITC + PI (BAD DATA), cytochrome c release, TUNEL, JC-1	no quantitative data (cant find the figures, no explanations in the text	-	#VALUE!			PI			Potassium leakage, GSH/GSSG ratio,	Candida albicans		v
173	10.1007/s10495-015-1199-9.	https://pubmed.ncbi.nlm.nih.gov/26577769		2016	V		lactoferrin (human)	90 or 120 m	1.56 - 6.25 μM	no	42		bio	protein (Iron-binding glycoprotein)	ATP depletion (deoxyglucose) and cycloheximide;aif1 deletion (ok effect), cyc3 deletion (small effect); Rho0 (good eff); atp10 deletion(small effect); oligomycin (ok effect); Bcl-xL (weak effect)	V	no		V (DHE)	V (strong NAC effect)			V (Yca1 deletion; 2-rhodamine 110 substrate)	50(5)	45	15(1)	14	3.21429		DAPI, dAIF, dCyc3	-	-	#VALUE!			PI, CFU				Saccharomyces cerevisiae		v
153	10.1007/s00253-010-3056-7.	https://pubmed.ncbi.nlm.nih.gov/21191789		2011	V		lead	25°C, up to 6 h	1 mmol/l				chem	metal	cycloheximide	V	no		V (H2DCFDA)	V (Ascorbic acid) - note - probably a mistake in the figure										CHX, DAPI						PI, DiBAC4(3) (no eff)				Saccharomyces cerevisiae		v
156	10.1007/s00253-014-5631-9	https://pubmed.ncbi.nlm.nih.gov/24652061/	Mitochondria are the main source and one of the targets of Pb (lead)-induced oxidative stress in the yeast Saccharomyces cerevisiae	2014	V		lead salt	3 h	1 mmol/l				chem	metal		V (fragmented nuclei)	no	n/a	V (H2DCFDA, DHE)	V (Rho0)	n/a	n/a	n/a			no quantitative data				DAPI					10	CFU, PI				Saccharomyces cerevisiae	buffer pH 6.0 + glucose 2%	V
341	10.1021/np300678e.	https://pubmed.ncbi.nlm.nih.gov/23672235	The antifungal occidiofungin triggers an apoptotic mechanism of cell death in yeast.	2013	V (inhibtory concentrations)	V (subinhibitory concentrations)	occidiofungin		1 μg/mL, 2 μg/mL, 4 μg/mL, and 8 μg/mL, 48 h				bio	peptide	rny1 deletion, apg7 deletion (maybe)	V	no	no (numerous atg mutants were as wt, but there were strange vesicles on TEM)	V (DHR 123)	V (anaerobic growth and Rho0 increase MIC)			? (Mic was double for yca1 deletant, but on spot test there was no difference)			no quantitative data				Annexin-FITC + PI, EM, TUNEL	no quantitative data	-				CFU	FUN-1		increased chitin levels in buds at subinhibitory conc	Saccharomyces cerevisiae		v
488	10.1111/j.1567-1364.2010.00663.x.	https://pubmed.ncbi.nlm.nih.gov/20726898	A fungicidal piperazine-1-carboxamidine induces mitochondrial fission-dependent apoptosis in yeast.	2010	V		piperazine-1-carboxamidine		20 μg/mL, 2.5 h, 30 C				chem	amide	dnm1, mdv1, fis1, skn1, ipt1 deletions, ascorbic acid	V	no (about 1% of PI positive cells)	n/a	V (H2DCFDA)	V (ascorbic acid)			V (Yca1 deletion; FITC-VAD-fmk)	37(2)	35	1 ann-PI+	1	35		Annexin-FITC + PI, TUNEL	35(15)	20	20	20 mg/mL		CFU, PI			wrong legend in Fig. 2?? data in annexin staining in this table is written by our interpretation	Saccharomyces cerevisiae		v
466	10.1111/imb.12124.	https://pubmed.ncbi.nlm.nih.gov/25209888	Identification of a novel antimicrobial peptide, scolopendin 1, derived from centipede Scolopendra subspinipes mutilans and its antifungal mechanism.	2014	V		scolopendin 1		MIC in the range of 5.0–20.0 μM, ROS etc - 10 μM				bio	peptide	NAC	V	no	n/a	V (DHR 123)	V (NAC)	V (mitochondrial and cytosolic calcium level is increased - Rhod-2AM and Fura-2AM)	n/a	V (FITC-VAD-fmk)	40(27)	13	0(0)	1	13		Annexin-FITC + PI, cytochrome C release, DAPI, JC-1, TUNEL	35(14)	21	21	10 μM		PI				Сandida albicans		v
497	10.1111/j.1742-4658.2012.08527.x.	https://pubmed.ncbi.nlm.nih.gov/22324978/		2012	V		silver nanoparticles	28 ◦C, 1 h	2 µg/mL	no	67		chem	nanoparticles	thiourea	V	no (dot plots)	n/a	V (DHR 123, HPF)	V (thiourea quenches OH radicals)			V (FITC-VAD-fmk)	no quantitative data		quantitative data not shown				Annexin-FITC + PI, cytochrome C release, JC-1, TUNEL	35(15)	20	#DIV/0!							Candida Ablicans		V
481	10.1111/j.1567-1364.2007.00274.x.	https://pubmed.ncbi.nlm.nih.gov/17627776		2007	V		sodium arsenite	4 days of growth at 30 ◦C	CFU: 0-7 mM; Annexin V, ROS, TUNEL - 3 mM	no	68	sod1 deletion, yca1 deletion	chem	metalloid		V	no (only photos, no numerical data)		V (DHR 123)	V (Rho0)			V (Yca1 deletion)	-		no quantitative data				Annexin-FITC + PI, Rho123, TUNEL	37(3) general	-	#VALUE!			PI				Saccharomyces cerevisiae		v
477	10.1111/j.1462-5822.2004.00469.x.	https://pubmed.ncbi.nlm.nih.gov/15679842	Induction of DNA damage and apoptosis in Saccharomyces cerevisiae by a yeast killer toxin.	2005	V		yeast killer toxin		5 μg/ml, 30 C, 24 h.				bio	protein	chs3 deletion, Rho0	V	no? (no quantitative data)		V (DHR 123)	V (Rho0)				-		no quantitative data				Annexin-FITC + PI, CHX, DAPI, TUNEL	no quantitative data	-	#VALUE!					S phase arrest	two waves of death - fast and slow	Saccharomyces cerevisiae		v

[truncated: 8 more sheets: 11. N_Causative ROS stimuli, 12. A+N_Causative ROS stimu, 13. A_Non-causative ROS sti, 14. N_Non-causative ROS sti, 15. A+N_Non-causative ROS s, 16. A_Not tested ROS stimuli, 17. N_Not tested ROS stimuli, 18. A+N_Not tested ROS stimu]
