# Supplementary material for: A Systematic Survey of Characteristic Features of Yeast Cell Death Triggered by External Factors
Source: J Fungi (Basel). 2021 Oct 20;7(11):886. doi: 10.3390/jof7110886 (PMC8626022; doi:10.3390/jof7110886)
Supplement: Supplementary file 1 [file jof-07-00886-s001.zip › Copy of 01_10_Table S4 - Metacaspase.xlsx]

## Sheet: 1. Caspase del. or caspase act
Category where caspase has a role (fitc-vad-fmk OR caspase deletion)									Count of unique stimuli		97
	DOI	PMID		year	Acute -Death of non-dividing cells	Chronic-Cell division continues during stimulus	Treatment	Treatment conditions	Concentration	unique stimulus?	Non-unique stimulus identifier	Mutation background of cells subjected to treatment	Treatment type (chem(metal,oxidizers,etc, nanoparticles); biologic-(peptide, drugs, oils, lipids), phys(pH, temp, irradiation, mechanics etc)	Treatment subtype	Preventive treatments	Apoptosis?	Necrosis?	Lysosome- and autophagy-mediated death	ROS?	ROS causative	Calcium?	Calcium causation	Metacaspase? (YCA1/Mca1)	% of FITC-VAD-fmk positive general (background signal - untreated control - in the brackets) / % of PI positive general (in the same experiment)	increase in caspase activity (in % of overall cell population) прирост по активности каспаз (абсолютн значение)	% of membrane-permeable cells (PI, Sytox, ADD positive) general (was measured in another experiment) - ann-PI+ and ann+PI+	Increase of PI+ population (% of overall population) (data similar to PI also included)	caspase/PI+ ratio	Apoptosis-inducing factor (AIF1)	Apoptosis methods	% of Ann+PI- after treatment	increase of Ann+PI- population (in % of overall population)	Ann+PI-/(PI+ overall)	Concentrations or treatment duration for both caspase\annexin experiments if some specific concentration were chosen	% CFU	Viability method	Vitality method	Terminal phenotype	Comm	Yeast/fungi?	Growth Medium	SELECTED PAPERS WITH NICE METHOD ARRAY -Has apoptosis methods/CFU+(PI, etc), ROS, Metacaspase
9	10.1007/s00284-014-0585-9.	https://pubmed.ncbi.nlm.nih.gov/24752490		2014	V		acetic acid		0.25, 0.3 %	no	3		chem	acid		V	no						V (FITC-VAD-fmk)	85 (?)	80	30(?)	30	2.66667		Annexin-FITC + PI, DAPI, Fluorescein FragELTM DNA Fragmentation Detection Kit	55(?)	55	1.83333			CFU, PI				Candida species		v
9	10.1007/s00284-014-0585-9.	https://pubmed.ncbi.nlm.nih.gov/24752490		2014	V		formic acid		0.1, 0.2 %	no	28		chem	acid		V	no						V (FITC-VAD-fmk)	82 (?)	82	27(?)	27	3.03704		Annexin-FITC + PI, DAPI, Fluorescein FragELTM DNA Fragmentation Detection Kit	60(?)	60	2.22222			CFU, PI				Candida species		v
9	10.1007/s00284-014-0585-9.	https://pubmed.ncbi.nlm.nih.gov/24752490	Formic acid and acetic acid induce a programmed cell death in pathogenic Candida species.	2014	V		potassium carbonate (minimal inhibitory concentrations)		2.5 %				chem	salt		no	V (high)						V (FITC-VAD-fmk), but weak	11(?)	11	78(?)	78	0.141026		Annexin-FITC + PI, DAPI, Fluorescein FragELTM DNA Fragmentation Detection Kit	8(?)	8	0.102564			CFU, PI				Candida species		v
9	10.1007/s00284-014-0585-9.	https://pubmed.ncbi.nlm.nih.gov/24752490	Formic acid and acetic acid induce a programmed cell death in pathogenic Candida species.	2014	V		sodium bicarbonate (minimal inhibitory concentrations)		0.05				chem	salt		no	V (low)						V (FITC-VAD-fmk), but weak	23(?)	23	42(?)	42	0.547619		Annexin-FITC + PI, DAPI, Fluorescein FragELTM DNA Fragmentation Detection Kit	18 (?)	18	0.428571			CFU, PI				Candida species		v
12	10.1007/s10495-016-1254-1.	https://pubmed.ncbi.nlm.nih.gov/27207682		2016	V		melittin		2.5 μM	no	46		bio	peptide		V	V	n/a	V (H2DCFDA, lipid peroxidation)	n/a	V (mitochondrial and cytosolic calcium level is increased - Rhod-2AM and Fura-2AM)	n/a	V (FITC-VAD-fmk)	52 (25)	27	15(1)	14	1.92857		Annexin-FITC + PI, DAPI, Fura-2AM, GSH level, JC-1, Rhod-2AM, TUNEL	37(3)	34	2.42857			CFU			Calcium accumulation in the cytosol and mitochondria	Candida albicans		v
12	10.1007/s10495-016-1254-1.	https://pubmed.ncbi.nlm.nih.gov/27207682	Scolopendin 2 leads to cellular stress response in Candida albicans.	2016	V		scolopendin 2		ROS, Lipid peroxidation: 1.6 μM (1/4 MIC), 3.1 μM (1/2 MIC), and 6.3 μM (MIC), for other experiments: 1.6 μM				bio	peptide		V	V	n/a	V (H2DCFDA, lipid peroxidation)	n/a	V (mitochondrial and cytosolic calcium level is increased - Fluo3-AM and Rhod-2AM)	n/a	V (FITC-VAD-fmk)	38 (25)	13	8(1)	7	1.85714		Annexin-FITC + PI, DAPI, Fura-2AM, GSH level, JC-1, Rhod-2AM, TUNEL	13(3)	10	1.42857			CFU			Calcium accumulation in the cytosol and mitochondria	Candida albicans		v
19	10.1016/j.bioelechem.2019.04.007.	https://pubmed.ncbi.nlm.nih.gov/31003053		2019	V		pulsed electric field and formic acid	30 kV/cm PEF (50 pulses, 1 kHz).	0.05% of formic acid, PEF - 250 ns, 500 ns, 750 ns	no	63		phys/chem	electric, acid		V (mostly PI+Annex+)	V						V (FITC-VAD-fmk)	70(10)	60	50(24)	26	2.30769		Annexin-FITC + PI, TUNEL	5(5)	1	0.0384615			CFU				Saccharomyces cerevisiae		v
23	10.1016/j.febslet.2004.12.051.	https://pubmed.ncbi.nlm.nih.gov/15670835		2005	V		valproic acid (25mm)		25 mM	no	77		chem	acid		V (when concentration is 25 mM)	V	V (autophagic bodies in vacuoles and a shrunken cytoplasm, arl1 mutant is resistant) - when concentration is 50 mM	V (DHE)				V (Yca1 deletion)	-		no quantitative data ("all PI-negative cells were stained by annexin V")				Annexin-FITC + PI, TUNEL	no quantitative data		#DIV/0!			Phloxine B				Saccharomyces cerevisiae		v
24	10.1016/j.febslet.2007.05.048.	https://pubmed.ncbi.nlm.nih.gov/17544409	Ethanol-induced death in yeast exhibits features of apoptosis mediated by mitochondrial fission pathway.	2007	V		ethanol (21%)		0.23	no	24	delta Fis1	chem	alcohol		V	V		V (H2DCFDA)	V (delta Sod1, Sod2, Gsh1 decrease survival)			V (DEVD)							DAPI, gel electrophoresis, TUNEL										Saccharomyces cerevisiae	YPD overgrown (probably respiring)	v
34	10.1016/S1097-2765(02)00501-4	https://pubmed.ncbi.nlm.nih.gov/11983181		2002	V		hydrogen peroxide	26 h	0.4 mM	no	38	YCA1 overexpression	chem	Oxidant		v	no		n/a				V (Yca1 deletion; FITC-VAD-fmk)	82(11)						DAPI, TUNEL						CFU				Saccharomyces cerevisiae	YNB	V
34	10.1016/s1097-2765(02)00501-4.	https://pubmed.ncbi.nlm.nih.gov/11983181		2002	V		acetic acid	pH 3	apoptotic: 5 mM, no apoptotic: 20 mM	no	3		chem	acid		V	n/a	n/a	n/a	n/a			V (FITC-VAD-fmk, Yca1 deletion)	no quantitative data						DAPI, TUNEL						CFU				Saccharomyces cerevisiae		v
43	10.1091/mbc.e03-02-0114.	https://pubmed.ncbi.nlm.nih.gov/14718573		2004	V		sodium chloride		1 M	no	69	WT and SRO7 deletion and SRO7/77 deletion	phys/chem	osmotic/ionic		V	?		V (DHR 123)				V (Yca1 deletion; FITC-FAD-fmk) for WT and sro7 deletion	22 (3) cytometry WT and 6 (0,5) FACS WT						DAPI, TUNEL										Saccharomyces cerevisiae
44	10.1091/mbc.e07-05-0431.	https://pubmed.ncbi.nlm.nih.gov/17881727		2007	V		manganese		0–12 mM	no	45		chem	metal	aif1, cyc1 cyc7 deletion; cpr3 deletion - no effect	V	n/a		no (DHR 123, DHE)	V (Rho0 and resp mutants resistant)			V (Yca1 deletion)							DAPI, TUNEL						CFU			high conc causes necrosis	Saccharomyces cerevisiae		v
50	10.1101/gad.1247904.	https://pubmed.ncbi.nlm.nih.gov/15520274		2004	V		acetic acid	4 h	130 mM	no	3	Fis1 deletion	chem	acid	knockouts of dnm1 (mitochondrial fission protein) and mdv1, Bcl-xL expressing	V	V (secondary)	V (dnm1 knock-out - mitochondrial fragmentation, degradation by vacuoles)	n/a				V (Yca1 deletion; DEVD-CHO)							Annexin (no PI), mito-GFP	10 ann negative (80)					CFU	trypan blue, FUN-1		anti-death activity of yeast Fis1	Saccharomyces cerevisiae		v
50	10.1101/gad.1247904.	https://pubmed.ncbi.nlm.nih.gov/15520274		2004	V		heat shock		55°C, 0-60 m	no	33	Fis1 deletion	phys	temperature	knockouts of dnm1 (mitochondrial fission protein) and mdv1, Bcl-xL expressing	n/a	n/a	V (dnm1 knock-out - mitochondrial fragmentation, degradation by vacuoles)	n/a				V (Yca1 deletion)													CFU			anti-death activity of yeast Fis1	Saccharomyces cerevisiae		V
50	10.1101/gad.1247904.	https://pubmed.ncbi.nlm.nih.gov/15520274		2004	V		hydrogen peroxide	4 h	2.5 mM	no	38	Fis1 deletion	chem	Oxidant	knockouts of dnm1 (mitochondrial fission protein) and mdv1, Bcl-xL expressing	V	V (secondary)	V (dnm1 knock-out - mitochondrial fragmentation, degradation by vacuoles)	n/a				V (Yca1 deletion; DEVD-CHO)							Annexin (no PI)	40 ann negative (90)					CFU	trypan blue, FUN-1		anti-death activity of yeast Fis1	Saccharomyces cerevisiae		v
54	10.1111/j.1474-9726.2006.00225.x.	https://pubmed.ncbi.nlm.nih.gov/16822282		2006			chronological aging		15 ± 2 days	no	16		natural bio	metabolic	double mutant for pka1 and sck2	V	V	n/a	V (DHR 123)	n/a			V (FITC-VAD-fmk)	50 (1)						Miscorrelation between CFU and Phloxine										Schizosaccharomyces pombe		v
61	10.1186/1471-2180-13-35.	https://pubmed.ncbi.nlm.nih.gov/23402325		2013	V		ethanol	30°C, 2 days	0.22	no	24		chem	alcohol	S-adenosyl-Lmethionine	n/a	n/a	n/a	V (DHR 123)	V ? (S-adenosyl-Lmethionine)			V (FITC-VAD-fmk)	91 (1)												CFU				Saccharomyces boulardii		v
61	10.1186/1471-2180-13-35.	https://pubmed.ncbi.nlm.nih.gov/23402325		2013	V		hydrochloric acid	30°C, 2 days	50 mM or 75 mM	no	37		chem	acid	S-adenosyl-Lmethionine	n/a	n/a	n/a	V (DHR 123)	n/a			V (FITC-VAD-fmk)	22 (1)												CFU				Saccharomyces boulardii		v
62	10.1242/jcs.00848.	https://pubmed.ncbi.nlm.nih.gov/14657274		2004	V		hydrogen peroxide	3 h	3 mM	no	38	nma111 deletion, nma11 overexpression, wt	chem	Oxidant		V			V (DHR 123)	n/a			V (Yca1 deletant has less TUNEL signal and ROS)							TUNEL										Saccharomyces cerevisiae
67	10.1371/journal.pone.0045109.	https://pubmed.ncbi.nlm.nih.gov/23028789/		2012	V		acetic acid		60 mM	no	3	Hsp90-compromised strain tetO-HSP90/hsp90	chem	acid		V	V		V (H2DCFDA), reduces		indirect (calcineurin-pathway is involved, calcineurin-pathway-defective strain less sensitive to peroxide)	n/a	V (Mca1 levels; D2R) defective							RT-PCR, TUNEL						PI, CFU			we investigated the role of Hsp90 in apoptosis of C. albicans	Candida albicans		v
67	10.1371/journal.pone.0045109.	https://pubmed.ncbi.nlm.nih.gov/23028789//		2012	V		amphotericin b	3 h	60 mM	no	6	Hsp90-compromised strain tetO-HSP90/hsp90	chem	drug (polyene)		V	V		V (H2DCFDA), reduces				V (Mca1 levels; D2R) defective							RT-PCR, TUNEL						PI, CFU			we investigated the role of Hsp90 in apoptosis of C. albicans	Candida albicans		v
67	10.1371/journal.pone.0045109.	https://pubmed.ncbi.nlm.nih.gov/23028789/		2012	V		hydrogen peroxide		5 mM	no	38		chem	Oxidant	calcineurin-pathway-defect strain less sensitive to peroxide	V	V		V (H2DCFDA), reduces		indirect (calcineurin-pathway is involved, calcineurin-pathway-defect strain less sensitive to peroxide)	n/a	V (Yca1 deletion; D2R) defective							RT-PCR, TUNEL						PI, CFU			investigated the role of Hsp90 in apoptosis of C. albicans	Candida albicans		v
73	10.15698/mic2016.07.512.	https://pubmed.ncbi.nlm.nih.gov/27683660		2016	V		amphotericin b	3 h	8 μg/ml	no	6		chem	drug (polyene)	Filamentous C. albicans cells are more resistant	V	n/a	n/a	V (DHR 123)	n/a			V (Mca1 deletion; FITC-VAD-fmk)	25 (0) for blastospores	25	80 (0) for blastospores	80	0.3125			-		0			CFU, PI			not very good article	Candida albicans		v
73	10.15698/mic2016.07.512.	https://pubmed.ncbi.nlm.nih.gov/27683660		2016	V		caspofungin		0.05 µg/ml	no	13		bio	Lipopeptide	Filamentous C. albicans cells are more resistant	V	V	n/a	V (DHR 123; H2DCFDA)	n/a			V (Mca1 deletion)													CFU, PI			not very good article	Candida albicans		v
76	10.4161/auto.19314.	https://pubmed.ncbi.nlm.nih.gov/22361650		2012	V		leu starvation		SD-L	no	43	autophagy mutants	bio	metabolic		V	V	V (atg mutants more sensitive)					V (Yca1 deletion)	-		9(16)	1			Annexin-FITC + PI	4(9)	1	1	for atg15 mutant						Saccharomyces cerevisiae		v
98	10.3390/microorganisms8040585.	https://pubmed.ncbi.nlm.nih.gov/32316661/	Human Antimicrobial Peptide Hepcidin 25-Induced Apoptosis in Candida albicans	2020			Hepcidin 25	90 min	50 μg/ml				bio	Peptide	5 mM NaN3 for 1 h or 50 μM CCCP for 2 h at 30 °C to deplete cellular ATP and chilling to 4 degrees helps	? (Ann negative - only pi+Ann+, mito depol positive, metacaspase positive, TUNEL positive)	V		V (DHE, HPF)	V (Cu chelator BCS lowers ROS and death rate)			V (FITC-VAD-FMK)	arbitrary units		97(1)	96			TUNEL, Annexin-FITC + PI, DiOC6(3)	0(0)		73(3)		3	CFU, PI, calcein leakage			The same situation if lower concentration was used	Candida albicans		V
103	10.1002/bip.23008.	https://pubmed.ncbi.nlm.nih.gov/28073158/	Antimicrobial activity and mechanism of action of a thionin‐like peptide from Capsicum annuum fruits and combinatorial treatment with fluconazole against Fusarium …	2017		V (Fig 1 dividing cells)	CaThi	25°C, 12, 24, 48 and 60 h	50 µg/ml				bio	peptide	n/a	V (unconvincing)	V (PI, Sytox green)	n/a	V (DAB)	n/a	n/a	n/a	V ( FITC-VAD-fmk)	no quantitative data	no quantitative data	no quantitative data	no quantitative data	no quantitative data	n/a	DAPI	n/a	n/a	n/a	n/a		CFU, Sytox green	n/a	n/a		Fusarium solani	Sabouraud agar	V
106	10.1002/iub.1527.	https://pubmed.ncbi.nlm.nih.gov/27338801/	Cecropin A-induced apoptosis is regulated by ion balance and glutathione antioxidant system in Candida albicans.	2016	V		cecropin a		DAPI, TEM, TUNEL or FACS - 160 μg/mL, 9 h., Annexin-V FITC + PI, 160 μg/mL, 1 h				bio	peptide	pretreatment of ion channel blockers	V	no		V (H2DCFDA)		V (mitochondrial and cytosolic calcium level is increased - Rhod-2AM and Fura-2AM)	n/a	V (FITC-VAD-fmk)	no quantitative data		1 (1)	1			Annexin-FITC + PI, DAPI, JC-1, TUNEL	40	40	40			CFU				Candida albicans		v
108	10.1002/iub.1716.	https://pubmed.ncbi.nlm.nih.gov/29356280	Potential role of potassium and chloride channels in regulation of silymarin-induced apoptosis in Candida albicans.	2018	V		silymarin		2.5 μg/mL, 4h				bio	multicomponent extract	K+ ion channel blocker - tetraethylammoniumchloride	V	no (2,5% PI positive cells, but the cells are shrinked)	n/a	n/a		V (mitochondrial and cytosolic calcium level is increased - Rhod-2AM and Fura-2AM)	n/a	V (FITC-VAD-fmk)	32 (22)	10	1 (1)	1	10		Annexin-FITC + PI, JC-1, TUNEL	20 (8)	12	12			CFU			cytosolic and mitochondrial accumulation of calcium	Candida albicans		v
109	10.1002/iub.1973.	https://pubmed.ncbi.nlm.nih.gov/30481395	Synergistic Antifungal Activity of Isoquercitrin: Apoptosis and Membrane Permeabilization Related to Reactive Oxygen Species in Candida albicans.	2019	V		isoquercitrin (+ ampotericin and fluconasole increase mortality)		ISO/AMB - 0.25 μg/mL, ISO/FLC - 0.38 μg/mL, ISO/5-FC - 0.75 μg/mL				bio	drug	NAC pretreatment	V	V		V (SOD activity, catalase activity, lipid peroxidation, MitoSOX Red, H2DCFDA)	V (NAC)			V (FITC-VAD-fmk)	relative units		15 (15)	1			DAPI	-		0			PI				candida albicans		v
113	10.1074/jbc.M801303200.	https://pubmed.ncbi.nlm.nih.gov/18474590/		2008	V		tunicamycin	shifted for 8 h to 37°C	10 μg/ml	no	75		chem	drug (glycosylation)	Kex1 disruption, cycloheximide and NAC helps	V	n/a	? (Kex1 - protease - disruption helps)	V (DHE, DHR 123, H2DCFDA)	V (NAC)			V (Yca1 deletion; FITC-VAD-fmk; D2R)	46 (1 in untreated)						GFP fluorescence signals						PI				Saccharomyces Cerevisiae		V
114	10.1083/jcb.200503069.	https://pubmed.ncbi.nlm.nih.gov/16061692	Viruses activate a genetically conserved cell death pathway in a unicellular organism.	2005	V		m1 viral toxin (from carrier yeast)		M1 co-culture assays (killer/susceptible 2:1)				bio	peptide?	dnm1 deletion ; Tok1 deletion; DEVD-CHO, a cell-permeable peptide substrate/inhibitor	V	V						V (Yca1 deletion)													CFU	FUN-1, methylene blue		purified toxin causes Yca1 independent death	Saccharomyces cerevisiae	YPD	v
115	10.1091/mbc.e07-11-1113.	https://pubmed.ncbi.nlm.nih.gov/18321989		2008	V		hydrogen peroxide	1 h	5 mM	no	38	Mcd1-C40aa overexpression (the small fragment of C-terminal Mcd1)	chem	Oxidant	Mcd1 overexpression, dependent on Cyc1, independent of Nuc1	V	n/a	n/a	V (MitoTracker Red CMRos)	n/a			V (Z-VAD-fmk)	no quantitative data		no quantitative data			no	Annexin-FITC + PI, DAPI	no quantitative data ("20% of cells showed markers of apoptotic cell death")		#DIV/0!			CFU				Saccharomyces cerevisiae		v
120	10.2147/IJN.S187957.	https://pubmed.ncbi.nlm.nih.gov/30666103	Improved smallest peptides based on positive charge increase of the γ-core motif from PνD1 and their mechanism of action against Candida species.	2019	V (0-24 h)		synthetic peptides based on the pvd1 γ-core		18.35-293.6 µM				bio	peptide		V	V (secondary)		V (H2DCFDA)				V (FITC-VAD-fmk)	no quantitative data		no quantitative data				Rho123	-		#DIV/0!			Sytox Green, CFU				Candida albicans		v
148	10.1007/s00203-017-1425-7.	https://pubmed.ncbi.nlm.nih.gov/28819786	Yeast caspase-dependent apoptosis in Saccharomyces cerevisiae BY4742 induced by antifungal and potential antitumor agent clotrimazole.	2018			clotrimazole		10 µM, 30 °C, 180 rpm for 3–9 h.				chem	drug (azole)		V (35%)	V (secondary) (13%)	n/a	n/a	n/a			V (Yca1 deletion; FITC-VAD-fmk)	50 (0) / 4 (0)		30 (6)	24			Annexin-FITC + PI, DAPI, Rho123, TUNEL	20 (10)	10	0.416667			PI	FUN-1		very unclearly written paper, not very convincing annexin data	Saccharomyces cerevisiae		v
159	10.1007/s00253-017-8146-3.	https://pubmed.ncbi.nlm.nih.gov/28224196/	Calcium and oxidative stress mediate perillaldehyde-induced apoptosis in Candida albicans.	2017	V		perillaldehyde		Antifungal susceptibility: from 0.00313 to 3.2 μL/mL, 28 °C, 8 h. All other experiments : 0.05, 0.1, 0.2, and 0.4 μL/mL, 28 °C, 2 h				bio	Natural organic compound		V (over 75% of Ann+PI- cells 12 h)	V (secondary) (not very good dot plots)		V (H2DCFDA)		V (mitochondrial and cytosolic calcium level is increased - Fluo3-AM and Rhod-2AM)	n/a	V (FITC-VAD-fmk)	55(1) 2h	54	53(25) 6 h	28	1.92857		Annexin-FITC + PI, DAPI, JC-1	27(5) 6 h	22	0.785714			CFU				Candida albicans		V
162	10.1007/s00253-019-10119-3.	https://pubmed.ncbi.nlm.nih.gov/31659418		2019	V		cinnamaldehyde		MIC - 0.26 mg/mL, activated the metacaspase - 0.065, 0.13, 0.26, and 0.52 mg/mL				bio	phenylpropanoid		V (annex/PI very unconvincing)	? (no clear PI signal)		V (H2DCFDA)	n/a	V (mitochondrial and cytosolic calcium level is increased - Fluo3-AM and Rhod-2AM)	n/a	V (FITC-VAD-fmk)	62(3)		strange data				Annexin-FITC + PI (VERY BAD DATA), cytochrome release, DAPI, TUNEL	strange data		#DIV/0!						mitoch and cytosolic Ca2+ increased (Fluo3-AM, Rhod-2AM); JC-1 shows mitoch depolarization			v
165	10.1007/s00284-014-0734-1.	https://pubmed.ncbi.nlm.nih.gov/25413604/	Novel antifungal mechanism of resveratrol: apoptosis inducer in Candida albicans.	2015	V		resveratrol		20 μM, 2 h at 28 C.				bio	Polyphenol		V	no (0,48% V(-)/PI(+) cells)		V (DHR 123, HPF)		V (mitochondrial calcium level is increased - Rhod-2AM)	n/a	V (FITC-VAD-fmk)	no quantitative data		1(1)	1			Annexin-FITC + PI, DAPI, DiOC6(3), JC-1, Rhod-2AM, TUNEL	31(14)	17	17			MIC			changes in mitochondrial Ca2+	Candida albicans		V
172	10.1007/s10495-008-0215-8.	https://pubmed.ncbi.nlm.nih.gov/18463984		2008	V		cadmium nitrate	1 h	30–50 µM	no	10		chem	metal	NAC (The NAC doses required to suppress apoptosis here were higher than those typically used elsewhere - 10mM)	V (sub-G1 and hyper-polarization of mitochondrial membranes)	V (strong PI signal) (membrane damage requires an active caspase.)	n/a	V (DHR 123; H2DCFDA)	V (NAC)			V (Yca1 deletion)							subG1						CFU, PI				Saccharomyces cerevisiae		v
173	10.1007/s10495-015-1199-9.	https://pubmed.ncbi.nlm.nih.gov/26577769		2016	V		lactoferrin (human)	90 or 120 m	1.56 - 6.25 μM	no	42		bio	protein (Iron-binding glycoprotein)	ATP depletion (deoxyglucose) and cycloheximide;aif1 deletion (ok effect), cyc3 deletion (small effect); Rho0 (good eff); atp10 deletion(small effect); oligomycin (ok effect); Bcl-xL (weak effect)	V	no		V (DHE)	V (strong NAC effect)			V (Yca1 deletion; 2-rhodamine 110 substrate)	50(5)	45	15(1)	14	3.21429		DAPI, dAIF, dCyc3	-		0			PI, CFU				Saccharomyces cerevisiae		v
174	10.1007/s10495-016-1251-4.	https://pubmed.ncbi.nlm.nih.gov/27160815	The fungicide Mancozeb induces metacaspase-dependent apoptotic cell death in Saccharomyces cerevisiae BY4741.	2016	V		mancozeb (mz), a mixture of ethylene-bis-dithiocarbamate manganese and zinc salts		100 μM, 48 and 72 h incubation, 28 C, pH 7.4				chem	metal		V	no		V (DHE, H2DCFDA, DHR 123)	n/a			V (Yca1 deletion) very strong effect			5(1)	4			Annexin-PE + 7-AAD, DiOC6, PI negative death	54(4)	50	12.5			CFU, PI		Cell cycle unchanged	DiOC6 mitoch hyperpolarization, no SubG0!	Saccharomyces cerevisiae		v
181	10.1007/s11046-011-9503-x.	https://pubmed.ncbi.nlm.nih.gov/22210020/	Amentoflavone stimulates mitochondrial dysfunction and induces apoptotic cell death in Candida albicans.	2012	V (2 h)		amentoflavone		10 μM				bio	Biflavonoid		V	no		V (DHR 123, HPF)				V (FITC-VAD-fmk)	no quantitative data		no quantitative data				Annexin-FITC + PI, DAPI, DiOC6(3), FSC/SSC, TUNEL	no quantitative data		#DIV/0!							Candida albicans		v
183	10.1007/s11274-017-2325-3.	https://pubmed.ncbi.nlm.nih.gov/28748404	Necrotic and apoptotic cell death induced by Captan on Saccharomyces cerevisiae.	2017	V		captan		20 μM				chem	Oxidant		V(some cells)	V(most cells)		V (DHE)	V (cystein, glutathione - yes, ascorbic acid - no effect)			V (Yca1 deletion) 5% to 25% viability increase			80(2)	78			Annexin-PE + 7-AAD (a bit, not much)	17(0)	17	0.217949			CFU, PI, 7-AAD			both necrosis and apoptosis	Saccharomyces cerevisiae		v
188	10.1007/s12192-017-0860-3.	https://pubmed.ncbi.nlm.nih.gov/29116578	Yeast polyubiquitin gene UBI4 deficiency leads to early induction of apoptosis and shortened replicative lifespan.	2018	V		paraquat						chem	Oxidant	ubi4 deletion increases death rate	V (weak)	n/a						V (Ac-DEVD-pNA)	relative units						Annexin-FITC (no PI) (very weak in chronic)	relative units		#DIV/0!				growth rate			Saccharomyces cerevisiae		V
191	10.1016/B978-0-12-801317-5.00016-5	-		2015	v		silver nanoparticles		Depending on the strain; MIC - 0.25-2 µg/ml, FICI - 0.35-0.5 µg/ml	no	67		chem	nanoparticles	thiourea (partly)	V	no		V (DHR 123, HPF)				V (FITC-VAD-fmk)	no quantitative data		no quantitative data				Annexin-FITC + PI, DAPI, JC-1, TUNEL	37(13)	24	#DIV/0!					arrest the cell cycles during the G2/M		Candida albicans		V
192	10.1016/j.ab.2011.09.003.	https://pubmed.ncbi.nlm.nih.gov/21951783	L-amino acid oxidase-induced apoptosis in filamentous Botrytis cinerea.	2012	V		trichoderma harzianum-derived l-amino acid oxidase		6 μM, 3 days				bio	protein		V	n/a	n/a	n/a	n/a			V (antibody staining for caspases)	no quantitative data						gel electrophoresis, cytochrome C release						plate test				Botrytis cinerea (filamentous fungus)		v
200	10.1016/j.bbagen.2010.01.001.	-	Plagiochin E, an antifungal active macrocyclic bis(bibenzyl), induced apoptosis in Candida albicans through a metacaspase-dependent apoptotic pathway.	2010	V (12 h)		plagiochin e (ple)		16 μg/ml, 12 h				bio	Macrocyclic bis(bibenzyl) isolated		V	V (secondary)						V (FITC-VAD-fmk)	52(0)		no quantitative data				Annexin-FITC + PI, DAPI, EM, RT-PCR	ann+ general 54(0)		#DIV/0!			CFU		G2/M cell cycle arrest		Candida albicans		v
204	10.1016/j.bbagen.2016.09.005.	https://pubmed.ncbi.nlm.nih.gov/27614033	Interaction between the plant ApDef(1) defensin and Saccharomyces cerevisiae results in yeast death through a cell cycle- and caspase-dependent process occurring via uncontrolled oxidative stress.	2017	V		ap def 1 defensin		15.6, 7.8, 3.9, 1.9, 0.98 and 0.49 μM				bio	protein	ascorbic acid, CCCP, cold (4 C), cell cycle-dependent	V	V	n/a	V (because ascorbic acid helps)	V (ascorbic acid)			V (CaspACE; FITC-VAD-fmk)	62(1)	61	66(2)	64	0.953125		EM, DAPI	-		0			CFU, Sytox green				Saccharomyces cerevisiae		v
205	10.1016/j.bbagen.2016.12.026.	https://pubmed.ncbi.nlm.nih.gov/28040564/	Role of potassium channels in chlorogenic acid-induced apoptotic volume decrease and cell cycle arrest in Candida albicans.	2017	V		chlorogenic acid		4*MIC - 320 μg/mL, 2 h, 28 °C				chem	Acid	tetraethylammonium chloride (potassium channel blocker)	V	n/a		n/a		V (cytosolic calcium level is increased - Fura-2AM)	n/a	V (FITC-VAD-fmk)	33(13)						Calcium uptake, TUNEL						CFU, K+ efflux, MIC				Candida albicans	YPD	V
214	10.1016/j.bbrc.2011.01.026.	https://pubmed.ncbi.nlm.nih.gov/21219857/	The antimicrobial peptide, psacotheasin induces reactive oxygen species and triggers apoptosis in Candida albicans	2011	V		psacotheasin		28°C, 25 μM, 2 h				bio	Peptide		V	n/a		V (DHR 123, HPF)				V (FITC-VAD-fmk)	no quantitative data		no quantitative data				Annexin-FITC + PI, DAPI, DiOC6(3), TUNEL	no quantitative data		#DIV/0!							Candida albicans		V
215	10.1016/j.bbrc.2011.03.125.	https://pubmed.ncbi.nlm.nih.gov/21458420/	Induction of yeast apoptosis by an antimicrobial peptide, Papiliocin.	2011			papiliocin (37-aa peptide)		30 μM, 2 h, 28 C				bio	Peptide		V	no		V (HPF)				V (FITC-VAD-fmk) strong signal	no quantitative data		0(0)	1			Annexin-FITC + PI, DAPI, DiOC6(3), TUNEL	61(39)	22	22							Candida albicans		V
220	10.1016/j.biocel.2016.09.008.	https://pubmed.ncbi.nlm.nih.gov/27639679/		2016	V		silibinin	28 ◦C, 4 h	ROS - 40, 60, 80, and 100 μM; K+ leakage - 100 μM	no	66		bio	flavonoid	ruthenium red	V	no		V (H2DCFDA, MitoSOX Red)		V (mitochondrial and cytosolic calcium level is increased - Rhod-2AM and Fura-2AM)	n/a	V (FITC-VAD-fmk)	no quantitative data		1(0)	1			Annexin-FITC + PI, Fura-2 AM, JC-1, Rhod-2AM, Ruthenium red, TUNEL	30(18)	12	12			MIC, PI		cell cycle arrest (SYTOX Green)	Ca2+ influx	Candida albicans	YPD	V
221	10.1016/j.biochi.2011.07.011.	https://pubmed.ncbi.nlm.nih.gov/21782000		2011	V		pleurocidin	28°C, 2 h	5 μM	no	59		bio	peptide		V	no (just 1,5% late apoptosis)	n/a	V (DHR 123, HPF)	n/a			V (FITC-VAD-fmk)	no quantitative data		2(0)	2			Annexin-FITC + PI, DAPI, DiOC6(3), TUNEL	34(16)	18	9						HPF for h2o2 detection	Candida albicans		v
222	10.1016/j.biochi.2012.04.010.	https://pubmed.ncbi.nlm.nih.gov/22534194/	(+)-Medioresinol leads to intracellular ROS accumulation and mitochondria-mediated apoptotic cell death in Candida albicans.	2012	V		(þ)-medioresinol		PI: 3.125 μg/ml, 4 h; ROS, MPP, cytochrome c release, FITC-VAD-FMK, Annexin V: 3.125 μg/ml, 2 h; The morphological changes, TUNEL: 3.125 μg/ml, 3 h				chem	drug		V	no		V (DHR 123)				V (FITC-VAD-fmk)	35(10)	25	0(0)	1	25		Annexin-FITC + PI, cytochrome c release, JC-1, morphological change, TUNEL	50(29)	21	21			PI				Candida albicans		V
223	10.1016/j.biochi.2016.12.013.	https://pubmed.ncbi.nlm.nih.gov/28027901	Fungicide Bac8c triggers attenuation of mitochondrial homeostasis and caspase-dependent apoptotic death.	2017	V		bac8c (riwviwrr-nh2) peptide		1.6, 3.1, and 6.3 mM, 4 h, 28 C				bio	peptide		V	V	n/a	V (H2DCFDA, lipid peroxidation)	n/a	V (mitochondrial and cytosolic calcium level is increased - Rhod-2AM and Fura-2AM)	n/a	V (FITC-VAD-fmk)	25(?)	25	8(2)	6	4.16667		Annexin-FITC + PI, cytochrome C release, Fura-2AM, JC-1, Rhod-2AM	27(10)	17	2.83333						JC-1 membrane depol; no subG1, no effect on cell cycle, calcium accumulation	Candida albicans		v
226	10.1016/j.bioelechem.2017.01.005.	https://pubmed.ncbi.nlm.nih.gov/28236755		2017	V		pulsed electric field		E = 25–220 kV/cm, τ = 10–90 ns,	no	63		phys	electric		V	V		n/a				V (FITC-VAD-fmk), mostly in PI+ cells	61(3)	58	60(0)	60	0.966667		Annexin-FITC (no PI), TUNEL	no quantitative data		0			CFU, PI				Saccharomyces cerevisiae		v
229	10.1016/j.cell.2004.11.016.	https://pubmed.ncbi.nlm.nih.gov/15652479		2005	V		hydrogen peroxide	200 min	1 mM	no	38		chem	Oxidant	H2B S10A mutants, STE20 Deletion Mutants	V	V (Phloxine B strong phenotype)	n/a	n/a	n/a			V (Yca1 deletion)	-		10(10)	1			Annexin-FITC + PI, DAPI, TUNEL	78(?) unclear is it Ann+pi-		0			Phloxine B, CFU			yeast containing a deletion of Ste20 kinase (ste20) were resistant to cell death elicited by pheromone treatment (another paper)	Saccharomyces cerevisiae		v
256	10.1016/j.fgb.2011.07.002.	https://pubmed.ncbi.nlm.nih.gov/21801845	The transcriptional response of Saccharomyces cerevisiae to proapoptotic concentrations of Pichia membranifaciens killer toxin.	2011	V		pmkt toxin		apoptosis: 50-200 AU/ml, apoptosis and necrosis: 300 - 3000 AU/ml, 1 h; TUNEL - 200, 400 and 3000 AU/ml; ROS - 200 AU/ml,				bio	protein		V (20% if low dose was used)	V (if high dose was used, up to 90% of PI positive cells)	n/a	V (DHE)	n/a			V (FITC-VAD-fmk)	no quantitative data		0(0)	1			Annexin-FITC + PI, cytochrome C release, TUNEL	40(?)	40	40			PI				Saccharomyces cerevisiae	YMA (YPD+malt extract)	v
257	10.1016/j.fgb.2012.10.006.	https://pubmed.ncbi.nlm.nih.gov/23137543	Cell cycle arrest and apoptosis, two alternative mechanisms for PMKT2 killer activity.	2013	V		pmkt2 toxin		200 and 2000 AU/ml				bio	protein		V (if low doses were used)	V (if high dose was used, or ufter long incubation, more than 6 hours)	n/a	V (DHE)	n/a			V (FITC-VAD-fmk)	no quantitative data		0(0) 4 h	1			cytochrome c release, subG1, TUNEL	-		0			PI			at lower concentration - apoptosis and necrosis, at higher - exclusive necrosis	Saccharomyces cerevisiae		v
259	10.1016/j.fgb.2014.04.003.	https://pubmed.ncbi.nlm.nih.gov/24731805		2014	V		miltefosine		10 μM	no	52		chem	drug		V (was described previously)	n/a	n/a	V (DHR 123; H2DCFDA)	no (ROS level grows up in WT as well as in resistant mutant MCA1)			V (Mca1 deletion; FAM-VAD-FMK)	no quantitative data						n/a						spot test				Saccharomyces cerevisiae		v
273	10.1016/j.freeradbiomed.2012.03.012.	https://pubmed.ncbi.nlm.nih.gov/22542795/	Coprisin-induced antifungal effects in Candida albicans correlate with apoptotic mechanisms.	2012	V		coprisin		1, 3, and 10 mM				bio	Peptide		V	no		V (DHR 123, HPF)				V (FITC-VAD-fmk) strong signal	no quantitative data		2(5)	1			Annexin-FITC + PI, DPH, JC-1, TUNEL	24(17)	7	7			Time-kill assay, MIC				Candida albicans	YPD	V
276	10.1016/j.funbio.2014.02.004.	https://pubmed.ncbi.nlm.nih.gov/24742834	Dill (Anethum graveolens L.) seed essential oil induces Candida albicans apoptosis in a metacaspase-dependent manner.	2014	V		dill seed essential oil		0.625 μl/ml				bio	oil	L-cysteine	V (50% Ann+)	V	n/a	V (by l-cysteine treatment)	V (L-cysteine)			V (FITC-VAD-fmk)	48(0)		no quantitative data				Annexin-FITC + PI, cytochrome C release, DAPI, EM	55(0) ?	55	#DIV/0!						TEM (extensive chromatin condensation as aggregates in the nuclear envelope and arranged along the nuclear envelope, which are typical inducer of apoptosis. Fig 2D show that ribosomes falling from endoplasmic reticulum become aggregates. Fig 2BeD all show morphological changes characteristic of karyopyknosis and cytoplasm densification)	Candida albicans		v
282	10.1016/j.jbiosc.2015.10.009.	https://pubmed.ncbi.nlm.nih.gov/26589784	NP24 induces apoptosis dependent on caspase-like activity in Saccharomyces cerevisiae.	2016	V		tomato np24	30°C, YPD°Containing 1 M sorbitol, 12 h.	80 µg/mL				bio	protein	Izh2 deletion - Plasma membrane receptor for plant antifungal osmotin	V	n/a	n/a	V (H2DCFDA)	n/a			V (SR-VAD-fmk)	10(1?)						Hoechst 33342						spot test				Saccharomyces cerevisiae		v
283	10.1016/j.jep.2018.11.005.	https://pubmed.ncbi.nlm.nih.gov/30408533/	Effect of apigenin isolated from Aster yomena against Candida albicans: apigenin-triggered apoptotic pathway regulated by mitochondrial calcium signaling.	2019	V (4 h)		apigenin		0.625, 1.25, 2.5, 5, and 10 µg/mL, 12 h, 28 °C				bio	flavonoid	ruthenium red (mitochondrial calcium channel inhibitor), NAC (less)	V	V (no PI positive cells, but cell content flux - leakage of the intracellular potassium and an accumulation of intracellular calcium in the cytosol are present)		V (H2DCFDA, MitoSOX Red)		V (mitochondrial and cytosolic calcium level is increased - Rhod-2AM and Fura-2AM, calcium channel blocker reduces death)	V (low calcium reduces death)	V (FITC-VAD-fmk)	38(18)		no quantitative data				Annexin-FITC + PI, Fura-2AM, JC-1, Mitotracker Green FM, Rhod-2AM, TUNEL	ann+ general? 39(18)		#DIV/0!			CFU			regulated by mitochondrial calcium signaling	Candida albicans		V
286	10.1016/j.jhazmat.2014.03.008.	https://pubmed.ncbi.nlm.nih.gov/24704549	Lead sulfide nanoparticles increase cell wall chitin content and induce apoptosis in Saccharomyces cerevisiae.	2014	V		lead sulfide nanoparticles	30°C, 24 h, pH 6, 180 rpm	0, 320, 640, 1280, 2560 and 5120 mg/l				chem	nanoparticles	ascorbic acid	V	V (SEM)	n/a	V (H2DCFDA, SOD activity)	V (ascorbic acid helps, and authors say that mito potential loss is ROS dependent and also V e cytotoxicity)			V (high expression of Mca1)							DAPI, Rhodamine B							FDA		stimulation of chitin production	Saccharomyces cerevisiae		v
287	10.1016/j.jhazmat.2016.07.049.	https://pubmed.ncbi.nlm.nih.gov/27475463	Toxicological effects of multi-walled carbon nanotubes on Saccharomyces cerevisiae: The uptake kinetics and mechanisms and the toxic responses.	2016	V		nanotubes		600 mg/l				phys	nanoparticles	Nma111 deletion, Nuc1 deletion	V	V		no (H2DCFDA) weak				V (Yca1 deletion)	-		16(5)	11			Annexin-FITC + PI	7(2)	5	0.454545	600 mg/l			Trypan blue			Saccharomyces cerevisiae		v
290	10.1016/j.micpath.2015.07.006.	https://pubmed.ncbi.nlm.nih.gov/26169236		2015	V		baicalin		CFU: 3.9-2000 µg/mL, extensive chromatin condensation -- 500 and 1000 µg/ml, PI, CaspACE FITC-VAD-FMK - 1000 µg/ml	no	9		bio	flavonoid		V (slight - all hullmarks are weak)	V (slight, only 8% PI positive cells)	n/a	V (DHR 123)	n/a			V (FITC-VAD-fmk) strong membrane localization of staining	no quantitative data		10(3)	7			Annexin-FITC + PI, cytochrome C release, EM, JC-1, TUNEL (also somewhat wierd)	19(0)	19	2.71429			PI			JC-1 membrane depol	Candida albicans		v
297	10.1016/j.micres.2017.11.003.	https://pubmed.ncbi.nlm.nih.gov/29458866/		2018	V		gold nanoparticles	28°C, 4 h	MIC - 32 μg/ml	no	31		phys	Nanoparticles	NAC doesnt help	V	no	n/a	no (H2DCFDA, MitoSOX Red)	no(NAC doesnt help)	V (mitochondrial calcium level is increased - Rhod-2AM)	n/a	V (FITC-VAD-fmk)	36(17)	19	3(4)	1	19		Annexin-FITC + PI, cytochrome C release, DAPI, JC-1, Mitotracker Green FM, Rhod-2AM, TUNEL	26(12)	14	14			PI				Candida albicans	YPD	V
299	10.1016/j.mito.2011.08.007.	https://pubmed.ncbi.nlm.nih.gov/21907312		2011	V		acetic acid	0-200 m	80 mM	no	3		chem	acid	Cytochrome c Trp65Ser mutation (W65Scyc1)	V	n/a	n/a	V (H2DCFDA)	n/a			V (Ac-IETD-AMC, Ac-VEID-AMC mammalian caspase substrates)	8(2) for Ac-VEID-AMC, 11(3) for Ac-IET-AMC						TUNEL						CFU			acetic acid induces ROS acumulation only if used in low concentrations	Saccharomyces cerevisiae		v
300	10.1016/j.mito.2018.07.003.	https://pubmed.ncbi.nlm.nih.gov/30026131	Chebulinic acid and Boeravinone B act as anti-aging and anti-apoptosis phyto-molecules during oxidative stress.	2019	V		malachite green	1, 2 h	1 μM				chem	Oxidant	Chebulinic acid and Boeravinone B - natural antioxidants	V	V	n/a	V (H2DCFDA)	V (Chebulinic acid and Boeravinone B - natural antioxidants - help)			V (DEVD-aminoluciferin substrate + luciferase)	9(4)		no quantitative data				Annexin-FITC + PI, DAPI	no quantitative data		#DIV/0!			CFU	growth rate			Saccharomyces cerevisiae		v
307	10.1016/j.mycmed.2017.05.002.	https://pubmed.ncbi.nlm.nih.gov/28595940/	Glabridin triggers over-expression of MCA1 and NUC1 genes in Candida glabrata: Is it an apoptosis inducer?	2017	V		glabridin	4, 18 h	0.063—64 μg/ml				bio	Root extract of licorice		?V(unconvincing)	n/a		n/a				V (Mca1 over-expression)							DAPI, RT-PCR						CFU				Candida glabrata		V
317	10.1016/j.resmic.2012.10.023.	https://pubmed.ncbi.nlm.nih.gov/23142492	High-energy pulse-electron-beam-induced molecular and cellular damage in Saccharomyces cerevisiae.	2013			electron beam		200 Gy				phys	electric		V	V	n/a	V (H2DCFDA)	n/a			V (Ac-DEVD-pNA)	twice		5(0)	5			Annexin-FITC + PI, Comet assay, DAPI	35(0)	35	7	200 Gy		PI, CFU				Saccharomyces cerevisiae		v
336	10.1021/acs.chemrestox.8b00265.	https://pubmed.ncbi.nlm.nih.gov/30656935		2019	V		nickel oxide (nio) nanoparticles	30°C, 150 rpm for ≤48 h.	100 mg/L	no	54		chem	nanoparticles		V	no (very slight PI signal, but strong cell membrane depolarisation)	n/a	n/a	n/a			V (Yca1 deletion)	-		no quantitative data			V	Annexin-FITC + PI, DAPI	30(1)	29	#DIV/0!	24 h		CFU, PI, DiBAC4(3)				Saccharomyces cerevisiae		v
338	10.1021/acs.jproteome.5b00913.	https://pubmed.ncbi.nlm.nih.gov/27048922/	Apoptosis of Candida albicans during the Interaction with Murine Macrophages: Proteomics and Cell-Death Marker Monitoring.	2016		V(3, 6, 8, 12, 14, 16, 18, 20 and 24 h of interaction with macrophages)	raw 264.7 gamma no (-) murine macrophage cell line		co-incubated with macrophages (3, 6, 8, 12, 14, 16, 18, 20 and 24 h)				bio	Macrophage		V	no ( low percentage of PI positive C. albicans cells (always less than 6%))		V (DHR 123)				V (FITC-VAD-fmk)	10(0)	10	"always less than 6%"	6	1.66667		EM, TUNEL	-		0	6 h		PI				Candida albicans	YED	V
360	10.1042/BCJ20170894.	https://pubmed.ncbi.nlm.nih.gov/29559502/	CGA-N12, a peptide derived from chromogranin A, promotes apoptosis of Candida tropicalis by attenuating mitochondrial functions.	2018	V		cga-n12		75 μM, 10 h, 28 °C				bio	Peptide		V	?		V (DHR 123)		V (mitochondrial and cytosolic calcium level is increased - Rhod-2AM and Fura-2AM)	n/a	V (FITC-VAD-fmk)	30(?)						DAPI, calcein leakage, FITC, gel electrophoresis, JC-1, Cytochrome c release				75 microM		CFU				Candida tropicalis	Sabouraud dextrose	V
362	10.1042/BSR20090151.	https://pubmed.ncbi.nlm.nih.gov/20017731/	Antifungal curcumin induces reactive oxygen species and triggers an early apoptosis but prevents hyphae development by targeting the global repressor TUP1 in Candida albicans.	2010	V (0, 4, 8, 12, 16, 20 and 24 h)		curcumin		37–370 mg/l				chem	Polyphenol	PDTC or ascorbic acid	V	V (secondary)		V (H2DCFDA)				V (Mca1 deletion)	-		12(4)	8			Annexin-FITC + PI	29(0)	29	3.625			CFU, Time kill assays		prevents hyphae development (independent of ROS status)		Candida (albicans and non-albicans)	YEPD	v
363	10.1042/BSR20180119.	https://pubmed.ncbi.nlm.nih.gov/29599127	Programmed cell death in yeast by thionin-like peptide from Capsicum annuum fruits involving activation of caspases and extracellular H(+) flux.	2018	V		cathi (thionin-like peptide, isolated from pepper)			no			bio	peptide		V	?no (only photo)		n/a				V (FITC-VAD-fmk)	no quantitative data						Annexin-FITC + PI (SC), Rho123 (СT)				10 microG/ml					Has interesting measurements of H+	Candida tropicalis mostly, Annexin V-FITC + PI in S. cerevisiae		V
373	10.1073/pnas.0508120102.	https://pubmed.ncbi.nlm.nih.gov/16301538/		2005	V		hydrogen peroxide	30°C, 4 h	0, 0.5, or 5 mM	no	38		chem	Oxidant		V	n/a		n/a				V (Yca1 deletion)	-		no quantitative data was shown				Annexin-FITC + PI, TUNEL, 20S Proteasome Activity	no quantitative data was shown		#DIV/0!							Saccharomyces cerevisiae
397	10.1080/10715762.2017.1407412.	https://pubmed.ncbi.nlm.nih.gov/29157011	Reactive oxygen species modulate itraconazole-induced apoptosis via mitochondrial disruption in Candida albicans.	2018	V		itraconazole		2 µg/ml, 2h, 28 °C				chem	drug (azole)	NAC	V (bad annex data, other methods seem ok)	no (low PI, high K+ leakage)	n/a	V (H2DCFDA, lipid peroxidation)	V (NAC)	V (mitochondrial calcium level is increased - Rhod-2AM)	n/a	V (FITC-VAD-fmk)	no quantitative data (cant find the figures, no explanations in the text		no quantitative data (cant find the figures, no explanations in the text				Annexin-FITC + PI (BAD DATA), cytochrome c release, TUNEL, JC-1	no quantitative data (cant find the figures, no explanations in the text		#DIV/0!			PI			Potassium leakage, GSH/GSSG ratio,	Candida albicans		v
398	10.1080/10715762.2018.1511052.	https://pubmed.ncbi.nlm.nih.gov/30403895/	Role of calcium in reactive oxygen species-induced apoptosis in Candida albicans: an antifungal mechanism of antimicrobial peptide, PMAP-23.	2019	V		pmap-23 (riidllwrvrrpqkpkfvtvwvr-nh2)		2.5 μM				bio	Peptide	the mitochondrial Ca2+uptake inhibitor (ruthenium red) or ROS scavenger (N-acetylcysteine)	V	V (K+ efflux)		V (H2DCFDA, MitoSOX Red, Glutathione content)		V (mitochondrial and cytosolic calcium level is increased - Rhod-2AM and Fura-2AM, ruthenium red helps)	V (low calcium reduces death)	V (FITC-VAD-fmk)	no quantitative data (cant find the figures, no explanations in the text		no quantitative data (cant find the figures, no explanations in the text				Annexin-FITC + PI, DiBAC4(3), K+ efflux, TUNEL	no quantitative data (cant find the figures, no explanations in the text		#DIV/0!						Ca2+-induced ROS	Candida albicans		V
400	10.1080/21505594.2015.1027479.	https://pubmed.ncbi.nlm.nih.gov/26065323/	Micafungin triggers caspase-dependent apoptosis in Candida albicans and Candida parapsilosis biofilms, including caspofungin non-susceptible isolates.	2015	V		micafungin	37°C, 3 h	0,25 - 1 MIC (MIC = 1-8 μg/mL, depending on the strain)	no	50	including caspofungin non-susceptible isolates	chem	drug (echinocandin)		V			V (DHR 123)				V (FITC-VAD-fmk)	fluorescence intensity data						Rho123, TUNEL						DiBAC4(3), MIC				Candida albicans, Candida parapsilosis	YPD	V
403	10.1083/jcb.200310014.	https://pubmed.ncbi.nlm.nih.gov/14970189/		2004	V		chronological aging		0-30 days	no	16		natural bio	metabolic	Overexpression of YAP1; yca1 deletion increases mortality	V	n/a		V (DHR 123)				V (Yca1 deletion; FITC-VAD-fmk)	68(1)		no quantitative data				Annexin-FITC + PI	no quantitative data		#DIV/0!			CFU, PI				Saccharomyces cerevisiae	YNB - important	v
404	10.1083/jcb.200408071.	https://pubmed.ncbi.nlm.nih.gov/15668299	Viral killer toxins induce caspase-mediated apoptosis in yeast.	2005	V		killers:k1,k2, zygocin	20°С, 10 h	6 pm/l				bio	protein (viral)		V	V		V (DHR 123)	V (gsh1 deletion more sensitive)			V (Yca1 deletion)	-		10(?)	10			Annexin-FITC + PI, DAPI	20(?) unclear is it ann+PI-		0						gsh1 deletion и Yca1 deletion affect apoptosis	Saccharomyces cerevisiae		v
406	10.1083/jcb.200604072.	https://pubmed.ncbi.nlm.nih.gov/16818721		2006	V		chronological aging in ypd		14 days	no	16	upper fraction	natural bio	metabolic		V (in upper cells in cell suspension)	V (in upper cells in cell suspension)	V (TEM)	V (DHE)				V (Yca1 deletion) accumulates less ROS at some points			27(0)	27			Annexin-FITC + PI, TUNEL	22(0)	22	0.814815	14 d		CFU	FUN-1		two fractions - upper and lower, lower fraction is more viable with time	Saccharomyces cerevisiae	YPD	v
409	10.1089/ars.2012.4597.	https://pubmed.ncbi.nlm.nih.gov/22770501		2013	V		hydrogen peroxide	4 h	1, 10 mM	no	38	trr2 glr1 double deletion	chem	Oxidant	complete loss of TRX3 or mutation of its active site Cys residues, the death rate is high only if cultivated on YEPGE	V (in glr1 trr2 during respiration)	V (in glr1trr2trx3, glr1 and trr2 during respiration)	n/a	V (oxidation-sensitive green fluorescent protein probes (cytosolic rxYFP, matrix rxYFP, IMS rxYFP))	V (trr2 glr1 double mutant is sensitive to stres - trr2 and glr1 are components of defence to oxidative stress)			V (Yca1 deletion)			9(2)	7			Annexin-FITC + PI, TUNEL	25(5) ann+ general?					CFU				Saccharomyces cerevisiae	YEPGE (etanol, glycerol) and YPD	v
411	10.1091/mbc.E03-02-0114	https://pubmed.ncbi.nlm.nih.gov/14718573	Yeast Lacking the SRO7/SOP1-encoded Tumor Suppressor Homologue Show Increased Susceptibility to Apoptosis-like Cell Death on Exposure to NaCl Stress	2004	V		sodium chloride			no	69	sro7 deletion	phys/chem	Osmotic	Additional deletion of the yeast metacaspase gene YCA1	V			V (DHR 123)				V (Yca1 deletion; FITC-VAD-fmk)	22(2)						TUNEL				1 M		CFU				Saccharomyces cerevisiae	YPD containing 2 M NaCl	V
414	10.1091/mbc.e06-11-1053.	https://pubmed.ncbi.nlm.nih.gov/17475770		2007	V		menadione	200 m	0.07, 0.08, 0.1, 0.12, 0.16 mM	no	47		chem	Oxidant	btn1 deletion, L-NAME	V	V (strong PI signal - obviously secondary)	V (pep4 mutant is sensitive)	V (DAF-FM DA, MitoTracker Red CMXRos, DHR 123, SOD activity (different types of SOD), G6PDH)	V (L-NAME)			V (Yca1 deletion; D2R)	39(2)	37	100(30)	70	0.528571		DAPI, Rho123, TUNEL	-		0	200-min treatment with 0.1 mM menadione		CFU, PI	growth rate		has increased resistance to menadione-generated oxidative stress, have big test set for death and nice mechanism scheme	Saccharomyces cerevisiae		v
415	10.1091/mbc.e07-02-0118.	https://pubmed.ncbi.nlm.nih.gov/17615299		2007	V		heat shock		50°C	no	33	cit1 deletion	phys	temperature	Tiron, a cell-permeable ROS scavenger (partly)	V	V	n/a	V (H2DCFDA)	V (Tiron, a cell-permeable ROS scavenger (partly))			V (Yca1 deletion) or inhibition of Yca1 activity							Annexin-FITC + PI, GSH level, DAPI, TUNEL	no quantitative data					CFU, PI			DAPI results (quantitative)	Saccharomyces cerevisiae		v
416	10.1091/mbc.e07-06-0604.	https://pubmed.ncbi.nlm.nih.gov/18162582		2008	V		hydrogen peroxide	1 h	0.4, 1.5 mM	no	38	isc1 deletion (iron overload)	chem	Oxidant	iron deprivation (bathophenanthroline disulfonic acid)	V	no (data not shown)	n/a	V (H2DCFDA, protein carbonylation, lipid peroxidation, SOD activity)	V (beV e Iron is a redox active metal ion, and there is iron overload)			V ( Yca1 deletion; D2R)	95(5)		no quantitative data				TUNEL, GSH level	-		#DIV/0!			CFU			chronological aging (Isc1p deficiency decreases chronological lifespan by a Yca1p-dependent mechanism)	Saccharomyces cerevisiae		v
424	10.1093/femsyr/fow007.	https://pubmed.ncbi.nlm.nih.gov/26833421		2016	V		polyunsaturated fatty acids (pufa)	2, 4 h	PUFA strain	no	60	PUFA producing strain	bio	lipid	ascorbic acid	V	V (strong PI signal)	? (genes related to autophagy (e.g. ATG1, ATG3, ATG4) were downregulated)	V (DHR 123, lipid peroxidation (C11-BODIPY (581/591), protein carbonilation)	V (ascorbic acid)			V (Yca1 deletion; FITC-VAD-fmk)	98(35)	63	80(22)	58	1.08621		DAPI	-		0	4 day		Spot test, PI				Saccharomyces cerevisiae		v
425	10.1093/femsyr/fow013.	https://pubmed.ncbi.nlm.nih.gov/26880798/	(-)-Nortrachelogenin from Partrinia scabiosaefolia elicits an apoptotic response in Candida albicans.	2016	V		(-)-nortrachelogenin		12.5 μg/ml				bio	Active Lignan From Wikstroemia indica		V (if low concentrations were used)	V (if high concentrations were used)		V (H2DCFDA)		V (mitochondrial and cytosolic calcium level is increased - Rhod-2AM and Fura-2AM)	n/a	V (FITC-VAD-fmk)	no quantitative data		fluorescence intensity data				Annexin-FITC + PI, DiSC3(5), cytochrome C release, DPH, JC-1, Rhod-2AM, TUNEL	50(?)	50	#DIV/0!	12.5 μg/ml		MIC, DiSC3(5), DPH				Candida albicans	YPD	v
426	10.1093/femsyr/fow089.	https://pubmed.ncbi.nlm.nih.gov/27707757		2016	V		propionic acid		100 μM	no	62		chem	acid		V	V (Ann+PI+ 8 %)		V (H2DCFDA)		V (mitochondrial and cytosolic calcium level is increased - Rhod-2AM and Fura-2AM)	n/a	V (FITC-VAD-fmk)	38(18)	20	7(1)	6	3.33333		Annexin-FITC + PI, cytochrome c release, DAPI, DiOC6(3), Fura 2AM, Rhod-2AM, TUNEL,	25(10)	15	2.5	100 μM		CFU			example of good apoptosis evaluation, Calcium accumulation in the cytosol and mitochondria			v
450	10.1099/mic.0.000696.	https://pubmed.ncbi.nlm.nih.gov/30024372/	Oxyresveratrol-induced DNA cleavage triggers apoptotic response in Candida albicans.	2018	V		oxyresveratrol		2.5, 5.0 and 10.0 µg/ml, 4 h, 28 °C.				bio	polyphenol		V	no?		n/a				V (FITC-VAD-fmk)	40(25)		no distinguish data				Annexin-FITC + PI, Fura-2AM, JC-1, Rhod-2AM, SYTOX Green, TUNEL, 8-OHdG	ann+ general 23(10)		#DIV/0!	10 μg/mL				G2/M phase arrest		Candida albicans		V
456	10.1111/1567-1364.12067	https://pubmed.ncbi.nlm.nih.gov/23875998/		2013	V		hydrogen peroxide	28°C, 4 h	3 mM	no	38	p53 expressing cells	chem	Oxidant		V	n/a		V (DHR 123)				V (Yca1 deletion) and mainly mediated through Nuc1p)							DAPI									Drop assay on plates	Saccharomyces cerevisiae
463	10.1111/1574-6968.12450.	https://pubmed.ncbi.nlm.nih.gov/24766524		2014			melittin	4 h, 28°C	2.5 μM	no	46		bio	peptide	thiourea (as a scavenger of ˙OH)	V	V (described previously)		V (HPF)		V (large mitochondrial and slight cytosolic calcium level increase - Rhod-2AM and Fura-2AM)	n/a	V ( FITC-VAD-FMK)	34(18)						JC-1, Ca2+ release									Ca2+ release from the endoplasmic reticulum and accumulation in mitochondria (Fura-2AM and Rhod-2AM)	Candida albicans		v
464	10.1111/febs.12706.	https://pubmed.ncbi.nlm.nih.gov/24393541	Anethole induces apoptotic cell death accompanied by reactive oxygen species production and DNA fragmentation in Aspergillus fumigatus and Saccharomyces cerevisiae.	2014	V		anethole		625 μM, 30°C, 24 h.				chem	aromatic	aif1, cyc1, cyc7, cyc3, yca1, mdv1, dnm1, ydh3, nuc1(weak)	V			V (H2DCFDA)	V (a-tocopherol acetate)			V (Yca1 deletion; FITC-VAD-fmk)	no quantitative data						DAPI, TUNEL, apoptosis-related mutations	-		#DIV/0!							Aspergillus fumigatus and Saccharomyces cerevisiae
466	10.1111/imb.12124.	https://pubmed.ncbi.nlm.nih.gov/25209888	Identification of a novel antimicrobial peptide, scolopendin 1, derived from centipede Scolopendra subspinipes mutilans and its antifungal mechanism.	2014	V		scolopendin 1		MIC in the range of 5.0–20.0 μM, ROS etc - 10 μM				bio	peptide	NAC	V	no	n/a	V (DHR 123)	V (NAC)	V (mitochondrial and cytosolic calcium level is increased - Rhod-2AM and Fura-2AM)	n/a	V (FITC-VAD-fmk)	40(27)	13	0(0)	1	13		Annexin-FITC + PI, cytochrome C release, DAPI, JC-1, TUNEL	35(14)	21	21	10 μM		PI				Сandida albicans		v
471	10.1111/j.1365-2958.2005.04868.x.	https://pubmed.ncbi.nlm.nih.gov/16238630/	Hyperosmotic stress induces metacaspase- and mitochondria-dependent apoptosis in Saccharomyces cerevisiae.	2005	V		glucose/sorbitol		60% (w/w) glucose (empty circles) or with 60% (w/w) sorbitol (full circles)				phys	osmotic		V	V	n/a	V (DHR 123, H2DCFDA)				V (Yca1 deletion; FITC-VAD-fmk)	quantitative data not shown ("presence of caspase positive/PI negative cells")		11(0)				DAPI, EM, TUNEL	n/a		#DIV/0!	12 h for PI		CFU, PI		n/a		Saccharomyces cerevisiae	SC with 60% (w/w) glucose or sorbitol	v
475	10.1111/j.1365-2958.2007.05926.x.	https://pubmed.ncbi.nlm.nih.gov/17822411		2007	V		acetic acid		140-240 mM	no	3	por1 deletion	chem	acid	aac 1/2/3 deletion	V	V (up to 35% PI positive cells)	n/a	V (MitoTracker Red CMXRos)	n/a			V (FITC-VAD-fmk), caspase activation is not associated with cytochrome release	40(0)/22(0)	40	data is available in the same experiment	22	1.81818		cytochrome C release, DAPI, TUNEL				OD 0,05		CFU, PI			nicely designed graphics (espaccialy for caspase activation measurement)	Saccharomyces cerevisiae		v
481	10.1111/j.1567-1364.2007.00274.x.	https://pubmed.ncbi.nlm.nih.gov/17627776		2007	V		sodium arsenite	4 days of growth at 30 ◦C	CFU: 0-7 mM; Annexin V, ROS, TUNEL - 3 mM	no	68	sod1 deletion, yca1 deletion	chem	metalloid		V	no (only photos, no numerical data)		V (DHR 123)	V (Rho0)			V (Yca1 deletion)	-		no quantitative data				Annexin-FITC + PI, Rho123, TUNEL	37(3) general		#DIV/0!			PI				Saccharomyces cerevisiae		v
488	10.1111/j.1567-1364.2010.00663.x.	https://pubmed.ncbi.nlm.nih.gov/20726898	A fungicidal piperazine-1-carboxamidine induces mitochondrial fission-dependent apoptosis in yeast.	2010	V		piperazine-1-carboxamidine		20 μg/mL, 2.5 h, 30 C				chem	amide	dnm1, mdv1, fis1, skn1, ipt1 deletions, ascorbic acid	V	no (about 1% of PI positive cells)	n/a	V (H2DCFDA)	V (ascorbic acid)			V (Yca1 deletion; FITC-VAD-fmk)	37(2)	35	1 ann-PI+	1	35		Annexin-FITC + PI, TUNEL	35(15)	20	20	20 mg/mL		CFU, PI			wrong legend in Fig. 2?? data in annexin staining in this table is written by our interpretation	Saccharomyces cerevisiae		v
497	10.1111/j.1742-4658.2012.08527.x.	https://pubmed.ncbi.nlm.nih.gov/22324978/		2012	V		silver nanoparticles	28 ◦C, 1 h	2 µg/mL	no	67		chem	nanoparticles	thiourea	V	no (dot plots)	n/a	V (DHR 123, HPF)	V (thiourea quenches OH radicals)			V (FITC-VAD-fmk)	no quantitative data		quantitative data not shown				Annexin-FITC + PI, cytochrome C release, JC-1, TUNEL	35(15)	20	#DIV/0!							Candida Ablicans		V
501	10.1111/jam.12633.	https://pubmed.ncbi.nlm.nih.gov/25176011	Hibicuslide C-induced cell death in Candida albicans involves apoptosis mechanism.	2014	V		hibicuslide c		21*6 μmol/l, 2 h, 28°C				bio	plant extract	NAC	V	V (secondary)	n/a	V (DHR 123, HPF)	V (NAC)	V (mitochondrial and cytosolic calcium level is increased - Rhod-2AM and Fura-2AM, deletion of Mid1 (calcium channel) helps, but BAPTA doesnt help)	? (channel mutant reduces death, chelator does not)	V (FITC-VAD-fmk)	33(18)	15	12(2)	10	1.5		Annexin-FITC + PI, cytochrome C release, Fura-2AM, JC-1, Rhod-2AM, TUNEL	32(4)	28	2.8	2 h		PI			increase in intracellular calcium level	Candida albicans		v
506	10.1111/mmi.12056	https://pubmed.ncbi.nlm.nih.gov/23062268		2012	V (4 h)		aureobasidin a	0-4 h	0.05, 0.1, 0.2 μg/ml	no	8		bio	Peptide		V	n/a		V (H2DCFDA)				V (Yca1 deletion)							Cytosolic-free Ca2+ is involved, DAPI, EM, mitochondrial membrane permeabilization and mitochondrial fragmentation, TUNEL,						CFU			Inhibition of IPC synthesis			V
507	10.1111/mmi.12056.	https://pubmed.ncbi.nlm.nih.gov/23062268	Perturbation of sphingolipid metabolism induces endoplasmic reticulum stress-mediated mitochondrial apoptosis in budding yeast.	2012	V (lipid)		aureobasidin a		0,05-0,2 μg/ml, 0-4 h			arv1 deletion worsen the effect (even worse than in WT)	chem	drug	rsm23 deletion	V	n/a	n/a	V (slight, H2DCFDA)	n/a	V (cytosolic calcium level is increased - pmc1::lacZ reporter plasmid)		V (Yca1 deletion)							EM, cytochrome C release, TUNEL						CFU, spot test			ca 2+ is involved	Saccharomyces cerevisiae		V
509	10.1124/mol.111.072322.	https://pubmed.ncbi.nlm.nih.gov/21610197		2011	V		miltefosine	30°C, 0-60 m	1 μg/ml	no	52		chem	drug	COX9 overexpression	V (~60% of PI negative cells)	V (19%)	n/a	n/a	n/a			V (FITC-VAD-fmk)	12(?) "Activation of caspase was observed in miltefosinetreated whole cells"	12	19(0?)	19	0.631579		TUNEL	-		0	2 microg/ml		CFU, PI				Saccharomyces cerevisiae		v
512	10.1128/AAC.00512-15.	https://pubmed.ncbi.nlm.nih.gov/26349827	Cyclopalladated Compound 7a Induces Apoptosis- and Autophagy-Like Mechanisms in Paracoccidioides and Is a Candidate for Paracoccidioidomycosis Treatment.	2015	V		cyclopalladated compound 7a	37°C	0.08 µg/ml - 10 µg/ml				chem	drug		V	V (TEM)	V (autophagic vacuoles - TEM and Monodansylcadaverin kinetic assay)	V (DHE)	n/a			V (FITC-VAD-fmk)	no quantitative data						Hoechst 33342, DAPI, TEM, TUNEL	n/a		#DIV/0!			CFU			vacuole acidification (Lysotracker FI)	Paracoccidioides lutzii, Сandida albicans, Cryptococcus neoformans, Paracoccidioides brasiliensis		v
516	10.1128/AAC.00966-12.	https://pubmed.ncbi.nlm.nih.gov/23357774/		2012	V (4, 6, or 24 h)		amiodarone+fluconasole	24 h	amiodarone (64 μM), or fluconazole (16 μg/ml) plus amiodarone (0.20 μM)	no	5	fluconazole-resistant strain	chem	drug (calcium burst inducer)		V	V (PI)		V (H2DCFDA), dose-dependent responses				V (FAM-DEVD-FMK)	61(0)/0(0)?	61	data is available in the same experiment	1	61		comet assay, Rho123, Rho 6G	-		0			PI, MIC				Candida tropicalis	RPMI 1640	v
518	10.1128/AAC.01245-07.	https://pubmed.ncbi.nlm.nih.gov/18378712/	Radiofungicidal effects of external gamma radiation and antibody-targeted beta and alpha radiation on Cryptococcus neoformans.	2008	V		external gamma radiation and antibody-targeted beta and alpha radiation		213Bi-18B7 or 188Re-18B7.				phys	Radiation		V	n/a		n/a				V (FAM-VAD-FMK)	12(?)	12	25(?)	25	0.48		n/a	-		0	277 Gy 3 h		CFU, PI	XTT			Cryptococcus neoformans,		V
519	10.1128/AAC.01366-12.	https://pubmed.ncbi.nlm.nih.gov/23114781/		2013	V (3 h)		caspofungin	3 h	0.06 µg/ml	no	13		bio	Lipopeptide		V (at subinhibitory concentrations)	V (dose dependent)		V (DHR 123, DHE)				V (D2R)	15(6)	9	30(3)	27	0.333333		Annexin-FITC + PI, DAPI, JC-1, TUNEL	25(1)	24	0.888889	3 h 0,06 microG/ml		MIC	Methylene blue			Candida albicans	SDC	V
520	10.1128/AAC.01551-08.	https://pubmed.ncbi.nlm.nih.gov/19364863/		2009	V		farnesol	30°C, 24 h	0, 10, 40, 100, 200, and 300 µM	no	25		bio	terpene		V	V		V (H2DCFDA + PI + CW)	V (Nitroblue tetrazolium)			V (upregulation of MCA1; FAM-VAD-FMK, qPCR)	84(0)	84	35(0)	35	2.4		Confocal scanning laser microscopy, MitoPT 924, TUNEL				200 microM						Candida albicans	YNB	V
544	10.1128/EC.00256-10.	https://pubmed.ncbi.nlm.nih.gov/21193549		2011	V		propolis	5 min, (cell were grown for 16 h)	0.125%				bio	plant extract		V	V	V (increased autophagy (GFP-Atg8), perturbed vacuolar pH)	V (H2DCFDA)	V (petites less sensitive)			V (Yca1 deletion) good effect for fast death, not so good for slower	n/a		22(15)	7			Annexin-FITC + PI, cytochrome C release	62(0)	62	8.85714	0.125% 5 min (cell were grown for 16 h)		CFU, PI, Nhp6a relocalization				Saccharomyces cerevisiae		v
580	10.1248/bpb.34.1602.	https://pubmed.ncbi.nlm.nih.gov/21963502/	Indole-3-carbinol generates reactive oxygen species and induces apoptosis.	2011	V (1 h)		indole-3-carbinol		70 μM, 2 h, 28 °C				chem	Indole-3-methanol	thiourea and trehalose	V	no (PI positive cells were rarely observed)		V (DHR 123)				V (FITC-VAD-fmk)	quantitative data not shown		no quantitative data				Annexin-FITC + PI, DiOC6,TUNEL	no quantitative data		#DIV/0!							Candida albicans		V
581	10.1248/bpb.34.214.	https://pubmed.ncbi.nlm.nih.gov/21415530	Combination of baicalein and Amphotericin B accelerates Candida albicans apoptosis.	2011	V		baicalein + amphotericin b		from 0.0029 to 1.5 μg/ml for AmB and 0.0625 to 32 μg/ml for BE				bio	drug		V	V	n/a	V (H2DCFDA)	n/a			V (CaMCA1 deletion; D2R)	70(?)	70	25(?)	25	2.8		Annexin-FITC + PI	65(?)	65	2.6	4 h						Candida albicans		v
585	10.1371/journal.pone.0006244.	https://pubmed.ncbi.nlm.nih.gov/19606215		2009	V		inositol depletion		not applicable	no	41	strain expressing the lumenal_Cnx1p mutant which lacks the trasmembrane domain and the cytosolic tail of this ER protein	bio	metabolic	Ire1 deletion	V	V	n/a	n/a		indirect (calnexin involved)	n/a	V (FITC-VAD-fmk; Pca1 deletion)	18(8)	10	40(20)	20	0.5			-		0	24 h, inositol starvation in cells expressing a lumenal calnexin version compared to cells without lumenal calnexin		Phloxine B, CFU				Schizosaccharomyces pombe		v
588	10.1371/journal.pone.0028830.	https://pubmed.ncbi.nlm.nih.gov/22205973/		2011	V		farnesol	3 h, 18 h	0, 40, 100, 200 µM	no	25		bio	terpene	exogenous reduced glutathione helps, mutant lacking CDR1 exhibits higher survival rate	V	V (massive, secondary, at high concentration)		V (H2DCFDA)				V (FITC-VAD-fmk)	no quantitative data		90(0)					n/a		#DIV/0!	200 microM 18 h		CFU, PI	XTT			Candida albicans	YPD	V
599	10.1371/journal.pone.0067705.	https://pubmed.ncbi.nlm.nih.gov/23826334		2013	V		tunicamycin	45 m	10 μg/ml	no	75		chem	drug (glycosylation)	iph1 deletion (wt - 1%, mutant - 12%), but TU resistance of iph1-d cells is abolished by rapamycin and by heat inactivation of Tor2	V	n/a	n/a	n/a				V (FITC-VAD-fmk), Mca-RPPGFSAFK(Dnp)	16(1)							n/a		#DIV/0!			CFU				Schizosaccharomyces pombe		v
622	10.2131/jts.34.541.	https://pubmed.ncbi.nlm.nih.gov/19797862		2009	V		tributyltin chloride (the compound is almost as poisonous as hydrogen cyanide)		10 μm			pdr3 (worsen the effect)	chem	drug		V	n/a	n/a	V (H2DCFDA)	n/a			V (Yca1 deletion)							DAPI, TUNEL						CFU				Saccharomyces cerevisiae		v
626	10.2147/IJN.S156815.	https://pubmed.ncbi.nlm.nih.gov/29692614	Difunctional bacteriophage conjugated with photosensitizers for Candida albicans-targeting photodynamic inactivation.	2018	V		photodynamic inactivation (by pheophorbide conjugated with a single-chain variable-fragment phage)		500 mW/cm2, 10 minutes	no	58		phys	photodynamic		V	V (shrinking and rupturing - SEM)		V (H2DCFDA)	n/a			V (FITC-VAD-fmk)	52(10)		no quantitative data				JC-1, Hoechst 33342/PI	n/a		#DIV/0!			CFU	XTT	S-phase arrest	using hoechst and PI as dye couple for apoptosis detection	Candida albicans		v
641	10.3389/fcimb.2018.00445.	https://pubmed.ncbi.nlm.nih.gov/30662877	Antifungal Activity of Coumarin Against Candida albicans Is Related to Apoptosis.	2019	V		coumarin		0.5, 1.0, and 2.0 mg/mL				chem	drug	Ruthenium Red (mitochondiral Ca-channel inhibitor)	V	no	n/a	V (H2DCFDA)	no (NAC)	V (mitochondrial and cytosolic calcium level is increased - Fluo3-AM and Rhod2-AM, ruthenium helps)	V (low calcium reduces death)	V (FITC-VAD-fmk)	8(0)	8	0(0)	1	8		Annexin-FITC + PI, cytochrome C release, DAPI, TUNEL	18(3)	15	15	2 mg/ml		PI, CFU			JC-1 (membrane depolarization); calcium inhibitor prevents death	Candida albicans		v
663	10.4014/jmb.1306.06012.	https://pubmed.ncbi.nlm.nih.gov/23928848/	The influence of the N-terminal region of antimicrobial peptide pleurocidin on fungal apoptosis	2013	V		pleurocidin (ple)	28°C, 2 h	20 µM	no	59		bio	Peptide		V	no		n/a				V (FITC-VAD-fmk)	58(35)	23	2(0)	2	11.5		Annexin-FITC + PI, HPF, JC-1, TUNEL	23(8)	15	7.5	ple		CFU				Candida albicans		V
664	10.4014/jmb.1610.10045.	https://pubmed.ncbi.nlm.nih.gov/28173693	Pro-Apoptotic Role of the Human YPEL5 Gene Identified by Functional Complementation of a Yeast moh1 Δ Mutation	2017	v		uv irradiation and others to lesser ext	0-6 h	130, 150, and 180 J/m^2	no	76		phys	radiation	moh1 deletion	V	V		n/a	n/a			V (FITC-VAD-fmk)	67(4)	63	20(3)	17	3.70588		Annexin-FITC + PI, JC-1	14(0)	14	0.823529	UV irradiation (180 J/m2)		CFU, PI				Saccharomyces cerevisiae		v
667	10.4161/cc.10.18.16514.	https://pubmed.ncbi.nlm.nih.gov/21912212	Drug-induced inhibition of tubulin polymerization induces mitochondrion-mediated apoptosis in yeast.	2011	V		arylthioindole 24 and pyrrole derivative 54 (same effect)		20 μM				chem	drug	dnm1 deletion, mdm30 deletion, nuc1 deletion	V	?						V (Yca1 deletion)						V	mito-GFP						CFU				Saccharomyces cerevisiae		v
686	n/a	https://pubmed.ncbi.nlm.nih.gov/9137452		1997			doxorubicin	4 m	not concentration dependent	no	23	tpml, sac6, scpl	chem	drug			V						V (FITC-VAD-fmk)							nuclear fragmentation										Saccharomyces cerevisiae		v
																							cells with "V" only selected

## Sheet: 2. Caspase independent
Caspase independent (based on Gene deletion and fluorescent inhibitors/substrates)									Count of unique stimuli		36
	DOI	PMID		year	Acute -Death of non-dividing cells	Chronic-Cell division continues during stimulus	Treatment	Treatment conditions	Concentration	unique stimulus?	Non-unique stimulus identifier	Mutation background of cells subjected to treatment	Treatment type (chem(metal,oxidizers,etc, nanoparticles); biologic-(peptide, drugs, oils, lipids), phys(pH, temp, irradiation, mechanics etc)	Treatment subtype	Preventive treatments	Apoptosis?	Necrosis?	Lysosome- and autophagy-mediated death	ROS?	ROS causative	Calcium?	Calcium causation	Metacaspase? (YCA1/Mca1)	% of FITC-VAD-fmk positive general (background signal - untreated control - in the brackets) / % of PI positive general (in the same experiment)	increase in caspase activity (in % of overall cell population) прирост по активности каспаз (абсолютн значение)	% of membrane-permeable cells (PI, Sytox, ADD positive) general (was measured in another experiment) - ann-PI+ and ann+PI+	Increase of PI+ population (% of overall population) (data similar to PI also included)	caspase/PI+ ratio	Apoptosis-inducing factor (AIF1)	Apoptosis methods	% of Ann+PI- after treatment	increase of Ann+PI- population (in % of overall population)	Ann+PI-/(PI+ overall)	Concentrations or treatment duration for both caspase\annexin experiments if some specific concentration were chosen	% CFU	Viability method	Vitality method	Terminal phenotype	Comm	Yeast/fungi?	Growth Medium	SELECTED PAPERS WITH NICE METHOD ARRAY -Has apoptosis methods/CFU+(PI, etc), ROS, Metacaspase
24	10.1016/j.febslet.2007.05.048.	https://pubmed.ncbi.nlm.nih.gov/17544409		2007	V		ethanol (21%)		0.21	no	24		chem	alcohol		V	V		no (H2DCFDA)	?			no (Yca1 deletion)							DAPI, gel electrophoresis, TUNEL										Saccharomyces cerevisiae	YPD overgrown (probably respiring)	v
41	10.1074/jbc.M306998200.	https://pubmed.ncbi.nlm.nih.gov/12963726		2003	V		diacylglycerol		0.1, 0.2, or 0.3 mM	no	22	plh1 dga1 double deletion	chem	lipid	free radical spin trap TMPO	V (lipoapotosis)	no	n/a	V (DHE)	V (free radical spin trap TMPO)			no (pca1 deletion; FITC-VAD-fmk; )			no quantitative data ("membrane integrity was intact")				Annexin-FITC + PI, DAPI, TUNEL	no quantitative data ("strong fluorescence could be seen in the periphery of about 10% of mutant cells")					CFU				Schizosaccaromyces pombe		v
43	10.1091/mbc.e03-02-0114.	https://pubmed.ncbi.nlm.nih.gov/14718573		2004	V		sodium chloride		0.7 M	no	69	Sro77 deletion	phys/chem	osmotic/ionic		V	?		V (DHR 123)				no (Yca1 deletion; FITC-FAD-fmk) for sro77 deletion							DAPI, TUNEL										Saccharomyces cerevisiae
44	10.1091/mbc.e07-05-0431.	https://pubmed.ncbi.nlm.nih.gov/17881727		2007	V		copper sulfate		0–10 mM	no	20		chem	metal	cpr3 deletion, por1 deletion	V	n/a		V (DHR 123, DHE)	V (Rho0 and resp mutants resistant; ascorbic acid and alpha-tocopherol - no effect; SOD2 OE - increases survival)			no (Yca1 deletion)							DAPI, TUNEL						CFU			high conc causes necrosis	Saccharomyces cerevisiae		v
45	10.1091/mbc.E12-04-0281.	https://pubmed.ncbi.nlm.nih.gov/22993213/		2012	V		hydrogen peroxide		1.5 mM, 3 mM	no	38	ndi1 overexpression	chem	Oxidant		V	n/a	n/a	V (DHR 123)				no (FITC-VAD-fmk)																	Saccharomyces cerevisiae	SD
45	10.1091/mbc.E12-04-0281.	https://pubmed.ncbi.nlm.nih.gov/22993213/		2012	V		manganese		5 mM, 8 mM	no	45	ndi1 overexpression	chem	metal		V	V ( high Mn levels)		V (DHR 123)				no (FITC-VAD-fmk)													CFU				Saccharomyces cerevisiae	SD	v
47	10.1093/femsyr/fov032.	https://pubmed.ncbi.nlm.nih.gov/26032856		2015	V		copper sulfate	30°C, 18–20 h	1.8 mM, 2.2 mM	no	20		chem	metal	Human LDHB heterologous expression, 14-3-3β/α expression (both raise viability 2-fold) Results are even better if additionally use a ATG7 deletion and a CPR3 deletion.		no (necrosis was evaluated using mutants lacking cyclophilin D (CPR) and the VMA3 gene (VMA3)	? (ATG1 deletion doesn't interfere with lactate dehydrogenase protective effect, but atg7 mutant is less protected than atg1; authors say that autophagy is not involved)	n/a	n/a			no (Mca1 deletion)													spot test	trypan blue			Saccharomyces cerevisiae		v
63	10.1371/journal.pgen.1000524.	https://pubmed.ncbi.nlm.nih.gov/19543365	Peroxiredoxin Tsa1 is the key peroxidase suppressing genome instability and protecting against cell death in Saccharomyces cerevisiae.	2009	V		shifting from anaerobic to aerobic growth		not applicable			tsa1 rad51 double deletion	bio	metabolic		V	no	n/a	n/a				no (Yca1 deletion)	-		6(1)	5			Annexin-FITC + PI, DAPI	30(1) ann+pi+	29	5.8	24 h					microcolony growth	saccharomyces Saccharomyces cerevisiaeevisiae	same media (YPD), but for anaerobic growth an airtight jar was used	v
69	10.1371/journal.pone.0184151.	https://pubmed.ncbi.nlm.nih.gov/28854230		2017	V		copper sulfate		1.3, 2 mM	no	20		chem	metal	human 14-3-3β/α sequence expression		? (light microscopy - no? after metal treatment)	no (ATG1 deletion)					no (Yca1 deletion)							EM, defective vacuolar function							growth rate			saccharomyces Saccharomyces cerevisiaeevisiae		v
69	10.1371/journal.pone.0184151.	https://pubmed.ncbi.nlm.nih.gov/28854230	Heterologous expression of anti-apoptotic human 14-3-3β/α enhances iron-mediated programmed cell death in yeast.	2017	V		iron(iii) chloride		0,4; 2; 6 mM			pro-survival human 14-3-3β/α expression	chem	metal	copper, but Ferritin enhances iron toxicity		? (light microscopy - no? after metal treatment)	no (ATG1 deletion)					no (Yca1 deletion)							EM, defective vacuolar function							growth rate			Saccharomyces cerevisiae		v
76	10.4161/auto.19314.	https://pubmed.ncbi.nlm.nih.gov/22361650		2012	V		nitrogen starvation	0-12 d	0-12 d	no	55	atg8 deletion	bio	metabolic		no	V	V (atg mutants more sensitive)					no (Yca1 deletion)	-		12(1)	3			Annexin-FITC + PI	1(1)	1	0.333333							Saccharomyces cerevisiae		v
76	10.4161/auto.19314.	https://pubmed.ncbi.nlm.nih.gov/22361650		2012	V		nitrogen starvation		SD-N	no	55	atg15 deletion	bio	metabolic		V	V	V (atg mutants more sensitive)					no (Yca1 deletion)	-		4(1)	3			Annexin-FITC + PI	6(1)	5	1.66667							Saccharomyces cerevisiae		v
118	10.1271/bbb.110019.	https://pubmed.ncbi.nlm.nih.gov/21670521		2011	V		valproic acid		15 mM	no	77		chem	acid	NaOH, but effect became worse if +HCl	V	n/a	n/a	n/a				no (pca1 and sir2 deletion)							DAPI, DePsipher, TUNEL,						CFU			Sensitivity to valproic acid was strongly dependent on growth phase. Cells in a later growth phase were much more sensitive to valproic acid than those in an earlier one.	Schizosaccharomyces pombe		v
175	10.1007/s10495-016-1330-6.	https://pubmed.ncbi.nlm.nih.gov/28012059	Apoptosis-inducing factor (Aif1) mediates anacardic acid-induced apoptosis in Saccharomyces cerevisiae.	2017	V		anacardic acid		CFU: 0.1, 0.2, 0.4, 0.8 mM,12 h. other experiments - 6 h, 0.4, 0.8 mM			AIF overexpression (worsen an effect of anacardic acid)	bio	phenolic lipids	AIF1 deletion helps, AIF overexpression increase mortality	V	V	n/a	V (H2DCFDA, Mitotracker red (CMXRos))	no (treatment lower ROS level - anacardic acid is an antioxidant)			no (Yca1 deletion; Z-VAD-fmk)			18(4)	14			Annexin-FITC + PI, Hoechst 33258, TUNEL	68(2)	66	4.71429			Spot test, CFU				Saccharomyces cerevisiae		v
211	10.1016/j.bbrc.2008.08.159.	https://pubmed.ncbi.nlm.nih.gov/18789900		2008	V		methylmethanesulfonate	12 h	0.01%	no	49	DR4 expression	chem	drug (DNA damage)		V (not very impressive annexin-PI staining data)	no (no PI signal)	n/a	V (DHR 123)	n/a			no (Yca1 deletion)														Evans blue			Saccharomyces cerevisiae		v
244	10.1016/j.febslet.2008.07.023	https://pubmed.ncbi.nlm.nih.gov/18656474		2008	V (4 h)		acetic acid	pH 3, 4 h	100 mM	no	3		chem	acid	pex6 deletion increases death rate	no (very small fraction of Ann+ cells)	V	n/a	V (DHE)	n/a			no (Yca1 deletion)	-		38(8)	30		no	Annexin-FITC + PI	0(2)	1	0.0333333			CFU			chronological aging	Saccharomyces cerevisiae		v
246	10.1016/j.febslet.2010.04.029.	https://pubmed.ncbi.nlm.nih.gov/20399776	Nocodazole induces mitotic cell death with apoptotic-like features in Saccharomyces cerevisiae.	2010	V		nocodazole	0-10 h	15 μg/mL	no	56		chem	drug (microtubule blocker)	cycloheximide; qcr7 deletion, cox12 deletion	V	V	no (GFP-Atg8)	V (H2DCFDA)	V (Rho- and mitoch mutants die less)			no (Yca1 deletion; D2R)			no quantitative data				Annexin-FITC + PI, CHX, DAPI, TUNEL,	no quantitative data					CFU	Methylene blue	cells die while staying in mitosis	sorbitol had no effect	Saccharomyces cerevisiae		v
252	10.1016/j.femsle.2004.11.046.	https://pubmed.ncbi.nlm.nih.gov/15668005		2005	V		methylglyoxal	6 h	temporarily inhibited the growth; 8 mM, died: 15 mM, 20 mM. Tunel, Annexin, PI, DCFH-DA – 5, 10, 15, 20 mM	no	48		chem	glycating agent		no	V	n/a	no (H2DCFDA)	non-V (deletions), but gsh1 deletion highly sensitive			no (Yca1 deletion)	-		50(?)	50			Annexin-FITC + PI, CHX	55(?) general	55	1.1							Saccharomyces cerevisiae		v
284	10.1016/j.jes.2017.04.034.	https://pubmed.ncbi.nlm.nih.gov/29628080		2018	V		gold nanoparticles functionalized with 2 indolicidin	24, 48, 72 h	50 μmol/l	no	32		chem	nanoparticles+drug		no (despite comet assay positive results)	n/a	n/a	V (H2DCFHDA, CAT and SOD activity), but cell can overcome it in 72 hours	n/a			no (expression level of the Yca1)							Comet assay						CFU	growth rate			Saccharomyces cerevisiae		v
302	10.1016/j.molcel.2006.12.021.	https://pubmed.ncbi.nlm.nih.gov/17244531/		2007	V		hydrogen peroxide		0.4 mM	no	38		chem	Oxidant	nuc 1 deletion increases death rate and diminishes apoptotic death but enhances necrotic death (on glucose containing medium). nuc1 deletion helps very much if medium with glycerol was used. Glycerol as carbon sourse lowers death rate in WT as well	V	V		V (DHE)				no (Yca1 deletion)	-		21(?)	21		no	Annexin-FITC + PI, TUNEL	7(?)	7	0.333333			CFU			Nuc1p expression killed about 50% of the cells upon treatment with acetic acid (data not shown) and about 33% upon exposure to 0.4 mM H2O2 (Figure 1C)			v
312	10.1016/j.pestbp.2018.06.006.	https://pubmed.ncbi.nlm.nih.gov/30033009	Necrotic cell death induced by dithianon on Saccharomyces cerevisiae.	2018	V		dithianon		0 to 4 μM, 180 min, 150 rpm; 28 °C;				chem	Oxidant		no (based on annexin)	V		V (DHE)	V (aox - cystein, glutathion, ascorbic acid)			no (mutations tested, not shown)			81(?)	81			Annexin-PE + 7-AAD (no effect), DiOC6 (shows effect)	1(?)	1	0.0123457			CFU, spot assay			seems to be one of the few direct necrosis papers, but the effect is not via direct membrane permeabilization, however maybe it acts on extracellular SH-groups	Saccharomyces cerevisiae		v
348	10.1038/s41418-017-0014-2.	https://pubmed.ncbi.nlm.nih.gov/29230001/		2018	V		diacylglycerol		Diacylglycerol acyltransferase knockout strain	no	22		chem	Lipid	Deletion of RIM13 in the TKO background led to increased survival	?	V		V (DHE)	? (galactose instead of glucose helps)			no(Yca1 deletion)	-		59(1)	10		no	Annexin-FITC + PI	1(1)	8	0.8	for wt		PI, CFU				Saccharomyces cerevisiae		v
412	10.1091/mbc.e06-03-0177.	https://pubmed.ncbi.nlm.nih.gov/16738305		2006	V		alpha factor	CFU: 1-14 h, TUNEL and DAPI: 3h	CFU, TUNEL and DAPI: 60 μM	no	4	wt, CNB1 deletion, with or without Sst1 (secreted protease that destroys pheromone)	natural bio	peptide (pheromone)	at low concentrations of stimulus (in sst1 deletion mutants) - CNB1 deletion, has no effect at high conc; FK506 inhibitor prevents fast death, slow death is observed in its presence; respiration preventing mutations and drugs (oligomycin, antimycin) reduce slow death strongly	no	V		V (H2DCFDA)	n/a			no (Mca1 deletion) or weak on slow death							TUNEL (with RNAse) negative						PI, Phloxine B	Methylene blue		Waves of cell death; complex paper that is difficult to summarize in our table	Saccharomyces cerevisiae		v
451	10.1099/mic.0.039719-0.	https://pubmed.ncbi.nlm.nih.gov/20522499		2010		V (possibly death occurs during diauxic shift)	selenite sodium	30°C, 2 days (CFU)	6 mM	no	65	WT and grx1/2 deletion	chem	nonmetal	aif1 deletion	V	V		V (DHE, protein carbonilation)	n/a			no (Yca1 deletion)							TUNEL						PI	Methylene blue		apoptosis and necrosis seem separate, necrosis is quick, apoptosis slower; aif deletion has high ROS in control (DHE)	Saccharomyces cerevisiae		v
460	10.1111/1567-1364.12189.	https://pubmed.ncbi.nlm.nih.gov/25065265	Mentha piperita essential oil induces apoptosis in yeast associated with both cytosolic and mitochondrial ROS-mediated damage.	2014	V		pepermint oil	30°C, 0-600 m	720 µg/mL			deficiency in Sod1p even worsen the effect	bio	oil	nuc1 deletion, overexpression of SOD1, SOD2 and CTT1 and addition of copper, a cofactor of Sod1p, reduces death	V	V		V (MitoTracker Red CMXRos)	V (Sod1 deletion sens, Ctt1 OE and addition of copper, a cofactor of Sod1p, reduces death, but Grx5p glutaredoxin)			no (Yca1 deletion)						no	DAPI, mito-GFP						CFU, PI			mitoch fragmentation, petite emergence	Saccharomyces cerevisiae		v
474	10.1111/j.1365-2958.2007.05801.x.	https://pubmed.ncbi.nlm.nih.gov/17587229/	An amphibian-derived, cationic, alpha-helical antimicrobial peptide kills yeast by caspase-independent but AIF-dependent programmed cell death.	2007	V		dermaseptins	0-75 m	5.5 μg/ml				bio	Peptide		? (Tunnel positive, mostly pi positive, Dapi doesn't convince)	V		V (H2DCFDA)				no (Yca1 deletion; FAM-DEVD-FMK)	-		No quantitative data			V	Annexin-FITC + PI, DAPI, TUNEL	28 (?) all cells are PI+? No quantitative data for PI		#DIV/0!			PI, CFU			the appearance of reactive oxygen species and fragmentation of nuclear DNA	Saccharomyces cerevisiae		v
480	10.1111/j.1567-1364.2006.00188.x.	https://pubmed.ncbi.nlm.nih.gov/17233764		2007	V		ciclopirox olamine	26°C, 200 m, 150 rpm	CFU: 0, 16, 18, 20 and 22 mg/mL, Plasma membrane integrity, mitochondrial function/integrity and ROS production - 0, 60, 90, 120, 200 and 240 min.	no	17		chem	drug	cycloheximide (increases viability 2 times)	V (without ROS, TUNEL and Yca1, but with nuclear condensation and subG1)	V	no (no effect of Apg5p, Apg8p and Uth1p)	no (MitoTracker Red CMXRos)	not V (very slight - less than 10%)			no (Yca1 deletion)						no	subG1, TUNEL						CFU			well discussed subG1	Saccharomyces cerevisiae		v
482	10.1111/j.1567-1364.2008.00375.x.	https://pubmed.ncbi.nlm.nih.gov/18452540/		2008	V		formic acid (low conc)	30°C, 40 min with shaking, 120 rpm	60 mM	no	28		chem	Acid		V	no		V (DHR 123, H2DCFDA)				no (Yca1 deletion)	-		no quantitative data				Annexin-FITC + PI, DAPI, Rho123, TUNEL	no quantitative data (good picture though)		#DIV/0!			CFU				Saccharomyces cerevisiae		v
484	10.1111/j.1567-1364.2009.00593.x.	https://pubmed.ncbi.nlm.nih.gov/20002195	Atorvastatin-induced cell toxicity in yeast is linked to disruption of protein isoprenylation.	2010	V		atorvastatin		110 - 880 μM				chem	drug (statin)	geranylgeranyl pyrophosphate (GGPP) ammonium salt, farnesyl pyrophosphate (FPP) ammonium salt; Tween 80		V		n/a	n/a			no (Yca1 deletion)						no	EM						CFU			increased petite generation ;Idea-Do deletion screen - find vacuole acidifaction stuff	Saccharomyces cerevisiae		v
485	10.1111/j.1567-1364.2010.00615.x.	https://pubmed.ncbi.nlm.nih.gov/20345898	The anthracenedione compound bostrycin induces mitochondria-mediated apoptosis in the yeast Saccharomyces cerevisiae.	2010	V		bostrycin		at 30 C in a shaker without light, 20, 40, 80, 120, 160, 200, 240, 280 and 320 μg/mL				chem	anthraquinone	YPEG medium, Aif1 deletion, amiodarone	V	no		V (DHR 123)	V (Amiodarone helps)			no (Yca1 deletion)	-		no quantitative data				Annexin-FITC + PI, DAPI, mito-GFP, Rho123	no quantitative data		#DIV/0!			CFU, PI				Saccharomyces cerevisiae	YPD	v
486	10.1111/j.1567-1364.2010.00628.x.	https://pubmed.ncbi.nlm.nih.gov/20491936	Potassium deprivation is sufficient to induce a cell death program in Saccharomyces cerevisiae.	2010	V		potassium deficiency, egta		24 or 48 h, 15 mM, no KCl added or no KCl added in the presence of RbCl 15 mM.				chem	metabolic	rubidium supplementation helps somehow	V	no	? (vacuole fragmentation)	V (H2DCFDA)		V (cytosolic calcium level is increased - Fluo3-AM)	n/a	no (Yca1 deletion)	-		50(10)	40			Annexin-FITC + PI, DAPI, TUNEL	30(10)	20	0.5	48 h		PI			calcium related death?	Saccharomyces cerevisiae		v
542	10.1128/EC.00068-15.	https://pubmed.ncbi.nlm.nih.gov/26092920		2015	V		sporulation		not applicable	no	70		natural bio	division		no (except for spores, but in mother cell there isn't any apoptosis)	V	V (loss of vacuolar membrane intergrity, but PMSF has no effect)	n/a	n/a			no (Yca deletion)						?	DIOC6						PI				Saccharomyces cerevisiae		v
552	10.1128/mBio.01376-15.	https://pubmed.ncbi.nlm.nih.gov/26350972	N-Acetylglucosamine-Induced Cell Death in Candida albicans and Its Implications for Adaptive Mechanisms of Nutrient Sensing in Yeasts.	2015	V (several days)		water and n-acetyl-glucosamine	30°C, 2-3 days.	2% GlcNAc				bio	metabolic (SICD-like)	mac1 deletion (copper metabolism, filamentation), mcu1 deletion, cyr1 deletion, dac1 deletion, nag1 deletion, hxk1 deletion	V	V (if incubated too long)		V (H2DCFDA)	V (NAC)			no (Yca1 deletion)	-		23(?)	23			Annexin-FITC + PI, TUNEL	77(?) unclear is it Ann+pi-		0	48 h		CFU				Candida albicans		v
554	10.1128/mcb.23.1.163-177.2003.	https://pubmed.ncbi.nlm.nih.gov/12482970	Induction of apoptosis by sphingoid long-chain bases in Aspergillus nidulans.	2003	V		dihydrosphingosine (dhs) and phytosphingosine (phs) [ equally effective]		2.5 μg/ml				chem	lipid		V	no		V (DHR 123)	? (TMPO did not prevent DNA fragm, but oligomycin did, both prevent ROS)			no (Yca1 deletion)	-		3(3)	1			Annexin-FITC + PI, CHX, DAPI, gel electrophoresis, TUNEL	50(3) unclear is it Ann+pi-		0						not clear why they did not test how apoptosis preventing treatments affected viability, not Nuclei condensation etc; ROS not causative	Aspergillus nidulans		v
558	10.1139/cjm-2017-0753.	https://pubmed.ncbi.nlm.nih.gov/29438626	Reactive cold plasma particles generate oxidative stress in yeast but do not trigger apoptosis.	2018	V		cold plasma and plasma treated water		60 min, flow rate of 1 mL/min				phys	electric	Nuc1 deletion	no	V		V (superoxide generation)	V (Sod1,2 deletion - increased sensitivity)			no (Yca1 deletion)						no							CFU, PI				Saccharomyces cerevisiae		v
560	10.1155/2013/678473.	https://pubmed.ncbi.nlm.nih.gov/24089630		2013	V		acetic acid		120 mM	no	3	hxk2 deletion	chem	acid		V	V		V (DHR 123)	n/a			no (Yca1 deletion) even worse in some cases			23(4)	19			Annexin-FITC + PI, DAPI	14(3)	11	0.578947	120 mM						Saccharomyces cerevisiae		v
601	10.1371/journal.pone.0074240.	https://pubmed.ncbi.nlm.nih.gov/24040213	C2-phytoceramide perturbs lipid rafts and cell integrity in Saccharomyces cerevisiae in a sterol-dependent manner.	2013	V		c2-ceramide (n-acetyl-sphingosine)		CFU : 0 µM, 20 µM, 30 µM and 40 µM, 30 °C with agitation (200 r.p.m.) [in other experiments only 30-40], TUNEL - 30 µM of C2- phytoceramide and 0.1% DMSO for 120 min were fixed with 3.7% (v/v) formaldehyde.				bio	lipid	ste3 deletion, ergosterol biosynthesis inhibitors, amphotericin B and methyl-β- cyclodextrin	no (no TUNEL signal, no ROS, no mito fragmentation and slight DAPI signal)	V (slight (PI))	no (atg8-GFP isnt cleaved, atg5 deletion )	no (DHR 123, H2DCFDA)	no (ROS scavengers don't help, rho0 isn't more resistant than wt)			no (Yca1 deletion, FITC-VAD-FMK)							DAPI, TUNEL						CFU, PI, zymolaze sensitivity			chronological aging, good lipid analysis. C2-phytoceramide-induced decrease in CFU occurs preferentially in dividing cells and Loss of cell viability is rescued by ergosterol biosynthesis inhibitors,	Saccharomyces cerevisiae		v
603	10.1371/journal.pone.0086032.	https://pubmed.ncbi.nlm.nih.gov/24376900		2013	V (24 h)		purpurin	37°C, 24 h	1,3 μg/ml	no	64		bio	pigment		V	n/a	n/a	V (H2DCFDA)	n/a			no (FITC-VAD-fmk)							JC-1, TUNEL							XTT			Candida dubliniensis
666	10.4161/auto.7.5.14872.	https://pubmed.ncbi.nlm.nih.gov/21317551	Identification of autophagy genes participating in zinc-induced necrotic cell death in Saccharomyces cerevisiae.	2011	V		zinc sulfate		from 10 to 13 mM				chem	metal	Nuc1 deletion, Svf1 deletion, atg8 deletion (strong effect), atg6 deletion (weaker), see paper, many autophagy mutants tested	no	V	V (atg8 deletion increass survival)	n/a	n/a			no (Yca1 deletion)	-		no quantitative data			no	Annexin-FITC + PI	no quantitative data		#DIV/0!					arrested population with a multibudded phenotype	explanation - Zn induces abortive autophagy that is deadly? No autophagy no death?	Saccharomyces cerevisiae	YNB	v
668	10.4161/cc.10.22.18212.	https://pubmed.ncbi.nlm.nih.gov/22071627	Ceramide triggers metacaspase-independent mitochondrial cell death in yeast.	2011	V		n-acetyl-d-sphingosine		20 μM				bio	lipid		?	V		V (DHE)	Rho0 resistant			no (Yca1 deletion)	-		39(8)	31			Annexin-FITC + PI	12(12) big amount of ann+PI+ though	1	0.0322581									v
670	10.4161/cc.24801.	https://pubmed.ncbi.nlm.nih.gov/23656787		2013	V		hypochlorous acid		260–340 μM	no	39		chem	Oxidant	Nuc1p, Ybh3p, Nma111p deletion	V (about 10% Ann+PI- cells, 30% TUNEL positive cells)	V (big Ann+PI+ population)	no (pep4 is not involved)	V (DHE)	V (ROS scavengers (glutathione and N-acetyl-cysteine) pretreatment - nearly 100% recovery for NAc and 85% for GSH)			no (Yca1 deletion)	-		53(12)	41		no	Annexin-FITC + PI, TUNEL	7(1) big amount of ann+PI+ though		0			CFU, PI			hypochlorous acid induced apoptosis	Saccharomyces cerevisiae		v
672	10.4161/cc.8.4.7794.	https://pubmed.ncbi.nlm.nih.gov/19182525	Phylogenetic conservation of the preapoptotic calreticulin exposure pathway from yeast to mammals.	2009	V		mitoxantrone		10 μM	no	53		chem	drug (DNA damage)	cne1 deletion (but deletion of CNE1 did not influence cell death induced by H2O2), YET3 dependent	V (was described previously)	n/a	n/a	n/a	n/a			no (Yca1 deletion independent)							n/a						CFU				Saccharomyces cerevisiae		v
673	10.4161/cc.8.8.8287.	https://pubmed.ncbi.nlm.nih.gov/19305133	A molecular mechanism of chronological aging in yeast.	2009			chronological aging		?	no	16		natural bio	metabolic
674	10.4161/cc.9.14.12346	https://pubmed.ncbi.nlm.nih.gov/20647757	Fatty acids trigger mitochondrion-dependent necrosis.	2010	v		various oils combined with lipase		lipase 50 U/ml, 50 mg/ml in 1:5 tyloxapol/ethanol for CFU, where stock solutions were at 50 mg/ml in 1:1 tyloxapol/ethanol.				bio	lipid, free fatty acids	Rho0	no	V		V (DHE)	V (Rho0)				-		38(8)	30			Annexin-FITC + PI	3(2)	1	0.0333333	linseed oil		PI, CFU				Saccharomyces cerevisiae		v
675	10.4489/MYCO.2010.38.4.328.	https://pubmed.ncbi.nlm.nih.gov/23956675/	In Vitro Antifungal Activity of Equol against Candida albicans	2010	V		equol	35°C, 24 h	516, 1032 µM				bio	isoflavandiol	n/a	n/a	V (PI, SEM)	n/a	n/a	n/a	n/a	n/a	n/a	n/a	n/a	n/a	n/a	n/a	n/a	n/a	n/a	n/a	n/a	n/a	n/a	PI, SYTO-9	FUN-1			Candida albicans		V
676	10.5941/MYCO.2017.45.1.25.	https://pubmed.ncbi.nlm.nih.gov/28435351/	In Vitro Antifungal Activity of (1)-N-2-Methoxybenzyl-1,10-phenanthrolinium Bromide against Candida albicans and Its Effects on Membrane Integrity	2018			(1)-N-2- Methoxybenzyl-1,10-phenanthrolinium Bromide	Planktonic cells	12,5 mg/ml				chem	Drug			V									30(5)	25									MIC, PI, SEM				Candida albicans		v
677	10.7164/antibiotics.43.715	https://pubmed.ncbi.nlm.nih.gov/2199421		1990	V		pradimicin a (ca is required for its activity)		10 μg/ml	no	61		chem	drug (DNA damage)	Ca2+ chelator EGTA	n/a	V (K+ efflux)	n/a	n/a		V (calcium is required for drug activity)	V (low calcium reduces death)	n/a													CFU, K+ efflux			calcium dependent mechanism of action	Candida albicans		v
678	10.7164/antibiotics.50.1042.	https://pubmed.ncbi.nlm.nih.gov/9510912	Mode of antifungal action of benanomicin A in Saccharomyces cerevisiae.	1997	V		benanomicin b		0.2 μg/ml				chem	antibiotic	no glucose, sorbitol	n/a	V	n/a	n/a				n/a													ATP leakage, CFU, glucose leakage, K+ efflux			growing and non-growing cells were analyzed	Saccharomyces cerevisiae		v
679	10.7164/antibiotics.56.768.	https://pubmed.ncbi.nlm.nih.gov/14632286		2003	V		pradimicin a (ca is required for its activity)		20 μg/ml	no	61		chem	drug (DNA damage)		V	n/a		V (H2DCFDA)	V (NAC)			n/a							DAPI, TUNEL						CFU				Saccharomyces cerevisiae		v
680	n/a	https://pubmed.ncbi.nlm.nih.gov/18422142	[Fluorescence polarization used to investigate the cell membrane fluidity of Saccharomyces cerevisiae treated by pulsed electric field].	2008	V		pulsed electric field			no	63		phys	electric			V (protein and nucleic acid leaked from intracellular plasma)																			CFU				saccharomyces Saccharomyces cerevisiaeevisiae
681	n/a	https://pubmed.ncbi.nlm.nih.gov/11558280	[Heat shock-induced changes in the respiration of the yeast Saccharomyces cerevisiae].	2001	V (0-1 h)		heat shock			no	33	respiration deficient mutant	phys	temperature																						CFU				Saccharomyces cerevisiae
682	n/a	https://pubmed.ncbi.nlm.nih.gov/9531716	[Molecular effects of a microbicidal substance on relevant microorganisms: electron microscopic and biochemical studies on povidone-iodine].	1998	V (30 min (but nucleotide loss was observed at 5 min))		povidone-iodide (broad spectrum microbicide)						chem	drug			V ("loosening" of the cell wall, cells remained intact without lysis, rupture or wall breakage - loss of cellular nucleotides, visible desorganisation of cytosolic and nuclear structure) SEM																							Сandida albicans
683	n/a	https://pubmed.ncbi.nlm.nih.gov/18830028/		2008		V	copper sulphate	1-30 d	1-5 mM	no	20		chem	metal		V	V		n/a																		Methylene blue			wine yeast strains		v
684	n/a	https://pubmed.ncbi.nlm.nih.gov/20058809	[Yeast cell ultrastructure after amiodarone treatment].	2009			amiodarone			no	5		chem	drug (calcium burst inducer)		V																								Saccharomyces cerevisiae
685	n/a	https://pubmed.ncbi.nlm.nih.gov/18092463	Damage to the cytoplasmic membrane and cell death caused by lycopene in Candida albicans.	2007	V		lycopene		not applicable				bio	lipid		n/a	V	n/a	n/a	n/a			n/a							subG1 (no)						CFU, DiBAC4(3), Trehalose/glucose leakage				Candida albicans		v
686	n/a	https://pubmed.ncbi.nlm.nih.gov/9137452		1997			doxorubicin	4 m	not concentration dependent	no	23	tpml, sac6, scpl	chem	drug			V						V (FITC-VAD-fmk)							nuclear fragmentation										Saccharomyces cerevisiae		v
687	n/a	https://pubmed.ncbi.nlm.nih.gov/2198292		1990	V		alpha factor	30°C, 1-6 h	6 µM	no	4		natural bio	peptide (pheromone)		?	V (meth blue)						n/a													CFU		shmoo		Saccharomyces cerevisiae
688	n/a	https://pubmed.ncbi.nlm.nih.gov/22838218	Evaluation of UVB light efficacy for inducing apoptosis in Candida albicans cultures.	2012	V		ultraviolet b						phys	radiation		no	no (authors said no, but no methods were used to prove it?)	n/a	n/a	n/a			n/a							gel electrophoresis						n/a			not very good paper	Pseudomonas aeruginosa		V
689	n/a	https://pubmed.ncbi.nlm.nih.gov/323239	Growth and metabolism of inositol-starved Saccharomyces cerevisiae.	1977	V		inositol depletion			no	41	MC 13 inol-13 lys2 a	bio	metabolic	cycloheximide, depletion of other nutrients
690	n/a	https://pubmed.ncbi.nlm.nih.gov/361706		1978	V		inositol depletion		not applicable	no	41		bio	metabolic			V																			CFU
691	n/a	https://pubmed.ncbi.nlm.nih.gov/10458738	Slow heat rate increases yeast thermotolerance by maintaining plasma membrane integrity.	1999	V		heat shock (slow and fast heating to 50c)			no	33		phys	temperature			V (fast)
692	n/a	https://pubmed.ncbi.nlm.nih.gov/14960655	Susceptibility of the human pathogenic fungi Cryptococcus neoformans and Histoplasma capsulatum to gamma-radiation versus radioimmunotherapy with alpha- and beta-emitting radioisotopes.	2004	V		radioimmunotherapy (gamma irradiation+radionucluide labelled antibodies)						phys			?	n/a	n/a	n/a	n/a			n/a							subG1 (unclear)										Cryptococcus neoformans, Histoplasma capsulata
693	n/a	https://pubmed.ncbi.nlm.nih.gov/19852115	The lethal effects of some onolophosphate insecticides on yeast Saccharomyces cerevisiae.	1980	V		Onolophosphate Insecticides						Chem				V?
694	n/a	https://pubmed.ncbi.nlm.nih.gov/11901109	UV irradiation causes the loss of viable mitotic recombinants in Schizosaccharomyces pombe cells lacking the G(2)/M DNA damage checkpoint.	2002	V		uv			no	76	cdc25, chk1 cdc25, rad3 cdc25	phys	radiation																						CFU			synchronized in G2 and in G1, and unsynchronized cells	Schizosaccharomyces pombe
695	10.1002/mbo3.373.	https://pubmed.ncbi.nlm.nih.gov/27277554/	Exploring the mechanisms of action of human secretory RNase 3 and RNase 7 against Candida albicans	2016	V		RNase 3 and RNase 7	30, 60, and 120 m	20-0.1 μmol/L				bio	protein		n/a	V	n/a	n/a	n/a	n/a	n/a	n/a	n/a	n/a	RNase 7 - 61.8, RNase 7-H15A - 45.32, RNase 3 - 43.13, RNase 3-H15A - 32.11	n/a	n/a	n/a	n/a	n/a	n/a	n/a	n/a	n/a	ANTS/DPX (Membrane leakage activity), CFU, SYTO9, PI, Sytox Green, DiSC3(5) (Membrane depolarization), Hoescht 33342, Alexa Fluor 488				Candida albicans (ATCC 90028)		V
696	10.1016/j.bbrc.2017.03.126.	https://pubmed.ncbi.nlm.nih.gov/28347820/	Functional characterization of the Arabidopsis universal stress protein AtUSP with an antifungal activity	2017	V		AtUSP	1 h	IC50 (2.06-8.55 μg/ml, depending on the strain)				bio	protein		V (swelled morphology)	V (Sytox green)		V (H2DCFDA)											DiIC1(5) (mitochondrial potential), microscopy						SYTOX-Green,				C. albicans, F. solani.		V
697	10.1016/j.lfs.2006.10.008.	https://pubmed.ncbi.nlm.nih.gov/17097685/	2, 5-dimethyl-4-hydroxy-3 (2H)-furanone (DMHF); antimicrobial compound with cell cycle arrest in nosocomial pathogens	2007	V		DMHF																																cell cycle arrest			Add 17.01
698	10.1016/j.peptides.2003.12.006.	https://pubmed.ncbi.nlm.nih.gov/15062998/	Lactoferrampin: a novel antimicrobial peptide in the N1-domain of bovine lactoferrin	2004	V		Lactoferrampin						bio	peptide																												Add 17.02
699	10.1016/j.phymed.2014.04.028.	https://pubmed.ncbi.nlm.nih.gov/24950637/	Photodynamic inactivation of oropharyngeal Candida strains	2014	V		terthienyl + Photodynamic Inactivation						phys + chem	radiation + drug																												Add 17.03
700	10.1021/acs.jmedchem.7b01138.	https://pubmed.ncbi.nlm.nih.gov/29256601/	Alkylated piperazines and piperazine-azole hybrids as antifungal agents	2018	V		Alkylated Piperazines and Piperazine-Azole Hybrids a																																			Add 17.04
701	10.1038/s41467-017-02126-7.	https://pubmed.ncbi.nlm.nih.gov/29213074/	Galectin-3 impacts Cryptococcus neoformans infection through direct antifungal effects	2017																																						experiments on mammals
702	10.1093/mmy/myy119.	https://pubmed.ncbi.nlm.nih.gov/30462271/	Potassium iodide and miltefosine inhibit biofilms of Sporothrix schenckii species complex in yeast and filamentous forms	2019	V		Potassium iodide and miltefosine																																			Add 17.01
703	10.1098/rsif.2014.0999.	https://pubmed.ncbi.nlm.nih.gov/25551144/	Adhesion-dependent rupturing of Saccharomyces cerevisiae on biological antimicrobial nanostructured surfaces	2015	V		nanostructured surfaces (NSS)																																			Add 17.02
704	10.1111/j.1567-1364.2011.00786.x.	https://pubmed.ncbi.nlm.nih.gov/22225549/	Effect of phenotypic switching on the biological properties and susceptibility to chlorhexidine in Candida krusei ATCC 14243	2012																																				Candida krusei ATCC 14243		genes
705	10.1111/myc.12147.	https://pubmed.ncbi.nlm.nih.gov/24224742/	Effects of ambroxol on Candida albicans growth and biofilm formation	2014	V		ambroxol						chem	drug																												Add 17.01
706	10.1128/AAC.00904-13.	https://pubmed.ncbi.nlm.nih.gov/23796919/	Antifungal activity of the noncytotoxic human peptide hepcidin 20 against fluconazole-resistant Candida glabrata in human vaginal fluid	2013	V		hepcidin 20						bio	peptide																												Add 17.02
707	10.1128/AAC.01670-13.	https://pubmed.ncbi.nlm.nih.gov/24492359/	Fungicidal mechanisms of cathelicidins LL-37 and CATH-2 revealed by live-cell imaging	2014	V		cathelicidins LL-37 and CATH-2						chem	drug																												Add 17.03
708	10.3390/microorganisms8111684.	https://pubmed.ncbi.nlm.nih.gov/33138324/	Eradication of Saccharomyces cerevisiae by Pulsed Electric Field Treatments	2020	V		Pulsed Electric Field																																			Add 17.04
																							cells with "no" only selected

## Sheet: 3.High FITC-VAD-FMK(+)PI(+) rat
FITC-VAD-FMK – category where the % of FVF is higher than that of the PI population								Unique stimuli count			18
	DOI	PMID		year	Acute -Death of non-dividing cells	Chronic-Cell division continues during stimulus	Treatment	Treatment conditions	Concentration	unique stimulus?	Non-unique stimulus identifier	Mutation background of cells subjected to treatment	Treatment type (chem(metal,oxidizers,etc, nanoparticles); biologic-(peptide, drugs, oils, lipids), phys(pH, temp, irradiation, mechanics etc)	Treatment subtype	Preventive treatments	Apoptosis?	Necrosis?	Lysosome- and autophagy-mediated death	ROS?	ROS causative	Calcium?	Calcium causation	Metacaspase? (YCA1/Mca1)	% of FITC-VAD-fmk positive general (background signal - untreated control - in the brackets) / % of PI positive general (in the same experiment)	increase in caspase activity (in % of overall cell population) прирост по активности каспаз (абсолютн значение)	% of membrane-permeable cells (PI, Sytox, ADD positive) general (was measured in another experiment) - ann-PI+ and ann+PI+	Increase of PI+ population (% of overall population) (data similar to PI also included)	caspase/PI+ ratio	Apoptosis-inducing factor (AIF1)	Apoptosis methods	% of Ann+PI- after treatment	increase of Ann+PI- population (in % of overall population)	Ann+PI-/(PI+ overall)	Concentrations or treatment duration for both caspase\annexin experiments if some specific concentration were chosen	% CFU	Viability method	Vitality method	Terminal phenotype	Comm	Yeast/fungi?	Growth Medium	SELECTED PAPERS WITH NICE METHOD ARRAY -Has apoptosis methods/CFU+(PI, etc), ROS, Metacaspase
9	10.1007/s00284-014-0585-9.	https://pubmed.ncbi.nlm.nih.gov/24752490		2014	V		acetic acid		0.25, 0.3 %	no	3		chem	acid		V	no						V (FITC-VAD-fmk)	85 (?)	80	30(?)	30	2.66667		Annexin-FITC + PI, DAPI, Fluorescein FragELTM DNA Fragmentation Detection Kit	55(?)	55	1.83333			CFU, PI				Candida species		v
9	10.1007/s00284-014-0585-9.	https://pubmed.ncbi.nlm.nih.gov/24752490		2014	V		formic acid		0.1, 0.2 %	no	28		chem	acid		V	no						V (FITC-VAD-fmk)	82 (?)	82	27(?)	27	3.03704		Annexin-FITC + PI, DAPI, Fluorescein FragELTM DNA Fragmentation Detection Kit	60(?)	60	2.22222			CFU, PI				Candida species		v
19	10.1016/j.bioelechem.2019.04.007.	https://pubmed.ncbi.nlm.nih.gov/27707757		2016	V		propionic acid		100 μM	no	62		chem	acid		V	V (Ann+PI+ 8 %)		V (H2DCFDA)		V (mitochondrial and cytosolic calcium level is increased - Rhod-2AM and Fura-2AM)	n/a	V (FITC-VAD-fmk)	38(18)	20	7(1)	6	3.33333		Annexin-FITC + PI, cytochrome c release, DAPI, DiOC6(3), Fura 2AM, Rhod-2AM, TUNEL,	25(10)	15	2.5	100 μM		CFU			example of good apoptosis evaluation, Calcium accumulation in the cytosol and mitochondria			v
108	10.1002/iub.1716.	https://pubmed.ncbi.nlm.nih.gov/20726898	A fungicidal piperazine-1-carboxamidine induces mitochondrial fission-dependent apoptosis in yeast.	2010	V		piperazine-1-carboxamidine		20 μg/mL, 2.5 h, 30 C				chem	amide	dnm1, mdv1, fis1, skn1, ipt1 deletions, ascorbic acid	V	no (about 1% of PI positive cells)	n/a	V (H2DCFDA)	V (ascorbic acid)			V (Yca1 deletion; FITC-VAD-fmk)	37(2)	35	1 ann-PI+	1	35		Annexin-FITC + PI, TUNEL	35(15)	20	20	20 mg/mL		CFU, PI			wrong legend in Fig. 2?? data in annexin staining in this table is written by our interpretation	Saccharomyces cerevisiae		v
173	10.1007/s10495-015-1199-9.	https://pubmed.ncbi.nlm.nih.gov/22534194/	(+)-Medioresinol leads to intracellular ROS accumulation and mitochondria-mediated apoptotic cell death in Candida albicans.	2012	V		(þ)-medioresinol		PI: 3.125 μg/ml, 4 h; ROS, MPP, cytochrome c release, FITC-VAD-FMK, Annexin V: 3.125 μg/ml, 2 h; The morphological changes, TUNEL: 3.125 μg/ml, 3 h				chem	drug		V	no		V (DHR 123)				V (FITC-VAD-fmk)	35(10)	25	0(0)	1	25		Annexin-FITC + PI, cytochrome c release, JC-1, morphological change, TUNEL	50(29)	21	21			PI				Candida albicans		V
222	10.1016/j.biochi.2012.04.010.	https://pubmed.ncbi.nlm.nih.gov/21415530	Combination of baicalein and Amphotericin B accelerates Candida albicans apoptosis.	2011	V		baicalein + amphotericin b		from 0.0029 to 1.5 μg/ml for AmB and 0.0625 to 32 μg/ml for BE				bio	drug		V	V	n/a	V (H2DCFDA)	n/a			V (CaMCA1 deletion; D2R)	70(?)	70	25(?)	25	2.8		Annexin-FITC + PI	65(?)	65	2.6	4 h						Candida albicans		v
223	10.1016/j.biochi.2016.12.013.	https://pubmed.ncbi.nlm.nih.gov/30662877	Antifungal Activity of Coumarin Against Candida albicans Is Related to Apoptosis.	2019	V		coumarin		0.5, 1.0, and 2.0 mg/mL				chem	drug	Ruthenium Red (mitochondiral Ca-channel inhibitor)	V	no	n/a	V (H2DCFDA)	no (NAC)	V (mitochondrial and cytosolic calcium level is increased - Fluo3-AM and Rhod2-AM, ruthenium helps)	V (low calcium reduces death)	V (FITC-VAD-fmk)	8(0)	8	0(0)	1	8		Annexin-FITC + PI, cytochrome C release, DAPI, TUNEL	18(3)	15	15	2 mg/ml		PI, CFU			JC-1 (membrane depolarization); calcium inhibitor prevents death	Candida albicans		v
245	10.1016/j.febslet.2009.07.004.	https://pubmed.ncbi.nlm.nih.gov/23357774/		2012	V (4, 6, or 24 h)		amiodarone+fluconasole	24 h	amiodarone (64 μM), or fluconazole (16 μg/ml) plus amiodarone (0.20 μM)	no	5	fluconazole-resistant strain	chem	drug (calcium burst inducer)		V	V (PI)		V (H2DCFDA), dose-dependent responses				V (FAM-DEVD-FMK)	61(0)	61	0(0)	1	61		comet assay, Rho123, Rho 6G	-		0			PI, MIC				Candida tropicalis	RPMI 1640	v
297	10.1016/j.micres.2017.11.003.	https://pubmed.ncbi.nlm.nih.gov/31003053		2019	V		pulsed electric field and formic acid	30 kV/cm PEF (50 pulses, 1 kHz).	0.05% of formic acid, PEF - 250 ns, 500 ns, 750 ns	no	63		phys/chem	electric, acid		V (mostly PI+Annex+)	V						V (FITC-VAD-fmk)	70(10)	60	50(24)	26	2.30769		Annexin-FITC + PI, TUNEL	5(5)	1	0.0384615			CFU				Saccharomyces cerevisiae		v
426	10.1093/femsyr/fow089.	https://pubmed.ncbi.nlm.nih.gov/29356280	Potential role of potassium and chloride channels in regulation of silymarin-induced apoptosis in Candida albicans.	2018	V		silymarin		2.5 μg/mL, 4h				bio	multicomponent extract	K+ ion channel blocker - tetraethylammoniumchloride	V	no (2,5% PI positive cells, but the cells are shrinked)	n/a	n/a		V (mitochondrial and cytosolic calcium level is increased - Rhod-2AM and Fura-2AM)	n/a	V (FITC-VAD-fmk)	32 (22)	10	1 (1)	1	10		Annexin-FITC + PI, JC-1, TUNEL	20 (8)	12	12			CFU			cytosolic and mitochondrial accumulation of calcium	Candida albicans		v
466	10.1111/imb.12124.	https://pubmed.ncbi.nlm.nih.gov/29458866/		2018	V		gold nanoparticles	28°C, 4 h	MIC - 32 μg/ml	no	31		phys	Nanoparticles	NAC doesnt help	V	no	n/a	no (H2DCFDA, MitoSOX Red)	no(NAC doesnt help)	V (mitochondrial calcium level is increased - Rhod-2AM)	n/a	V (FITC-VAD-fmk)	36(17)	19	3(4)	1	19		Annexin-FITC + PI, cytochrome C release, DAPI, JC-1, Mitotracker Green FM, Rhod-2AM, TUNEL	26(12)	14	14			PI				Candida albicans	YPD	V
488	10.1111/j.1567-1364.2010.00663.x.	https://pubmed.ncbi.nlm.nih.gov/28027901	Fungicide Bac8c triggers attenuation of mitochondrial homeostasis and caspase-dependent apoptotic death.	2017	V		bac8c (riwviwrr-nh2) peptide		1.6, 3.1, and 6.3 mM, 4 h, 28 C				bio	peptide		V	V	n/a	V (H2DCFDA, lipid peroxidation)	n/a	V (mitochondrial and cytosolic calcium level is increased - Rhod-2AM and Fura-2AM)	n/a	V (FITC-VAD-fmk)	25(?)	25	8(2)	6	4.16667		Annexin-FITC + PI, cytochrome C release, Fura-2AM, JC-1, Rhod-2AM	27(10)	17	2.83333						JC-1 membrane depol; no subG1, no effect on cell cycle, calcium accumulation	Candida albicans		v
516	10.1128/AAC.00966-12.	https://pubmed.ncbi.nlm.nih.gov/19596007/	The antifungal plant defensin RsAFP2 from radish induces apoptosis in a metacaspase independent way in Candida albicans.	2009	V (2,5 h)		rsafp2		10 μg/mL				bio	Peptide		V	No (data only for Ann+PI- (6%) and Ann-PI+ (1%))		V (DHE)				no/V (Mca1 deletion independent; Z-VAD-fmk positive)	8(?)	8	2 ann-PI+	2	4		Annexin-FITC + PI, TUNEL	6(2)	4	2			CFU				Candida albicans	YPD	V
520	10.1128/AAC.01551-08.	https://pubmed.ncbi.nlm.nih.gov/25209888	Identification of a novel antimicrobial peptide, scolopendin 1, derived from centipede Scolopendra subspinipes mutilans and its antifungal mechanism.	2014	V		scolopendin 1		MIC in the range of 5.0–20.0 μM, ROS etc - 10 μM				bio	peptide	NAC	V	no	n/a	V (DHR 123)	V (NAC)	V (mitochondrial and cytosolic calcium level is increased - Rhod-2AM and Fura-2AM)	n/a	V (FITC-VAD-fmk)	40(27)	13	0(0)	1	13		Annexin-FITC + PI, cytochrome C release, DAPI, JC-1, TUNEL	35(14)	21	21	10 μM		PI				Сandida albicans		v
581	10.1248/bpb.34.214.	https://pubmed.ncbi.nlm.nih.gov/23928848/	The influence of the N-terminal region of antimicrobial peptide pleurocidin on fungal apoptosis	2013	V		pleurocidin (ple)	28°C, 2 h	20 µM	no	59		bio	Peptide		V	no		n/a				V (FITC-VAD-fmk)	58(35)	23	2(0)	2	11.5		Annexin-FITC + PI, HPF, JC-1, TUNEL	23(8)	15	7.5	ple		CFU				Candida albicans		V
641	10.3389/fcimb.2018.00445.	https://pubmed.ncbi.nlm.nih.gov/26577769		2016	V		lactoferrin (human)	90 or 120 m	1.56 - 6.25 μM	no	42		bio	protein (Iron-binding glycoprotein)	ATP depletion (deoxyglucose) and cycloheximide;aif1 deletion (ok effect), cyc3 deletion (small effect); Rho0 (good eff); atp10 deletion(small effect); oligomycin (ok effect); Bcl-xL (weak effect)	V	no		V (DHE)	V (strong NAC effect)			V (Yca1 deletion; 2-rhodamine 110 substrate)	50(5)	45	15(1)	14	3.21429		DAPI, dAIF, dCyc3	-		0			PI, CFU				Saccharomyces cerevisiae		v
663	10.4014/jmb.1306.06012.	https://pubmed.ncbi.nlm.nih.gov/28173693	Pro-Apoptotic Role of the Human YPEL5 Gene Identified by Functional Complementation of a Yeast moh1 Δ Mutation	2017	v		uv irradiation and others to lesser ext	0-6 h	130, 150, and 180 J/m^2	no	76		phys	radiation	moh1 deletion	V	V		n/a	n/a			V (FITC-VAD-fmk)	67(4)	63	20(3)	17	3.70588		Annexin-FITC + PI, JC-1	14(0)	14	0.823529	UV irradiation (180 J/m2)		CFU, PI				Saccharomyces cerevisiae		v
664	10.4014/jmb.1610.10045.	https://pubmed.ncbi.nlm.nih.gov/19364863/		2009	V		farnesol	30°C, 24 h	0, 10, 40, 100, 200, and 300 µM	no	25		bio	terpene		V	V		V (H2DCFDA + PI + CW)	V (Nitroblue tetrazolium)			V (upregulation of MCA1; FAM-VAD-FMK, qPCR)	84(0)	84	35(0)	35	2.4		Confocal scanning laser microscopy, MitoPT 924, TUNEL				200 microM						Candida albicans	YNB	V
																												equal or more than 2 selected

## Sheet: 4. Yca1-delta tested (+ and -)
Yca1 deletion tested										Unique stimuli count		46
		DOI	PMID		year	Acute -Death of non-dividing cells	Chronic-Cell division continues during stimulus	Treatment	Treatment conditions	Concentration	unique stimulus?	Non-unique stimulus identifier	Mutation background of cells subjected to treatment	Treatment type (chem(metal,oxidizers,etc, nanoparticles); biologic-(peptide, drugs, oils, lipids), phys(pH, temp, irradiation, mechanics etc)	Treatment subtype	Preventive treatments	Apoptosis?	Necrosis?	Lysosome- and autophagy-mediated death	ROS?	ROS causative	Calcium?	Calcium causation	Metacaspase? (YCA1/Mca1)	% of FITC-VAD-fmk positive general (background signal - untreated control - in the brackets) / % of PI positive general (in the same experiment)	increase in caspase activity (in % of overall cell population) прирост по активности каспаз (абсолютн значение)	% of membrane-permeable cells (PI, Sytox, ADD positive) general (was measured in another experiment) - ann-PI+ and ann+PI+	Increase of PI+ population (% of overall population) (data similar to PI also included)	caspase/PI+ ratio	Apoptosis-inducing factor (AIF1)	Apoptosis methods	% of Ann+PI- after treatment	increase of Ann+PI- population (in % of overall population)	Ann+PI-/(PI+ overall)	Concentrations or treatment duration for both caspase\annexin experiments if some specific concentration were chosen	% CFU	Viability method	Vitality method	Terminal phenotype	Comm	Yeast/fungi?	Growth Medium	SELECTED PAPERS WITH NICE METHOD ARRAY -Has apoptosis methods/CFU+(PI, etc), ROS, Metacaspase
1	new Erika	10.1155/S1064744900000168.	https://pubmed.ncbi.nlm.nih.gov/10968594/	Antifungal activity of local anesthetics against Candida species	2000	V		lidocaine	30 m, 30C in the dark.	10, 20, 30 mg/ml	no	44		chem	local anesthetics		n/a	V	n/a	n/a	n/a	n/a	n/a	n/a	n/a	n/a	30 m, 10- 20% mg/ml, 20 - 50% mg/ml, 30 - 80% mg/ml		n/a	n/a	n/a	n/a	-	n/a	n/a	30 m, 10- 2% mg/ml, 20 - 30% mg/ml, 30 - 70% mg/ml	CFU, FUN-1, K+ leakage, MIC, PI, TEM	n/a	n/a		Candida albicans		V
1	new Erika	10.1155/S1064744900000168.	https://pubmed.ncbi.nlm.nih.gov/10968594/	Antifungal activity of local anesthetics against Candida species	2000	V		benzydamine	30 m, 30C in the dark.	25, 50, 100 μg/ml				chem	local anesthetics		n/a	V	n/a	n/a	n/a	n/a	n/a	n/a	n/a	n/a	30 m, 25 μg/ml - 40%, 50 μg/ml - 90%, 100 μg/ml - 100%		n/a	n/a	n/a	n/a	-	n/a	n/a	30 m, 25 μg/ml - 30%, 50 μg/ml - 70%, 100 μg/ml - 100%	CFU, FUN-1, K+ leakage, MIC, PI, TEM	n/a	n/a		Candida albicans		V
1	new Erika	10.1155/S1064744900000168.	https://pubmed.ncbi.nlm.nih.gov/10968594/	Antifungal activity of local anesthetics against Candida species	2000	V		bupivacaine	30 m, 30C in the dark.	10, 20, 30 mg/ml				chem	local anesthetics		n/a	V	n/a	n/a	n/a	n/a	n/a	n/a	n/a	n/a	30 m, 10- 10% mg/ml, 20 - 60% mg/ml, 30 - 100% mg/ml		n/a	n/a	n/a	n/a	-	n/a	n/a	30 m, 10- 4% mg/ml, 20 - 55% mg/ml, 30 - 100% mg/ml	CFU, FUN-1, K+ leakage, MIC, PI, TEM	n/a	n/a		Candida albicans		V
2	new Erika	10.1002/(sici)1097-0320(19980401)31:4<307::aid-cyto11>3.0.co;2-u	https://pubmed.ncbi.nlm.nih.gov/9551607/	Flow cytometric assessment of cell structural and functional changes induced by acetic acid in the yeasts Zygosaccharomyces bailii and Saccharomyces cerevisiae	1998	V		Acetic acid	25°C, 10 m + Assessment of°Cell Functional°Changes : 0-120 m, pH 3	1.5 %	no	3	AA sensitive	chem	acid	n/a	n/a	V (low)	n/a	n/a	n/a	n/a	n/a	n/a	n/a	n/a	No data		n/a	n/a	n/a	n/a	-	n/a	n/a		CFU, FDA, PI	FUN-1			Saccharomyces cerevisiae		V
2	new Erika	10.1002/(sici)1097-0320(19980401)31:4<307::aid-cyto11>3.0.co;2-u	https://pubmed.ncbi.nlm.nih.gov/9551607/	Flow cytometric assessment of cell structural and functional changes induced by acetic acid in the yeasts Zygosaccharomyces bailii and Saccharomyces cerevisiae	1998	V		Acetic acid	25°C, 10 m, pH 3	3 %	no	3	AA resistant	chem	acid	n/a	n/a	V	n/a	n/a	n/a	n/a	n/a	n/a	n/a	n/a	0 m - 1.76%, 30 m - 15.8%, 60 m - 63.8%, 90 m - 80.3%, 120 m - 92.7%,		n/a	n/a	n/a	n/a	-	n/a	n/a		CFU, FDA, PI	FUN-1			Zygosaccharomyces bailii		V
3	new Vika	10.1002/app.42114.	-	Photodynamic antifungal activities of nanostructured fabrics grafted with rose bengal and phloxine B against Aspergillus fumigatus	2015	V		phloxine B attached to vinyl benzyl chloride		equivalent to 86 mmol/L				chem	dye		n/a	n/a	n/a	n/a	n/a	n/a	n/a	n/a			n/a										MIC				Aspergillus fumigatus
3	new Vika	10.1002/app.42114.	-	Photodynamic antifungal activities of nanostructured fabrics grafted with rose bengal and phloxine B against Aspergillus fumigatus	2015	V		rose bengal attached to vinyl benzyl chloride		equivalent to 86 mmol/L				chem	dye		n/a	n/a	n/a	n/a	n/a	n/a	n/a	n/a			n/a										MIC				Aspergillus fumigatus
4	1	10.1002/bit.21749.	https://pubmed.ncbi.nlm.nih.gov/18078293	Controlling the membrane fluidity of yeasts during coupled thermal and osmotic treatments.	2008	V		dehydration + rehydration		1. osmotic shock: 1 mL of cell suspension into 9 mL of binary water/glycerol solution (final aw 0.75, 0.61, 0.52, 0.43, and 0.34), rehydration: 1 mL of the cell suspension at low aw into 9 mL of distilled water. 2. Cell Membrane Labeling and Anisotropy Measurements: (100 mL) of labeled cells was added to 2.9 mL of a 1.5 mM phosphate buffer/glycerol solution. even levels of aw (0.34, 0.43, 0.52, 0…	no	21		phys	osmotic		n/a	n/a	n/a	n/a	n/a			n/a							n/a						CFU				Saccharomyces cerevisiae
4	1	10.1002/bit.21749.	https://pubmed.ncbi.nlm.nih.gov/18078293	Controlling the membrane fluidity of yeasts during coupled thermal and osmotic treatments.	2008	V		heat shock		temperatures ranging from 0 to 40 C	no	33		phys	temperature		n/a	n/a	n/a	n/a	n/a			n/a							n/a						CFU				Saccharomyces cerevisiae
5	2	10.1002/pmic.201500546.	https://pubmed.ncbi.nlm.nih.gov/27193513		2016	V		hydrogen peroxide		CFDA,AM and PI: 1–20 mM; 20 mM for further experiments.	no	38		chem	Oxidant		n/a	? (no data about PI)	n/a	n/a				n/a													CFDA + PI	5-CFDA		Cells were considered vital if they stained with CFDA,AM in the presence or absence of PI staining	saccharomyces Saccharomyces cerevisiaeevisiae		v
5	2	10.1002/pmic.201500546.	https://pubmed.ncbi.nlm.nih.gov/27193513	Revealing oxidative damage to enzymes of carbohydrate metabolism in yeast: An integration of 2D DIGE, quantitative proteomics, and bioinformatics.	2016	V		lidocaine		CFDA,AM and PI.: 5–30 mM, LC50 dose of 30 mM lidocaine was used for further experiments.	no	44		chem	drug		n/a	? (no data about PI)	n/a	n/a				n/a													CFDA + PI	5-CFDA		Cells were considered vital if they stained with CFDA,AM in the presence or absence of PI staining	saccharomyces Saccharomyces cerevisiaeevisiae		v
6	3	10.1002/yea.3167.	https://pubmed.ncbi.nlm.nih.gov/27121326		2016	V		acetic acid		10 mM, 50 mM; mitochondrial–nuclear shuttling of AIF: 20 mM	no	3		chem	acid	aif1 deletion (at lower conc of stressor)	V	V	n/a	V (H2DCFDA)	n/a			n/a	-		5(0)	5		V	Annexin-FITC + PI, JC-1	15(1)	14	2.8	20 mM		CFU, PI				Candida albicans		v
6	3	10.1002/yea.3167.	https://pubmed.ncbi.nlm.nih.gov/27121326		2016	V		caspofungin		0.08 mg/l, 0.15 mg/l	no	13		bio	Lipopeptide	aif1 deletion (at lower conc of stressor)	V	V	n/a	V (H2DCFDA)	n/a			n/a	-		9(0)	9		V	Annexin-FITC + PI, JC-1	22(1)	21	2.33333	0,08 mg/l		CFU, PI				Candida albicans		v
6	3	10.1002/yea.3167.	https://pubmed.ncbi.nlm.nih.gov/27121326		2016	V		hydrogen peroxide		2 mM, 5 mM	no	38		chem	Oxidant	aif1 deletion (at lower conc of stressor, no or reverse effect at higher concs)	V	V	n/a	V (H2DCFDA)	n/a			n/a	-		10(0)	10		V	Annexin-FITC + PI, JC-1	20(1)	19	1.9	5 mM		CFU, PI				Candida albicans		v
7	111	10.1007/s00203-003-0585-9	https://pubmed.ncbi.nlm.nih.gov/12898132/	Characterization of early deaths of non-Saccharomyces yeasts in mixed cultures with Saccharomyces cerevisiae	to check		V (2 days)	cell contact between yeast species (mixed cultures)						bio	co-culture (yeast)		n/a	n/a		n/a				n/a													CFU	growth rate			Kluyveromyces thermotolerans and Torulaspora delbrueckii in mixed cultures with Saccharomyces cerevisiae
7	112	10.1007/s00203-003-0585-9.	https://pubmed.ncbi.nlm.nih.gov/12898132	Characterization of early deaths of non- Saccharomyces yeasts in mixed cultures with Saccharomyces cerevisiae.	2003			co-culture with s. cerevisiae (contact)						natural bio	co-culture			V? (cyclosporin and cyh resistant death)																						GAPDH derived peptides on the surface of the membrane and cell wall	Kluyveromyces thermotolerans, Torulaspora delbrueckii
8	4	10.1007/s00232-007-9027-y.	https://pubmed.ncbi.nlm.nih.gov/17568970	Cell death induced by mild physical perturbations could be related to transient plasma membrane modifications.	2007	V		heat shock		75C-> ice -> 25C, 50 ° C-> 25C	no	33		phys	temperature		n/a	n/a	n/a	n/a				n/a													CFU, DPH				Saccharomyces cerevisiae		v
8	4	10.1007/s00232-007-9027-y.	https://pubmed.ncbi.nlm.nih.gov/17568970	Cell death induced by mild physical perturbations could be related to transient plasma membrane modifications.	2007	V		high-pressure treatments		300 Mpa	no	35		phys	Pressure		n/a	n/a	n/a	n/a				n/a													CFU, DPH				Saccharomyces cerevisiae		v
8	4	10.1007/s00232-007-9027-y.	https://pubmed.ncbi.nlm.nih.gov/17568970	Cell death induced by mild physical perturbations could be related to transient plasma membrane modifications.	2007	V		osmotic shock		144.5, 95.4, 68.0, 49.1 or 30.7 Mpa -> rehydration (1 ml of the cell suspension into 9 ml of distilled water); CFU: 49.1 and 95.4 MPa for strain CBS1171 and at 95.4 MPa for strain ATCC60218				phys	osmotic		n/a	V	n/a	n/a	n/a			n/a							n/a						CFU, DPH				Saccharomyces cerevisiae
9	6	10.1007/s00284-014-0585-9.	https://pubmed.ncbi.nlm.nih.gov/24752490		2014	V		acetic acid		0.25, 0.3 %	no	3		chem	acid		V	no						V (FITC-VAD-fmk)	85 (?)	80	30(?)	30	2.66667		Annexin-FITC + PI, DAPI, Fluorescein FragELTM DNA Fragmentation Detection Kit	55(?)	55	1.83333			CFU, PI				Candida species		v
9	6	10.1007/s00284-014-0585-9.	https://pubmed.ncbi.nlm.nih.gov/24752490		2014	V		formic acid		0.1, 0.2 %	no	28		chem	acid		V	no						V (FITC-VAD-fmk)	82 (?)	82	27(?)	27	3.03704		Annexin-FITC + PI, DAPI, Fluorescein FragELTM DNA Fragmentation Detection Kit	60(?)	60	2.22222			CFU, PI				Candida species		v
9	6	10.1007/s00284-014-0585-9.	https://pubmed.ncbi.nlm.nih.gov/24752490	Formic acid and acetic acid induce a programmed cell death in pathogenic Candida species.	2014	V		potassium carbonate (minimal inhibitory concentrations)		2.5 %				chem	salt		no	V (high)						V (FITC-VAD-fmk), but weak	11(?)	11	78(?)	78	0.141026		Annexin-FITC + PI, DAPI, Fluorescein FragELTM DNA Fragmentation Detection Kit	8(?)	8	0.102564			CFU, PI				Candida species		v
9	6	10.1007/s00284-014-0585-9.	https://pubmed.ncbi.nlm.nih.gov/24752490	Formic acid and acetic acid induce a programmed cell death in pathogenic Candida species.	2014	V		sodium bicarbonate (minimal inhibitory concentrations)		0.05				chem	salt		no	V (low)						V (FITC-VAD-fmk), but weak	23(?)	23	42(?)	42	0.547619		Annexin-FITC + PI, DAPI, Fluorescein FragELTM DNA Fragmentation Detection Kit	18 (?)	18	0.428571			CFU, PI				Candida species		v
10	new Erika	10.1007/s10096-010-1050-8.	https://pubmed.ncbi.nlm.nih.gov/20835742/	Fungicidal activity of thymol and carvacrol by disrupting ergosterol biosynthesis and membrane integrity against Candida	2011	V		thymol	35°C, 200 rpm, 0, 2, 4, 8, 12, 24 and 48 h	50 mg/l, 125 mg/l, 200 mg/l, 500 mg/l	no	73		chem	drug	n/a	n/a	V (PI)	n/a	n/a	n/a	n/a	n/a	n/a	n/a	n/a	50 mg/l - 60%, 125 mg/l - 58%, 200 mg/l - 90%, 500 mg/l - 90%		n/a	n/a	n/a	n/a	-	n/a	n/a		CFU, PI	Disc diffusion halo assays	n/a		111 fluconazole-sensitive and -resistant Candida isolates.	YPD	V
10	new Erika	10.1007/s10096-010-1050-8.	https://pubmed.ncbi.nlm.nih.gov/20835742/	Fungicidal activity of thymol and carvacrol by disrupting ergosterol biosynthesis and membrane integrity against Candida	2011	V		carvacrol	35°C, 200 rpm, 0, 2, 4, 8, 12, 24 and 48 h	50 mg/l, 125 mg/l, 200 mg/l, 500 mg/l				chem	drug	n/a	n/a	V (PI)	n/a	n/a	n/a	n/a	n/a	n/a	n/a	n/a	50 mg/l - 63%, 125 mg/l - 62%, 200 mg/l - 93%, 500 mg/l - 92%		n/a	n/a	n/a	n/a	-	n/a	n/a		CFU, PI	Disc diffusion halo assays	n/a		111 fluconazole-sensitive and -resistant Candida isolates.	YPD	V
11	134	10.1007/s10096-011-1450-4.	https://pubmed.ncbi.nlm.nih.gov/22020493	Antifungal activity of phenolic-rich Lavandula multifida L. essential oil.	2012	V		essential oil of lavandula multifida						bio	oil			V (strong PI signal)																							Candida albicans
12	7	10.1007/s10495-016-1254-1.	https://pubmed.ncbi.nlm.nih.gov/27207682		2016	V		melittin		2.5 μM	no	46		bio	peptide		V	V	n/a	V (H2DCFDA, lipid peroxidation)	n/a	V (mitochondrial and cytosolic calcium level is increased - Rhod-2AM and Fura-2AM)	n/a	V (FITC-VAD-fmk)	52 (25)	27	15(1)	14	1.92857		Annexin-FITC + PI, DAPI, Fura-2AM, GSH level, JC-1, Rhod-2AM, TUNEL	37(3)	34	2.42857			CFU			Calcium accumulation in the cytosol and mitochondria	Candida albicans		v
12	7	10.1007/s10495-016-1254-1.	https://pubmed.ncbi.nlm.nih.gov/27207682	Scolopendin 2 leads to cellular stress response in Candida albicans.	2016	V		scolopendin 2		ROS, Lipid peroxidation: 1.6 μM (1/4 MIC), 3.1 μM (1/2 MIC), and 6.3 μM (MIC), for other experiments: 1.6 μM				bio	peptide		V	V	n/a	V (H2DCFDA, lipid peroxidation)	n/a	V (mitochondrial and cytosolic calcium level is increased - Fluo3-AM and Rhod-2AM)	n/a	V (FITC-VAD-fmk)	38 (25)	13	8(1)	7	1.85714		Annexin-FITC + PI, DAPI, Fura-2AM, GSH level, JC-1, Rhod-2AM, TUNEL	13(3)	10	1.42857			CFU			Calcium accumulation in the cytosol and mitochondria	Candida albicans		v
13	8	10.1007/s11046-012-9533-z.	https://pubmed.ncbi.nlm.nih.gov/22391823	Deletion of the Candida albicans PIR32 results in increased virulence, stress response, and upregulation of cell wall chitin deposition.	2012	V (3 h)		heat shock		42 ° C water bath for 3 h and then incubated at 28 ° C for 20 min	no	33	PIR32/pir32, and pir32/pir32 (no difference with WT)	phys	temperature																						spot test			increase in chitin content in mutants	Candida albicans
13	8	10.1007/s11046-012-9533-z.	https://pubmed.ncbi.nlm.nih.gov/22391823	Deletion of the Candida albicans PIR32 results in increased virulence, stress response, and upregulation of cell wall chitin deposition.	2012	V (1 h)		hydrogen peroxide		10, 25, or 50 mM for 1 h	no	38	PIR32/pir32, and pir32/pir32 (mutant strains were more resistant)	chem	Oxidant																						spot test			increase in chitin content in mutants	Candida albicans
13	8	10.1007/s11046-012-9533-z.	https://pubmed.ncbi.nlm.nih.gov/22391823	Deletion of the Candida albicans PIR32 results in increased virulence, stress response, and upregulation of cell wall chitin deposition.	2012	V (3 h)		sodium chloride		1.0 and 1.5 M.	no	69	PIR32/pir32, and pir32/pir32 (mutant strains were more resistant)	chem	osmotic																						spot test			increase in chitin content in mutants	Candida albicans
13	8	10.1007/s11046-012-9533-z.	https://pubmed.ncbi.nlm.nih.gov/22391823	Deletion of the Candida albicans PIR32 results in increased virulence, stress response, and upregulation of cell wall chitin deposition.	2012	V		(cell wall disrupting agents) - calcofluor white, congo red, or sds		calcofluor white (25, 50, and 100 lg ml-1), Congo red (10, 20, and 50 lg ml-1), or SDS (0.0225, 0.015, and 0.0075%).			PIR32/pir32, and pir32/pir32 (mutant strains were more resistant)	bio																							spot test			increase in chitin content in mutants	Candida albicans
14	9	10.1007/s13197-018-3062-9.	https://pubmed.ncbi.nlm.nih.gov/29606760		2018	V		acetic acid	pretreated with quercetin (200 μM) or DMSO for 1 h.	40, 80 mM	no	3	tel1 deletion	chem	acid	quercetin pretreatment	V	V	n/a	V (H2DCFDA)	V (beV e quercetin pretreatment helps)										AO/EtBr, DAPI						CFU, PI				Saccharomyces cerevisiae		v
14	9	10.1007/s13197-018-3062-9.	https://pubmed.ncbi.nlm.nih.gov/29606760		2018	V		hydrogen peroxide	pretreated with quercetin (200 μM) or DMSO for 1 h	2 and 3 mM	no	38	tel1 deletion	chem	Oxidant	quercetin pretreatment	V	V	n/a	V (H2DCFDA)	V (quercetin pretreatment helps)										V (AO/EtBr, DAPI)						CFU, PI	Chronological life span assay			Saccharomyces cerevisiae		v
14	9	10.1007/s13197-018-3062-9.	https://pubmed.ncbi.nlm.nih.gov/29606760	Quercetin enhances stress resistance in Saccharomyces cerevisiae tel1 mutant cells to different stressors.	2018	V		hydroxyurea		100 or 200 mM (were pretreated with quercetin (200 lM) or DMSO for 1 h.)			tel1 deletion	chem	Oxidant	quercetin pretreatment			n/a	V (H2DCFDA)	V (beV e quercetin pretreatment helps)																CFU, PI				Schizosaccharomyces pombe		v
14	9	10.1007/s13197-018-3062-9.	https://pubmed.ncbi.nlm.nih.gov/29606759	Quercetin enhances stress resistance in Saccharomyces cerevisiae tel1 mutant cells to different stressors.	2018	V		mbs		0.2 mM (were pretreated with quercetin (200 lM) or DMSO for 1 h.)			tel1 deletion	chem	Oxidant	quercetin pretreatment	V	V	n/a	V (H2DCFDA)	V (quercetin pretreatment helps)										V (AO/EtBr, DAPI)						CFU, PI	Chronological life span assay			Saccharomyces cerevisiae		v
14	9	10.1007/s13197-018-3062-9.	https://pubmed.ncbi.nlm.nih.gov/29606758	Quercetin enhances stress resistance in Saccharomyces cerevisiae tel1 mutant cells to different stressors.	2018	V		t-bhp		1 and 2 mM (were pretreated with quercetin (200 lM) or DMSO for 1 h. )			tel1 deletion	chem	Oxidant	quercetin pretreatment	V	V	n/a	V (H2DCFDA)	V (quercetin pretreatment helps)										V (AO/EtBr, DAPI)						CFU, PI	Chronological life span assay			Saccharomyces cerevisiae		v
15	10	10.1016/j.bbabio.2006.07.005.	https://pubmed.ncbi.nlm.nih.gov/16962064		2006	V		acetic acid		80 mM	no	3		chem	acid	ysp2 deletion, nma11 deletion				V (H2DCFDA)	V (alpha tocopherol)			n/a							n/a						CFU				Saccharomyces cerevisiae		v
15	10	10.1016/j.bbabio.2006.07.005.	https://pubmed.ncbi.nlm.nih.gov/16962064		2006	V		amiodarone		80 μM	no	5		chem	drug (calcium burst inducer)	ysp2 deletion				V (H2DCFDA, Mitotracker red)				n/a							n/a						CFU			Important stuff about pH affecting ROS efficacy in killing	Saccharomyces cerevisiae		v
15	10	10.1016/j.bbabio.2006.07.005.	https://pubmed.ncbi.nlm.nih.gov/16962064		2006	V		propionic acid		80 mM	no	62		chem	acid					n/a	V (alpha tocopherol)			n/a							n/a						CFU				Saccharomyces cerevisiae		v
15	10	10.1016/j.bbabio.2006.07.005.	https://pubmed.ncbi.nlm.nih.gov/16962064	Ysp2 mediates death of yeast induced by amiodarone or intracellular acidification.	2006	V		nigericin		13 μM				chem	ionophore					V (H2DCFDA)	V (alpha tocopherol)			n/a							n/a						CFU				Saccharomyces cerevisiae		v
16	169	10.1016/j.bbagen.2018.07.028.	https://pubmed.ncbi.nlm.nih.gov/30056100	Molecular mechanism of Arabidopsis thaliana profilins as antifungal proteins.	2018			arabidopsis profilins		AtPFN1 – 10,20 μg/ml; AtPFN2 – 40,80 μg/ml [Depending on the strain and method of obtaining]				bio	protein (small)		V	V		V (H2DCFDA, MitoSOX Red)	n/a			n/a	-		2(1)	1			Annexin-PE + PI, cytochrome C release, TUNEL, DAPI, SEM	68(0)	68	68	for AtPFN2		Sytox Green				Candida (various), molds		v
16	169	10.1016/j.bbagen.2018.07.028.	https://pubmed.ncbi.nlm.nih.gov/30056100	Molecular mechanism of Arabidopsis thaliana profilins as antifungal proteins.	2018			Arabidopsis thaliana profilins, AtPFN1 and AtPFN2		AtPFN1 – 10,20 μg/ml; AtPFN2 – 40,80 μg/ml [Depending on the strain and method of obtaining]							no (did not induce DNA breaks, did not affect in alteration of cytochrome c level, has high ROS level, no annexin staining)	V (SEM, PI)		V (H2DCFDA, MitoSOX Red)	n/a			n/a	-		6(0)	6			Annexin-PE + PI, cytochrome C release, TUNEL, DAPI, SEM	0(0)	1	0.166667	10 μg/mL, ROS is present in C. gloeosporioides		Sytox Green				Candida (various), molds		v
17	11	10.1016/j.bbamcr.2010.11.021.	https://pubmed.ncbi.nlm.nih.gov/21145358	Evidence for a second messenger function of dUTP during Bax mediated apoptosis of yeast and mammalian cells.	2011	V (24 h)		cadmium 2+ (unknownt cation)		1,5 mM	no	10		chem	metal	Overexpression of mitochondrial variant of the human DUT gene (DUT-M)	V (was described previously)	n/a	n/a	n/a	n/a			n/a							n/a						CFU	trypan blue		chronological aging	Saccharomyces cerevisiae		V
17	11	10.1016/j.bbamcr.2010.11.021.	https://pubmed.ncbi.nlm.nih.gov/21145358		2011		V	hydrogen peroxide		4 mM, viability of C2C12 cell: 0.3 to 1.2 mM	no	38	mitochondrial variant of the human DUT gene (DUT-M)	chem	Oxidant																						CFU	trypan blue		chronological aging	Saccharomyces cerevisiae
18	new Vika	10.1016/j.bioelechem.2016.12.005.	https://pubmed.ncbi.nlm.nih.gov/28063751/	Mechanisms of inactivation of Candida humilis and Saccharomyces cerevisiae by pulsed electric fields	2016			pulsed electric field	71 kV/cm, 48 kJ/kg, 0.5 μs and 10 kHz					phys	electric		n/a	V	n/a	n/a	n/a	n/a	n/a	n/a			no quantitative data										PI	Syto9			Candida humilis
18	new Vika	10.1016/j.bioelechem.2016.12.005.	https://pubmed.ncbi.nlm.nih.gov/28063751/	Mechanisms of inactivation of Candida humilis and Saccharomyces cerevisiae by pulsed electric fields	2016			pulsed electric field	71 kV/cm, 48 kJ/kg, 0.5 μs and 10 kHz					phys	electric		n/a	V	n/a	n/a	n/a	n/a	n/a	n/a			no quantitative data										PI	Syto9			Saccharomyces cerevisiae
19	12	10.1016/j.bioelechem.2019.04.007.	https://pubmed.ncbi.nlm.nih.gov/31003053		2019	V		pulsed electric field and formic acid	30 kV/cm PEF (50 pulses, 1 kHz).	0.05% of formic acid, PEF - 250 ns, 500 ns, 750 ns	no	63		phys/chem	electric, acid		V (mostly PI+Annex+)	V						V (FITC-VAD-fmk)	70(10)	60	50(24)	26	2.30769		Annexin-FITC + PI, TUNEL	5(5)	1	0.0384615			CFU				Saccharomyces cerevisiae		v
19	12	10.1016/j.bioelechem.2019.04.007.	https://pubmed.ncbi.nlm.nih.gov/31003053		2019	V		pulsed electric field and formic acid	30 kV/cm PEF (50 pulses, 1 kHz).	0.05% of formic acid, PEF - 250 ns, 500 ns, 750 ns	no	63		phys/chem	electric, acid		V	V							-		10(6)	4			Annexin-FITC + PI, TUNEL	30(12)	18	4.5	30 kV/cm x 750 ns x 50		CFU				Candida guillermondii		v
19	12	10.1016/j.bioelechem.2019.04.007.	https://pubmed.ncbi.nlm.nih.gov/31003053		2019	V		pulsed electric field and formic acid	30 kV/cm PEF (50 pulses, 1 kHz).	0.05% of formic acid, PEF - 250 ns, 500 ns, 750 ns	no	63		phys/chem	electric, acid		V half of annex+ cells are PI+?, low Annex+ pi-	V							-		50(27)	23			Annexin-FITC + PI, TUNEL	5(5)	1	0.0434783	30 kV/cm x 750 ns x 50		CFU				Saccharomyces cerevisiae		v
20	13	10.1016/j.celrep.2012.12.021.	https://pubmed.ncbi.nlm.nih.gov/23416050/		2013	V		amphotericin b		CFU: 1, 1.5, 2.5, 8 μg/ml, Metabolic Changes, ROS Production: 1 μg/ml	no	6		chem	drug (polyene)		V	V (necrosis-like)		V (HPF, MitoTracker Red dye)				n/a							HPF						CFU				Candida albicans, Saccharomyces Saccharomyces cerevisiaeevisiae	SD	v
20	190	10.1016/j.celrep.2012.12.021.	https://pubmed.ncbi.nlm.nih.gov/23416050/		2013	V		ciclopirox		75 μg/ml	no	17		chem	drug		V	V (necrosis-like (rapid consumption of ATP))		V (HPF, MitoTracker Red)				n/a							n/a						CFU				Candida albicans, Saccharomyces Saccharomyces cerevisiaeevisiae	SD	v
20	13	10.1016/j.celrep.2012.12.021.	https://pubmed.ncbi.nlm.nih.gov/23416050/		2013	V		miconazole		Metabolic Changes, ROS Production 50 μg/ml, CFU: 50, 75, 100,150 μg/ml	no	51		chem	drug (azole)		V	V (necrosis-like (rapid consumption of ATP))		V (HPF, MitoTracker Red)				n/a							n/a						CFU				Candida albicans, Saccharomyces Saccharomyces cerevisiaeevisiae	SD	v
21	new Vika	10.1016/j.cryobiol.2011.03.002.	https://pubmed.ncbi.nlm.nih.gov/21420397/	Identification of two hydrophilins that contribute to the desiccation and freezing tolerance of yeast (Saccharomyces cerevisiae) cells	2011	V		freezing	freezing at -20 C for 20 h and subsequent thawing, haploid					phys	temperature		n/a	V	n/a	n/a	n/a	n/a	n/a	n/a			50 (?)									35	CFU, PI				Saccharomyces cerevisiae		V
21	new Vika	10.1016/j.cryobiol.2011.03.002.	https://pubmed.ncbi.nlm.nih.gov/21420397/	Identification of two hydrophilins that contribute to the desiccation and freezing tolerance of yeast (Saccharomyces cerevisiae) cells	2011	V		desiccation	desiccation at 90% RH for 14 h and subsequent rehydration, haploid					phys			n/a	V	n/a	n/a	n/a	n/a	n/a	n/a			75 (?)									7	CFU, PI				Saccharomyces cerevisiae		V
22	14	10.1016/j.ejmech.2017.11.089.	https://pubmed.ncbi.nlm.nih.gov/29324336	New 1,5 and 2,5-disubstituted tetrazoles-dependent activity towards surface barrier of Candida albicans.	2018	V		terazole derivatives (compound 2d)		16 μ/ml				bio	drug	Sorbitol	no	V	n/a	n/a				n/a	-		90(40)	50			Annexin-FITC + PI, AO, comet assay, DAPI, gel electrophoresis	8(0)	8	0.16			CFU	growth rate		nice table with necrotic, late and early apoptotic and viable cell calculations	Candida albicans		v
22	14	10.1016/j.ejmech.2017.11.089.	https://pubmed.ncbi.nlm.nih.gov/29324336	New 1,5 and 2,5-disubstituted tetrazoles-dependent activity towards surface barrier of Candida albicans.	2018	V		terazole derivatives (compound 6a)		16 μ/ml				bio	drug	Sorbitol	V (commet assay and electrophoresis - negative results, but DNA is very denaturated)	V	n/a	n/a				n/a	-		98(40)	58			Annexin-FITC + PI, AO, comet assay, DAPI, gel electrophoresis	0(0)	1	0.0172414			CFU	growth rate		nice table with necrotic, late and early apoptotic and viable cell calculations	Candida albicans		v
23	15	10.1016/j.febslet.2004.12.051.	https://pubmed.ncbi.nlm.nih.gov/15670835		2005	V		valproic acid (25mm)		25 mM	no	77		chem	acid		V (when concentration is 25 mM)	V	V (autophagic bodies in vacuoles and a shrunken cytoplasm, arl1 mutant is resistant) - when concentration is 50 mM	V (DHE)				V (Yca1 deletion)	-		no quantitative data ("all PI-negative cells were stained by annexin V")				Annexin-FITC + PI, TUNEL	no quantitative data	-				Phloxine B				Saccharomyces cerevisiae		v
23	15	10.1016/j.febslet.2004.12.051.	https://pubmed.ncbi.nlm.nih.gov/15670835		2005	V		valproic acid (50mm)		50 mM	no	77		chem	acid	arl1 deletion, vam7 deletion (not shown)			V (morphology, arl1 deletion)												n/a
24	16	10.1016/j.febslet.2007.05.048.	https://pubmed.ncbi.nlm.nih.gov/17544409	Ethanol-induced death in yeast exhibits features of apoptosis mediated by mitochondrial fission pathway.	2007	V		ethanol (21%)		0.23	no	24	delta Fis1	chem	alcohol		V	V		V (H2DCFDA)	V (delta Sod1, Sod2, Gsh1 decrease survival)			V (DEVD)							DAPI, gel electrophoresis, TUNEL										Saccharomyces cerevisiae	YPD overgrown (probably respiring)	v
24	16	10.1016/j.febslet.2007.05.048.	https://pubmed.ncbi.nlm.nih.gov/17544409		2007	V		ethanol (21%)		0.21	no	24		chem	alcohol		V	V		no (H2DCFDA)	?			no (Yca1 deletion)							DAPI, gel electrophoresis, TUNEL										Saccharomyces cerevisiae	YPD overgrown (probably respiring)	v
25	17	10.1016/j.freeradbiomed.2016.09.014.	https://pubmed.ncbi.nlm.nih.gov/27650297	Endoplasmic reticulum-derived reactive oxygen species (ROS) is involved in toxicity of cell wall stress to Candida albicans.	2016		V	caspofungin		0.1 μg/mL	no	13		bio	Lipopeptide		n/a	V	n/a	V (H2DCFDA, DHE)	V (ascorbic acid, NAC)			n/a							n/a						PI	growth rate					V
25	17	10.1016/j.freeradbiomed.2016.09.014.	https://pubmed.ncbi.nlm.nih.gov/27650297	Endoplasmic reticulum-derived reactive oxygen species (ROS) is involved in toxicity of cell wall stress to Candida albicans.	2016		V	calcofluor white		40 μg/mL				chem	cell wall stress		n/a	V	n/a	V (H2DCFDA, DHE)	V (ascorbic acid, NAC)	V (ER calcium pump Spf1 mutant is more sensitive)	? (ER calcium pump Spf1 mutant is more sensitive)	n/a							n/a						PI	growth rate			Сandida albicans		v
26	18	10.1016/j.gene.2003.09.011.	https://pubmed.ncbi.nlm.nih.gov/14659883	Evolutionarily conserved cytoprotection provided by Bax Inhibitor-1 homologs from animals, plants, and yeast.	2003	V (30 min)		heat shock		50 C (30 min)	no	33		phys	temeprature	Bax Inhibitor-1 gomologs	V (it is well known)																				CFU				Saccharomyces cerevisiae		V
26	18	10.1016/j.gene.2003.09.011.	https://pubmed.ncbi.nlm.nih.gov/14659883	Evolutionarily conserved cytoprotection provided by Bax Inhibitor-1 homologs from animals, plants, and yeast.	2003	V (6 hours h2o2)		hydrogen peroxide		3 mM, 6 h	no	38		chem	Oxidant	Bax Inhibitor-1 gomologs	V (it is well known)																				CFU				Saccharomyces cerevisiae		V
27	19	10.1016/j.ijfoodmicro.2011.09.027.	https://pubmed.ncbi.nlm.nih.gov/22015244	A comparative study on the structure of Saccharomyces cerevisiae under nonthermal technologies: high hydrostatic pressure, pulsed electric fields and thermo-sonication.	2011	V (7 min)		high hydrostatic pressure		600 MPa for 7 min (room temperature, 21 °C)	no	35		phys	pressure			V (cells are broken)																							Saccharomyces cerevisiae
27	19	10.1016/j.ijfoodmicro.2011.09.027.	https://pubmed.ncbi.nlm.nih.gov/22015244	A comparative study on the structure of Saccharomyces cerevisiae under nonthermal technologies: high hydrostatic pressure, pulsed electric fields and thermo-sonication.	2011	V (number of pulses of 21 (2 μs each))		pulsed electric field		30.76 kV/cm at 40 °C and 21 pulses (2 μs each)	no	63		phys	electric			V (pores, wrinkles, change of shape and size)																							Saccharomyces cerevisiae
27	19	10.1016/j.ijfoodmicro.2011.09.027.	https://pubmed.ncbi.nlm.nih.gov/22015244	A comparative study on the structure of Saccharomyces cerevisiae under nonthermal technologies: high hydrostatic pressure, pulsed electric fields and thermo-sonication.	2011	V (30 min)		thermo-sonication		120 μm, 60 °C and 30 min				phys				V (total damage)																							Saccharomyces cerevisiae
28	20	10.1016/j.ijfoodmicro.2019.05.018.	https://pubmed.ncbi.nlm.nih.gov/31174038	Effects of intrinsic microbial stress factors on viability and physiological condition of yeasts isolated from spontaneously fermented cereal doughs.	2019		V	combinations of the stress conditions (lactic acid + acetic acid + ethanol (natural in fermented dough) )		3% (v/v) ethanol, 285 mM lactic acid, 150 mM acetic acid, pH 3.4				chem	acid		n/a	V (strong PI signal) massive	n/a	n/a	n/a			n/a						n/a							Syto 13 and PI			also there was analysis for recovery ability (when stress environment was changed to normal)	Saccharomyces cerevisiae
28	20	10.1016/j.ijfoodmicro.2019.05.018.	https://pubmed.ncbi.nlm.nih.gov/31174038	Effects of intrinsic microbial stress factors on viability and physiological condition of yeasts isolated from spontaneously fermented cereal doughs.	2019		V	combinations of the stress conditions (lactic acid + acetic acid + ethanol (natural in fermented dough) )		3% (v/v) ethanol, 285 mM lactic acid, 150 mM acetic acid, pH 3.5				chem	acid		n/a	V (strong PI signal) massive	n/a	n/a	n/a			n/a						n/a							Syto 13 and PI			also there was analysis for recovery ability (when stress environment was changed to normal)	Kluyveromyces marxianus
28	20	10.1016/j.ijfoodmicro.2019.05.018.	https://pubmed.ncbi.nlm.nih.gov/31174038	Effects of intrinsic microbial stress factors on viability and physiological condition of yeasts isolated from spontaneously fermented cereal doughs.	2019		V	combinations of the stress conditions (lactic acid + acetic acid + ethanol (natural in fermented dough) )		3% (v/v) ethanol, 285 mM lactic acid, 150 mM acetic acid, pH 3.6				chem	acid		n/a	V (strong PI signal) massive	n/a	n/a	n/a			n/a						n/a							Syto 13 and PI			also there was analysis for recovery ability (when stress environment was changed to normal)	Candida glabrata
29	21	10.1016/j.mad.2007.04.003.	https://pubmed.ncbi.nlm.nih.gov/17544056		2007	V		hydrogen peroxide	200 m	0, 0.5, 1, 1.5 and 2 mM	no	38		chem	Oxidant	five times higher amino acid	n/a	n/a	n/a	V (DHR 123)	n/a (but treatment lowers ROS level)			n/a							n/a						CFU	growth rate			Saccharomyces cerevisiae		v
29	21	10.1016/j.mad.2007.04.003.	https://pubmed.ncbi.nlm.nih.gov/17544056	Low auxotrophy-complementing amino acid concentrations reduce yeast chronological life span.	2007	V		amino acid starvation		absence of external amino acid supplementation (CEN.PK113-7D).				bio	metabolic		V	n/a	n/a	n/a	n/a			n/a							subG1						n/a				Saccharomyces cerevisiae		v
30	22	10.1016/j.tiv.2003.08.011.	https://pubmed.ncbi.nlm.nih.gov/14630063/	Induction of apoptosis in yeast and mammalian cells by exposure to 1,10-phenanthroline metal complexes.	2004		V	[cu(phen)2(mal)].2h2o		MIC 1.25– 5.0 μg/ml, fungicidal activity 10.0 μg/ml				chem	Heterocycle		V (ladder pattern of DNA fragments)	no (No DNA degradation)													EM, gel electrophoresis										Candida albicans	minimal medium	v
30	22	10.1016/j.tiv.2003.08.011.	https://pubmed.ncbi.nlm.nih.gov/14630063/	Induction of apoptosis in yeast and mammalian cells by exposure to 1,10-phenanthroline metal complexes.	2004		V	[mn(phen)2(mal)].2h2o		MIC 1.25– 5.0 μg/ml, fungicidal activity 10.0 μg/ml				chem	Heterocycle		no (poorly proven)	V (DNA degradation )													EM, gel electrophoresis										Candida albicans	minimal medium	v
31	23	10.1016/s0168-1605(96)01208-1.	https://pubmed.ncbi.nlm.nih.gov/9105917	Effect of diluent type on viability of yeasts enumerated from foods or pure culture.	1997	V (2 h)		dilution type (water, pbs, peptone, yeast extract and malt extract)		0,85 NaCl; 0,1 M ph 7 PBS; 0,1% peptone; 0,1% yeast extract; 0,1% malt extract				bio? phys																							CFU				Kleyveromyces marxianus
31	23	10.1016/s0168-1605(96)01208-1.	https://pubmed.ncbi.nlm.nih.gov/9105917	Effect of diluent type on viability of yeasts enumerated from foods or pure culture.	1997	V (2 h)		dilution type (water, pbs, peptone, yeast extract and malt extract)		0,85 NaCl; 0,1 M ph 7 PBS; 0,1% peptone; 0,1% yeast extract; 0,1% malt extract				bio? phys																							CFU				Candida krusei
31	23	10.1016/s0168-1605(96)01208-1.	https://pubmed.ncbi.nlm.nih.gov/9105917	Effect of diluent type on viability of yeasts enumerated from foods or pure culture.	1997	V (2 h)		dilution type (water, pbs, peptone, yeast extract and malt extract)		0,85 NaCl; 0,1 M ph 7 PBS; 0,1% peptone; 0,1% yeast extract; 0,1% malt extract				bio? phys																							CFU				Saccharomyces pombe
31	23	10.1016/s0168-1605(96)01208-1.	https://pubmed.ncbi.nlm.nih.gov/9105917	Effect of diluent type on viability of yeasts enumerated from foods or pure culture.	1997	V (2 h)		dilution type (water, pbs, peptone, yeast extract and malt extract)		0,85 NaCl; 0,1 M ph 7 PBS; 0,1% peptone; 0,1% yeast extract; 0,1% malt extract				bio? phys																							CFU				Saccharomyces cerevisiae
32	24	10.1016/s1074-5521(03)00108-x.	https://pubmed.ncbi.nlm.nih.gov/12837385	A small molecule suppressor of FK506 that targets the mitochondria and modulates ionic balance in Saccharomyces cerevisiae.	2003	V		0.7 m nacl + 125 nm fk506		0.7 m nacl + 125 nm fk506				chem	salt	small molecule SFK1		n/a	n/a	n/a				n/a							DiOC6						CFU	growth rate			Saccharomyces cerevisiae		v
32	24	10.1016/s1074-5521(03)00108-x.	https://pubmed.ncbi.nlm.nih.gov/12837385	A small molecule suppressor of FK506 that targets the mitochondria and modulates ionic balance in Saccharomyces cerevisiae.	2003	V		small molecule suppressors, sfk1		10-40 μM				bio	protein	Ro null		n/a	n/a	V (H2DCFDA)	n/a			n/a							DiOC6						CFU	growth rate			Saccharomyces cerevisiae		v
33	25	10.1016/s1097-2765(01)00365-3.	https://pubmed.ncbi.nlm.nih.gov/11684026	A plant defense response effector induces microbial apoptosis.	2001	V		osmotin (a tobacco pr-5 family protein)		0,9 - 4,8 μM			tsa1 deletion (even worsen effect than in wt)	bio	protein	ras2 deletion, NAC (big amount) but Bcl-2 overexpression doesnt help	V	? (cant say sure, but there are many cell morphology abnormalities)		V (DHR 123)	V (beV e NAC (big amount) helps)			n/a							DAPI, EM, subG1						CFU		abnormal mitochondrial morphology		Saccharomyces cerevisiae		v
33	25	10.1016/s1097-2765(01)00365-3.	https://pubmed.ncbi.nlm.nih.gov/11684026		2001	V		hydrogen peroxide		3 mM	no	38		chem	Oxidant	ras2 deletion	n/a	n/a	n/a	n/a	n/a			n/a							TUNEL						CFU				Saccharomyces cerevisiae		v
34	26	10.1016/S1097-2765(02)00501-4	https://pubmed.ncbi.nlm.nih.gov/11983181		2002	V		hydrogen peroxide	26 h	0.4 mM	no	38	YCA1 overexpression	chem	Oxidant		v	no		n/a				V (Yca1 deletion; FITC-VAD-fmk)	82(11)	71					DAPI, TUNEL						CFU				Saccharomyces cerevisiae	YNB	V
34	26	10.1016/s1097-2765(02)00501-4.	https://pubmed.ncbi.nlm.nih.gov/11983181		2002	V		acetic acid	pH 3	apoptotic: 5 mM, no apoptotic: 20 mM	no	3		chem	acid		V	n/a	n/a	n/a	n/a			V (FITC-VAD-fmk, Yca1 deletion)	no quantitative data						DAPI, TUNEL						CFU				Saccharomyces cerevisiae		v
35	27	10.1016/s1383-5718(01)00310-2.	https://pubmed.ncbi.nlm.nih.gov/11719103		2002	V		hydrogen peroxide	180 min	5, 15, and 180 mM	no	38		chem	Oxidant		V	n/a	V (EM)	n/a											EM, subG1, TUNEL										Saccharomyces cerevisiae
35	27	10.1016/s1383-5718(01)00310-2.	https://pubmed.ncbi.nlm.nih.gov/11719103		2002	V		uv radiation		90, 120, 150, 300 and 500 J/m^2	no	76		phys	radiation		V	n/a	V (EM)	n/a											EM, subG1, TUNEL										Saccharomyces cerevisiae
36	28	10.1016/s1567-1356(02)00166-6.	https://pubmed.ncbi.nlm.nih.gov/12702251		2003	V		acetic acid (high conc)	26°C, pH 3, 130 m, 150 rpm	CFU: 85, 170, 320, 515, 600, 800 or 1000 mM	no	3		chem	acid		no	V (no tunel)	n/a	n/a	n/a			n/a							EM (chromatin condensation), TUNEL										Zygosaccharomyces bailii		v
36	28	10.1016/s1567-1356(02)00166-6.	https://pubmed.ncbi.nlm.nih.gov/12702251		2003			acetic acid (low conc)		320-800 mM	no	3		chem	acid		V	n/a	n/a	n/a	n/a			n/a							EM (chromatin condensation), TUNEL										Zygosaccharomyces bailii
37	29	10.1042/BST0391493.	https://pubmed.ncbi.nlm.nih.gov/21936840	Apoptosis-like programmed cell death in the grey mould fungus Botrytis cinerea: genes and their role in pathogenicity.	2011	V		chronological aging		120 h	no	16		natural bio	metabolic				n/a	V (DHR 123)	n/a			n/a							DAPI, TUNEL
37	29	10.1042/BST0391493.	https://pubmed.ncbi.nlm.nih.gov/21936840		2011	V		hydrogen peroxide		8 mM	no	38		chem	Oxidant		V	n/a	n/a	n/a	n/a			n/a							DAPI, Histone-GFP fading,										Botrytis cinerea
37	29	10.1042/BST0391493.	https://pubmed.ncbi.nlm.nih.gov/21936840	Apoptosis-like programmed cell death in the grey mould fungus Botrytis cinerea: genes and their role in pathogenicity.	2011	V		camalexin		-				chem	alkaloid		V																								Botrytis cinerea
37	29	10.1042/BST0391493.	https://pubmed.ncbi.nlm.nih.gov/21936840	Apoptosis-like programmed cell death in the grey mould fungus Botrytis cinerea: genes and their role in pathogenicity.	2011	V		hexanoic acid		1,5 mM				chem			V																								Botrytis cinerea
37	29	10.1042/BST0391493.	https://pubmed.ncbi.nlm.nih.gov/21936840	Apoptosis-like programmed cell death in the grey mould fungus Botrytis cinerea: genes and their role in pathogenicity.	2011	V		infection of plant		-				bio			V	n/a	n/a	n/a	n/a			n/a							Histone-GFP fading										Botrytis cinerea
38	79	10.4161/cc.26885.	https://pubmed.ncbi.nlm.nih.gov/24196447		2014	V		hydrogen peroxide		0.5 mM - 2.5 mM	no	38		chem	Oxidant	atg32 mutation increases nucleus fragmentation and PS externalisation	V	no (very slight)	V (atg32 mutant more sensitive)	n/a				n/a	-		5(2)	3			Annexin-FITC + PI, DAPI, EM	60(2)	58	19.3333	2.5 mM 1 day		CFU, PI				Saccharomyces cerevisiae		v
38	79	10.4161/cc.26885.	https://pubmed.ncbi.nlm.nih.gov/24196447	Macromitophagy, neutral lipids synthesis, and peroxisomal fatty acid oxidation protect yeast from "liponecrosis", a previously unknown form of programmed cell death.	2014	V		palmitoleic acid		0-0,15 mM	no	?		bio	lipid	atg1 mutation increases clonogenic survival, atg32 mutation decreases lipid droplets formation and this mutant is more proned to organelles losing and cell membrane permeabilization	no (no fragmented nucleus, but there are lipid droplets and lack of all organelles for WT)	no (very slight)	V (Atg1 and atg32)	n/a				n/a	-		30(3)	27			Annexin (no PI), DAPI	8(2)	6	0.222222	0.15 POA 1 day		CFU, PI				Saccharomyces cerevisiae		v
39	31	10.1073/pnas.2332326100.	https://pubmed.ncbi.nlm.nih.gov/14623979		2003	V		acetic acid	pH 3, 200 m	CFU: 0–120 mM, apoptotic markers: 40 mM	no	3		chem	acid		V	V	n/a	V (DHR 123)	n/a			n/a	-		15(0)	15			Annexin-FITC + PI, EM, TUNEL	40(2)	38	2.53333	60 mM						Candida albicans		v
39	31	10.1073/pnas.2332326100.	https://pubmed.ncbi.nlm.nih.gov/14623979		2003	V		amphotericin b	30°C with shaking, 200 m	4–8 μg/ml	no	6		chem	drug (polyene)		V	V	n/a					n/a													CFU, PI				Candida albicans		v
39	31	10.1073/pnas.2332326100.	https://pubmed.ncbi.nlm.nih.gov/14623979		2003	V		hydrogen peroxide	pH 3	CFU: 0–50 mM, Apoptotic Markers: 2.5 mM, TUNEL - 5 mM	no	38		chem	Oxidant		V	V	n/a	V (DHR 123)	n/a			n/a	-		10(0)	10			Annexin-FITC + PI, EM, TUNEL	35(1)	34	3.4	5 mM						Candida albicans		v
40	32	10.1016/j.ijfoodmicro.2019.108383	https://pubmed.ncbi.nlm.nih.gov/31698282	Anthocyanin adsorption by Saccharomyces cerevisiae during wine fermentation is associated to the loss of yeast cell wall/membrane integrity.	2020	V		ethanol		50% (v/v) (pH 3.6), 30 m	no	24		chem	alcohol		n/a	V		n/a				n/a							n/a						Trypan Blue ( Cell membrane integrity)	Methylene blue		Yeasts contribute to anthocyanin extraction during red wine fermentation	Saccharomyces cerevisiae	Chardonnay white :-)	V
40	32	10.1074/jbc.M113.508705.	https://pubmed.ncbi.nlm.nih.gov/24142703		2013	V (7 h)		miconazole		0.25 μg/ml	no	51	cch1	chem	drug (azole)			V (strong PI signal because of gene deletion)		n/a		indirect (high affinity calcium influx system is involved)	n/a	n/a													PI				Candida albicans		v
40	32	10.1074/jbc.M113.508705.	https://pubmed.ncbi.nlm.nih.gov/24142703		2013	V (7 h)		tunicamycin		2.5 μg/ml	no	75	cch1	chem	drug (glycosylation)			V (strong PI signal because of gene deletion)		n/a		indirect (high affinity calcium influx system is involved)	n/a	n/a													PI				Candida albicans		v
40	32	10.1074/jbc.M113.508705.	https://pubmed.ncbi.nlm.nih.gov/24142703		2013	V (7 h)		tunicamycin		2.5 μg/ml	no	75	Kch1	chem	drug (glycosylation)			V (strong PI signal because of gene deletion)		n/a		indirect (high affinity calcium influx system is involved)	n/a	n/a													PI				Candida albicans		v
40	32	10.1074/jbc.M113.508705.	https://pubmed.ncbi.nlm.nih.gov/24142703		2013	V		tunicamycin		2.5 μg/ml	no	75	Kch1	chem	drug (glycosylation)	wt (partly)	n/a	V (strong PI signal)	n/a	n/a	n/a	V (calcium uptake assay)		n/a							n/a						PI				Saccharomyces cerevisiae		v
40	32	10.1016/j.ijfoodmicro.2019.108383	https://pubmed.ncbi.nlm.nih.gov/31698281	Anthocyanin adsorption by Saccharomyces cerevisiae during wine fermentation is associated to the loss of yeast cell wall/membrane integrity.	2020	V		heat		70°C, 10 m				phys	temperature		n/a	V		n/a				n/a							n/a						Trypan Blue ( Cell membrane integrity)	Methylene blue		Yeasts contribute to anthocyanin extraction during red wine fermentation	Saccharomyces cerevisiae	Chardonnay white :-)	V
40	32	10.1016/j.ijfoodmicro.2019.108383	https://pubmed.ncbi.nlm.nih.gov/31698283	Anthocyanin adsorption by Saccharomyces cerevisiae during wine fermentation is associated to the loss of yeast cell wall/membrane integrity.	2020	V		sodium lauryl sulfate		0.2%, 30 m				chem	surfactant		n/a	V		n/a				n/a							n/a						Trypan Blue ( Cell membrane integrity)	Methylene blue		Yeasts contribute to anthocyanin extraction during red wine fermentation	Saccharomyces cerevisiae	Chardonnay white :-)	V
41	33	10.1074/jbc.M306998200.	https://pubmed.ncbi.nlm.nih.gov/12963726		2003	V		stationary phase		not applicable			plh1 dga1 double deletion	natural bio	metabolic	overexpression of a bacterial DAG kinase, free radical spin trap TMPO	V	n/a	n/a	n/a	V (free radical spin trap TMPO)			n/a							DAPI, TUNEL						CFU			kghgdrtsefxcv	Schizosaccaromyces pombe		v
41	33	10.1074/jbc.M306998200.	https://pubmed.ncbi.nlm.nih.gov/12963726		2003	V		diacylglycerol		0.1, 0.2, or 0.3 mM	no	22	plh1 dga1 double deletion	chem	lipid	free radical spin trap TMPO	V (lipoapotosis)	no	n/a	V (DHE)	V (free radical spin trap TMPO)			no (pca1 deletion; FITC-VAD-fmk; )			no quantitative data ("membrane integrity was intact")				Annexin-FITC + PI, DAPI, TUNEL	no quantitative data ("strong fluorescence could be seen in the periphery of about 10% of mutant cells")	-				CFU				Schizosaccaromyces pombe		v
42	35	10.1083/jcb.200408145.	https://pubmed.ncbi.nlm.nih.gov/15657396		2005	V		amiodarone		80 μM	no	5		chem	drug (calcium burst inducer)	Ysp1 deletion,	V	V	n/a	V (H2DCFDA)	V (NAC, alpha tocoferol)	V (cytosolic calcium level is increased - Fluo3-AM, but the effect of amiodarone is not abolished by EGTA and, hence, does not depend critically on the external calcium)	no	n/a							gel electrophoresis, TUNEL						PI, CFU	Methylene blue		Ca increase in cytosol	Saccharomyces cerevisiae		v
42	35	10.1083/jcb.200408145.	https://pubmed.ncbi.nlm.nih.gov/15657396	Role of mitochondria in the pheromone- and amiodarone-induced programmed death of yeast	2005	V		alpha factor		0.1 mg/ml	no	4		natural bio	peptide (pheromone)	Ysp1 deletion,	V	V	n/a	V (H2DCFDA)	V (NAC, alpha tocoferol, Rho0 etc)	V (cytosolic calcium level is increased - Fluo3-AM)		n/a							gel electrophoresis, TUNEL						PI, CFU	Methylene blue		Ca increase in cytosol			V
43	37	10.1091/mbc.e03-02-0114.	https://pubmed.ncbi.nlm.nih.gov/14718573		2004	V		sodium chloride		0.7 M	no	69	Sro77 deletion	phys/chem	osmotic/ionic		V	?		V (DHR 123)				no (Yca1 deletion; FITC-FAD-fmk) for sro77 deletion							DAPI, TUNEL										Saccharomyces cerevisiae
43	37	10.1091/mbc.e03-02-0114.	https://pubmed.ncbi.nlm.nih.gov/14718573		2004	V		sodium chloride		1 M	no	69	WT and SRO7 deletion and SRO7/77 deletion	phys/chem	osmotic/ionic		V	?		V (DHR 123)				V (Yca1 deletion; FITC-FAD-fmk) for WT and sro7 deletion	22 (3) cytometry WT and 6 (0,5) FACS WT						DAPI, TUNEL										Saccharomyces cerevisiae
44	38	10.1091/mbc.e07-05-0431.	https://pubmed.ncbi.nlm.nih.gov/17881727		2007	V		copper sulfate		0–10 mM	no	20		chem	metal	cpr3 deletion, por1 deletion	V	n/a		V (DHR 123, DHE)	V (Rho0 and resp mutants resistant; ascorbic acid and alpha-tocopherol - no effect; SOD2 OE - increases survival)			no (Yca1 deletion)							DAPI, TUNEL						CFU			high conc causes necrosis	Saccharomyces cerevisiae		v
44	38	10.1091/mbc.e07-05-0431.	https://pubmed.ncbi.nlm.nih.gov/17881727		2007	V		manganese		0–12 mM	no	45		chem	metal	aif1, cyc1 cyc7 deletion; cpr3 deletion - no effect	V	n/a		no (DHR 123, DHE)	V (Rho0 and resp mutants resistant)			V (Yca1 deletion)							DAPI, TUNEL						CFU			high conc causes necrosis	Saccharomyces cerevisiae		v
45	40	10.1091/mbc.E12-04-0281.	https://pubmed.ncbi.nlm.nih.gov/22993213/		2012	V		hydrogen peroxide		1.5 mM, 3 mM	no	38	ndi1 overexpression	chem	Oxidant		V	n/a	n/a	V (DHR 123)				no (FITC-VAD-fmk)																	Saccharomyces cerevisiae	SD
45	40	10.1091/mbc.E12-04-0281.	https://pubmed.ncbi.nlm.nih.gov/22993213/		2012	V		manganese		5 mM, 8 mM	no	45	ndi1 overexpression	chem	metal		V	V ( high Mn levels)		V (DHR 123)				no (FITC-VAD-fmk)													CFU				Saccharomyces cerevisiae	SD	v
46	41	10.1093/femsle/fnv082.	https://pubmed.ncbi.nlm.nih.gov/25991811		2015	V		heat shock		45°C, 30 m	no	33		phys	temperature	carbonylcyanide m-79 chlorophenylhydrazone (uncoupler, inhibit mitochondrial functions) - only low concentrations	n/a	n/a	n/a	V (H2DCFDA)	V (lowering ROS level helps, but there is no clear correlation between ROS level and some possible uncoupler's actions)			n/a							MitoTracker Orange						CFU			It was supposed that generation of ROS under 17 moderate heat shock in glucose-grown S. cerevisiae cells is driven by the mitochondrial 18 membrane potential.	Saccharomyces cerevisiae		v
46	41	10.1093/femsle/fnv082.	https://pubmed.ncbi.nlm.nih.gov/25991811		2015	V		heat shock		45°C, 30 m	no	33		phys	temperature	2, 4-dinitrophenol (DNP) in dose dependent manner				V (H2DCFDA)											MitoTracker Orange						CFU			It was supposed that generation of ROS under 17 moderate heat shock in glucose-grown S. cerevisiae cells is driven by the mitochondrial 18 membrane potential.	Saccharomyces cerevisiae		v
46	41	10.1093/femsle/fnv082.	https://pubmed.ncbi.nlm.nih.gov/25991811		2015	V		heat shock		45°C, 30 m	no	33		phys	temperature	ascorbic acid				V (H2DCFDA)											MitoTracker Orange						CFU			It was supposed that generation of ROS under 17 moderate heat shock in glucose-grown S. cerevisiae cells is driven by the mitochondrial 18 membrane potential.	Saccharomyces cerevisiae		v
47	42	10.1093/femsyr/fov032.	https://pubmed.ncbi.nlm.nih.gov/26032856		2015	V		copper sulfate	30°C, 18–20 h	1.8 mM, 2.2 mM	no	20		chem	metal	Human LDHB heterologous expression, 14-3-3β/α expression (both raise viability 2-fold) Results are even better if additionally use a ATG7 deletion and a CPR3 deletion.		no (necrosis was evaluated using mutants lacking cyclophilin D (CPR) and the VMA3 gene (VMA3)	? (ATG1 deletion doesn't interfere with lactate dehydrogenase protective effect, but atg7 mutant is less protected than atg1; authors say that autophagy is not involved)	n/a	n/a			no (Mca1 deletion)													spot test	trypan blue			Saccharomyces cerevisiae		v
47	42	10.1093/femsyr/fov032.	https://pubmed.ncbi.nlm.nih.gov/26032856		2015	V		leu starvation		5 h in YNB Gal/Raf media (1:20 dilution), washed, resuspended in YNB Gal/Raf media lacking leucine.	no	43		bio	metabolic	Human LDHB heterologous expression (viabiity raises by 20% compared to WT).		n/a	V (atg1 mutant more sensitive, lactate dehydrogenase protected him as well - from 20% of viability to 40%)	n/a	n/a																	trypan blue			Saccharomyces cerevisiae		v
47	42	10.1093/femsyr/fov032.	https://pubmed.ncbi.nlm.nih.gov/26032856	Inhibition of stress mediated cell death by human lactate dehydrogenase B in yeast.	2015	V		lactic acid		2.1%, 18–20 h, 30 C.						Human LDHB heterologous expression (slightly).		n/a	n/a	n/a	n/a																spot test				Saccharomyces cerevisiae
48	43	10.1093/femsyr/fov051.	https://pubmed.ncbi.nlm.nih.gov/26100262		2015	V		heat shock		39°C, 4 h	no	33	cka2 deletion	phys	temperature		n/a	n/a	n/a	V (DAF-FM DA, NOS like activity, DHE)	n/a			n/a													CFU			NOS help with heat stress?	saccharomyces Saccharomyces cerevisiaeevisiae		v
48	43	10.1093/femsyr/fov051.	https://pubmed.ncbi.nlm.nih.gov/26100262		2015	V		hydrogen peroxide	30 m	4 mM	no	38		chem	Oxidant	cka2 deletion,	n/a	n/a	n/a	V (DAF-FM DA, NOS like activity, DHE)	V (cka2 deletion - strain has reduced NO accumulation, treatment with a NO donor, sodium nitroprusside makes this strain sensitive)																CFU				saccharomyces Saccharomyces cerevisiaeevisiae		v
49	45	10.1099/mic.0.26578-0.	https://pubmed.ncbi.nlm.nih.gov/14702403	Aspirin commits yeast cells to apoptosis depending on carbon source.	2004			aspirin in yp (ethanol)		15 mM	no	7	delta Sod2	chem	drug		V	no		decreased (H2DCFDA)	non-V			n/a	-		32(10)	22			Annexin-FITC + PI	52(10)	42	1.90909			CFU						V
49	45	10.1099/mic.0.26578-0.	https://pubmed.ncbi.nlm.nih.gov/14702403		2004	V		aspirin in ypd (after diauxic shift)		15 mM	no	7	WT, Sod1 deletion, Sod2 deletion	chem	drug		V	V		n/a				n/a													CFU, PI			Need to separate into several lines - multiple carbon sources	Saccharomyces cerevisiae	YP-different carbon sources	v
50	46	10.1101/gad.1247904.	https://pubmed.ncbi.nlm.nih.gov/15520274		2004	V		acetic acid	4 h	130 mM	no	3	Fis1 deletion	chem	acid	knockouts of dnm1 (mitochondrial fission protein) and mdv1, Bcl-xL expressing	V	V (secondary)	V (dnm1 knock-out - mitochondrial fragmentation, degradation by vacuoles)	n/a				V (Yca1 deletion; DEVD-CHO)							Annexin (no PI), mito-GFP	10 ann negative (80)	-				CFU	trypan blue, FUN-1		anti-death activity of yeast Fis1	Saccharomyces cerevisiae		v
50	46	10.1101/gad.1247904.	https://pubmed.ncbi.nlm.nih.gov/15520274		2004	V		heat shock		55°C, 0-60 m	no	33	Fis1 deletion	phys	temperature	knockouts of dnm1 (mitochondrial fission protein) and mdv1, Bcl-xL expressing	n/a	n/a	V (dnm1 knock-out - mitochondrial fragmentation, degradation by vacuoles)	n/a				V (Yca1 deletion)													CFU			anti-death activity of yeast Fis1	Saccharomyces cerevisiae		V
50	46	10.1101/gad.1247904.	https://pubmed.ncbi.nlm.nih.gov/15520274		2004	V		hydrogen peroxide	4 h	2.5 mM	no	38	Fis1 deletion	chem	Oxidant	knockouts of dnm1 (mitochondrial fission protein) and mdv1, Bcl-xL expressing	V	V (secondary)	V (dnm1 knock-out - mitochondrial fragmentation, degradation by vacuoles)	n/a				V (Yca1 deletion; DEVD-CHO)							Annexin (no PI)	40 ann negative (90)	-				CFU	trypan blue, FUN-1		anti-death activity of yeast Fis1	Saccharomyces cerevisiae		v
51	47	10.1104/pp.103.038091.	https://pubmed.ncbi.nlm.nih.gov/15235116	Tomato phospholipid hydroperoxide glutathione peroxidase inhibits cell death induced by Bax and oxidative stresses in yeast and plants.	2004	V		heat shock		pretreated at 37C for 30 m, heat shocked at 50C for 30 m	no	33	Tomato Phospholipid Hydroperoxide Glutathione Peroxidase expression	phys	temperature																						CFU				Saccharomyces cerevisiae
51	47	10.1104/pp.103.038091.	https://pubmed.ncbi.nlm.nih.gov/15235116	Tomato phospholipid hydroperoxide glutathione peroxidase inhibits cell death induced by Bax and oxidative stresses in yeast and plants.	2004	V		hydrogen peroxide		3 mM or 9 mM, 6 h	no	38	Tomato Phospholipid Hydroperoxide Glutathione Peroxidase expression	chem	Oxidant																						CFU				Saccharomyces cerevisiae
52	49	10.1111/j.1365-2672.2006.03014.x.	https://pubmed.ncbi.nlm.nih.gov/16882139	Influence of starvation, surface attachment and biofilm growth on the biocide susceptibility of the biodeteriogenic yeast Aureobasidium pullulans.	2006	V		2-n-octyl-4-isothiazolin-3-one		25–100 μg/ml, 1-5 h				chem	drug	starvation (small decrease in susceptibility)	n/a	n/a	n/a	n/a				n/a													CFU, loss of GFP fluorescence				Aureobasidium pullulans		v
52	49	10.1111/j.1365-2672.2006.03014.x.	https://pubmed.ncbi.nlm.nih.gov/16882139	Influence of starvation, surface attachment and biofilm growth on the biocide susceptibility of the biodeteriogenic yeast Aureobasidium pullulans.	2006	V		sodium perchlorate		25–100 μg/ml				chem	salt	starvation (small decrease in susceptibility)	n/a	n/a	n/a	n/a				n/a													CFU, loss of GFP fluorescence				Aureobasidium pullulans		v
53	50	10.1111/j.1365-2672.2007.03641.x.	https://pubmed.ncbi.nlm.nih.gov/18194258		2008	V		methylglyoxal	30°C, 10 m	2 mM	no	48	gre3 deletions	chem	glycation agent	gre3 overexpression	no (non-apoptotic cell death (conclusion based on 1 method))	n/a	n/a	n/a	n/a			n/a							gel electrophoresis						CFU, spot assay				Saccharomyces cerevisiae		v
53	50	10.1111/j.1365-2672.2007.03641.x.	https://pubmed.ncbi.nlm.nih.gov/18194258		2008	V		methylglyoxal + phosphate (the presence of phosphate enhanced this effect)	3o°C, 10 m + 0,1 mol/l of sodium phosphate buffer	2 mM	no	48		chem	glycation agent	d-glucose	no (non-apoptotic cell death (conclusion based on 1 method))	n/a	n/a	n/a	n/a			n/a							gel electrophoresis						CFU, spot assay				Saccharomyces cerevisiae	YNB without glucose	v
54	51	10.1111/j.1474-9726.2006.00225.x.	https://pubmed.ncbi.nlm.nih.gov/16822282		2006			chronological aging		15 ± 2 days	no	16		natural bio	metabolic	double mutant for pka1 and sck2	V	V	n/a	V (DHR 123)	n/a			V (FITC-VAD-fmk)	50 (1)	49					Miscorrelation between CFU and Phloxine										Schizosaccharomyces pombe		v
54	51	10.1111/j.1474-9726.2006.00225.x.	https://pubmed.ncbi.nlm.nih.gov/16822282		2006			heat shock		51°C, 45 m	no	33		phys	temperature	double mutant for pka1 and sck2	n/a	n/a	n/a	n/a				n/a													spot test				Schizosaccharomyces pombe
54	51	10.1111/j.1474-9726.2006.00225.x.	https://pubmed.ncbi.nlm.nih.gov/16822282		2006			menadione	3 h,	0.75 M	no	47		chem	Oxidant	pka1 deletion	n/a	n/a	n/a	n/a				n/a													spot test				Schizosaccharomyces pombe
55	78	10.4161/cc.24232	https://pubmed.ncbi.nlm.nih.gov/23518504/		2013			chronological aging		5 days	no	16		natural bio	metabolic	RNR1 overexpression	V?														subG1 (flow cytometry, good effects)										Saccharomyces cerevisiae	YNB
55	78	10.4161/cc.24232	https://pubmed.ncbi.nlm.nih.gov/23518504/	DNA replication stress-induced loss of reproductive capacity in S. cerevisiae and its inhibition by caloric restriction.	2013			chronological aging, glucose		5 days + 10% glucose	no	16		natural bio	chrono	increased threonine concentration	V?														subG1 (flow cytometry, good effects)						CFU				Saccharomyces cerevisiae	YNB	v
56	53	10.1128/AAC.02810-15.	https://pubmed.ncbi.nlm.nih.gov/27246782		2016	V		aspirin	35°C, 48 h	MIC - 0.01, 0.1, 1 mM, other experiment - 180 µg/ml	no	7		chem	drug		n/a	V (SEM, PI)	n/a	V (H2DCFDA)	n/a			n/a													PI, DAPI (as cell permeability detector)	growth rate		Membrane potential loss JC-1, Toxilight	Cryptococcus neoformans		v
56	53	10.1128/AAC.02810-15.	https://pubmed.ncbi.nlm.nih.gov/27246782	Repurposing of Aspirin and Ibuprofen as Candidate Anti-Cryptococcus Drugs.	2016	V		ibuprofen		MIC - 0,01; 0,1; 1 mM, 35C, 48 h; 206 µg/ml - other experiment	no	40		chem	drug		n/a	V (SEM, PI)	n/a	V (H2DCFDA)	n/a			n/a													PI, DAPI (as cell permeability detector)	growth rate		Membrane potential loss JC-1, Toxilight,	Cryptococcus neoformans		v
57	54	10.1128/EC.00003-10.	https://pubmed.ncbi.nlm.nih.gov/20435699		2010	V		staurosporine		12.5 μM, 60 m	no	72		chem	drug	glutathione and NAC (but beta carotene and ascorbic acid don't help), complex I mutants	V	n/a	n/a	V (DHR 123)	V (glutathione and NAC (but beta carotene and ascorbic acid don't help), complex I mutants)			n/a							TUNEL						CFU, spot assay				Neurospora crassa (complex I mutants are more susceptible)		v
57	54	10.1128/EC.00003-10.	https://pubmed.ncbi.nlm.nih.gov/20435699		2010	V		staurosporine + rotenone		12.5 μM, 60 m + 100 μg/ml rotenone	no	72		chem	drug	glutathione and NAC (but beta carotene and ascorbic acid don't help), complex I mutants (complex I represents a major cellular source of ROS within the cell)	V	n/a	n/a	V (DHR 123) (rotenone itself does not induce ROS production in N. crassa)	V (glutathione and NAC (but beta carotene and ascorbic acid don't help), complex I mutants)			n/a							TUNEL						spot test			treatment with both STS and rotenone results in an increased depletion of intracellular glutathione.	Neurospora crassa (complex I mutants are more susceptible)		v
58	55	10.1134/S0006297920030050	https://pubmed.ncbi.nlm.nih.gov/32564734//	The Role of LAM Genes in the Pheromone-Induced Cell Death of S. cerevisiae Yeast	2020	V		amiodarone	30°C, 1 h	60 μM	no	5		chem	drug (calcium burst inducer)	lam2 (best) deletion, lam3, lam1	n/a	n/a																			CFU				Saccharomyces cerevisiae
58	55	10.1134/S0006297920030050	https://pubmed.ncbi.nlm.nih.gov/32564734/		2020	V		alpha factor	30°C, 4 h, 200 rpm	100 μg/ml	no	4		natural bio	peptide (pheromone)	lam2 deletion	n/a	V																			PI, CFU				Saccharomyces cerevisiae		V
59	56	10.1139/w03-044.	https://pubmed.ncbi.nlm.nih.gov/12897827	Toxic effects caused by heavy metals in the yeast Saccharomyces cerevisiae: a comparative study.	2003	V (24 h)		nickel (nicl2)		was not toxic up to a 200 µM concentration over a period of 48 h				chem	metal	calcium (CaCl2)	n/a	V (leakage of UV260-absorbing compounds)	n/a	n/a		V (calcium addition helps)		n/a							n/a						CFU				Saccharomyces cerevisiae		V
59	56	10.1139/w03-044.	https://pubmed.ncbi.nlm.nih.gov/12897827	Toxic effects caused by heavy metals in the yeast Saccharomyces cerevisiae: a comparative study.	2003	V (120 min)		copper chloride		200 µM	no	19		chem	metal	calcium (CaCl2)	n/a	V (leakage of UV260-absorbing compounds)	n/a	n/a		V (calcium addition helps)		n/a							n/a						CFU				Saccharomyces cerevisiae		V
59	56	10.1139/w03-044.	https://pubmed.ncbi.nlm.nih.gov/12897827	Toxic effects caused by heavy metals in the yeast Saccharomyces cerevisiae: a comparative study.	2003	V (24 h)		lead (pb(no3)2)		200 µM	no	?		chem	metal	calcium (CaCl2)	n/a	V (leakage of UV260-absorbing compounds)	n/a	n/a		V (calcium addition helps)		n/a							n/a						CFU				Saccharomyces cerevisiae		V
60	57	10.1155/2019/4651062.	https://pubmed.ncbi.nlm.nih.gov/30931079		2019	V		acetic acid	26°C, diff times	80 mM	no	3	hog1 deletion ( (worsen an effect of acetic acid)	chem	acid		V	n/a	n/a	V (H2DCFDA)	n/a			n/a							TUNEL						CFU	Respiratory Competence		there is no apoptosis in wt+acetic acid????	Saccharomyces cerevisiae		v
60	57	10.1155/2019/4651062.	https://pubmed.ncbi.nlm.nih.gov/30931079		2019	V		acetic acid	26°C, diff times	80 mM	no	3	rtg2 deletion (worsen an effect of acetic acid)	chem	acid		V	n/a	n/a	V (H2DCFDA)	n/a			n/a							TUNEL						CFU	Respiratory Competence		there is no apoptosis in wt+acetic acid????	Saccharomyces cerevisiae		v
61	58	10.1186/1471-2180-13-35.	https://pubmed.ncbi.nlm.nih.gov/23402325		2013	V		ethanol	30°C, 2 days	0.22	no	24		chem	alcohol	S-adenosyl-Lmethionine	n/a	n/a	n/a	V (DHR 123)	V ? (S-adenosyl-Lmethionine)			V (FITC-VAD-fmk)	91 (1)	90											CFU				Saccharomyces boulardii		v
61	58	10.1186/1471-2180-13-35.	https://pubmed.ncbi.nlm.nih.gov/23402325		2013	V		hydrochloric acid	30°C, 2 days	50 mM or 75 mM	no	37		chem	acid	S-adenosyl-Lmethionine	n/a	n/a	n/a	V (DHR 123)	n/a			V (FITC-VAD-fmk)	22 (1)	21											CFU				Saccharomyces boulardii		v
62	59	10.1242/jcs.00848.	https://pubmed.ncbi.nlm.nih.gov/14657274		2004	V		heat shock		42°C and 50°C, 30 m	no	33	nma111 deletion, nma11 overexpression, wt	phys	temperature		V			V (DHR 123)																	spot test				Saccharomyces cerevisiae		v
62	59	10.1242/jcs.00848.	https://pubmed.ncbi.nlm.nih.gov/14657274		2004	V		hydrogen peroxide	3 h	3 mM	no	38	nma111 deletion, nma11 overexpression, wt	chem	Oxidant		V			V (DHR 123)	n/a			V (Yca1 deletant has less TUNEL signal and ROS)							TUNEL										Saccharomyces cerevisiae
63	61	10.1371/journal.pgen.1000524.	https://pubmed.ncbi.nlm.nih.gov/19543365		2009	V		hydrogen peroxide		0.4 mM, 0.7 mM	no	38		chem	Oxidant		V	V	n/a	n/a				n/a	-		37(2)	35			Annexin-FITC + PI	21(7)	14	0.4	5 mM					nice figures for annexin results explanaton	saccharomyces Saccharomyces cerevisiaeevisiae		v
63	61	10.1371/journal.pgen.1000524.	https://pubmed.ncbi.nlm.nih.gov/19543365	Peroxiredoxin Tsa1 is the key peroxidase suppressing genome instability and protecting against cell death in Saccharomyces cerevisiae.	2009	V		shifting from anaerobic to aerobic growth		not applicable			tsa1 rad51 double deletion	bio	metabolic		V	no	n/a	n/a				no (Yca1 deletion)	-		6(1)	5			Annexin-FITC + PI, DAPI	30(1) ann+pi+	-		24 h					microcolony growth	saccharomyces Saccharomyces cerevisiaeevisiae	same media (YPD), but for anaerobic growth an airtight jar was used	v
64	62	10.1371/journal.pone.0000748.	https://pubmed.ncbi.nlm.nih.gov/17710147		2007	V		chronological aging		9 days	no	16		natural bio	metabolic	caloric resctriction, sorbitol	V (subG1)	n/a	n/a	n/a	n/a			n/a							subG1						CFU				Saccharomyces cerevisiae	SC	v
64	62	10.1371/journal.pone.0000748.	https://pubmed.ncbi.nlm.nih.gov/17710147		2007	V		chronological aging		9 days	no	16	mec1-21	natural bio	metabolic	Ectopic expression of RNR1	V (subG1)	n/a	n/a	n/a	n/a			n/a							subG1						CFU				Saccharomyces cerevisiae	SC	v
64	62	10.1371/journal.pone.0000748.	https://pubmed.ncbi.nlm.nih.gov/17710147		2007	V		chronological aging		9 days	no	16	cln3 expression	natural bio	metabolic		V (subG1)	n/a	n/a	n/a	n/a			n/a							subG1						CFU				Saccharomyces cerevisiae	SC	v
64	62	10.1371/journal.pone.0000748.	https://pubmed.ncbi.nlm.nih.gov/17710147		2007	V		chronological aging		9 days	no	16	rad53-21	natural bio	metabolic		V (subG1)	n/a	n/a	n/a	n/a			n/a							subG1						CFU				Saccharomyces cerevisiae	SC	v
65	63	10.1371/journal.pone.0004592.	https://pubmed.ncbi.nlm.nih.gov/19240798	The Warburg effect suppresses oxidative stress induced apoptosis in a yeast model for cancer.	2009		V	colony growth (glucose carbon source)		not applicable				bio	metabolic	Rho0, oxa1 deletion, mcm1 deletion (strain incapable of respiration showed better survival)	V	n/a		V (DHE)	V (glutathione, Rho0, oxa1, mcm1 deletion)				-						Annexin (no PI), TUNEL	18(?)	18	#DIV/0!			CFU				Saccharomyces cerevisiae	YNB	v
65	63	10.1371/journal.pone.0004592.	https://pubmed.ncbi.nlm.nih.gov/19240798	The Warburg effect suppresses oxidative stress induced apoptosis in a yeast model for cancer.	2009	v		transfer of cells to a medium with a non-fermentable carbon source		not applicable				bio	metabolic	glutathione	n/a	n/a		V (DHE)	V (glutathione supplementation reduces death)				-						Annexin (no PI), TUNEL	14(?) for oxa1 mutant (behaved like the (wild-type) rho0 strain)	-	#VALUE!			CFU				Saccharomyces cerevisiae	YNB/YPD	v
66	64	10.1371/journal.pone.0028176.	https://pubmed.ncbi.nlm.nih.gov/22174777		2011	V (from 6 to 48 hours)		amphotericin b	6, 12, and 18 h	1 μg /ml	no	6		chem	drug (polyene)		n/a	V (SEM and AFM) membranes of cells treated with amphotericin B peeled off																				Trypan blue			Candida albicans
66	64	10.1371/journal.pone.0028176.	https://pubmed.ncbi.nlm.nih.gov/22174777	Quantitative and qualitative analyses of the cell death process in Candida albicans treated by antifungal agents.	2011	V (from 6 to 48 hours)		flucytosine		2 mg/ml, 6, 12, and 18 h				bio	drug (DNA damage)		n/a	V (SEM and AFM) membrane collapse, expansion of holes, and shrinkage																				Trypan blue			Candida albicans
67	65	10.1371/journal.pone.0045109.	https://pubmed.ncbi.nlm.nih.gov/23028789/		2012	V		acetic acid		60 mM	no	3	Hsp90-compromised strain tetO-HSP90/hsp90	chem	acid		V	V		V (H2DCFDA), reduces		indirect (calcineurin-pathway is involved, calcineurin-pathway-defective strain less sensitive to peroxide)	n/a	V (Mca1 levels; D2R) defective							RT-PCR, TUNEL						PI, CFU			we investigated the role of Hsp90 in apoptosis of C. albicans	Candida albicans		v
67	65	10.1371/journal.pone.0045109.	https://pubmed.ncbi.nlm.nih.gov/23028789//		2012	V		amphotericin b	3 h	60 mM	no	6	Hsp90-compromised strain tetO-HSP90/hsp90	chem	drug (polyene)		V	V		V (H2DCFDA), reduces				V (Mca1 levels; D2R) defective							RT-PCR, TUNEL						PI, CFU			we investigated the role of Hsp90 in apoptosis of C. albicans	Candida albicans		v
67	65	10.1371/journal.pone.0045109.	https://pubmed.ncbi.nlm.nih.gov/23028789/		2012	V		hydrogen peroxide		5 mM	no	38		chem	Oxidant	calcineurin-pathway-defect strain less sensitive to peroxide	V	V		V (H2DCFDA), reduces		indirect (calcineurin-pathway is involved, calcineurin-pathway-defect strain less sensitive to peroxide)	n/a	V (Yca1 deletion; D2R) defective							RT-PCR, TUNEL						PI, CFU			investigated the role of Hsp90 in apoptosis of C. albicans	Candida albicans		v
68	66	10.1371/journal.pone.0048571.	https://pubmed.ncbi.nlm.nih.gov/23226203		2012	V		acetic acid	pH 3, 200 m	180 mM	no	3		chem	acid	lag1D (ceramide synthase) deletion, if C2-phytoceramide was added, the acetic acid effect is worsen	V	no (PI, data not shown)	V (decreased Pep4p activity)	V (DHE, MitoTracker Red CMXRos) but no protein carbonylation											cytochrome c release, mito-GFP						CFU			higher resistance to aceti acid apoptosis and delays mitochondrial degradation	Saccharomyces cerevisiae		v
68	66	10.1371/journal.pone.0048571.	https://pubmed.ncbi.nlm.nih.gov/23226203		2012	V		acetic acid	pH 3, 200 m	180 mM	no	3		chem	acid	isc1D (inositol phosphosphingolipid phospholipase C), if C2-phytoceramide was added, the acetic acid effect is worsen	V	no (PI, data not shown)	V (decreased Pep4p activity)	V (MitoTracker Red CMXRos, DHE) but no protein carbonylation	n/a (not associated with changes in protein oxidation.)			n/a							cytochrome c release, mito-GFP						CFU			higher resistance to aceti acid apoptosis and delays mitochondrial degradation	Saccharomyces cerevisiae		v
69	68	10.1371/journal.pone.0184151.	https://pubmed.ncbi.nlm.nih.gov/28854230		2017	V		copper sulfate		1.3, 2 mM	no	20		chem	metal	human 14-3-3β/α sequence expression		? (light microscopy - no? after metal treatment)	no (ATG1 deletion)					no (Yca1 deletion)							EM, defective vacuolar function							growth rate			saccharomyces Saccharomyces cerevisiaeevisiae		v
69	68	10.1371/journal.pone.0184151.	https://pubmed.ncbi.nlm.nih.gov/28854230	Heterologous expression of anti-apoptotic human 14-3-3β/α enhances iron-mediated programmed cell death in yeast.	2017	V		iron(iii) chloride		0,4; 2; 6 mM			pro-survival human 14-3-3β/α expression	chem	metal	copper, but Ferritin enhances iron toxicity		? (light microscopy - no? after metal treatment)	no (ATG1 deletion)					no (Yca1 deletion)							EM, defective vacuolar function							growth rate			Saccharomyces cerevisiae		v
70	69	10.1371/journal.pone.0184838.	https://pubmed.ncbi.nlm.nih.gov/28922393	A set of nutrient limitations trigger yeast cell death in a nitrogen-dependent manner during wine alcoholic fermentation.	2017	V (long time)		ergosterol starvation		1,5 mg/l				bio	metabolic	low nitrogen, rapamycin, sch9 deletion	? (subG1)	V													subG1 (not enough controls)						PI				Saccharomyces cerevisiae		v
70	69	10.1371/journal.pone.0184838.	https://pubmed.ncbi.nlm.nih.gov/28922393	A set of nutrient limitations trigger yeast cell death in a nitrogen-dependent manner during wine alcoholic fermentation.	2017	V (long time)		nicotinic acid starvation		0,08 mg/l				bio	metabolic	low nitrogen,	? (subG1)	V													subG1 (not enough controls)						PI				Saccharomyces cerevisiae		v
70	69	10.1371/journal.pone.0184838.	https://pubmed.ncbi.nlm.nih.gov/28922393	A set of nutrient limitations trigger yeast cell death in a nitrogen-dependent manner during wine alcoholic fermentation.	2017	V (long time)		oleic acid starvation		18 mg/l				bio	metabolic	low nitrogen, rapamycin, sch9 deletion	? (subG1)	V													subG1 (not enough controls)						PI				Saccharomyces cerevisiae		v
70	69	10.1371/journal.pone.0184838.	https://pubmed.ncbi.nlm.nih.gov/28922393	A set of nutrient limitations trigger yeast cell death in a nitrogen-dependent manner during wine alcoholic fermentation.	2017	V (long time)		pantothenic acid starvation		0,02 mg/l				bio	metabolic	low nitrogen, Sch9 deletion	no?	V													subG1 (not enough controls)						PI				Saccharomyces cerevisiae		v
71	70	10.1371/journal.ppat.1006405.	https://pubmed.ncbi.nlm.nih.gov/28542620		2017	V		hydrogen peroxide + nacl		5 mM H2O2 plus 1 M NaCl	no	38	CAT1 (deletion and downregulation)	chem + phys	Oxidant, osmotic	high basal catalase expression	n/a	V	n/a	V (DHE, catalase activity)	V (high basal catalase expression)			n/a													PI, CFU				candida albicans		v
71	70	10.1371/journal.ppat.1006405.	https://pubmed.ncbi.nlm.nih.gov/28542620		2017	V		hydrogen peroxide + nacl		6 mM H2O2 plus 1 M NaCl	no	38		chem + phys	Oxidant, osmotic			V (PI signal, no PI signal for NaCl and h2o2 apart)		V (DHE, catalase activity)																	PI, CFU				candida albicans		v
72	71	10.1534/genetics.109.107797.	https://pubmed.ncbi.nlm.nih.gov/19805817		2009	V		heat shock		55°C, 45 m	no	33		phys	temperature	Bmh1 deletion	n/a	n/a	n/a	V (H2DCFDA, SOD activity)	n/a			n/a													spot test			chronological aging	Saccharomyces cerevisiae		v
72	71	10.1534/genetics.109.107797.	https://pubmed.ncbi.nlm.nih.gov/19805817		2009	V		hydrogen peroxide		0 or 3 mM	no	38		chem	Oxidant	Bmh1 deletion	n/a	n/a	n/a	V (H2DCFHDA, SOD activity)	n/a			n/a													spot test			chronological aging	Saccharomyces cerevisiae		v
73	72	10.15698/mic2016.07.512.	https://pubmed.ncbi.nlm.nih.gov/27683660		2016	V		amphotericin b	3 h	8 μg/ml	no	6		chem	drug (polyene)	Filamentous C. albicans cells are more resistant	V	n/a	n/a	V (DHR 123)	n/a			V (Mca1 deletion; FITC-VAD-fmk)	25 (0) for blastospores	25	80 (0) for blastospores	80	0.3125			-	-	#VALUE!			CFU, PI			not very good article	Candida albicans		v
73	72	10.15698/mic2016.07.512.	https://pubmed.ncbi.nlm.nih.gov/27683660		2016	V		caspofungin		0.05 µg/ml	no	13		bio	Lipopeptide	Filamentous C. albicans cells are more resistant	V	V	n/a	V (DHR 123; H2DCFDA)	n/a			V (Mca1 deletion)													CFU, PI			not very good article	Candida albicans		v
74	75	10.2174/138920112804724819.	https://pubmed.ncbi.nlm.nih.gov/23072389/		2012			acetic acid		80 mM	no	3	cytochrome c deletion	chem	acid		n/a	n/a	no (25% decrease in macroautophagy)	n/a				n/a							TUNEL						CFU				Saccharomyces cerevisiae		V
74	75	10.2174/138920112804724819.	https://pubmed.ncbi.nlm.nih.gov/23072389/		2012			acetic acid		80 mM	no	3	YCA1 deletion	chem	acid		n/a	n/a	V (50% increase in macroautophagy)	n/a				n/a							TUNEL						CFU				Saccharomyces cerevisiae		v
75	76	10.3390/ijms150712573.	https://pubmed.ncbi.nlm.nih.gov/25029545		2014	V		cisplatin	30°C, 250 rpm, >4 hours in darkness	600 µM	no	18		chem	drug (DNA damage)		V	no (slight)	n/a (no mitophagy)	n/a	n/a			n/a							YO-PRO-1/PI						PI, CFU				Saccharomyces cerevisiae		v
75	76	10.3390/ijms150712573.	https://pubmed.ncbi.nlm.nih.gov/25029545		2014	V		cisplatin	30°C, 250 rpm, 4 h in darkness.	600, 1200 µM	no	18		chem	drug (DNA damage)	sky1 deletion	V (less than WT)	V (more than WT)	V (mitophagy activated)	n/a	n/a			n/a							YO-PRO-1/PI						PI, CFU				Saccharomyces cerevisiae		v
76	77	10.4161/auto.19314.	https://pubmed.ncbi.nlm.nih.gov/22361650		2012	V		leu starvation		SD-L	no	43	autophagy mutants	bio	metabolic		V	V	V (atg mutants more sensitive)					V (Yca1 deletion)	-		9(16)	1			Annexin-FITC + PI	4(9)	1	1	for atg15 mutant						Saccharomyces cerevisiae		v
76	77	10.4161/auto.19314.	https://pubmed.ncbi.nlm.nih.gov/22361650		2012	V		nitrogen starvation	0-12 d	0-12 d	no	55	atg8 deletion	bio	metabolic		no	V	V (atg mutants more sensitive)					no (Yca1 deletion)	-		12(1)	3			Annexin-FITC + PI	1(1)	1	0.333333							Saccharomyces cerevisiae		v
76	77	10.4161/auto.19314.	https://pubmed.ncbi.nlm.nih.gov/22361650		2012	V		nitrogen starvation		SD-N	no	55	atg15 deletion	bio	metabolic		V	V	V (atg mutants more sensitive)					no (Yca1 deletion)	-		4(1)	3			Annexin-FITC + PI	6(1)	5	1.66667							Saccharomyces cerevisiae		v
77		10.1016/j.ejmech.2020.112139.		Sulfone derivatives enter the cytoplasm of Candida albicans sessile cells		V		-difluoroiodomethyl-4-hydrazinyl-3-nitrophenyl sulfone						chem			no	V	n/a								80				Annexin/PI	3(?)	1	#DIV/0!	8mcg/ml (time n/a)	~100% dead	CFU (MFC)				C. albicans		V
77		10.1016/j.ejmech.2020.112139.		Sulfone derivatives enter the cytoplasm of Candida albicans sessile cells		V		bromodichloromethy-4-hydrazinyl-3-nitrophenyl sulfone						chem			no	V	n/a								80				Annexin/PI	3(?)	1	#DIV/0!	4mcg/ml (time n/a)	~100% dead	CFU (MFC)				C. albicans		V
77		10.1016/j.ejmech.2020.112139.		Sulfone derivatives enter the cytoplasm of Candida albicans sessile cells		V		chlorodifluoromethyl-4-hydrazinyl-3-nitrophenyl sulfone						chem			no	V	n/a								80				Annexin/PI	3(?)	1	#DIV/0!	0.25mcg/ml (time n/a)	~100% dead	CFU (MFC)				C. albicans		V
78	new Erika	10.1016/j.femsle.2004.09.008.	https://pubmed.ncbi.nlm.nih.gov/15500973/	Freeze tolerance of the yeast Torulaspora delbrueckii: cellular and biochemical basis	2004	V		-20 C	120 days	not applicable	no	1		phys	cold		n/a	V (unconvincing)	n/a	n/a	n/a	n/a	n/a	n/a	n/a	n/a	frozen directly - 98, 120 min pre-fermentation - 25		n/a	n/a	n/a	n/a	-	#VALUE!	n/a	100	CFU, PI	n/a	n/a		T. delbrueckii	LF medium	V
78	new Erika	10.1016/j.femsle.2004.09.008.	https://pubmed.ncbi.nlm.nih.gov/15500973/	Freeze tolerance of the yeast Torulaspora delbrueckii: cellular and biochemical basis	2004	V		-20 C	120 days	not applicable	no	1		phys	cold		n/a	V (unconvincing)	n/a	n/a	n/a	n/a	n/a	n/a	n/a	n/a			n/a	n/a	n/a	n/a	-	#VALUE!	n/a	47	CFU, PI	n/a	n/a		T. delbrueckii	LF medium + 0.01% cycloheximide	V
78	new Erika	10.1016/j.femsle.2004.09.008.	https://pubmed.ncbi.nlm.nih.gov/15500973/	Freeze tolerance of the yeast Torulaspora delbrueckii: cellular and biochemical basis	2004	V		-20 C	120 days	not applicable	no	1		phys	cold		n/a	V (unconvincing)	n/a	n/a	n/a	n/a	n/a	n/a	n/a	n/a			n/a	n/a	n/a	n/a	-	#VALUE!	n/a	40	CFU, PI	n/a	n/a		T. delbrueckii	LF medium without sugars + 0.16 M glycerol	V
78	new Erika	10.1016/j.femsle.2004.09.008.	https://pubmed.ncbi.nlm.nih.gov/15500973/	Freeze tolerance of the yeast Torulaspora delbrueckii: cellular and biochemical basis	2004	V		-20 C	120 days	not applicable	no	1		phys	cold		n/a	V (unconvincing)	n/a	n/a	n/a	n/a	n/a	n/a	n/a	n/a			n/a	n/a	n/a	n/a	-	#VALUE!	n/a	100	CFU, PI	n/a	n/a		T. delbrueckii	Sugars solution (1% glucose + 1% sucrose + 3% maltose)	V
78	new Erika	10.1016/j.femsle.2004.09.008.	https://pubmed.ncbi.nlm.nih.gov/15500973/	Freeze tolerance of the yeast Torulaspora delbrueckii: cellular and biochemical basis	2004	V		-20 C	120 days	not applicable	no	1		phys	cold		n/a	V (unconvincing)	n/a	n/a	n/a	n/a	n/a	n/a	n/a	n/a	frozen directly - 35, 120 min pre-fermentation - 2		n/a	n/a	n/a	n/a	-	#VALUE!	n/a	5	CFU, PI	n/a	n/a		S. cerevisiae	LF medium	V
78	new Erika	10.1016/j.femsle.2004.09.008.	https://pubmed.ncbi.nlm.nih.gov/15500973/	Freeze tolerance of the yeast Torulaspora delbrueckii: cellular and biochemical basis	2004	V		-20 C	120 days	not applicable	no	1		phys	cold		n/a	V (unconvincing)	n/a	n/a	n/a	n/a	n/a	n/a	n/a	n/a			n/a	n/a	n/a	n/a	-	#VALUE!	n/a	5	CFU, PI	n/a	n/a		S. cerevisiae	LF medium + 0.01% cycloheximide	V
78	new Erika	10.1016/j.femsle.2004.09.008.	https://pubmed.ncbi.nlm.nih.gov/15500973/	Freeze tolerance of the yeast Torulaspora delbrueckii: cellular and biochemical basis	2004	V		-20 C	120 days	not applicable	no	1		phys	cold		n/a	V (unconvincing)	n/a	n/a	n/a	n/a	n/a	n/a	n/a	n/a			n/a	n/a	n/a	n/a	-	#VALUE!	n/a	5	CFU, PI	n/a	n/a		S. cerevisiae	LF medium without sugars + 0.16 M glycerol	V
78	new Erika	10.1016/j.femsle.2004.09.008.	https://pubmed.ncbi.nlm.nih.gov/15500973/	Freeze tolerance of the yeast Torulaspora delbrueckii: cellular and biochemical basis	2004	V		-20 C	120 days	not applicable	no	1		phys	cold		n/a	V (unconvincing)	n/a	n/a	n/a	n/a	n/a	n/a	n/a	n/a			n/a	n/a	n/a	n/a	-	#VALUE!	n/a	10	CFU, PI	n/a	n/a		S. cerevisiae	Sugars solution (1% glucose + 1% sucrose + 3% maltose)	V
79	new Vika	10.1016/j.foodcont.2014.05.007.	-	Antifungal activity and mechanism of action of carvacrol and thymol against vineyard and wine spoilage yeasts	2014	V		carvacrol	6 h	256 μg/ml				chem	drug		n/a	V (massive)	n/a	n/a	n/a	n/a	n/a	n/a			87 (5)	82									MIC, PI, 260 nm absorbing substances release			The antifungal activity is better at pH 3.5 than pH 6.5.	Debaryomyces hansenii		v
79	new Vika	10.1016/j.foodcont.2014.05.007.	-	Antifungal activity and mechanism of action of carvacrol and thymol against vineyard and wine spoilage yeasts	2014	V		thymol	6 h	256 μg/ml				chem	drug		n/a	V (massive)	n/a	n/a	n/a	n/a	n/a	n/a			82 (5)	77									MIC, PI, 260 nm absorbing substances release			The antifungal activity is better at pH 3.5 than pH 6.5.	Debaryomyces hansenii		v
80	new Vika	10.1016/j.foodres.2017.04.009.	https://pubmed.ncbi.nlm.nih.gov/28578053/	Bactericidal effect of 266 to 279 nm wavelength UVC-LEDs for inactivation of Gram positive and Gram negative foodborne pathogenic bacteria and yeasts	2017	V		UV-LED	1 mJ/cm2, 279 nm					phys	irradiation		? (DNA damage)	? (very slight)	n/a	n/a	n/a	n/a	n/a	n/a			2(?)				Hoechst						CFU, PI, DiBAC4(3)				Saccharomyces pastorianus		v
80	new Vika	10.1016/j.foodres.2017.04.009.	https://pubmed.ncbi.nlm.nih.gov/28578053/	Bactericidal effect of 266 to 279 nm wavelength UVC-LEDs for inactivation of Gram positive and Gram negative foodborne pathogenic bacteria and yeasts	2017	V		UV-LED	1 mJ/cm2, 279 nm					phys	irradiation		? (DNA damage)	no (very slight)	n/a	n/a	n/a	n/a	n/a	n/a			6(?)				Hoechst						CFU, PI, DiBAC4(3)				Pichia membranaefaciens		v
81	new Vika	10.1016/j.ijantimicag.2010.08.020.	https://pubmed.ncbi.nlm.nih.gov/21075607/	Fungicidal activity of human lactoferrin-derived peptides based on the antimicrobial αβ region	2010	V		peptide sequence based on amino acid residues 20–31 of the N-terminal end of human lactoferrin	2 h	20 mg/mL				bio	peptide		n/a	V	n/a	n/a	n/a	n/a	n/a	n/a			98 (0)	98								no quantitative data	CFU, PI, SEM				Candida albicans		v
81	new Vika	10.1016/j.ijantimicag.2010.08.020.	https://pubmed.ncbi.nlm.nih.gov/21075607/	Fungicidal activity of human lactoferrin-derived peptides based on the antimicrobial αβ region	2010	V		humal lactoferrin	2 h	20 mg/mL				bio	peptide		n/a	no	n/a	n/a	n/a	n/a	n/a	n/a			0 (0)	0								no quantitative data	CFU, PI, SEM				Candida albicans		v
82	new Erika	10.1016/j.jphotobiol.2020.111942.	https://pubmed.ncbi.nlm.nih.gov/32622296/	Chemical features of the photosensitizers new methylene blue N and S137 influence their subcellular localization and photoinactivation efficiency in Candida …	2020	V		Antimicrobial photodynamic treatment (APDT) + NMBM	28°C, 30 min	3, 9, 14 J/cm^1				phys	radiation	n/a	V	V	n/a	V (DHR 123, DHE)	n/a	n/a	n/a	n/a	n/a	n/a	38(?)	38	n/a	n/a	JC-1	n/a	-	#VALUE!	n/a		CFU, PI	FUN-1	n/a		C. albicans strain ATCC 64548	SDA	V
82	new Erika	10.1016/j.jphotobiol.2020.111942.	https://pubmed.ncbi.nlm.nih.gov/32622296/	Chemical features of the photosensitizers new methylene blue N and S137 influence their subcellular localization and photoinactivation efficiency in Candida …	2020	V		Antimicrobial photodynamic treatment (APDT) + S137	28°C, 30 min	3, 9, 14 J/cm^2				phys	radiation	n/a	V	V	n/a	V (DHR 123, DHE)	n/a	n/a	n/a	n/a	n/a	n/a	100(?)	100	n/a	n/a	JC-1	n/a	-	#VALUE!	n/a		CFU, PI	FUN-1	n/a		C. albicans strain ATCC 64549	SDA	V
83		10.1016/j.mycmed.2020.101074.		Anti-Candida activity of the water-soluble lectin from Moringa oleifera seeds (WSMoL)				water-soluble lectin from Moringa oleifera seeds			no	78		bio	lectin		?	V	acridine orange (no effect)								10(4)	6			Annexin/PI	10(7)	3	0.5	20 mcg/ml (for Annexin)	100% (at MFC ) 80 mcg/ml	PI, CFU	growth (20 mcg/ml MIC)		rhodamine 123	Candida albicans		V
83		10.1016/j.mycmed.2020.101074.		Anti-Candida activity of the water-soluble lectin from Moringa oleifera seeds (WSMoL)				water-soluble lectin from Moringa oleifera seeds			no	78		bio	lectin		?	V	acridine orange (no effect)								38(1)	37			Annexin/PI	3(0)	3	0.0810811	20 mcg/ml (for Annexin)	100% (at MFC 20mcg/ml)	PI, CFU	growth (20 mcg/ml MIC)		rhodamine 123	Candida glabrata		V
83		10.1016/j.mycmed.2020.101074.		Anti-Candida activity of the water-soluble lectin from Moringa oleifera seeds (WSMoL)				water-soluble lectin from Moringa oleifera seeds			no	78		bio	lectin		?	V	acridine orange (no effect)								16(2)	14			Annexin/PI	13(0)	13	0.928571	20 mcg/ml (for Annexin)	100% (at MFC) 40mcg/ml	PI, CFU	growth (20 mcg/ml MIC)		rhodamine 123	Candida crusei		V
83		10.1016/j.mycmed.2020.101074.		Anti-Candida activity of the water-soluble lectin from Moringa oleifera seeds (WSMoL)				water-soluble lectin from Moringa oleifera seeds			no	78		bio	lectin		?	V	acridine orange (no effect)								7(4)	3			Annexin/PI	10(2)	8	2.66667	20 mcg/ml (for Annexin)	100% (at MFC) 80 mcg/ml	PI, CFU	growth (20 mcg/ml MIC)		rhodamine 123	Candida parapsilosis		V
84	new Vika	10.1016/j.nano.2016.07.006.	https://pubmed.ncbi.nlm.nih.gov/27464757/	Magnetic nanoparticles as a drug delivery system that enhance fungicidal activity of polyene antibiotics	2016			amphotericin B attached to the surface of magnetic nanoparticles	48 h, biofilm	100 μg/ml				chem	drug + nanoparticles			no									No signal									10	CFU, MIC, PI, Rhodamine 6Grelease				Candida albicans		v
84	new Vika	10.1016/j.nano.2016.07.006.	https://pubmed.ncbi.nlm.nih.gov/27464757/	Magnetic nanoparticles as a drug delivery system that enhance fungicidal activity of polyene antibiotics	2016			nystatin attached to the surface of magnetic nanoparticles	48 h, biofilm	100 μg/ml				chem	drug + nanoparticles			V									no quantitative data									10	CFU, MIC, PI, Rhodamine 6Grelease				Candida albicans		v
85	new Vika	10.1016/j.peptides.2011.06.003.	https://pubmed.ncbi.nlm.nih.gov/21693143/	Antifungal activity of novel synthetic peptides by accumulation of reactive oxygen species (ROS) and disruption of cell wall against Candida albicans	2011	V		VS3 peptide	60 min	39.06 μM				bio	peptide		no	V	n/a	V (H2DCFDA)	n/a	n/a	n/a	n/a			22(3)	19			Annexin-FITC + PI	1 (0)	1	0.0526316			PI, SEM				Candida albicans		V
85	new Vika	10.1016/j.peptides.2011.06.003.	https://pubmed.ncbi.nlm.nih.gov/21693143/	Antifungal activity of novel synthetic peptides by accumulation of reactive oxygen species (ROS) and disruption of cell wall against Candida albicans	2011	V		VS2 peptide	60 min	39.06 μM				bio	peptide		no	V	n/a	V (H2DCFDA)	n/a	n/a	n/a	n/a			22(3)	19			Annexin-FITC + PI	1 (0)	1	0.0526316			PI, SEM				Candida albicans		V
86	new Erika	10.1016/S0171-2985(99)80052-7.	https://pubmed.ncbi.nlm.nih.gov/10532286/	Dissimilar attenuation of Candida albicans virulence properties by human immunodeficiency virus type 1 protease inhibitors	1999		V	Indinavir	30°C, 7 days	1-5 mg/ml				Bio	HIV-l protease inhibitors	n/a	n/a	V (unconvincing)	n/a	n/a	n/a	n/a	n/a	n/a	n/a	n/a	no quantitative data		n/a	n/a	n/a	n/a	-	n/a	n/a	0 mg/ml - 100%, 0.001 mg/ml - 90%, 0.01 mg/ml - 78%, 0.1 mg/ml - 77%, 1 mg/ml - 85%	CFU, PI	n/a	n/a		Candida albicans	SDA	V
86	new Erika	10.1016/S0171-2985(99)80052-7.	https://pubmed.ncbi.nlm.nih.gov/10532286/	Dissimilar attenuation of Candida albicans virulence properties by human immunodeficiency virus type 1 protease inhibitors	1999		V	Ritonavir	30°C, 7 days	1-5 mg/ml				Bio	HIV-l protease inhibitors	n/a	n/a	V (unconvincing)	n/a	n/a	n/a	n/a	n/a	n/a	n/a	n/a	no quantitative data		n/a	n/a	n/a	n/a	-	n/a	n/a	0 mg/ml - 100%, 0.001 mg/ml - 99%, 0.01 mg/ml - 87%, 0.1 mg/ml - 87%, 1 mg/ml - 100%	CFU, PI	n/a	n/a		Candida albicans	SDA	V
86	new Erika	10.1016/S0171-2985(99)80052-7.	https://pubmed.ncbi.nlm.nih.gov/10532286/	Dissimilar attenuation of Candida albicans virulence properties by human immunodeficiency virus type 1 protease inhibitors	1999		V	Saquinavir	30°C, 7 days	1-5 mg/ml				Bio	HIV-l protease inhibitors	n/a	n/a	V (unconvincing)	n/a	n/a	n/a	n/a	n/a	n/a	n/a	n/a	no quantitative data		n/a	n/a	n/a	n/a	-	n/a	n/a	0 mg/ml - 100%, 0.001 mg/ml - 78%, 0.01 mg/ml - 77%, 0.1 mg/ml - 78%, 1 mg/ml - 17**%	CFU, PI	n/a	n/a		Candida albicans	SDA	V
87	new Vika	10.1039/C5RA08274A.	-	Albumin stabilized silver nanoparticles–clotrimazole β-cyclodextrin hybrid nanocomposite for enriched anti-fungal activity in normal and drug resistant Candida cells	2015	V		Clotrimazole AgNPs hybrid nanocomposite.		4 μg/ml				chem	drug + nanoparticles		V	?	n/a	V (DHR 123)	n/a	n/a	n/a	n/a			?				Annexin-FITC + PI	42 (8) not clear is it ann+ general	-				MIC, TEM	growth rate			Candida albicans		V
87	new Vika	10.1039/C5RA08274A.	-	Albumin stabilized silver nanoparticles–clotrimazole β-cyclodextrin hybrid nanocomposite for enriched anti-fungal activity in normal and drug resistant Candida cells	2015	V		Clotrimazole		6 μg/ml				chem	drug		V	?	n/a	V (DHR 123)	n/a	n/a	n/a	n/a			?				Annexin-FITC + PI	21 (8) ? not clear is it ann+ general	-				MIC, TEM	growth rate			Candida albicans		V
87		10.1039/C5RA08274A.		Albumin stabilized silver nanoparticles–clotrimazole β-cyclodextrin hybrid nanocomposite for enriched anti-fungal activity in normal and drug resistant Candida cells				Clotrimazole-B-cyclodextrin silver nanoparaticles						chem	nanoparticles/drug		?	?													Annexin/PI (unclear data presentation)										Candida spp.
88	new Erika	10.1046/j.1198-743x.2001.00307.x.	https://pubmed.ncbi.nlm.nih.gov/11737085/	Cytometric approach for a rapid evaluation of susceptibility of Candida strains to antifungals	2001	V		amphotericin B	35°C, 1, 2 and 4 h, 200 rpm	2 and 8 mg/l	no	6		chem	drug	n/a	n/a	V (poor quality data)	n/a	n/a	n/a	n/a	n/a	n/a	n/a	n/a	poor quality data		n/a	n/a	n/a	n/a	-	n/a	n/a		CFU, PI, JC-1 (to detect resistance to AmB)	FUN-1			Candida spp	Sabouraud agar	V
88	new Erika	10.1046/j.1198-743x.2001.00307.x.	https://pubmed.ncbi.nlm.nih.gov/11737085/	Cytometric approach for a rapid evaluation of susceptibility of Candida strains to antifungals	2001	V		fluconazole	35°C, 1, 2 and 4 h, 200 rpm	8 and 64 mg/l	no	27		chem	drug	n/a	n/a	V (poor quality data)	n/a	n/a	n/a	n/a	n/a	n/a	n/a	n/a	poor quality data		n/a	n/a	n/a	n/a	-	n/a	n/a		CFU, PI, JC-1 (to detect resistance to Flu)	FUN-1			Candida spp	Sabouraud agar	V
88	new Erika	10.1046/j.1198-743x.2001.00307.x.	https://pubmed.ncbi.nlm.nih.gov/11737085/	Cytometric approach for a rapid evaluation of susceptibility of Candida strains to antifungals	2001	V		5-fluorocytosine	35°C, 1, 2 and 4 h, 200 rpm	4 and 32 mg/l				chem	drug	n/a	n/a	V (poor quality data)	n/a	n/a	n/a	n/a	n/a	n/a	n/a	n/a	poor quality data		n/a	n/a	n/a	n/a	-	n/a	n/a		CFU, PI, JC-1 (to detect resistance to 5-FC)	FUN-1			Candida spp	Sabouraud agar	V
89	new Vika	10.1093/jac/dkw251.	https://pubmed.ncbi.nlm.nih.gov/27378814/	Efficacy of anidulafungin in the treatment of experimental Candida parapsilosis catheter infection using an antifungal-lock technique	2016	V		anidulafungin	48 h	1 mg/L				chem	drug		n/a	V (massive)	n/a	n/a	n/a	n/a	n/a	n/a			no quantitative data										MIC, PI	XTT, Syto 9			Candida parapsilosis		V
89	new Vika	10.1093/jac/dkw251.	https://pubmed.ncbi.nlm.nih.gov/27378814/	Efficacy of anidulafungin in the treatment of experimental Candida parapsilosis catheter infection using an antifungal-lock technique	2016	V		liposomal amphotericin B	48 h	1024 mg/L				chem	drug		n/a	V (massive)	n/a	n/a	n/a	n/a	n/a	n/a			no quantitative data										MIC, PI	XTT, Syto 9			Candida parapsilosis		V
89	new Erika	10.1111/j.1365-2672.2006.02852.x.	https://pubmed.ncbi.nlm.nih.gov/16553742/	Effects of trehalose on stress tolerance and biocontrol efficacy of Cryptococcus laurentii	2006	V		trehalose + controlled atmosphere		1 C, 5% O2, 5% CO2				chem + phys	drug + heat shock	n/a	n/a	V (too weak evidence)	n/a	n/a	n/a	n/a	n/a	n/a	n/a	n/a	with tregalose - 16-54%, without tregalose - 1-59%		n/a	n/a	n/a	n/a	-	n/a	n/a	n/a	PI, CFU	n/a			Cryptococcus laurentii		V
89	new Erika	10.1111/j.1365-2672.2006.02852.x.	https://pubmed.ncbi.nlm.nih.gov/16553742/	Effects of trehalose on stress tolerance and biocontrol efficacy of Cryptococcus laurentii	2006	V		trehalose + freeze drying		25 C, 0, 15 and 30 days				chem + phys	drug + heat shock	n/a	n/a	V (too weak evidence)	n/a	n/a	n/a	n/a	n/a	n/a	n/a	n/a	with tregalose - 16-54%, without tregalose - 1-59%		n/a	n/a	n/a	n/a	-	n/a	n/a	low trehalose - 5 Log10 CFU per wound, 5 days; high trehalose - 5,8 Log10 CFU per wound, 5 days	PI, CFU	n/a			Cryptococcus laurentii		V
89	new Erika	10.1111/j.1365-2672.2006.02852.x.	https://pubmed.ncbi.nlm.nih.gov/16553742/	Effects of trehalose on stress tolerance and biocontrol efficacy of Cryptococcus laurentii	2006	V		trehalose + low temperature		1 C				chem + phys	drug + heat shock	n/a	n/a	V (too weak evidence)	n/a	n/a	n/a	n/a	n/a	n/a	n/a	n/a	with tregalose - 16-54%, without tregalose - 1-59%		n/a	n/a	n/a	n/a	-	n/a	n/a	n/a	PI, CFU	n/a			Cryptococcus laurentii		V
90	new Vika	10.1128/AEM.01704-10.	https://pubmed.ncbi.nlm.nih.gov/21097600/	Mechanisms of contact-mediated killing of yeast cells on dry metallic copper surfaces	2010	V		copper	Dry Metallic Copper Surfaces, 60 s					chem	metal		n/a	V	n/a	V (DHE, MitoSOX Red)	n/a	n/a	n/a	n/a			arbitrary units									no quantitative data	CFU, PI, DiBAC2(3)	Syto 9		Cells stressed by contact with metallic copper exhibit vacuolar damage	Saccharomyces cerevisiae		V
90	new Vika	10.1128/AEM.01704-10.	https://pubmed.ncbi.nlm.nih.gov/21097600/	Mechanisms of contact-mediated killing of yeast cells on dry metallic copper surfaces	2010	V		copper	Dry Metallic Copper Surfaces, 60 s					chem	metal		n/a	V	n/a	V (DHE, MitoSOX Red)	n/a	n/a	n/a	n/a			arbitrary units									no quantitative data	CFU, PI, DiBAC2(3)	Syto 9		Cells stressed by contact with metallic copper exhibit vacuolar damage	Candida albicans		V
91		10.1128/EC.00314-12.	https://pubmed.ncbi.nlm.nih.gov/23243064/	A repurposing approach identifies off-patent drugs with fungicidal cryptococcal activity, a common structural chemotype, and pharmacological properties relevant to …	2013	V		Alexidene	37°C, 4 h	100 μM; MFC = MIC = n/a				chem	drug		n/a	V				(not a reported calmodulin modulator)						9*fold-increase of of free adenylate kinase									Adenylate kinase release, MFC,				Cryptococcus neoformans		V
91		10.1128/EC.00314-12.	https://pubmed.ncbi.nlm.nih.gov/23243064/	A repurposing approach identifies off-patent drugs with fungicidal cryptococcal activity, a common structural chemotype, and pharmacological properties relevant to …	2013	V		Benzethonium	37°C, 4 h	100 μM; MFC = MIC = 4 μM				chem	drug		n/a	V				(not a reported calmodulin modulator)						3*fold-increase of of free adenylate kinase									Adenylate kinase release, MFC,				Cryptococcus neoformans		V
91		10.1128/EC.00314-12.	https://pubmed.ncbi.nlm.nih.gov/23243064/	A repurposing approach identifies off-patent drugs with fungicidal cryptococcal activity, a common structural chemotype, and pharmacological properties relevant to …	2013	V		Bepridil	37°C, 4 h	100 μM; MFC = MIC = 32 μM				chem	drug		n/a	V				V (calmodulin modulator)						3*fold-increase of of free adenylate kinase									Adenylate kinase release, MFC,				Cryptococcus neoformans		V
91		10.1128/EC.00314-12.	https://pubmed.ncbi.nlm.nih.gov/23243064/	A repurposing approach identifies off-patent drugs with fungicidal cryptococcal activity, a common structural chemotype, and pharmacological properties relevant to …	2013	V		Chlorprothixene	37°C, 4 h	100 μM; MFC = MIC = 32 μM				chem	drug		n/a	V				V (calmodulin modulator)						4*fold-increase of of free adenylate kinase									Adenylate kinase release, MFC,				Cryptococcus neoformans		V
91		10.1128/EC.00314-12.	https://pubmed.ncbi.nlm.nih.gov/23243064/	A repurposing approach identifies off-patent drugs with fungicidal cryptococcal activity, a common structural chemotype, and pharmacological properties relevant to …	2013	V		Clomiphene	37°C, 4 h	100 μM; MFC = MIC = 64 μM				chem	drug		n/a	V				V (calmodulin modulator)						7*fold-increase of of free adenylate kinase									Adenylate kinase release, MFC,				Cryptococcus neoformans		V
91		10.1128/EC.00314-12.	https://pubmed.ncbi.nlm.nih.gov/23243064/	A repurposing approach identifies off-patent drugs with fungicidal cryptococcal activity, a common structural chemotype, and pharmacological properties relevant to …	2013	V		Cyclobenzaprine	37°C, 4 h	100 μM; MFC = MIC = 32 μM				chem	drug		n/a	V				(not a reported calmodulin modulator)						3*fold-increase of of free adenylate kinase									Adenylate kinase release, MFC,				Cryptococcus neoformans		V
91		10.1128/EC.00314-12.	https://pubmed.ncbi.nlm.nih.gov/23243064/	A repurposing approach identifies off-patent drugs with fungicidal cryptococcal activity, a common structural chemotype, and pharmacological properties relevant to …	2013	V		Dicyclomine	37°C, 4 h	100 μM; MFC = MIC = 64 μM				chem	drug		n/a	V				(not a reported calmodulin modulator)						5*fold-increase of of free adenylate kinase									Adenylate kinase release, MFC,				Cryptococcus neoformans		V
91		10.1128/EC.00314-12.	https://pubmed.ncbi.nlm.nih.gov/23243064/	A repurposing approach identifies off-patent drugs with fungicidal cryptococcal activity, a common structural chemotype, and pharmacological properties relevant to …	2013	V		Dimethisoquin	37°C, 4 h	100 μM; MFC = MIC = n/a				chem	drug		n/a	V				(not a reported calmodulin modulator)						3*fold-increase of of free adenylate kinase									Adenylate kinase release, MFC,				Cryptococcus neoformans		V
91		10.1128/EC.00314-12.	https://pubmed.ncbi.nlm.nih.gov/23243064/	A repurposing approach identifies off-patent drugs with fungicidal cryptococcal activity, a common structural chemotype, and pharmacological properties relevant to …	2013	V		Fluspirilen	37°C, 4 h	100 μM; MFC = MIC > 128 μM				chem	drug		n/a	V				V (calmodulin modulator)						24*fold-increase of of free adenylate kinase									Adenylate kinase release, MFC,				Cryptococcus neoformans		V
91		10.1128/EC.00314-12.	https://pubmed.ncbi.nlm.nih.gov/23243064/	A repurposing approach identifies off-patent drugs with fungicidal cryptococcal activity, a common structural chemotype, and pharmacological properties relevant to …	2013	V		Meclozine	37°C, 4 h	100 μM; MFC = MIC = n/a				chem	drug		n/a	V				(not a reported calmodulin modulator)						4*fold-increase of of free adenylate kinase									Adenylate kinase release, MFC,				Cryptococcus neoformans		V
91		10.1128/EC.00314-12.	https://pubmed.ncbi.nlm.nih.gov/23243064/	A repurposing approach identifies off-patent drugs with fungicidal cryptococcal activity, a common structural chemotype, and pharmacological properties relevant to …	2013	V		Methiothepin	37°C, 4 h	100 μM; MFC = MIC = 16 μM				chem	drug		n/a	V				(not a reported calmodulin modulator)						5*fold-increase of of free adenylate kinase									Adenylate kinase release, MFC,				Cryptococcus neoformans		V
91		10.1128/EC.00314-12.	https://pubmed.ncbi.nlm.nih.gov/23243064/	A repurposing approach identifies off-patent drugs with fungicidal cryptococcal activity, a common structural chemotype, and pharmacological properties relevant to …	2013	V		Methylbenzethonium chloride	37°C, 4 h	100 μM; MFC = MIC = n/a				chem	drug		n/a	V				(not a reported calmodulin modulator)						6*fold-increase of of free adenylate kinase									Adenylate kinase release, MFC,				Cryptococcus neoformans		V
91		10.1128/EC.00314-12.	https://pubmed.ncbi.nlm.nih.gov/23243064/	A repurposing approach identifies off-patent drugs with fungicidal cryptococcal activity, a common structural chemotype, and pharmacological properties relevant to …	2013	V		Norcyclobenzaprine	37°C, 4 h	100 μM; MFC = MIC = n/a				chem	drug		n/a	V				(not a reported calmodulin modulator)						4*fold-increase of of free adenylate kinase									Adenylate kinase release, MFC,				Cryptococcus neoformans		V
91		10.1128/EC.00314-12.	https://pubmed.ncbi.nlm.nih.gov/23243064/	A repurposing approach identifies off-patent drugs with fungicidal cryptococcal activity, a common structural chemotype, and pharmacological properties relevant to …	2013	V		Perhexilene	37°C, 4 h	100 μM; MFC = MIC = 8 μM				chem	drug		n/a	V				(not a reported calmodulin modulator)						3*fold-increase of of free adenylate kinase									Adenylate kinase release, MFC,				Cryptococcus neoformans		V
91		10.1128/EC.00314-12.	https://pubmed.ncbi.nlm.nih.gov/23243064/	A repurposing approach identifies off-patent drugs with fungicidal cryptococcal activity, a common structural chemotype, and pharmacological properties relevant to …	2013	V		Pheniramine	37°C, 4 h	100 μM; MFC = MIC = n/a				chem	drug		n/a	V				(not a reported calmodulin modulator)						4*fold-increase of of free adenylate kinase									Adenylate kinase release, MFC,				Cryptococcus neoformans		V
91		10.1128/EC.00314-12.	https://pubmed.ncbi.nlm.nih.gov/23243064/	A repurposing approach identifies off-patent drugs with fungicidal cryptococcal activity, a common structural chemotype, and pharmacological properties relevant to …	2013	V		Pimozide	37°C, 4 h	100 μM; MFC = MIC > 128				chem	drug		n/a	V				V (calmodulin modulator)						6*fold-increase of of free adenylate kinase									Adenylate kinase release, MFC,				Cryptococcus neoformans		V
91		10.1128/EC.00314-12.	https://pubmed.ncbi.nlm.nih.gov/23243064/	A repurposing approach identifies off-patent drugs with fungicidal cryptococcal activity, a common structural chemotype, and pharmacological properties relevant to …	2013	V		Polymyxin E	37°C, 4 h	100 μM; MFC = MIC = n/a				chem	drug		n/a	V				V (calmodulin modulator)						14*fold-increase of of free adenylate kinase									Adenylate kinase release, MFC,				Cryptococcus neoformans		V
91		10.1128/EC.00314-12.	https://pubmed.ncbi.nlm.nih.gov/23243064/	A repurposing approach identifies off-patent drugs with fungicidal cryptococcal activity, a common structural chemotype, and pharmacological properties relevant to …	2013	V		Prochlorperazine	37°C, 4 h	100 μM; MFC = MIC = 64 μM				chem	drug		n/a	V				V (calmodulin modulator)						7 *fold-increase of of free adenylate kinase									Adenylate kinase release, MFC,				Cryptococcus neoformans		V
91		10.1128/EC.00314-12.	https://pubmed.ncbi.nlm.nih.gov/23243064/	A repurposing approach identifies off-patent drugs with fungicidal cryptococcal activity, a common structural chemotype, and pharmacological properties relevant to …	2013	V		Sertaline	37°C, 4 h	100 μM; MFC = MIC = 6 μM				chem	drug		n/a	V				V (calmodulin modulator)						5*fold-increase of of free adenylate kinase									Adenylate kinase release, MFC,				Cryptococcus neoformans		V
91		10.1128/EC.00314-12.	https://pubmed.ncbi.nlm.nih.gov/23243064/	A repurposing approach identifies off-patent drugs with fungicidal cryptococcal activity, a common structural chemotype, and pharmacological properties relevant to …	2013	V		Suloctodil	37°C, 4 h	100 μM; MFC = MIC = 4 μM				chem	drug		n/a	V				(not a reported calmodulin modulator)						12*fold-increase of of free adenylate kinase									Adenylate kinase release, MFC,				Cryptococcus neoformans		V
91		10.1128/EC.00314-12.	https://pubmed.ncbi.nlm.nih.gov/23243064/	A repurposing approach identifies off-patent drugs with fungicidal cryptococcal activity, a common structural chemotype, and pharmacological properties relevant to …	2013	V		Tamoxifen	37°C, 4 h	100 μM; MFC = MIC = 4 μM				chem	drug		n/a	V				V (calmodulin modulator)						4 *fold-increase of of free adenylate kinase									Adenylate kinase release, MFC,				Cryptococcus neoformans		V
91		10.1128/EC.00314-12.	https://pubmed.ncbi.nlm.nih.gov/23243064/	A repurposing approach identifies off-patent drugs with fungicidal cryptococcal activity, a common structural chemotype, and pharmacological properties relevant to …	2013	V		Thiethylperazine	37°C, 4 h	100 μM; MFC = MIC = n/a				chem	drug		n/a	V				V (calmodulin modulator)						5*fold-increase of of free adenylate kinase									Adenylate kinase release, MFC,				Cryptococcus neoformans		V
91		10.1128/EC.00314-12.	https://pubmed.ncbi.nlm.nih.gov/23243064/	A repurposing approach identifies off-patent drugs with fungicidal cryptococcal activity, a common structural chemotype, and pharmacological properties relevant to …	2013	V		Thioridazine	37°C, 4 h	100 μM; MFC = MIC = 16 μM				chem	drug		n/a	V				V (calmodulin modulator)						3 *fold-increase of of free adenylate kinase									Adenylate kinase release, MFC,				Cryptococcus neoformans		V
91		10.1128/EC.00314-12.	https://pubmed.ncbi.nlm.nih.gov/23243064/	A repurposing approach identifies off-patent drugs with fungicidal cryptococcal activity, a common structural chemotype, and pharmacological properties relevant to …	2013	V		Thonzonium	37°C, 4 h	100 μM; MFC = MIC = n/a				chem	drug		n/a	V				(not a reported calmodulin modulator)						4*fold-increase of of free adenylate kinase									Adenylate kinase release, MFC,				Cryptococcus neoformans		V
91		10.1128/EC.00314-12.	https://pubmed.ncbi.nlm.nih.gov/23243064/	A repurposing approach identifies off-patent drugs with fungicidal cryptococcal activity, a common structural chemotype, and pharmacological properties relevant to …	2013	V		Tolnafate	37°C, 4 h	100 μM; MFC = MIC = n/a				chem	drug		n/a	V				(not a reported calmodulin modulator)						6*fold-increase of of free adenylate kinase									Adenylate kinase release, MFC,				Cryptococcus neoformans		V
91		10.1128/EC.00314-12.	https://pubmed.ncbi.nlm.nih.gov/23243064/	A repurposing approach identifies off-patent drugs with fungicidal cryptococcal activity, a common structural chemotype, and pharmacological properties relevant to …	2013	V		Tomatine	37°C, 4 h	100 μM; MFC = MIC = n/a				chem	drug		n/a	V				(not a reported calmodulin modulator)						29*fold-increase of of free adenylate kinase									Adenylate kinase release, MFC,	MIC			Cryptococcus neoformans		V
91		10.1128/EC.00314-12.	https://pubmed.ncbi.nlm.nih.gov/23243064/	A repurposing approach identifies off-patent drugs with fungicidal cryptococcal activity, a common structural chemotype, and pharmacological properties relevant to …	2013	V		Amiodarone	37°C, 4 h	100 μM; MFC = MIC = 8 μM	no	5		chem	drug		n/a	V				V (calmodulin modulator)						8*fold-increase of of free adenylate kinase									Adenylate kinase release, MFC,				Cryptococcus neoformans		V
91		10.1128/EC.00314-12.	https://pubmed.ncbi.nlm.nih.gov/23243064/	A repurposing approach identifies off-patent drugs with fungicidal cryptococcal activity, a common structural chemotype, and pharmacological properties relevant to …	2013	V		Chlorhexidine	37°C, 4 h	100 μM; MFC = MIC = n/a	no	15		chem	drug		n/a	V				(not a reported calmodulin modulator)						3*fold-increase of of free adenylate kinase									Adenylate kinase release, MFC,				Cryptococcus neoformans		V
91		10.1128/EC.00314-12.	https://pubmed.ncbi.nlm.nih.gov/23243064/	A repurposing approach identifies off-patent drugs with fungicidal cryptococcal activity, a common structural chemotype, and pharmacological properties relevant to …	2013	V		Hexetidine	37°C, 4 h	100 μM; MFC = MIC = n/a	no	34		chem	drug		n/a	V				(not a reported calmodulin modulator)						4*fold-increase of of free adenylate kinase									Adenylate kinase release, MFC,				Cryptococcus neoformans		V
91		10.1128/EC.00314-12.	https://pubmed.ncbi.nlm.nih.gov/23243064/	A repurposing approach identifies off-patent drugs with fungicidal cryptococcal activity, a common structural chemotype, and pharmacological properties relevant to …	2013	V		Miconazole	37°C, 4 h	100 μM; MFC = MIC = n/a	no	51		chem	drug		n/a	V				V (calmodulin modulator)						4*fold-increase of of free adenylate kinase									Adenylate kinase release, MFC,				Cryptococcus neoformans		V
91		10.1128/EC.00314-12.	https://pubmed.ncbi.nlm.nih.gov/23243064/	A repurposing approach identifies off-patent drugs with fungicidal cryptococcal activity, a common structural chemotype, and pharmacological properties relevant to …	2013	V		Trifluoperazine	37°C, 4 h	100 μM; MFC = MIC = 32 μM	no	74		chem	drug		n/a	V				V (calmodulin modulator)						4*fold-increase of of free adenylate kinase									Adenylate kinase release, MFC,				Cryptococcus neoformans		V
92		10.1177/1087057108320713		A high-throughput screening assay for small molecules that disrupt yeast cell integrity	2008	V		A-3						drug	chem			V											14*fold-increase of of free adenylate kinase								Adenylate kinase release				Saccharomyces cerevisiae		V
92		10.1177/1087057108320713		A high-throughput screening assay for small molecules that disrupt yeast cell integrity	2008	V		AA-861						drug	chem			V											5*fold-increase of of free adenylate kinase								Adenylate kinase release				Saccharomyces cerevisiae		V
92		10.1177/1087057108320713		A high-throughput screening assay for small molecules that disrupt yeast cell integrity	2008	V		Alamethicin						drug	chem			V											20*fold-increase of of free adenylate kinase								Adenylate kinase release				Saccharomyces cerevisiae		V
92		10.1177/1087057108320713		A high-throughput screening assay for small molecules that disrupt yeast cell integrity	2008	V		Alexidine						drug	chem			V											48*fold-increase of of free adenylate kinase								Adenylate kinase release				Saccharomyces cerevisiae		V
92		10.1177/1087057108320713		A high-throughput screening assay for small molecules that disrupt yeast cell integrity	2008	V		AM 92016						drug	chem			V											9*fold-increase of of free adenylate kinase								Adenylate kinase release				Saccharomyces cerevisiae		V
92		10.1177/1087057108320713		A high-throughput screening assay for small molecules that disrupt yeast cell integrity	2008	V		Androsterone						drug	chem			V											6*fold-increase of of free adenylate kinase								Adenylate kinase release				Saccharomyces cerevisiae		V
92		10.1177/1087057108320713		A high-throughput screening assay for small molecules that disrupt yeast cell integrity	2008	V		Astemizole						drug	chem			V											6*fold-increase of of free adenylate kinase								Adenylate kinase release				Saccharomyces cerevisiae		V
92		10.1177/1087057108320713		A high-throughput screening assay for small molecules that disrupt yeast cell integrity	2008	V		Benfluorex						drug	chem			V											5*fold-increase of of free adenylate kinase								Adenylate kinase release				Saccharomyces cerevisiae		V
92		10.1177/1087057108320713		A high-throughput screening assay for small molecules that disrupt yeast cell integrity	2008	V		Benzbromarone						drug	chem			V											9*fold-increase of of free adenylate kinase								Adenylate kinase release				Saccharomyces cerevisiae		V
92		10.1177/1087057108320713		A high-throughput screening assay for small molecules that disrupt yeast cell integrity	2008	V		Benzethonium						drug	chem			V											47*fold-increase of of free adenylate kinase								Adenylate kinase release				Saccharomyces cerevisiae		V
92		10.1177/1087057108320713		A high-throughput screening assay for small molecules that disrupt yeast cell integrity	2008	V		Beta-escin						drug	chem			V											7*fold-increase of of free adenylate kinase								Adenylate kinase release				Saccharomyces cerevisiae		V
92		10.1177/1087057108320713		A high-throughput screening assay for small molecules that disrupt yeast cell integrity	2008	V		Butoconazole						drug	chem			V											6*fold-increase of of free adenylate kinase								Adenylate kinase release				Saccharomyces cerevisiae		V
92		10.1177/1087057108320713		A high-throughput screening assay for small molecules that disrupt yeast cell integrity	2008	V		BW-B70C						drug	chem			V											9*fold-increase of of free adenylate kinase								Adenylate kinase release				Saccharomyces cerevisiae		V
92		10.1177/1087057108320713		A high-throughput screening assay for small molecules that disrupt yeast cell integrity	2008	V		Cantharidin						drug	chem			V											10*fold-increase of of free adenylate kinase								Adenylate kinase release				Saccharomyces cerevisiae		V
92		10.1177/1087057108320713		A high-throughput screening assay for small molecules that disrupt yeast cell integrity	2008	V		Capsacin						drug	chem			V											7*fold-increase of of free adenylate kinase								Adenylate kinase release				Saccharomyces cerevisiae		V
92		10.1177/1087057108320713		A high-throughput screening assay for small molecules that disrupt yeast cell integrity	2008	V		CGP-37157						drug	chem			V											5*fold-increase of of free adenylate kinase								Adenylate kinase release				Saccharomyces cerevisiae		V
92		10.1177/1087057108320713		A high-throughput screening assay for small molecules that disrupt yeast cell integrity	2008	V		Chlorprothixene						drug	chem			V											11*fold-increase of of free adenylate kinase								Adenylate kinase release				Saccharomyces cerevisiae		V
92		10.1177/1087057108320713		A high-throughput screening assay for small molecules that disrupt yeast cell integrity	2008	V		Clioquinol						drug	chem			V											7*fold-increase of of free adenylate kinase								Adenylate kinase release				Saccharomyces cerevisiae		V
92		10.1177/1087057108320713		A high-throughput screening assay for small molecules that disrupt yeast cell integrity	2008	V		Clozapine						drug	chem			V											12*fold-increase of of free adenylate kinase								Adenylate kinase release				Saccharomyces cerevisiae		V
92		10.1177/1087057108320713		A high-throughput screening assay for small molecules that disrupt yeast cell integrity	2008	V		Cyclopiazonic acid						drug	chem			V											6*fold-increase of of free adenylate kinase								Adenylate kinase release				Saccharomyces cerevisiae		V
92		10.1177/1087057108320713		A high-throughput screening assay for small molecules that disrupt yeast cell integrity	2008	V		Damnacanthal						drug	chem			V											14*fold-increase of of free adenylate kinase								Adenylate kinase release				Saccharomyces cerevisiae		V
92		10.1177/1087057108320713		A high-throughput screening assay for small molecules that disrupt yeast cell integrity	2008	V		Di-t-butylhydroquinone						drug	chem			V											12*fold-increase of of free adenylate kinase								Adenylate kinase release				Saccharomyces cerevisiae		V
92		10.1177/1087057108320713		A high-throughput screening assay for small molecules that disrupt yeast cell integrity	2008	V		Dichlorobenzamil						drug	chem			V											64*fold-increase of of free adenylate kinase								Adenylate kinase release				Saccharomyces cerevisiae		V
92		10.1177/1087057108320713		A high-throughput screening assay for small molecules that disrupt yeast cell integrity	2008	V		Dichloroisocoumarin						drug	chem			V											6*fold-increase of of free adenylate kinase								Adenylate kinase release				Saccharomyces cerevisiae		V
92		10.1177/1087057108320713		A high-throughput screening assay for small molecules that disrupt yeast cell integrity	2008	V		Dienestrol						drug	chem			V											17*fold-increase of of free adenylate kinase								Adenylate kinase release				Saccharomyces cerevisiae		V
92		10.1177/1087057108320713		A high-throughput screening assay for small molecules that disrupt yeast cell integrity	2008	V		E6						drug	chem			V											Yes*fold-increase of of free adenylate kinase								Adenylate kinase release				Saccharomyces cerevisiae		V
92		10.1177/1087057108320713		A high-throughput screening assay for small molecules that disrupt yeast cell integrity	2008	V		Econazole						drug	chem			V											13*fold-increase of of free adenylate kinase								Adenylate kinase release				Saccharomyces cerevisiae		V
92		10.1177/1087057108320713		A high-throughput screening assay for small molecules that disrupt yeast cell integrity	2008	V		Etofenamate						drug	chem			V											9*fold-increase of of free adenylate kinase								Adenylate kinase release				Saccharomyces cerevisiae		V
92		10.1177/1087057108320713		A high-throughput screening assay for small molecules that disrupt yeast cell integrity	2008	V		Farnesyl-cysteine						drug	chem			V											13*fold-increase of of free adenylate kinase								Adenylate kinase release				Saccharomyces cerevisiae		V
92		10.1177/1087057108320713		A high-throughput screening assay for small molecules that disrupt yeast cell integrity	2008	V		Felodipine						drug	chem			V											13*fold-increase of of free adenylate kinase								Adenylate kinase release				Saccharomyces cerevisiae		V
92		10.1177/1087057108320713		A high-throughput screening assay for small molecules that disrupt yeast cell integrity	2008	V		Flupentixol						drug	chem			V											13*fold-increase of of free adenylate kinase								Adenylate kinase release				Saccharomyces cerevisiae		V
92		10.1177/1087057108320713		A high-throughput screening assay for small molecules that disrupt yeast cell integrity	2008	V		Fluphenazine						drug	chem			V											10*fold-increase of of free adenylate kinase								Adenylate kinase release				Saccharomyces cerevisiae		V
92		10.1177/1087057108320713		A high-throughput screening assay for small molecules that disrupt yeast cell integrity	2008	V		GF-109201X						drug	chem			V											5*fold-increase of of free adenylate kinase								Adenylate kinase release				Saccharomyces cerevisiae		V
92		10.1177/1087057108320713		A high-throughput screening assay for small molecules that disrupt yeast cell integrity	2008	V		Go6976						drug	chem			V											6*fold-increase of of free adenylate kinase								Adenylate kinase release				Saccharomyces cerevisiae		V
92		10.1177/1087057108320713		A high-throughput screening assay for small molecules that disrupt yeast cell integrity	2008	V		Grayanotoxin III						drug	chem			V											11*fold-increase of of free adenylate kinase								Adenylate kinase release				Saccharomyces cerevisiae		V
92		10.1177/1087057108320713		A high-throughput screening assay for small molecules that disrupt yeast cell integrity	2008	V		GW-5074						drug	chem			V											8*fold-increase of of free adenylate kinase								Adenylate kinase release				Saccharomyces cerevisiae		V
92		10.1177/1087057108320713		A high-throughput screening assay for small molecules that disrupt yeast cell integrity	2008	V		H-89						drug	chem			V											11*fold-increase of of free adenylate kinase								Adenylate kinase release				Saccharomyces cerevisiae		V
92		10.1177/1087057108320713		A high-throughput screening assay for small molecules that disrupt yeast cell integrity	2008	V		HA14-1						drug	chem			V											11*fold-increase of of free adenylate kinase								Adenylate kinase release				Saccharomyces cerevisiae		V
92		10.1177/1087057108320713		A high-throughput screening assay for small molecules that disrupt yeast cell integrity	2008	V		Halofantrine						drug	chem			V											13*fold-increase of of free adenylate kinase								Adenylate kinase release				Saccharomyces cerevisiae		V
92		10.1177/1087057108320713		A high-throughput screening assay for small molecules that disrupt yeast cell integrity	2008	V		Hinkitiol						drug	chem			V											12*fold-increase of of free adenylate kinase								Adenylate kinase release				Saccharomyces cerevisiae		V
92		10.1177/1087057108320713		A high-throughput screening assay for small molecules that disrupt yeast cell integrity	2008	V		Hoechst 33342						drug	chem			V											6*fold-increase of of free adenylate kinase								Adenylate kinase release				Saccharomyces cerevisiae		V
92		10.1177/1087057108320713		A high-throughput screening assay for small molecules that disrupt yeast cell integrity	2008	V		IB-Meca						drug	chem			V											6*fold-increase of of free adenylate kinase								Adenylate kinase release				Saccharomyces cerevisiae		V
92		10.1177/1087057108320713		A high-throughput screening assay for small molecules that disrupt yeast cell integrity	2008	V		Ikarugamycin						drug	chem			V											15*fold-increase of of free adenylate kinase								Adenylate kinase release				Saccharomyces cerevisiae		V
92		10.1177/1087057108320713		A high-throughput screening assay for small molecules that disrupt yeast cell integrity	2008	V		indomethacin						drug	chem			V											7*fold-increase of of free adenylate kinase								Adenylate kinase release				Saccharomyces cerevisiae		V
92		10.1177/1087057108320713		A high-throughput screening assay for small molecules that disrupt yeast cell integrity	2008	V		Isoconazole						drug	chem			V											17*fold-increase of of free adenylate kinase								Adenylate kinase release				Saccharomyces cerevisiae		V
92		10.1177/1087057108320713		A high-throughput screening assay for small molecules that disrupt yeast cell integrity	2008	V		Ketoconazole						drug	chem			V											11*fold-increase of of free adenylate kinase								Adenylate kinase release				Saccharomyces cerevisiae		V
92		10.1177/1087057108320713		A high-throughput screening assay for small molecules that disrupt yeast cell integrity	2008	V		L-744,832						drug	chem			V											24*fold-increase of of free adenylate kinase								Adenylate kinase release				Saccharomyces cerevisiae		V
92		10.1177/1087057108320713		A high-throughput screening assay for small molecules that disrupt yeast cell integrity	2008	V		Latrunculin A						drug	chem			V											9*fold-increase of of free adenylate kinase								Adenylate kinase release				Saccharomyces cerevisiae		V
92		10.1177/1087057108320713		A high-throughput screening assay for small molecules that disrupt yeast cell integrity	2008	V		Linoleoylglycine						drug	chem			V											11*fold-increase of of free adenylate kinase								Adenylate kinase release				Saccharomyces cerevisiae		V
92		10.1177/1087057108320713		A high-throughput screening assay for small molecules that disrupt yeast cell integrity	2008	V		Lovastatin						drug	chem			V											9*fold-increase of of free adenylate kinase								Adenylate kinase release				Saccharomyces cerevisiae		V
92		10.1177/1087057108320713		A high-throughput screening assay for small molecules that disrupt yeast cell integrity	2008	V		LY-294002						drug	chem			V											7*fold-increase of of free adenylate kinase								Adenylate kinase release				Saccharomyces cerevisiae		V
92		10.1177/1087057108320713		A high-throughput screening assay for small molecules that disrupt yeast cell integrity	2008	V		Lynestrenol						drug	chem			V											6*fold-increase of of free adenylate kinase								Adenylate kinase release				Saccharomyces cerevisiae		V
92		10.1177/1087057108320713		A high-throughput screening assay for small molecules that disrupt yeast cell integrity	2008	V		Manumycin A						drug	chem			V											8*fold-increase of of free adenylate kinase								Adenylate kinase release				Saccharomyces cerevisiae		V
92		10.1177/1087057108320713		A high-throughput screening assay for small molecules that disrupt yeast cell integrity	2008	V		Mastoparan						drug	chem			V											61*fold-increase of of free adenylate kinase								Adenylate kinase release				Saccharomyces cerevisiae		V
92		10.1177/1087057108320713		A high-throughput screening assay for small molecules that disrupt yeast cell integrity	2008	V		Mefloquine						drug	chem			V											5*fold-increase of of free adenylate kinase								Adenylate kinase release				Saccharomyces cerevisiae		V
92		10.1177/1087057108320713		A high-throughput screening assay for small molecules that disrupt yeast cell integrity	2008	V		Methiazole						drug	chem			V											6*fold-increase of of free adenylate kinase								Adenylate kinase release				Saccharomyces cerevisiae		V
92		10.1177/1087057108320713		A high-throughput screening assay for small molecules that disrupt yeast cell integrity	2008	V		Methiothepin maleate						drug	chem			V											25*fold-increase of of free adenylate kinase								Adenylate kinase release				Saccharomyces cerevisiae		V
92		10.1177/1087057108320713		A high-throughput screening assay for small molecules that disrupt yeast cell integrity	2008	V		Methyl benzethonium						drug	chem			V											49*fold-increase of of free adenylate kinase								Adenylate kinase release				Saccharomyces cerevisiae		V
92		10.1177/1087057108320713		A high-throughput screening assay for small molecules that disrupt yeast cell integrity	2008	V		Meticrane						drug	chem			V											21*fold-increase of of free adenylate kinase								Adenylate kinase release				Saccharomyces cerevisiae		V
92		10.1177/1087057108320713		A high-throughput screening assay for small molecules that disrupt yeast cell integrity	2008	V		ML7						drug	chem			V											44*fold-increase of of free adenylate kinase								Adenylate kinase release				Saccharomyces cerevisiae		V
92		10.1177/1087057108320713		A high-throughput screening assay for small molecules that disrupt yeast cell integrity	2008	V		ML9						drug	chem			V											33*fold-increase of of free adenylate kinase								Adenylate kinase release				Saccharomyces cerevisiae		V
92		10.1177/1087057108320713		A high-throughput screening assay for small molecules that disrupt yeast cell integrity	2008	V		N-arachidonlyl-glycine						drug	chem			V											8*fold-increase of of free adenylate kinase								Adenylate kinase release				Saccharomyces cerevisiae		V
92		10.1177/1087057108320713		A high-throughput screening assay for small molecules that disrupt yeast cell integrity	2008	V		N-phenyl-anthranilate						drug	chem			V											5*fold-increase of of free adenylate kinase								Adenylate kinase release				Saccharomyces cerevisiae		V
92		10.1177/1087057108320713		A high-throughput screening assay for small molecules that disrupt yeast cell integrity	2008	V		NPPB						drug	chem			V											8*fold-increase of of free adenylate kinase								Adenylate kinase release				Saccharomyces cerevisiae		V
92		10.1177/1087057108320713		A high-throughput screening assay for small molecules that disrupt yeast cell integrity	2008	V		NS-1619						drug	chem			V											20*fold-increase of of free adenylate kinase								Adenylate kinase release				Saccharomyces cerevisiae		V
92		10.1177/1087057108320713		A high-throughput screening assay for small molecules that disrupt yeast cell integrity	2008	V		Oxethazaine						drug	chem			V											7*fold-increase of of free adenylate kinase								Adenylate kinase release				Saccharomyces cerevisiae		V
92		10.1177/1087057108320713		A high-throughput screening assay for small molecules that disrupt yeast cell integrity	2008	V		P15						drug	chem			V											8*fold-increase of of free adenylate kinase								Adenylate kinase release				Saccharomyces cerevisiae		V
92		10.1177/1087057108320713		A high-throughput screening assay for small molecules that disrupt yeast cell integrity	2008	V		Penitrem						drug	chem			V											25*fold-increase of of free adenylate kinase								Adenylate kinase release				Saccharomyces cerevisiae		V
92		10.1177/1087057108320713		A high-throughput screening assay for small molecules that disrupt yeast cell integrity	2008	V		PP1						drug	chem			V											32*fold-increase of of free adenylate kinase								Adenylate kinase release				Saccharomyces cerevisiae		V
92		10.1177/1087057108320713		A high-throughput screening assay for small molecules that disrupt yeast cell integrity	2008	V		PP2						drug	chem			V											36*fold-increase of of free adenylate kinase								Adenylate kinase release				Saccharomyces cerevisiae		V
92		10.1177/1087057108320713		A high-throughput screening assay for small molecules that disrupt yeast cell integrity	2008	V		Prochlorperazine						drug	chem			V											14*fold-increase of of free adenylate kinase								Adenylate kinase release				Saccharomyces cerevisiae		V
92		10.1177/1087057108320713		A high-throughput screening assay for small molecules that disrupt yeast cell integrity	2008	V		Propofol						drug	chem			V											8*fold-increase of of free adenylate kinase								Adenylate kinase release				Saccharomyces cerevisiae		V
92		10.1177/1087057108320713		A high-throughput screening assay for small molecules that disrupt yeast cell integrity	2008	V		RK-682						drug	chem			V											25*fold-increase of of free adenylate kinase								Adenylate kinase release				Saccharomyces cerevisiae		V
92		10.1177/1087057108320713		A high-throughput screening assay for small molecules that disrupt yeast cell integrity	2008	V		Sertaconazole						drug	chem			V											5*fold-increase of of free adenylate kinase								Adenylate kinase release				Saccharomyces cerevisiae		V
92		10.1177/1087057108320713		A high-throughput screening assay for small molecules that disrupt yeast cell integrity	2008	V		SKF-9635						drug	chem			V											25*fold-increase of of free adenylate kinase								Adenylate kinase release				Saccharomyces cerevisiae		V
92		10.1177/1087057108320713		A high-throughput screening assay for small molecules that disrupt yeast cell integrity	2008	V		Staurosporine						drug	chem			V											29*fold-increase of of free adenylate kinase								Adenylate kinase release				Saccharomyces cerevisiae		V
92		10.1177/1087057108320713		A high-throughput screening assay for small molecules that disrupt yeast cell integrity	2008	V		Sulconazole						drug	chem			V											7*fold-increase of of free adenylate kinase								Adenylate kinase release				Saccharomyces cerevisiae		V
92		10.1177/1087057108320713		A high-throughput screening assay for small molecules that disrupt yeast cell integrity	2008	V		Testosterone						drug	chem			V											38*fold-increase of of free adenylate kinase								Adenylate kinase release				Saccharomyces cerevisiae		V
92		10.1177/1087057108320713		A high-throughput screening assay for small molecules that disrupt yeast cell integrity	2008	V		Thiethylperazine						drug	chem			V											20*fold-increase of of free adenylate kinase								Adenylate kinase release				Saccharomyces cerevisiae		V
92		10.1177/1087057108320713		A high-throughput screening assay for small molecules that disrupt yeast cell integrity	2008	V		Thioridazine						drug	chem			V											14*fold-increase of of free adenylate kinase								Adenylate kinase release				Saccharomyces cerevisiae		V
92		10.1177/1087057108320713		A high-throughput screening assay for small molecules that disrupt yeast cell integrity	2008	V		Thonzonium						drug	chem			V											23*fold-increase of of free adenylate kinase								Adenylate kinase release				Saccharomyces cerevisiae		V
92		10.1177/1087057108320713		A high-throughput screening assay for small molecules that disrupt yeast cell integrity	2008	V		Tyrphostin						drug	chem			V											No*fold-increase of of free adenylate kinase								Adenylate kinase release				Saccharomyces cerevisiae		V
92		10.1177/1087057108320713		A high-throughput screening assay for small molecules that disrupt yeast cell integrity	2008	V		U73122						drug	chem			V											32*fold-increase of of free adenylate kinase								Adenylate kinase release				Saccharomyces cerevisiae		V
92		10.1177/1087057108320713		A high-throughput screening assay for small molecules that disrupt yeast cell integrity	2008	V		W7						drug	chem			V											30*fold-increase of of free adenylate kinase								Adenylate kinase release				Saccharomyces cerevisiae		V
92		10.1177/1087057108320713		A high-throughput screening assay for small molecules that disrupt yeast cell integrity	2008	V		Wiskostatin						drug	chem			V											53*fold-increase of of free adenylate kinase								Adenylate kinase release				Saccharomyces cerevisiae		V
92		10.1177/1087057108320713		A high-throughput screening assay for small molecules that disrupt yeast cell integrity	2008	V		Zuclopenthixol						drug	chem			V											20*fold-increase of of free adenylate kinase								Adenylate kinase release				Saccharomyces cerevisiae		V
92		10.1177/1087057108320713		A high-throughput screening assay for small molecules that disrupt yeast cell integrity	2008	V		Chlorpromazine						drug	chem			V											11*fold-increase of of free adenylate kinase								Adenylate kinase release, PI				Saccharomyces cerevisiae		v
92		10.1177/1087057108320713		A high-throughput screening assay for small molecules that disrupt yeast cell integrity	2008	V		Clomiphene						drug	chem			V											32*fold-increase of of free adenylate kinase								Adenylate kinase release, PI				Saccharomyces cerevisiae		v
92		10.1177/1087057108320713		A high-throughput screening assay for small molecules that disrupt yeast cell integrity	2008	V		Hexenestrol						drug	chem			V? (PI and Adenylate kinase release, but AK release was not reproducible)											18*fold-increase of of free adenylate kinase								Adenylate kinase release, PI				Saccharomyces cerevisiae		v
92		10.1177/1087057108320713		A high-throughput screening assay for small molecules that disrupt yeast cell integrity	2008	V		Tamoxifen						drug	chem			V											52*fold-increase of of free adenylate kinase								Adenylate kinase release, PI				Saccharomyces cerevisiae		v
92		10.1177/1087057108320713		A high-throughput screening assay for small molecules that disrupt yeast cell integrity	2008	V		Amiodarone			no	5		drug	chem			V											30*fold-increase of of free adenylate kinase								Adenylate kinase release, PI				Saccharomyces cerevisiae		V
92		10.1177/1087057108320713		A high-throughput screening assay for small molecules that disrupt yeast cell integrity	2008	V		Cerulenin			no	14		drug	chem			V											43*fold-increase of of free adenylate kinase								Adenylate kinase release				Saccharomyces cerevisiae		V
92		10.1177/1087057108320713		A high-throughput screening assay for small molecules that disrupt yeast cell integrity	2008	V		Chlorhexidine			no	15		drug	chem			V											24*fold-increase of of free adenylate kinase								Adenylate kinase release				Saccharomyces cerevisiae		V
92		10.1177/1087057108320713		A high-throughput screening assay for small molecules that disrupt yeast cell integrity	2008	V		Ciclopirox ethanolamine			no	17		drug	chem			V											11*fold-increase of of free adenylate kinase								Adenylate kinase release				Saccharomyces cerevisiae		V
92		10.1177/1087057108320713		A high-throughput screening assay for small molecules that disrupt yeast cell integrity	2008	V		Doxoribicin			no	23		drug	chem			V											10*fold-increase of of free adenylate kinase								Adenylate kinase release				Saccharomyces cerevisiae		V
92		10.1177/1087057108320713		A high-throughput screening assay for small molecules that disrupt yeast cell integrity	2008	V		Hexitidine			no	34		drug	chem			V											15*fold-increase of of free adenylate kinase								Adenylate kinase release				Saccharomyces cerevisiae		V
92		10.1177/1087057108320713		A high-throughput screening assay for small molecules that disrupt yeast cell integrity	2008	V		Miconazole			no	51		drug	chem			V											9*fold-increase of of free adenylate kinase								Adenylate kinase release				Saccharomyces cerevisiae		V
92		10.1177/1087057108320713		A high-throughput screening assay for small molecules that disrupt yeast cell integrity	2008	V		Nocodazole			no	56		drug	chem			V											14*fold-increase of of free adenylate kinase								Adenylate kinase release				Saccharomyces cerevisiae		V
92		10.1177/1087057108320713		A high-throughput screening assay for small molecules that disrupt yeast cell integrity	2008	V		Trifluoperazine			no	74		drug	chem			V											37*fold-increase of of free adenylate kinase								Adenylate kinase release				Saccharomyces cerevisiae		V
92		10.1177/1087057108320713		A high-throughput screening assay for small molecules that disrupt yeast cell integrity	2008	V		Triflupromazine			no	?		drug	chem			V											11*fold-increase of of free adenylate kinase								Adenylate kinase release, PI				Saccharomyces cerevisiae		v
92		10.1177/1087057108320713		A high-throughput screening assay for small molecules that disrupt yeast cell integrity	2008	V		Tunicamycin			no	75		drug	chem			V											35*fold-increase of of free adenylate kinase								Adenylate kinase release				Saccharomyces cerevisiae		V
93	new Vika	10.1186/1475-2859-8-55.	https://pubmed.ncbi.nlm.nih.gov/19860881/	Tetrapisispora phaffii killer toxin is a highly specific β-glucanase that disrupts the integrity of the yeast cell wall	2009			Tetrapisispora phaffii killer toxin Kpkt	24 h	0.05 μg/ml				bio	protein	spheroplasts are not sensitive, 0.8 molar sorbitol or castanospermine protect cells	n/a	V	n/a	n/a	n/a	n/a	n/a	n/a			87(22)	65									PI, SEM				Saccharomyces cerevisiae		v
93	new Vika	10.1186/1475-2859-8-55.	https://pubmed.ncbi.nlm.nih.gov/19860881/	Tetrapisispora phaffii killer toxin is a highly specific β-glucanase that disrupts the integrity of the yeast cell wall	2009			Laminarinase	24 h	25 μg/ml				bio	protein		n/a	V	n/a	n/a	n/a	n/a	n/a	n/a			64 (0)	64									PI, SEM				Saccharomyces cerevisiae		v
94	new Vika	10.1186/s12866-014-0305-4.	https://pubmed.ncbi.nlm.nih.gov/25472667/	Saccharomyces cerevisiae biofilm tolerance towards systemic antifungals depends on growth phase	2014			amphotericin B	24 h	10 μg/ml				chem	drug	flo11 knockout mutant very sensitive		V									no quantitative data									2	MIC, CFU, PI	Syto 9, FUN-1		The same effect for actively growing and arrested cells	Saccharomyces cerevisiae		v
94	new Vika	10.1186/s12866-014-0305-4.	https://pubmed.ncbi.nlm.nih.gov/25472667/	Saccharomyces cerevisiae biofilm tolerance towards systemic antifungals depends on growth phase	2014		V	caspofungin	growing biofilm, 24 h	10 μg/ml				chem	drug	growth arrest protects cells		V									no quantitative data									units	MIC, CFU, PI	Syto 9, FUN-1			Saccharomyces cerevisiae		v
95	new Vika	10.1186/s12866-020-01850-3.	https://pubmed.ncbi.nlm.nih.gov/32546212/	The effects of clioquinol in morphogenesis, cell membrane and ion homeostasis in Candida albicans	2020			clioquinol	48 h	1 μg/ml				chem	drug	exogenous addition of iron, zinc and copper helps		no (slight)									no signal									65?	MIC, CFU, PI, DiBAC4(3)	XTT			Candida albicans		v
95	new Vika	10.1186/s12866-020-01850-3.	https://pubmed.ncbi.nlm.nih.gov/32546212/	The effects of clioquinol in morphogenesis, cell membrane and ion homeostasis in Candida albicans	2020			clioquinol	12 h	32 μg/ml				chem	drug	exogenous addition of iron, zinc and copper helps		V									96?									?	MIC, CFU, PI, DiBAC4(3)	XTT			Candida albicans		v
96	new Vika	10.1371/journal.pone.0033245.	https://pubmed.ncbi.nlm.nih.gov/22432007/	Disinfection of ocular cells and tissues by atmospheric-pressure cold plasma	2012	V		Atmospheric--pressure Cold Plasma	5 min					phys	temperature		n/a	n/a	n/a	V (H2DCFDA)	n/a	n/a	n/a	n/a												18	CFU				Candida albicans		V
96	new Erika	10.1371/journal.pone.0035478.	https://pubmed.ncbi.nlm.nih.gov/22536390/	Microcolony imaging of Aspergillus fumigatus treated with echinocandins reveals both fungistatic and fungicidal activities	2012	V		anidulafungin	37 C, 14 h	0.008-8 μg/ml				bio	lipopeptides		n/a	V (PI)	n/a	n/a	n/a	n/a	n/a	n/a	n/a	n/a	0.125 μg/ml - 25%, with osmotic shock on water agar - 60%		n/a	n/a	n/a	n/a	-	n/a	n/a	n/a	MIC, Syto9, PI, SEM, microcolony diameter	n/a	n/a		Aspergillus fumigatus	Sabouraud medium	V
97	new Vika	10.3390/jof4010030.	https://pubmed.ncbi.nlm.nih.gov/29495524/	Antifungal potential of host defense peptide mimetics in a mouse model of disseminated candidiasis	2018	V		compound 1 (Tri-aryl series)	30 min	32 μg/ml				bio	peptide	Calcium chloride protects cells	n/a	V	n/a	n/a	n/a	n/a	n/a	n/a			66(0)	66								units	MIC, PI, CFU				Candida albicans		v
97	new Vika	10.3390/jof4010030.	https://pubmed.ncbi.nlm.nih.gov/29495524/	Antifungal potential of host defense peptide mimetics in a mouse model of disseminated candidiasis	2018	V		compound 2 (Bis-amide series)	30 min	32 μg/ml				bio	peptide	Calcium chloride protects cells	n/a	V	n/a	n/a	n/a	n/a	n/a	n/a			70(0)	70								units	MIC, PI, CFU				Candida albicans		v
97	new Vika	10.3390/jof4010030.	https://pubmed.ncbi.nlm.nih.gov/29495524/	Antifungal potential of host defense peptide mimetics in a mouse model of disseminated candidiasis	2018	V		compound 3 (Tri-cyclic series)	15 min	32 μg/ml				bio	peptide	Calcium chloride protects cells	n/a	V	n/a	n/a	n/a	n/a	n/a	n/a			70(0)	70								units	MIC, PI, CFU				Candida albicans		v
97	new Vika	10.3390/jof4010030.	https://pubmed.ncbi.nlm.nih.gov/29495524/	Antifungal potential of host defense peptide mimetics in a mouse model of disseminated candidiasis	2018	V		compound 4 (Tri-cyclic series)	15 min	32 μg/ml				bio	peptide	Calcium chloride protects cells	n/a	V	n/a	n/a	n/a	n/a	n/a	n/a			98(0)	98								units	MIC, PI, CFU				Candida albicans		v
97	new Vika	10.3390/jof4010030.	https://pubmed.ncbi.nlm.nih.gov/29495524/	Antifungal potential of host defense peptide mimetics in a mouse model of disseminated candidiasis	2018	V		compound 5 (Bis-amide series)	5 min	32 μg/ml				bio	peptide	Calcium chloride protects cells	n/a	V	n/a	n/a	n/a	n/a	n/a	n/a			98(0)	98								units	MIC, PI, CFU				Candida albicans		v
97	new Vika	10.3390/jof4010030.	https://pubmed.ncbi.nlm.nih.gov/29495524/	Antifungal potential of host defense peptide mimetics in a mouse model of disseminated candidiasis	2018	V		compound 6 (Bis-amide series)	15 min	32 μg/ml				bio	peptide	Calcium chloride protects cells	n/a	V	n/a	n/a	n/a	n/a	n/a	n/a			98(0)	98								units	MIC, PI, CFU				Candida albicans		v
97	new Vika	10.3390/jof4010030.	https://pubmed.ncbi.nlm.nih.gov/29495524/	Antifungal potential of host defense peptide mimetics in a mouse model of disseminated candidiasis	2018	V		compound 7 (Bi-aryl series)	15 min	32 μg/ml				bio	peptide	Calcium chloride protects cells	n/a	V	n/a	n/a	n/a	n/a	n/a	n/a			80(0)	80								units	MIC, PI, CFU				Candida albicans		v
97	new Vika	10.3390/jof4010030.	https://pubmed.ncbi.nlm.nih.gov/29495524/	Antifungal potential of host defense peptide mimetics in a mouse model of disseminated candidiasis	2018	V		compound 8 (Bis-amide series)	30 min	32 μg/ml				bio	peptide	Calcium chloride protects cells	n/a	V	n/a	n/a	n/a	n/a	n/a	n/a			67(0)	67								units	MIC, PI, CFU				Candida albicans		v
98		10.3390/microorganisms8040585.		Human Antimicrobial Peptide Hepcidin 25-Induced Apoptosis in Candida albicans	2020			Hepcidin 25 (H-Asp-Thr-His-Phe-Pro-Ile-Cys-Ile-Phe-Cys-Cys-Gly Cys-Cys-His-Arg-Ser-Lys-Cys- Gly Met-Cys-Cys-Lys-Thr-OH trifluoroacetate salt)						bio	peptide	preincubation NaN3, preincubation CCCP, cold (4C), Bathocuproinedisulfonic acid (copper chelator)	?	V			DHE, HPF	n/a			FITC-VAD-FMK (probably lots of PI+FVF+)	unclear, close to 100% in highest conc	97(3)	94	25, 60, 80, 95%		Annexin/PI, FITC-VAD-FMK, TUNEL	0(0)	0		6.25-50 mcg/ml (2x step) ,37 °C for 90 min	70;50;20;5% (6.25-50 mcg/ml, 2x)	CFU, PI			DiOC6(3), TMRM (tetramethylrhodamine)	Candida albicans		V
98	new Vika	10.3390/microorganisms8040585.	https://pubmed.ncbi.nlm.nih.gov/32316661/	Human Antimicrobial Peptide Hepcidin 25-Induced Apoptosis in Candida albicans	2020			Hepcidin 25	90 min	50 μg/ml				bio	Peptide	5 mM NaN3 for 1 h or 50 μM CCCP for 2 h at 30 °C to deplete cellular ATP and chilling to 4 degrees helps	? (Ann negative - only pi+Ann+, mito depol positive, metacaspase positive, TUNEL positive)	V		V (DHE, HPF)	V (Cu chelator BCS lowers ROS and death rate)			V (FITC-VAD-FMK)	arbitrary units		97(1)	96			TUNEL, Annexin-FITC + PI, DiOC6(3)	0(0)	0			3	CFU, PI, calcein leakage			The same situation if lower concentration was used	Candida albicans		V
99	new Vika	10.3390/molecules25030476.	https://pubmed.ncbi.nlm.nih.gov/31979177/	Cytotoxic Action of Artemisinin and Scopoletin on Planktonic Forms and on Biofilms of Candida Species	2019	V		artemisinin	16 h planctonic°Cells	84 µg/ml				chem	drug		n/a	V	n/a	V (DHR 123, DHE)	n/a	n/a	n/a	n/a			40 (0)	40								10	CFU, MIC, PI	metabolic activity (resazurin), SYBR green		planctonic and biofilm cells were tested; effective also for C. dubliniensis, C. tropicalis, C. krusei, C. glabrata, C. guilliermondii, and C. parapsilosis	Candida albicans		V
99	new Vika	10.3390/molecules25030476.	https://pubmed.ncbi.nlm.nih.gov/31979177/	Cytotoxic Action of Artemisinin and Scopoletin on Planktonic Forms and on Biofilms of Candida Species	2019	V		scopoletin	16 h planctonic cells	132 µg/ml				chem	drug		n/a	V	n/a	V (DHR 123, DHE)	n/a	n/a	n/a	n/a			65 (0)	65								10	CFU, MIC, PI	metabolic activity (resazurin)		planctonic and biofilm cells were tested; effective also for C. dubliniensis, C. tropicalis, C. krusei, C. glabrata, C. guilliermondii, and C. parapsilosis	Candida albicans		V
99	new Vika	10.3390/molecules25030476.	https://pubmed.ncbi.nlm.nih.gov/31979177/	Cytotoxic Action of Artemisinin and Scopoletin on Planktonic Forms and on Biofilms of Candida Species	2019	V		caspofungin	16 h planctonic cells	5 µg/ml				chem	drug		n/a	V	n/a	V (DHR 123, DHE)	n/a	n/a	n/a	n/a			20 (0)	20								10	CFU, MIC, PI	metabolic activity (resazurin)		planctonic and biofilm cells were tested; effective also for C. dubliniensis, C. tropicalis, C. krusei, C. glabrata, C. guilliermondii, and C. parapsilosis	Candida albicans		V
100	5	10.1007/s00253-019-09931-8.	https://pubmed.ncbi.nlm.nih.gov/31175429		2019		V	hydrogen peroxide		0, 5, or 10 mM	no	38	MoBIR1 expression	chem	Oxidant		V (if gene is silenced)	no		V (DHR 123 for oryzae)											DAPI, TUNEL						CFU	colony diameter and biomass (for oryzae)		delayed chronological aging (if overexpressed)	Magnaporthe oryzae		v
101	80	10.1002/bem.10167	https://pubmed.ncbi.nlm.nih.gov/14735563		2004	V		UV-b irradiation		from 280 to 320 nm	no	76	cdc48 deletion	phys	radiation+magnetic	Radiofrequency Electromagnetic Fields encreases mortality	V	no		n/a	n/a			n/a	-		quantitative data not shown (PI positive cells practically absent)				Annexin-FITC + PI	21(14)	7	#DIV/0!	control - sds48 mutant without treatment; treatment has almost no effect on WT		CFU				Saccharomyces cerevisiae		v
102	new Vika	10.1002/bem.22015.	https://pubmed.ncbi.nlm.nih.gov/27783424/	Direct electric current modifies important cellular aspects and ultrastructure features of Candida albicans yeasts: Influence of doses and polarities	2016	V		Electric Current	0,12 coulomb, anoxic flow					Phys	Electricity			V									25(2)	23								0	CFU, PI, SEM, TEM			cathodic flow has no effect on cell viability	Candida albicans		v
103	new Erika	10.1002/bip.23008.	https://pubmed.ncbi.nlm.nih.gov/28073158/	Antimicrobial activity and mechanism of action of a thionin‐like peptide from Capsicum annuum fruits and combinatorial treatment with fluconazole against Fusarium …	2017		V (Fig 1 dividing cells)	CaThi	25°C, 12, 24, 48 and 60 h	50 µg/ml				bio	peptide	n/a	V (unconvincing)	V (PI, Sytox green)	n/a	V (DAB)	n/a	n/a	n/a	V ( FITC-VAD-fmk)	no quantitative data	no quantitative data	no quantitative data	no quantitative data	no quantitative data	n/a	DAPI	n/a	-	n/a	n/a		CFU, Sytox green	n/a	n/a		Fusarium solani	Sabouraud agar	V
104	81	10.1002/cbdv.201600411.	https://pubmed.ncbi.nlm.nih.gov/28002645	Biologically Active Heterocyclic Hybrids Based on Quinazolinone, Benzofuran and Imidazolium Moieties: Synthesis, Characterization, Cytotoxic and Antibacterial Evaluation.	2017			cytotoxic and antimicrobial agents structurally based on quinazolinone, benzofuran and imidazole pharmacophores						bio																								Resazurin		interesting method for viability measurement	Candida albicans
105	82	10.1002/cyto.990140309.	https://pubmed.ncbi.nlm.nih.gov/8472605	Characterization of hypoxia-dependent peroxide production in cultures of Saccharomyces cerevisiae using flow cytometry: a model for ischemic tissue destruction.	1993	V		hypoxia	from hypoxia to aeration and back an forward	16 h period of hypoxia and then returned to normal aerated conditions.				bio	metabolic		n/a	V (strong PI signal if hypoxia lasted too long)	n/a	V (H2DCFDA)	n/a			n/a							n/a						CFU, PI				Saccharomyces cerevisiae		v
106	83	10.1002/iub.1527.	https://pubmed.ncbi.nlm.nih.gov/27338801/	Cecropin A-induced apoptosis is regulated by ion balance and glutathione antioxidant system in Candida albicans.	2016	V		cecropin a		DAPI, TEM, TUNEL or FACS - 160 μg/mL, 9 h., Annexin-V FITC + PI, 160 μg/mL, 1 h				bio	peptide	pretreatment of ion channel blockers	V	no		V (H2DCFDA)		V (mitochondrial and cytosolic calcium level is increased - Rhod-2AM and Fura-2AM)	n/a	V (FITC-VAD-fmk)	no quantitative data		1 (1)	1			Annexin-FITC + PI, DAPI, JC-1, TUNEL	40	40	40			CFU				Candida albicans		v
107	84	10.1002/iub.1647.	https://pubmed.ncbi.nlm.nih.gov/28636236		2017	V		silibinin	5 h	50, 100, 150, or 200 μg/mL	no	66		bio	flavonoid		n/a	V (small breaks in membrane - 3.3 nm)	n/a	n/a				n/a													DiBAC4(3), FITC-labelled dextrans of various sizes, PI	biofilm formation		previous study that silibinin induces fungal apoptosis in C. albicans			v
108	85	10.1002/iub.1716.	https://pubmed.ncbi.nlm.nih.gov/29356280	Potential role of potassium and chloride channels in regulation of silymarin-induced apoptosis in Candida albicans.	2018	V		silymarin		2.5 μg/mL, 4h				bio	multicomponent extract	K+ ion channel blocker - tetraethylammoniumchloride	V	no (2,5% PI positive cells, but the cells are shrinked)	n/a	n/a		V (mitochondrial and cytosolic calcium level is increased - Rhod-2AM and Fura-2AM)	n/a	V (FITC-VAD-fmk)	32 (22)	10	1 (1)	1	10		Annexin-FITC + PI, JC-1, TUNEL	20 (8)	12	12			CFU			cytosolic and mitochondrial accumulation of calcium	Candida albicans		v
109	86	10.1002/iub.1973.	https://pubmed.ncbi.nlm.nih.gov/30481395	Synergistic Antifungal Activity of Isoquercitrin: Apoptosis and Membrane Permeabilization Related to Reactive Oxygen Species in Candida albicans.	2019	V		isoquercitrin (+ ampotericin and fluconasole increase mortality)		ISO/AMB - 0.25 μg/mL, ISO/FLC - 0.38 μg/mL, ISO/5-FC - 0.75 μg/mL				bio	drug	NAC pretreatment	V	V		V (SOD activity, catalase activity, lipid peroxidation, MitoSOX Red, H2DCFDA)	V (NAC)			V (FITC-VAD-fmk)	relative units		15 (15)	1			DAPI	-	-	#VALUE!			PI				candida albicans		v
110	87	10.1002/jobm.201100272.	https://pubmed.ncbi.nlm.nih.gov/22143929	Proton pumping ATPase mediated fungicidal activity of two essential oil components.	2012	V		isoeugenol and o-methoxy cinnamaldehyde						chem	lipid			V (SEM)																			spot test, H+ efflux (for H+ ATPase activity			Inhibition of H+-ATPase leads to intracellular acidification and cell death.	candida glabrata		v
111	88	10.1002/jobm.201400847.	https://pubmed.ncbi.nlm.nih.gov/25721585		2015	V		сadmium chloride hydrate		6, 20 mg/l	no	2		chem	metal	NaCl preincubation (60g/l)	n/a	V		V (H2DCFDA, protein carbonilation)											n/a						PI				Saccharomyces cerevisiae, Pichia kudriavtsevii		v
112	30	10.1002/bab.1183.	https://pubmed.ncbi.nlm.nih.gov/24267639	Ras/PKA signal transduction pathway participates in the regulation of Saccharomyces cerevisiae cell apoptosis in an acidic environment.	2014	V		hydrochloric acid		9 mM	no	37	WT and various mutants	chem	acid	mutations	V	V																							Saccharomyces cerevisiae		v
113	34	10.1074/jbc.M801303200.	https://pubmed.ncbi.nlm.nih.gov/18474590/		2008	V		tunicamycin	shifted for 8 h to 37°C	10 μg/ml	no	75		chem	drug (glycosylation)	Kex1 disruption, cycloheximide and NAC helps	V	n/a	? (Kex1 - protease - disruption helps)	V (DHE, DHR 123, H2DCFDA)	V (NAC)			V (Yca1 deletion; FITC-VAD-fmk; D2R)	46 (1 in untreated)	45					GFP fluorescence signals						PI				Saccharomyces Cerevisiae		V
114	36	10.1083/jcb.200503069.	https://pubmed.ncbi.nlm.nih.gov/16061692	Viruses activate a genetically conserved cell death pathway in a unicellular organism.	2005	V		m1 viral toxin (from carrier yeast)		M1 co-culture assays (killer/susceptible 2:1)				bio	peptide?	dnm1 deletion ; Tok1 deletion; DEVD-CHO, a cell-permeable peptide substrate/inhibitor	V	V						V (Yca1 deletion)													CFU	FUN-1, methylene blue		purified toxin causes Yca1 independent death	Saccharomyces cerevisiae	YPD	v
115	39	10.1091/mbc.e07-11-1113.	https://pubmed.ncbi.nlm.nih.gov/18321989		2008	V		hydrogen peroxide	1 h	5 mM	no	38	Mcd1-C40aa overexpression (the small fragment of C-terminal Mcd1)	chem	Oxidant	Mcd1 overexpression, dependent on Cyc1, independent of Nuc1	V	n/a	n/a	V (MitoTracker Red CMRos)	n/a			V (Z-VAD-fmk)	no quantitative data		no quantitative data			no	Annexin-FITC + PI, DAPI	no quantitative data ("20% of cells showed markers of apoptotic cell death")	-	#VALUE!			CFU				Saccharomyces cerevisiae		v
116	44	10.1093/oxfordjournals.jbchem.a003153.	https://pubmed.ncbi.nlm.nih.gov/11983076		2002	V (2 h)		hydrogen peroxide (+ ursolic acid - as antioxidant blocks apoptosis, and + wortmannin enhances it)	2 h	100 mM	no	38		chem	Oxidant		V			V (H2DCFDA) less ros for ursolic acid					-		no quantitative data				AO/EtBr, Annexin-FITC + PI, TUNEL	no quantitative data	-	#VALUE!						Ursolic acid blocks the production of intracellular radicals and apoptotic cell death elicited by H2O2 in S. cerevisiae.	Saccharomyces cerevisiae		V
117	48	10.1111/1462-2920.12866.	https://pubmed.ncbi.nlm.nih.gov/25845620		2015	V		heat shock		50°C, 30 m	no	33		phys	temperature	YPD, PBS has worse protective effect, but better than modified MW medium	n/a	V	n/a	n/a	n/a			n/a							n/a						PI, DiBAC4(3)				Saccharomyces cerevisiae (BY4741)	PBS	v
118	60	10.1271/bbb.110019.	https://pubmed.ncbi.nlm.nih.gov/21670521		2011	V		valproic acid		15 mM	no	77		chem	acid	NaOH, but effect became worse if +HCl	V	n/a	n/a	n/a				no (pca1 and sir2 deletion)							DAPI, DePsipher, TUNEL,						CFU			Sensitivity to valproic acid was strongly dependent on growth phase. Cells in a later growth phase were much more sensitive to valproic acid than those in an earlier one.	Schizosaccharomyces pombe		v
119	67	10.1371/journal.pone.0061645.	https://pubmed.ncbi.nlm.nih.gov/23658613	Impact of nutrient imbalance on wine alcoholic fermentations: nitrogen excess enhances yeast cell death in lipid-limited must.	2013		V	lipid limitation and nitrogen excess, different nitrogen sources		not applicable				bio	metabolic		n/a	V	n/a	n/a	n/a			n/a													PI				Saccharomyces cerevisiae	lipid limitation and nitrogen excess, different nitrogen sourses
120	73	10.2147/IJN.S187957.	https://pubmed.ncbi.nlm.nih.gov/30666103	Improved smallest peptides based on positive charge increase of the γ-core motif from PνD1 and their mechanism of action against Candida species.	2019	V (0-24 h)		synthetic peptides based on the pvd1 γ-core		18.35-293.6 µM				bio	peptide		V	V (secondary)		V (H2DCFDA)				V (FITC-VAD-fmk)	no quantitative data		no quantitative data				Rho123	-	-	#VALUE!			Sytox Green, CFU				Candida albicans		v
121	74	10.2147/IJN.S205736.	https://pubmed.ncbi.nlm.nih.gov/31308659		2019	V		silver nanoparticles		2, 20, or 50 μg/mL	no	67		chem	nanoparticles		?	V		V (H2DCFDA, MitoSOX Red)	n/a (NAC was only shown to reduce cell cycle arrest)																PI, spot test			glucose uptake lowered in both	Candida albicans		v
122	89	10.1002/mbo3.675.	https://pubmed.ncbi.nlm.nih.gov/29897678	Wolbachia pipientis grows in Saccharomyces cerevisiae evoking early death of the host and deregulation of mitochondrial metabolism.	2019			wolbachia pipientis grows in saccharomyces cerevisiae		not applicable				bio	intracellular bacterium		n/a	V	n/a	n/a				n/a													Syto 9 and PI				Saccharomyces cerevisiae
123	90	10.1002/pmic.200700165.	https://pubmed.ncbi.nlm.nih.gov/17890650	Dihydroxyacetone-induced death is accompanied by advanced glycation endproduct formation in selected proteins of Saccharomyces cerevisiae and Caenorhabditis elegans.	2007	V		dihydroxyacetone (glycation without oxidative stress)						chem	glycating agent																						CFU				Saccharomyces cerevisiae, Caenorhabditis elegans
124	91	10.1002/smll.201200591.	https://pubmed.ncbi.nlm.nih.gov/22674770	Toxicity of CdTe quantum dots on yeast Saccharomyces cerevisiae.	2012	V (6 h)		cdte quantum dots						chem	quantum dots		n/a	V, massive (TEM)	n/a	n/a				n/a							n/a									growth termodinamic curves	Saccharomyces cerevisiae
125	92	10.1002/yea.1069.	https://pubmed.ncbi.nlm.nih.gov/14755640/	Ion channel activity by Pichia membranifaciens killer toxin.	2004	V		killer toxin (pichia membranifaciens )	20°C, 3 d	1205 AU/ml				bio	peptide		V (unconvincing)	V (after a long time)		n/a				n/a							K+ efflux, Na+ influx, decrease in intracellular pH.						CFU, PI				Candida boidinii		V
126	93	10.1002/yea.1235.	https://pubmed.ncbi.nlm.nih.gov/16034825		2005	V		cold stress		4°C	no	19	svf1 deletion	phys	temperature			V		V (H2DCFDA)	V (NAC)																PI, CFU	Methylene blue			Saccharomyces cerevisiae, murine line		v
127	94	10.1002/yea.1284.	https://pubmed.ncbi.nlm.nih.gov/16134117	Paclitaxel-induced microtubule stabilization causes mitotic block and apoptotic-like cell death in a paclitaxel-sensitive strain of Saccharomyces cerevisiae.	2005	V		paclitaxel		0, 15, 25 µM			AD1-8-tax - mutated β-tubulin gene into a strain (AD1-8)	chem	drug (microtubule blocker)		V	V (Phloxine B positive about 25% of cells)	n/a	V (H2DCFDA)	n/a			n/a							TUNEL						Phloxine B		large budded		Saccharomyces cerevisiae		v
128	95	10.1002/yea.1309.	https://pubmed.ncbi.nlm.nih.gov/16278931	Activation of S phase checkpoint by cigarette smoke extract in Schizosaccharomyces pombe.	2005	V		cigarette smoke extract		20–100 µl				bio	multicomponent extract	NAC	n/a	n/a	n/a	V (H2DCFDA)	V (NAC)			n/a													CFU				Schizosaccharomyces pombe		v
129	96	10.1002/yea.1503.	https://pubmed.ncbi.nlm.nih.gov/17534841	Diallyl disulphide depletes glutathione in Candida albicans: oxidative stress-mediated cell death studied by two-photon microscopy.	2007	V (30 min)		diallyl disulphide (an allium sativum (garlic) constituent)		0.5 mM, 30 m				bio and chem	plant extract and its chemical component		V (20%)	V (50%)		V (CM-H2DCFDA, decreased NAD(P)H)					-		45(5)	40			Annexin-FITC + PI, GSH level, TMRE (for MMP)	35(5) not clear, is it ann+PI-	-	#VALUE!	4 h after treatment		PI	ATPase activity			Candida albicans		v
130	97	10.1002/yea.1592.	https://pubmed.ncbi.nlm.nih.gov/18437704	Induction of apoptosis in yeast by L-amino acid oxidase from the Malayan pit viper Calloselasma rhodostoma.	2008	V		l-amino acid oxidase		1.2 µM, 4 h				bio	protein		V	no (only photos, no numerical data)		V (DHR 123)					-		no quantitative data				Annexin-FITC + PI, TUNEL	no quantitative data	-	#VALUE!			PI				Saccharomyces cerevisiae		v
131	98	10.1002/yea.3081.	https://pubmed.ncbi.nlm.nih.gov/26108459	Toxicity, mutagenicity and transport in Saccharomyces cerevisiae of three popular DNA intercalating fluorescent dyes.	2015	V		etbr, gelred, redsafe						chem	DNA intercalator		?	?																			CFU
132	99	10.1002/yea.320060209.	https://pubmed.ncbi.nlm.nih.gov/2183522	Substrate-accelerated death of Saccharomyces cerevisiae CBS 8066 under maltose stress.	1990	V		maltose pulses in a maltose limited culture						bio	metabolic (SICD)			V (glucose and protein release)																			CFU				Saccharomyces cerevisiae, Candida utilis
133	100	10.1006/abbi.1999.1158.	https://pubmed.ncbi.nlm.nih.gov/10222047	Mitochondrial superoxide decreases yeast survival in stationary phase.	1999	V		loss of mitochondrial function					SOD2 deletion	natural bio	mutation	Iron–Sulfur-Cluster-Reconstituting Agents, NAC	? - progressive mitochondrial damage leads to a complete inability to respire and make an energy - Cell death is not immediate or inevitable	n/a	n/a	V (Aconitase, Succinate dehydrogenase, NADH oxidase, Cytochrome c oxidase and ATPase activity)	V (Iron–Sulfur-Cluster-Reconstituting Agents, NAC)			n/a							n/a						CFU	Respiratory competence, growth rate		about genes	Saccharomyces cerevisiae	different media (for respiration and glycolysis) - more death for respiration media	V
134	101	10.1006/bbrc.1997.6349.	https://pubmed.ncbi.nlm.nih.gov/9126340	Cytotoxicity resulting from addition of HIV-1 Nef N-terminal peptides to yeast and bacterial cells.	1997	V		hiv-1 nef peptides		10 mM, 60 m				bio	peptide	N-terminal peptides deletion		V (30%)	n/a		n/a			n/a													CFU, PI				Saccharomyces cerevisiae		V
135	102	10.1006/fgbi.1998.1093.	https://pubmed.ncbi.nlm.nih.gov/9974223	Lovastatin triggers an apoptosis-like cell death process in the fungus Mucor racemosus.	1998	V		lovastatin		5, 10, 50, and 250 µM, 0 h or 3–5 h				chem	drug (statin)	d-cAMP, wortmannin	V	n/a	n/a	n/a	n/a			n/a							gel electrophoresis, CHX (no effect), antimycin (no effect)							FUN-1			Mucor racemosus		V
136	103	10.1007/978-1-60327-017-5_23.	https://pubmed.ncbi.nlm.nih.gov/19609767/	Reliable method for detection of programmed cell death in yeast.	2009			ch3cooh						chem	Acid		V																				CFU	FUN-1			Saccharomyces cerevisiae		V
137	104	10.1007/978-3-642-37925-3_201	-		2014	V (0, 24, 48, 72 and 96 h)		uv-b irradiation		24 J/m^2	no	76		phys	Radiation		V	n/a		V (SOD, CAT, and GR activity)				n/a							gel electrophoresis						CFU				Saccharomyces cerevisiae		V
138	105	10.1007/bf00275116.	https://pubmed.ncbi.nlm.nih.gov/347246	Genetic damage during thymidylate starvation in Saccharomyces cerevisiae.	1978	V		thymidylate starvation		not applicable			thymidylate auxotroph	bio	metabolic		V	?		n/a				n/a							DNA fragmentation (cesium gradients), mutations										Saccharomyces cerevisiae		V
139	106	10.1007/bf00411239.	https://pubmed.ncbi.nlm.nih.gov/2937383	Effects of m-Cl-peroxy benzoic acid on glycolysis in Saccharomyces cerevisiae.	1985	V		m-cl-peroxy benzoic acid		0,2 - 1 mM, 0-120 m				chem	acid			n/a	n/a	n/a				n/a													CFU			ATP content	Saccharomyces cerevisiae
140	107	10.1007/bf00425059.	https://pubmed.ncbi.nlm.nih.gov/42368	Rapid decrease of ATP content in intact cells of Saccharomyces cerevisiae after incubation with low concentrations of sulfite.	1979			sulfite						chem																							CFU			atp depletion	Saccharomyces cerevisiae
141	108	10.1007/bf02427751.	https://pubmed.ncbi.nlm.nih.gov/3042168	Yeast cell viability under conditions of high temperature and ethanol concentrations depends on the mitochondrial genome.	1988			high temperatures and inhibitory ethanol concentrations					rho-	phys		rho +																					CFU				Saccharomyces cerevisiae
142	109	10.1007/bf02872926.	https://pubmed.ncbi.nlm.nih.gov/6373523	Lysis of growing cells of Saccharomyces cerevisiae induced by papulacandin B.	1984	v		papulacandin b						bio	lipid		n/a	V																					cell lysis, sometimes multibudded bothers		Saccharomyces cerevisiae
143	110	10.1007/bf02931584.	https://pubmed.ncbi.nlm.nih.gov/17176760	The dose-dependent H2O2 stress response promotes increased survival for Schizosaccharomyces pombe cells expressing HIV-1 Vpr.	2006	V		hydrogen peroxide	growth for 16 h, pH 5.6	25 mmol/l	no	38	HIV-1 Vpr	chem	Oxidant																										Schizosaccharomyces pombe
144	587	10.1007/bf03402032	https://pubmed.ncbi.nlm.nih.gov/12520085	Involvement of [beta]-glucans in the wide-spectrum antimicrobial activity of Williopsis saturnus var. mrakii MUCL 41968 killer toxin.	2002	V		killer toxin of williopsis saturnus var. mrakii mucl 41968	26°C, 5 h, in 100 µl of 25 mM sodium acetate buffer (pH 4.6)	300 µg/ml				bio	glycoprotein	zymolyase treatment, castanospermine	n/a	V (SEM, PI)	n/a	n/a	n/a			n/a							n/a						PI, CFU				Pichia anomala		v
145	new Vika	10.1007/s00018-013-1500-4.	https://pubmed.ncbi.nlm.nih.gov/24221134/	Anti-Candida activity of 1–18 fragment of the frog skin peptide esculentin-1b: in vitro and in vivo studies in a Caenorhabditis elegans infection model	2013	V		1–18 fragment of the esculentin‑1b		32 μM				bio	peptide		n/a	V	n/a	n/a	n/a	n/a	n/a	n/a			arbitrary units										MIC, Sytox Green	MTT			Candida albicans	yeast cells or 3 h-grown hyphae - same effecct	v
146	113	10.1007/s00203-010-0551-2.	https://pubmed.ncbi.nlm.nih.gov/20131044	Effect of vitamin A treatment on superoxide dismutase-deficient yeast strains.	2010	V		vitamin a		10, 20 and 40 mg/ml, 1 h, 30°C			sod1 and sod2 deletions	chem	Oxidant	vitamin E co-treatment	n/a	n/a	n/a	V (glutathione content, catalase activity)	V (vitamin E co-treatment)			n/a							n/a						CFU				Saccharomyces cerevisiae		v
147	114	10.1007/s00203-015-1110-7.	https://pubmed.ncbi.nlm.nih.gov/25868793	Multiparameter analysis of apoptosis in puromycin-treated Saccharomyces cerevisiae.	2015	V		puromycin		1, 4, and 6 h in the presence of 10 μg/mL (20 μM)				chem	drug (translation)		V	no (very weak)		n/a	n/a			n/a	-		3(0)	3			Annexin-FITC + PI, DAPI,	47(15)	32	10.6667			PI	Rhodamine 123, acridine orange			Saccharomyces cerevisiae		v
148	115	10.1007/s00203-017-1425-7.	https://pubmed.ncbi.nlm.nih.gov/28819786	Yeast caspase-dependent apoptosis in Saccharomyces cerevisiae BY4742 induced by antifungal and potential antitumor agent clotrimazole.	2018			clotrimazole		10 µM, 30 °C, 180 rpm for 3–9 h.				chem	drug (azole)		V (35%)	V (secondary) (13%)	n/a	n/a	n/a			V (Yca1 deletion; FITC-VAD-fmk)	50 (0) / 4 (0)		30 (6)	24			Annexin-FITC + PI, DAPI, Rho123, TUNEL	20 (10)	10	0.416667			PI	FUN-1		very unclearly written paper, not very convincing annexin data	Saccharomyces cerevisiae		v
149	new Erika	10.1007/s00232-017-9951-4.	https://pubmed.ncbi.nlm.nih.gov/28238117/	Membrane permeabilization of pathogenic yeast in alternating sub-microsecond electromagnetic fields in combination with conventional electroporation	2017	V		Sub-microsecond Electromagnetic Fields in Combination with Conventional Electroporation	10, 25, and 50 PEMF pulses	3.3 T, 0.19 kV/c + conventional square wave electroporation (8–17 kV/ cm, 100 μs)				Phys	electricity																										Candida albicans (ATCC14053)	YPD
150	116	10.1007/s00249-014-1003-8.	https://pubmed.ncbi.nlm.nih.gov/25557523/		2015	V		amphotericin b	0-15 m	0.05 µM, 0.1 µM	no	6		chem	drug (polyene)		V	V (secondary, after 24 h %PI + = 60)		V (DHR 123)											DAPI, SYTO9 + PI						CFU	MTT			Candida albicans		v
151	117	10.1007/s00253-007-1279-z.	https://pubmed.ncbi.nlm.nih.gov/18060401	Rates of chilling to 0 degrees C: implications for the survival of microorganisms and relationship with membrane fluidity modifications.	2008	V		cold stress (various chilling rates to 0°c (+different growth phase))			no	19		phys	temperature		n/a	n/a																			CFU			Changes in membrane fluidity (percentage anisotropy)	Saccharomyces cerevisiae
152	118	10.1007/s00253-009-2126-1.	https://pubmed.ncbi.nlm.nih.gov/19633838	Pressure treatment of Saccharomyces cerevisiae in low-moisture environments.	2009			dehydrating cells aerobically + high pressure						phys	osmotic	dehydration in presence of glycerol		V (Quantification of cellular proteins released in the external medium after pressure treatment)																			CFU				Saccharomyces cerevisiae
153	119	10.1007/s00253-010-3056-7.	https://pubmed.ncbi.nlm.nih.gov/21191789		2011	V		lead	25°C, up to 6 h	1 mmol/l				chem	metal	cycloheximide	V	no		V (H2DCFDA)	V (Ascorbic acid) - note - probably a mistake in the figure										CHX, DAPI						PI, DiBAC4(3) (no eff)				Saccharomyces cerevisiae		v
154	120	10.1007/s00253-011-3537-3.	https://pubmed.ncbi.nlm.nih.gov/21863313/		2011			heat shock		50°C	no	33		phys	temperature		V	V													AO, DAPI, DPH						CFU, PI, leakage of 260-nm absorbing compounds, bis-oxonol	Methylene blue			Yarrowia lipolytica	YPDA and YNBGA	v
155	121	10.1007/s00253-013-4931-9.	https://pubmed.ncbi.nlm.nih.gov/23644769	Response of Saccharomyces cerevisiae to D-limonene-induced oxidative stress.	2013	V (n/a)		d-limonene		0.1, 0.2 µL/mL, 2 h, 30 °C				chem	terpene	catalase, cysteine, and reduced glutathione supplement	n/a	n/a	n/a	V (H2DCFDA, Intracellular NADPH concentration, trehalose analysis, SOD and catalase activity, lipid peroxidation)	V (catalase, cysteine, and reduced glutathione supplement)			n/a							GSH level						n/a				Saccharomyces cerevisiae		v
156	new Vika	10.1007/s00253-014-5631-9	https://pubmed.ncbi.nlm.nih.gov/24652061/	Mitochondria are the main source and one of the targets of Pb (lead)-induced oxidative stress in the yeast Saccharomyces cerevisiae	2014	V		lead salt	3 h	1 mmol/l				chem	metal		V (fragmented nuclei)	no	n/a	V (H2DCFDA, DHE)	V (rho null strain exhibits lower ROS level and higher cell viability level)	n/a	n/a	n/a			no quantitative data				DAPI					10	CFU, PI				Saccharomyces cerevisiae	buffer pH 6.0 + glucose 2%	V
157	122	10.1007/s00253-016-7692-4.	https://pubmed.ncbi.nlm.nih.gov/27388769	The dynamics and mechanism of the antimicrobial activity of tea tree oil against bacteria and fungi.	2016	V		tea tree oil (terpinen-4-ol)						chem	oil																							growth rate			Aspergillus niger; Candida albicans
158	123	10.1007/s00253-016-7755-6.	https://pubmed.ncbi.nlm.nih.gov/27502415	Antimicrobial properties and death-inducing mechanisms of saccharomycin, a biocide secreted by Saccharomyces cerevisiae.	2017	V		saccharomycin (gapdh derived peptide)		125, 250, 500, and 1000 μg/ml				bio	peptide (GAPDH derived)	cycloheximide weakens TUNEL positive phenotype	V	V (annexin negative, TUNEL positive)		n/a				n/a	-		0(5)	1			Annexin-FITC + PI, TUNEL	7(10)	1	1							Hanseniaspora guilliermondii, Dekkera bruxellensis and others		v
159	124	10.1007/s00253-017-8146-3.	https://pubmed.ncbi.nlm.nih.gov/28224196/	Calcium and oxidative stress mediate perillaldehyde-induced apoptosis in Candida albicans.	2017	V		perillaldehyde		Antifungal susceptibility: from 0.00313 to 3.2 μL/mL, 28 °C, 8 h. All other experiments : 0.05, 0.1, 0.2, and 0.4 μL/mL, 28 °C, 2 h				bio	Natural organic compound		V (over 75% of Ann+PI- cells 12 h)	V (secondary) (not very good dot plots)		V (H2DCFDA)		V (mitochondrial and cytosolic calcium level is increased - Fluo3-AM and Rhod-2AM)	n/a	V (FITC-VAD-fmk)	55(1) 2h	54	53(25) 6 h	28	1.92857		Annexin-FITC + PI, DAPI, JC-1	27(5) 6 h	-	#VALUE!			CFU				Candida albicans		V
160	125	10.1007/s00253-018-8758-2.	https://pubmed.ncbi.nlm.nih.gov/29356871/	Cold atmospheric pressure plasma causes protein denaturation and endoplasmic reticulum stress in Saccharomyces cerevisiae.	2018	V		cold atmospheric pressure plasma						phys	Ionized gas		V																				CFU				Saccharomyces cerevisiae		V
161	126	10.1007/s00253-018-8802-2.	https://pubmed.ncbi.nlm.nih.gov/29423633		2018	V		nickel oxide (nio) nanoparticles	6 h	100 mg/L	no	54		chem	nanoparticles	Isogenic mutants (cwp1 deletion and cwp2 deletion) with increased cell wall porosity did not display enhanced susceptibility	n/a	n/a	n/a	V (H2DCFDA)	n/a			n/a							n/a						CFU	FUN-1			Saccharomyces cerevisiae		v
162	127	10.1007/s00253-019-10119-3.	https://pubmed.ncbi.nlm.nih.gov/31659418		2019	V		cinnamaldehyde		MIC - 0.26 mg/mL, activated the metacaspase - 0.065, 0.13, 0.26, and 0.52 mg/mL				bio	phenylpropanoid		V (annex/PI very unconvincing)	? (no clear PI signal)		V (H2DCFDA)	n/a	V (mitochondrial and cytosolic calcium level is increased - Fluo3-AM and Rhod-2AM)	n/a	V (FITC-VAD-fmk)	62(3)	59	strange data				Annexin-FITC + PI (VERY BAD DATA), cytochrome release, DAPI, TUNEL	strange data	-	#VALUE!						mitoch and cytosolic Ca2+ increased (Fluo3-AM, Rhod-2AM); JC-1 shows mitoch depolarization			v
163	128	10.1007/s002530051462.	https://pubmed.ncbi.nlm.nih.gov/10422225	Oxygen starvation induces cell death in Candida shehatae fermentations of D-xylose, but not D-glucose.	1999	V		xylose+oxygen deprivation		20 g/l D-glucose, 30 °C, pH = 4.5				chem	metabolic		n/a	V																			CFU				Candida shehatae
164	129	10.1007/s00284-002-3758-x.	https://pubmed.ncbi.nlm.nih.gov/12402078/	Sodium azide reduces the thermotolerance of respiratively grown yeasts.	2002	V		heat shock			no	33		phys	Temperature			V																			CFU				Debaryomyces vanrijiae, Candida albicans, Saccharomyces cerevisiae
165	130	10.1007/s00284-014-0734-1.	https://pubmed.ncbi.nlm.nih.gov/25413604/	Novel antifungal mechanism of resveratrol: apoptosis inducer in Candida albicans.	2015	V		resveratrol		20 μM, 2 h at 28 C.				bio	Polyphenol		V	no (0,48% V(-)/PI(+) cells)		V (DHR 123, HPF)		V (mitochondrial calcium level is increased - Rhod-2AM)	n/a	V (FITC-VAD-fmk)	no quantitative data		1(1)	1			Annexin-FITC + PI, DAPI, DiOC6(3), JC-1, Rhod-2AM, TUNEL	31(14)	17	17			MIC			changes in mitochondrial Ca2+	Candida albicans		V
166	new Vika	10.1007/s00284-016-0987-y.	https://pubmed.ncbi.nlm.nih.gov/26781618/	Toxicity Induced by a Metal Mixture (Cd, Pb and Zn) in the Yeast Pichia kudriavzevii: The Role of Oxidative Stress	2016			Metal Mixture (Cd, Pb and Zn)	6 h	cadmium 5 mg/l; lead 10 mg/l; zinc 5 mg/l				chem	metal			V		V (H2DCFDA)	no (ascorbic acid doesn't help)						20(0)	20								58	CFU, PI			ROS present because of Pb	Pichia kudriavzevii		V
167	131	10.1007/s002940050407.	https://pubmed.ncbi.nlm.nih.gov/9871117	Genetic analysis of the yeast NUD1 endo-exonuclease: a role in the repair of DNA double-strand breaks.	1998	V (inducible galactose promotor (1-6 h))		gamma-rays			no	29	nud1, rad52, and nud1 rad52 deletions	phys	radiation																						CFU				Saccharomyces cerevisiae
168	132	10.1007/s00449-015-1414-7.	https://pubmed.ncbi.nlm.nih.gov/26109343	Effective inactivation of Candida albicans biofilms by using supercritical carbon dioxide.	2015	V		super critical co2		100, 150, 200 bar; 35, 40, 45 C; 0-60 m				phys/chem	gas	cell suspension (not biofolms), but if biofilm - dried biofilm	n/a	V	n/a	n/a	n/a			n/a													CFU, Syto9/PI				Candida albicans		v
169	new Vika	10.1007/s00726-014-1811-2.	https://pubmed.ncbi.nlm.nih.gov/25106507/	Chemical synthesis, structure–activity relationship, and properties of shepherin I: a fungicidal peptide enriched in glycine-glycine-histidine motifs	2014	V		shepherin I	10 min	62.5 μM				bio	peptide	NaCl protects, ZnCl2 raises killing ability of peptide		V									no quantitative data									2	CFU, MIC, PI	Syto 9			Candida albicans		V
170	133	10.1007/s00894-012-1420-5.	https://pubmed.ncbi.nlm.nih.gov/22535361	Antifungal effect of 4-arylthiosemicarbazides against Candida species. Search for molecular basis of antifungal activity of thiosemicarbazide derivatives.	2012			4-arylthiosemicarbazides						chem																							CFU				Candida albicans
171	135	10.1007/s10103-017-2344-1.	https://pubmed.ncbi.nlm.nih.gov/28990144	Biofilm formation by Candida albicans is inhibited by photodynamic antimicrobial chemotherapy (PACT), using chlorin e6: increase in both ROS production and membrane permeability.	2018	V		photodynamic inactivation (antimicrobial chemotherapy, using chlorin e6)		40 J/cm^2	no	58		phys	photodynamic		n/a	V	n/a	V (H2DCFDA)				n/a													Sytox Green				Сandida albicans		v
172	136	10.1007/s10495-008-0215-8.	https://pubmed.ncbi.nlm.nih.gov/18463984		2008	V		cadmium nitrate	1 h	30–50 µM	no	10		chem	metal	NAC (The NAC doses required to suppress apoptosis here were higher than those typically used elsewhere - 10mM)	V (sub-G1 and hyper-polarization of mitochondrial membranes)	V (strong PI signal) (membrane damage requires an active caspase.)	n/a	V (DHR 123; H2DCFDA)	V (NAC)			V (Yca1 deletion)							subG1						CFU, PI				Saccharomyces cerevisiae		v
173	137	10.1007/s10495-015-1199-9.	https://pubmed.ncbi.nlm.nih.gov/26577769		2016	V		lactoferrin (human)	90 or 120 m	1.56 - 6.25 μM	no	42		bio	protein (Iron-binding glycoprotein)	ATP depletion (deoxyglucose) and cycloheximide;aif1 deletion (ok effect), cyc3 deletion (small effect); Rho0 (good eff); atp10 deletion(small effect); oligomycin (ok effect); Bcl-xL (weak effect)	V	no		V (DHE)	V (strong NAC effect)			V (Yca1 deletion; 2-rhodamine 110 substrate)	50(5)	45	15(1)	14	3.21429		DAPI, dAIF, dCyc3	-	-	#VALUE!			PI, CFU				Saccharomyces cerevisiae		v
174	138	10.1007/s10495-016-1251-4.	https://pubmed.ncbi.nlm.nih.gov/27160815	The fungicide Mancozeb induces metacaspase-dependent apoptotic cell death in Saccharomyces cerevisiae BY4741.	2016	V		mancozeb (mz), a mixture of ethylene-bis-dithiocarbamate manganese and zinc salts		100 μM, 48 and 72 h incubation, 28 C, pH 7.4				chem	metal		V	no		V (DHE, H2DCFDA, DHR 123)	n/a			V (Yca1 deletion) very strong effect			5(1)	4			Annexin-PE + 7-AAD, DiOC6, PI negative death	54(4)	50	12.5			CFU, PI		Cell cycle unchanged	DiOC6 mitoch hyperpolarization, no SubG0!	Saccharomyces cerevisiae		v
175	139	10.1007/s10495-016-1330-6.	https://pubmed.ncbi.nlm.nih.gov/28012059	Apoptosis-inducing factor (Aif1) mediates anacardic acid-induced apoptosis in Saccharomyces cerevisiae.	2017	V		anacardic acid		CFU: 0.1, 0.2, 0.4, 0.8 mM,12 h. other experiments - 6 h, 0.4, 0.8 mM			AIF overexpression (worsen an effect of anacardic acid)	bio	phenolic lipids	AIF1 deletion helps, AIF overexpression increase mortality	V	V	n/a	V (H2DCFDA, Mitotracker red (CMXRos))	no (treatment lower ROS level - anacardic acid is an antioxidant)			no (Yca1 deletion; Z-VAD-fmk)			18(4)	14			Annexin-FITC + PI, Hoechst 33258, TUNEL	68(2)	66	4.71429			Spot test, CFU				Saccharomyces cerevisiae		v
176	140	10.1007/s10522-011-9329-4.	https://pubmed.ncbi.nlm.nih.gov/21424154		2011	V (up to 4 days)		chronological aging		0-14 days	no	16	Fzf1p Dsfa1	natural bio	metabolic																DAPI, TUNEL						CFU				Saccharomyces cerevisiae		v
177	141	10.1007/s10529-004-4608-7.	https://pubmed.ncbi.nlm.nih.gov/15672214	Role of oxidative phosphorylation in histatin 5-induced cell death in Saccharomyces cerevisiae.	2004	V		histatin 5			no	36		bio	peptide		?	?																			CFU
178	142	10.1007/s10646-009-0420-4.	https://pubmed.ncbi.nlm.nih.gov/20066492/	Cr-(III)-organic compounds treatment causes genotoxicity and changes in DNA and protein level in Saccharomyces cerevisiae.	2010	V		chromium ((iii)-citrate, cr-histidine)		25, 50, 100 and 150 mg/l, 12 h				chem	metal		V	n/a	n/a	n/a				n/a							Comet assay, gel electrophoresis,						n/a		n/a	n/a	Saccharomyces cerevisiae	YPD	v
179	143	10.1007/s10863-014-9582-8.	https://pubmed.ncbi.nlm.nih.gov/25257133	Inhibition of free radical scavenging enzymes affects mitochondrial membrane permeability transition during growth and aging of yeast cells.	2014			stationary phase			no	71		natural bio	metabolic		V	n/a		V (H2DCFDA)											mitochondrial transmembrane potential, DAPI							growth rate			Endomyces magnusii		V
180	144	10.1007/s11046-010-9341-2.	https://pubmed.ncbi.nlm.nih.gov/20614252/		2010	V (3 h)		baicalin	35°C, 24 h, dark incubator	0.34, 0.68, 1.35, 2.7, 5.4 µg/ml	no	9		bio	flavonoid		No			no (H2DCFDA)	V										JC-1, TUNEL							Broth microdilution		It does not seem to apoptosis (in the classic markers), but unlike necrosis. The membrane is depolarized only, but not torn	Candida krusei	Sabouraud dextrose
181	145	10.1007/s11046-011-9503-x.	https://pubmed.ncbi.nlm.nih.gov/22210020/	Amentoflavone stimulates mitochondrial dysfunction and induces apoptotic cell death in Candida albicans.	2012	V (2 h)		amentoflavone		10 μM				bio	Biflavonoid		V	no		V (DHR 123, HPF)				V (FITC-VAD-fmk)	no quantitative data		no quantitative data				Annexin-FITC + PI, DAPI, DiOC6(3), FSC/SSC, TUNEL	no quantitative data	-	#VALUE!							Candida albicans		v
182	146	10.1007/s11064-008-9598-8.	https://pubmed.ncbi.nlm.nih.gov/18322792/	Dequalinium-induced cell death of yeast expressing alpha-synuclein-GFP fusion protein.	2008	V		dequalinium		10 µM,12 h			a-Synuclein-GFP expression	chem	drug		V	V (strong PI and the high Hoechst	n/a	V(Mitotracker red CMXRos)				n/a							Hoechst 33342						PI				Saccharomyces cerevisiae		v
183	147	10.1007/s11274-017-2325-3.	https://pubmed.ncbi.nlm.nih.gov/28748404	Necrotic and apoptotic cell death induced by Captan on Saccharomyces cerevisiae.	2017	V		captan		20 μM				chem	Oxidant		V(some cells)	V(most cells)		V (DHE)	V (cystein, glutathione - yes, ascorbic acid - no effect)			V (Yca1 deletion) 5% to 25% viability increase			80(2)	78			Annexin-PE + 7-AAD (a bit, not much)	17(0)	17	0.217949			CFU, PI, 7-AAD			both necrosis and apoptosis	Saccharomyces cerevisiae		v
184	148	10.1007/s11274-017-2368-5.	https://pubmed.ncbi.nlm.nih.gov/29080032	Anticandidal activity of hetero-dinuclear copper(II) Mn(II) Schiff base and its potential action of the mechanism.	2017	V		hetero-dinuclear copper(ii) mn(ii) schiff base		Late apoptotic and necrotic cell populations were found to increase with increasing concentration (11.25, 22.5 and 45 µM)				chem	metal		? (no annexin positive phenotype)	V		V (H2DCFDA)	n/a				-		14(2)	12			Annexin-FITC + PI, EM	0(0)	1	0.0833333	45 microM		PI				Candida albicans		v
185	149	10.1007/s11274-018-2566-9.	https://pubmed.ncbi.nlm.nih.gov/30535777	Repair characteristics and time-dependent effects in Saccharomyces cerevisiae cells after X-ray irradiation.	2018	V		x-ray irradiation (semi-lethal)		0, 20, 40, 60, 80, or 100 Gy				phys	radiation		no	no (1%)	n/a	n/a				n/a							Comet assay, Rho123						CFU, PI			reproductive death was demonstrated as the predominant death mechanism in semi-lethal-X-ray-irradiated S. cerevisiae.	Saccharomyces cerevisiae		v
186	new Vika	10.1007/s11814-019-0366-z.	-	Free chlorine and phytic acid synergistically inactivated conidia of Aspergillus spp.				chlorine + phytic acid	5 min	chlorine (7 mg/l) or phytic acid (~400 mg/l)				chem				V		V (lipid peroxidation)	N/A						no quantitative data									units	CFU, PI, extracellular ATP secretion, TEM				Aspergillus niger		V
187	150	10.1007/s12013-014-0376-8.	https://pubmed.ncbi.nlm.nih.gov/25395196	Acrolein-Induced Oxidative Stress and Cell Death Exhibiting Features of Apoptosis in the Yeast Saccharomyces cerevisiae Deficient in SOD1.	2015	V		allyl alcohol (converts to acrolein)		0.4 mM, 1 h				chem	Oxidant	sod1 deletion increases death rate	V	V		V (DHE, protein carbonilation)	n/a				-		20(2)	18			Annexin-FITC + PI, DAPI	no quantitative data	-	#VALUE!			PI, Phloxine B			actin cytoskeleton defects; menadione and h202 did not cause strong protein carbonylation	Saccharomyces cerevisiae		v
188	151	10.1007/s12192-017-0860-3.	https://pubmed.ncbi.nlm.nih.gov/29116578	Yeast polyubiquitin gene UBI4 deficiency leads to early induction of apoptosis and shortened replicative lifespan.	2018	V		paraquat						chem	Oxidant	ubi4 deletion increases death rate	V (weak)	n/a						V (Ac-DEVD-pNA)	relative units						Annexin-FITC (no PI) (very weak in chronic)	relative units	-	#VALUE!				growth rate			Saccharomyces cerevisiae		V
189	152	10.1016/0006-2952(95)00081-a.	https://pubmed.ncbi.nlm.nih.gov/7763282	Rescue of Schizosaccharomyces pombe from camptothecin-mediated death by a DNA topoisomerase I inhibitor, TAN-1518 A.	1995			camptothecin			no	12		chem	drug	TAN-1518 (A DNA TOPOISOMERASE I INHIBITOR)																					CFU				Schizosaccharomyces pombe
190	153	10.1016/0168-1656(95)00018-l.	https://pubmed.ncbi.nlm.nih.gov/7766403	The influence of pressure and temperature of compressed CO2 on the survival of yeast cells.	1995	V		compressed co2						chem/phys			?	?																							Saccharomyces cerevisiae, and others
191	154	10.1016/B978-0-12-801317-5.00016-5	-		2015	v		silver nanoparticles		Depending on the strain; MIC - 0.25-2 µg/ml, FICI - 0.35-0.5 µg/ml	no	67		chem	nanoparticles	thiourea (partly)	V	no		V (DHR 123, HPF)				V (FITC-VAD-fmk)	no quantitative data		no quantitative data				Annexin-FITC + PI, DAPI, JC-1, TUNEL	37(13)	24	#DIV/0!					arrest the cell cycles during the G2/M		Candida albicans		V
192	155	10.1016/j.ab.2011.09.003.	https://pubmed.ncbi.nlm.nih.gov/21951783	L-amino acid oxidase-induced apoptosis in filamentous Botrytis cinerea.	2012	V		trichoderma harzianum-derived l-amino acid oxidase		6 μM, 3 days				bio	protein		V	n/a	n/a	n/a	n/a			V (antibody staining for caspases)	no quantitative data						gel electrophoresis, cytochrome C release						plate test				Botrytis cinerea (filamentous fungus)		v
193	156	10.1016/j.abb.2003.12.012.	https://pubmed.ncbi.nlm.nih.gov/14871479		2004	V		hypochlorous acid		0-100 μM	no	39		chem	Oxidant		n/a	V																			CFU, K+ efflux	ATPase and GAPDH activity		Loss of function in membrane-localized proteins	Saccharomyces cerevisiae		v
194	157	10.1016/j.abb.2014.07.029.	https://pubmed.ncbi.nlm.nih.gov/25086216	Atmospheric-pressure plasma jet induces DNA double-strand breaks that require a Rad51-mediated homologous recombination for repair in Saccharomyces cerevisiae.	2014	V		atmospheric-pressure plasma jet					WT, dRad51	phys			?	?		no (AOX, DCF)																	CFU				Saccharomyces cerevisiae		V
195	158	10.1016/j.bbabio.2006.05.022.	https://pubmed.ncbi.nlm.nih.gov/16806052	MMI1 (YKL056c, TMA19), the yeast orthologue of the translationally controlled tumor protein (TCTP) has apoptotic functions and interacts with both microtubules and mitochondria.	2006	V		hydrogen peroxide 3 mm			no	38		chem	Oxidant	deletion MMI1	V (discribed previously)																				spot test				Saccharomyces cerevisiae		V
196	159	10.1016/j.bbabio.2018.07.004.	https://pubmed.ncbi.nlm.nih.gov/30031690	The yeast mitochondrial permeability transition is regulated by reactive oxygen species, endogenous Ca(2+) and Cpr3, mediating cell death.	2018	V		tret-butyl-peroxide		150 μM, 18 h				chem	Oxidant	cyclosporin A; Cpr3 deficiency, FCCP (decoupler), NAC	? (mitochondrial pore opening, but TUNEL say it's necrosis? It high concentration was used - 150 microM for 18 h)	V (40% PI positive cells)		V (CellRox Deep Red, MitoTracker Deep Red)	V (NAC)	V (inhibition of mitochondrial pore opening or re-closure of opened pores with preloaded calcium chelators)									Rho123, TUNEL(not shown)						PI, CFU			Cell data from imbeded cells. lots of interesting stuff about mitochondrial potential	Saccharomyces cerevisiae	embeded cells, grown on Glycerol as a carbon source	v
197	160	10.1016/j.bbagen.2004.11.013.	https://pubmed.ncbi.nlm.nih.gov/15716132		2005	V		menadione		1.0 mM	no	47		chem	Oxidant	vitamin B6, ascorbic acid	n/a	n/a	n/a	V (glutathione and lipid peroxidation measurements, H2DCFHDA)	V (vitamin B6, ascotbic acid)			n/a													spot test				Schizosaccharomyces pombe		v
198	161	10.1016/j.bbagen.2007.09.014.	https://pubmed.ncbi.nlm.nih.gov/17996374		2008	V		cadmium sulfate		80 μM	no	10		chem	metal	grx2 deletion attenuates PS externalisation	?	V		V (lipid peroxidation (TBA-RS))	n/a			n/a	-		strange results				Annexin-FITC + PI, DAPI	50(0) ? strange results	-	#VALUE!			PI		Elongated cells?		Saccharomyces cerevisiae		v
199	162	10.1016/j.bbagen.2008.03.014.	https://pubmed.ncbi.nlm.nih.gov/18445488		2008	V		hydrochloric acid	pH ~2, up to 6 h	10 mM	no	37		chem	acid	cycloheximide, AdoMet and N-acetylcystein, but adenosyl di-aldehyde increases mortality	V	V (about 25% PI positive cells)	n/a	V (H2DCFDA, lipid peroxidattion, SOD activity)	V (AdoMet and N-acetylcystein)			n/a	-		25(?) authors say, that necrosis is due to direct effect of HCl - remains constant through hours	25			Annexin-FITC + PI, AO, CHX, DAPI, EM, ETBR, GSH level, JC-1	28(?)	28	1.12	6 h		PI, CFU			good explanation of apoptotic features on TEM analysis, + (Exposure of stationary phase cells of Saccharomyces cerevisiae to 10 mM HCl (pH ~2) resulted in cell death as a function of time (up to 6 h) with most (about 40%–65%) of the cells showing apoptotic features including chromatin condensation along the nuclear envelope, exposure of phosphatidylserine on the outer leaflet of cytoplasmic membr…	Saccharomyces cerevisiae		v
200	163	10.1016/j.bbagen.2010.01.001.	-	Plagiochin E, an antifungal active macrocyclic bis(bibenzyl), induced apoptosis in Candida albicans through a metacaspase-dependent apoptotic pathway.	2010	V (12 h)		plagiochin e (ple)		16 μg/ml, 12 h				bio	Macrocyclic bis(bibenzyl) isolated		V	V (secondary)						V (FITC-VAD-fmk)	52(0)	52	no quantitative data				Annexin-FITC + PI, DAPI, EM, RT-PCR	ann+ general 54(0)	-	#VALUE!			CFU		G2/M cell cycle arrest		Candida albicans		v
201	164	10.1016/j.bbagen.2011.02.001.	https://pubmed.ncbi.nlm.nih.gov/21320573/	Retigeric acid B exerts antifungal effect through enhanced reactive oxygen species and decreased cAMP.	2011	V		retigeric acid b (rab)		0–64 μg/ml, 12 h				bio	Triterpenoid acid		V	V (mostly)		V (H2DCFDA)					-		no quantitative data				Annexin-FITC + PI, EM, Rho123	no quantitative data	-	#VALUE!			CFU, PI		The proliferation of the yeasts was blocked in G2/M phase by a low dose of RAB treatment and in G1 phase at high concentration		Candida albicans	YPD	v
202	165	10.1016/j.bbagen.2012.05.004.	https://pubmed.ncbi.nlm.nih.gov/22609876		2012	V (48 h)		polyunsaturated fatty acids (pufas) (the most effective pufa was stearidonic acid)	37°C, 48 h	1mM	no	60		bio	lipid		V			V (H2DCFDA)											JC-1, DAPI, TUNEL						no?				Candida species (Candida albicans and C. dubliniensis)		v
203	166	10.1016/j.bbagen.2013.07.016.	https://pubmed.ncbi.nlm.nih.gov/23876294/	Mechanism of action of novel synthetic dodecapeptides against Candida albicans.	2013	V (predetermined time points (4, 8, 12, 16, and 24 h)		ij2, ij3, ij4 peptides		A lot of data, depends on the strain			fluconazole sensitive and resistant clinical isolates	bio	peptides	ascorbic acid	no? authors say yes	V		V (H2DCFDA)	V (ascorbic acid)			n/a	-		100(9)	91			Annexin-FITC + PI, DAPI, Time kill assay	0(0)	1	0.010989	for IJ4 protein		CFU, PI				Candida albicans		V
204	167	10.1016/j.bbagen.2016.09.005.	https://pubmed.ncbi.nlm.nih.gov/27614033	Interaction between the plant ApDef(1) defensin and Saccharomyces cerevisiae results in yeast death through a cell cycle- and caspase-dependent process occurring via uncontrolled oxidative stress.	2017	V		ap def 1 defensin		15.6, 7.8, 3.9, 1.9, 0.98 and 0.49 μM				bio	protein	ascorbic acid, CCCP, cold (4 C), cell cycle-dependent	V	V	n/a	V (because ascorbic acid helps)	V (ascorbic acid)			V (CaspACE; FITC-VAD-fmk)	62(1)	61	66(2)	64	0.953125		EM, DAPI	-	-	#VALUE!			CFU, Sytox green				Saccharomyces cerevisiae		v
205	168	10.1016/j.bbagen.2016.12.026.	https://pubmed.ncbi.nlm.nih.gov/28040564/	Role of potassium channels in chlorogenic acid-induced apoptotic volume decrease and cell cycle arrest in Candida albicans.	2017	V		chlorogenic acid		4*MIC - 320 μg/mL, 2 h, 28 °C				chem	Acid	tetraethylammonium chloride (potassium channel blocker)	V	n/a		n/a		V (cytosolic calcium level is increased - Fura-2AM)	n/a	V (FITC-VAD-fmk)	33(13)	20					Calcium uptake, TUNEL						CFU, K+ efflux, MIC				Candida albicans	YPD	V
206	170	10.1016/j.bbamem.2007.03.017.	https://pubmed.ncbi.nlm.nih.gov/17466936	Sequence of occurring damages in yeast plasma membrane during dehydration and rehydration: mechanisms of cell death.	2007	V		osmotic stress (glycerol) and rehydration		water/glycerol mixture (1.4, 14.5, 30.7, 49.1, 70.3, 95.4, and 109.9 MPa).				phys	osmotic		n/a	V (strong PI signal)	n/a	n/a	n/a			n/a													CFU, PI, DiBAC4(3)				Saccharomyces cerevisiae		V
207	171	10.1016/j.bbamem.2010.01.015.	https://pubmed.ncbi.nlm.nih.gov/20116363		2010	V		dehydration + rehydration		30, 110, and 166 MPa, 10-60 m	no	21		phys	osmotic		n/a	V (strong PI signal) 86.4% (a shock) and 55.2% (a slope)	n/a	n/a				n/a							n/a						CFU, PI				Saccharomyces cerevisiae		v
208	172	10.1016/j.bbamem.2012.12.010.	https://pubmed.ncbi.nlm.nih.gov/23262192	The antifungal activity and membrane-disruptive action of dioscin extracted from Dioscorea nipponica.	2013	V		dioscin		22.5 μg/ml, 2 h, 28 °C				bio	saponin		n/a	V	n/a	n/a	n/a			n/a							n/a						PI, calcein leakage			membrane potential impaired DiSC(3)(5);	Candida albicans		v
209	from alex	10.1016/j.bbamem.2020.183255	https://pubmed.ncbi.nlm.nih.gov/32145284/	The antifungal plant defensin HsAFP1 induces autophagy, vacuolar dysfunction and cell cycle impairment in yeast	2020	V		defensin HsAFP1	30°C, 150 m	12.5, 25 μg/mL, 50 μg/mL				bio	protein	n/a	V	no (PI)	V (Autophagy and mitophagy assay, 10.1242/jcs.076406)	n/a	n/a	n/a	n/a	n/a	n/a	n/a	n/a	n/a	n/a	n/a	BCECF-AM (vacuolar pH)	n/a	-	n/a	n/a	±7.7log10 (control - 7.7log10)	CFU, BODIPY, PI	n/a	n/a	affects cell cycle in the G2/M phase.	Saccharomyces cerevisiae	YPD, CSM	V
210	173	10.1016/j.bbrc.2006.08.130.	https://pubmed.ncbi.nlm.nih.gov/16962997/	Cerulenin-mediated apoptosis is involved in adenine metabolic pathway.	2006	V (4 h)		cerulenin		0.5 μM, 4 h	no	14		bio	Antibiotic		n/a	n/a		n/a	n/a										Calcoflour white, DAPI, Proteomics										Schizosaccharomyces pombe
211	174	10.1016/j.bbrc.2008.08.159.	https://pubmed.ncbi.nlm.nih.gov/18789900		2008	V		methylmethanesulfonate	12 h	0.01%	no	49	DR4 expression	chem	drug (DNA damage)		V (not very impressive annexin-PI staining data)	no (no PI signal)	n/a	V (DHR 123)	n/a			no (Yca1 deletion)														Evans blue			Saccharomyces cerevisiae		v
212	175	10.1016/j.bbrc.2009.10.131.	https://pubmed.ncbi.nlm.nih.gov/19878645	Antifungal effect with apoptotic mechanism(s) of Styraxjaponoside C.	2009	V		styraxjaponoside c		80 μg/ml				bio	lignan glycoside		V	no	n/a	V (DHR 123) weak	n/a			n/a	-		no quantitative data was shown				Annexin-FITC + PI, TUNEL	no quantitative data was shown	-	#VALUE!			DiBAC4(3)			Membrane potential DiBAC(4)(3)	Candida albicans (mainly), Malassezia furfur, Trichosporon beigelii		v
213	176	10.1016/j.bbrc.2010.02.138.	https://pubmed.ncbi.nlm.nih.gov/20188067/		2010	V( 2 h 30 min)		melittin		2.5 μM	no	46		bio	peptide		V (early)	V (discrete )		V (DHR 123)				n/a	-		40(?)	40			Annexin-FITC + PI, DAPI, TUNEL	12(?)	12	0.3			PI				Candida albicans		V
214	177	10.1016/j.bbrc.2011.01.026.	https://pubmed.ncbi.nlm.nih.gov/21219857/	The antimicrobial peptide, psacotheasin induces reactive oxygen species and triggers apoptosis in Candida albicans	2011	V		psacotheasin		28°C, 25 μM, 2 h				bio	Peptide		V	n/a		V (DHR 123, HPF)				V (FITC-VAD-fmk)	no quantitative data		no quantitative data				Annexin-FITC + PI, DAPI, DiOC6(3), TUNEL	no quantitative data	-	#VALUE!							Candida albicans		V
215	178	10.1016/j.bbrc.2011.03.125.	https://pubmed.ncbi.nlm.nih.gov/21458420/	Induction of yeast apoptosis by an antimicrobial peptide, Papiliocin.	2011			papiliocin (37-aa peptide)		30 μM, 2 h, 28 C				bio	Peptide		V	no		V (HPF)				V (FITC-VAD-fmk) strong signal	no quantitative data		0(0)	1			Annexin-FITC + PI, DAPI, DiOC6(3), TUNEL	61(39)	22	22							Candida albicans		V
216	179	10.1016/j.bbrc.2014.07.040.	https://pubmed.ncbi.nlm.nih.gov/25065741/		2014	V		baicalin	35°C, 24 h; for PI staining - hold at 4°C, 24 h	0.25 mg/ml, 0.5 mg/ml, 1 mg/ml	no	9		bio	flavonoid		n/a			n/a		V (cytosolic calcium level is increased - Fura-2AM)	n/a	n/a							EM, Fura-2 AM, Lowry,						PI				Candida albicans	Sabouraud dextrose	V
217	180	10.1016/j.bbrc.2015.12.050.	https://pubmed.ncbi.nlm.nih.gov/26703208	Squalene is lipotoxic to yeast cells defective in lipid droplet biogenesis.	2016			terbinafine					WT and dDGA1 LRO1 ARE1/2	chem	drug, lipid																						CFU			accumulation of squalene	Saccharomyces cerevisiae
218	181	10.1016/j.bcp.2014.09.006.	https://pubmed.ncbi.nlm.nih.gov/25241291/	Yeast cytotoxic sensitivity to the antitumour agent β-lapachone depends mainly on oxidative stress and is largely independent of microtubule- or topoisomerase-mediated DNA damage.	2014	V		b-lapachone		0-100 μM, 24 and 48 h				bio	Naturally occurring quinone	ROS scavengers	V	V		V (indirect methods)											DAPI										Saccharomyces cerevisiae		v
219	182	10.1016/j.biocel.2015.05.016.	https://pubmed.ncbi.nlm.nih.gov/26024642	Evidence that the antiproliferative effects of auranofin in Saccharomyces cerevisiae arise from inhibition of mitochondrial respiration.	2015	V		auranofin		5, 25, 100 μM				chem	drug	YPD (partly - active metabolism of yeast cells treated with AF is supported by fermentation)	n/a	n/a	n/a	no (DHR 123, MitoSOX Red) and no effect on mitochondrial membrane potential and morphology	V (authors say - secondary role, SOD2 and GSH1 could be involved in drug resistance mechanism)			n/a							n/a						CFU	FUN-1			Saccharomyces cerevisiae	YPGly	v
220	183	10.1016/j.biocel.2016.09.008.	https://pubmed.ncbi.nlm.nih.gov/27639679/		2016	V		silibinin	28 ◦C, 4 h	ROS - 40, 60, 80, and 100 μM; K+ leakage - 100 μM	no	66		bio	flavonoid	ruthenium red	V	no		V (H2DCFDA, MitoSOX Red)		V (mitochondrial and cytosolic calcium level is increased - Rhod-2AM and Fura-2AM)	n/a	V (FITC-VAD-fmk)	no quantitative data		1(0)	1			Annexin-FITC + PI, Fura-2 AM, JC-1, Rhod-2AM, Ruthenium red, TUNEL	30(18)	12	12			MIC, PI		cell cycle arrest (SYTOX Green)	Ca2+ influx	Candida albicans	YPD	V
221	184	10.1016/j.biochi.2011.07.011.	https://pubmed.ncbi.nlm.nih.gov/21782000		2011	V		pleurocidin	28°C, 2 h	5 μM	no	59		bio	peptide		V	no (just 1,5% late apoptosis)	n/a	V (DHR 123, HPF)	n/a			V (FITC-VAD-fmk)	no quantitative data		2(0)	2			Annexin-FITC + PI, DAPI, DiOC6(3), TUNEL	34(16)	18	9						HPF for h2o2 detection	Candida albicans		v
222	185	10.1016/j.biochi.2012.04.010.	https://pubmed.ncbi.nlm.nih.gov/22534194/	(+)-Medioresinol leads to intracellular ROS accumulation and mitochondria-mediated apoptotic cell death in Candida albicans.	2012	V		(þ)-medioresinol		PI: 3.125 μg/ml, 4 h; ROS, MPP, cytochrome c release, FITC-VAD-FMK, Annexin V: 3.125 μg/ml, 2 h; The morphological changes, TUNEL: 3.125 μg/ml, 3 h				chem	drug		V	no		V (DHR 123)				V (FITC-VAD-fmk)	35(10)	25	0(0)	1	25		Annexin-FITC + PI, cytochrome c release, JC-1, morphological change, TUNEL	50(29)	21	21			PI				Candida albicans		V
223	186	10.1016/j.biochi.2016.12.013.	https://pubmed.ncbi.nlm.nih.gov/28027901	Fungicide Bac8c triggers attenuation of mitochondrial homeostasis and caspase-dependent apoptotic death.	2017	V		bac8c (riwviwrr-nh2) peptide		1.6, 3.1, and 6.3 mM, 4 h, 28 C				bio	peptide		V	V	n/a	V (H2DCFDA, lipid peroxidation)	n/a	V (mitochondrial and cytosolic calcium level is increased - Rhod-2AM and Fura-2AM)	n/a	V (FITC-VAD-fmk)	25(?)	25	8(2)	6	4.16667		Annexin-FITC + PI, cytochrome C release, Fura-2AM, JC-1, Rhod-2AM	27(10)	17	2.83333						JC-1 membrane depol; no subG1, no effect on cell cycle, calcium accumulation	Candida albicans		v
224	new Erika	10.1016/j.biocontrol.2014.04.003.	-	Effect of glucose on thermotolerance and biocontrol efficacy of the antagonistic yeast Pichia guilliermondii	2014	V		heat stress	5, 10 and 15 min, after the treatment,immediately incubating at 25°C	45 C	no	33		phys	heat	glucose treatment	V	no (PI)	n/a	V (H2DCFDA)	n/a	n/a	n/a	n/a	n/a	n/a	no quantitative data	no quantitative data	n/a	n/a	JC-1	n/a	-	n/a	n/a	no quantitative data	CFU, PI	n/a	n/a		P. guilliermondii	YPD	V
225	new Vika	10.1016/j.biocontrol.2019.104155.	-	Optimization of a vacuum-drying protectants for the biocontrol agent Pichia membranifaciens and its influence on viability and efficacy	2019			vacuum drying	dried at 40 °C under a vacuum of 0.07 MPa. The drying was finished when the moisture content of the mixture was approximately 5 % (w/w).					phys	Dehydration	Trehalose, sodium glutamate, skim milk protect yeast cells		V									75										CFU, PI, nucleotide leakage				Pichia membranifaciens		v
226	187	10.1016/j.bioelechem.2017.01.005.	https://pubmed.ncbi.nlm.nih.gov/28236755		2017	V		pulsed electric field		E = 25–220 kV/cm, τ = 10–90 ns,	no	63		phys	electric		V	V		n/a				V (FITC-VAD-fmk), mostly in PI+ cells	61(3)	58	60(0)	60	0.966667		Annexin-FITC (no PI), TUNEL	no quantitative data	-	#VALUE!			CFU, PI				Saccharomyces cerevisiae		v
227	new Vika	10.1016/j.cbi.2016.01.015	https://pubmed.ncbi.nlm.nih.gov/26806515/	Impaired ergosterol biosynthesis mediated fungicidal activity of Co(II) complex with ligand derived from cinnamaldehyde	2015	V		Co(II) complex with ligand derived from cinnamaldehyde	24 h	90 µg/ml				chem	drug		n/a	V (massive)	n/a	n/a	n/a	n/a	n/a	n/a			no quantitative data									1	CFU, MIC, PI, TEM			Ergosterol biosynthesis plays a role	Candida albicans		v
228	188	10.1016/j.cbi.2020.109028.	https://pubmed.ncbi.nlm.nih.gov/32119865/	Thiophene-thiosemicarbazone derivative (L10) exerts antifungal activity mediated by oxidative stress and apoptosis in C. albicans.	2020	V		2-((5-nitrothiophen-2-yl)methylene)-n-(pyridin-3-yl) hydrazine carbothioamide (l10)		MIC 4 μg/mL, 2.0 μg/mL shows an initial apoptotic action, higher ROS production at 8.0 μg/mL,				chem	drug		V	no (less than 1% of the yeast)		V (H2DCFDA)				n/a	-		1(0)	1			Annexin-FITC + PI, EM, RHO123	94(0)	94	94	2.0 μg/mL (4 and 8 has nearly the same effect)						Candida albicans		V
229	189	10.1016/j.cell.2004.11.016.	https://pubmed.ncbi.nlm.nih.gov/15652479		2005	V		hydrogen peroxide	200 min	1 mM	no	38		chem	Oxidant	H2B S10A mutants, STE20 Deletion Mutants	V	V (Phloxine B strong phenotype)	n/a	n/a	n/a			V (Yca1 deletion)	-		10(10)	1			Annexin-FITC + PI, DAPI, TUNEL	78(?) unclear is it Ann+pi-	-	#VALUE!			Phloxine B, CFU			yeast containing a deletion of Ste20 kinase (ste20) were resistant to cell death elicited by pheromone treatment (another paper)	Saccharomyces cerevisiae		v
230	191	10.1016/j.chemosphere.2013.02.035.	https://pubmed.ncbi.nlm.nih.gov/23623538		2013	V		gamma-rays		10, 30, 50, 100, 200, 300, and 400 Gy 2 h^-1,	no	29		phys	radiation	NAC is able to reduce radiation-induced ROS levels in vivo but does not protect yeast cells against radiation-induced death	n/a	n/a	n/a	V (SOD1 and SOD2 mRNA levels, SOD activity, Glutatione level, GPX1 and GPX2 mRNA levels (glutatione peroxidase))	no (NAC doesnt help)			n/a							n/a						CFU	growth rate			Saccharomyces cerevisiae		v
231	192	10.1016/j.chemosphere.2018.09.028.	https://pubmed.ncbi.nlm.nih.gov/30212720/		2018	V		zinc oxide nanoparticles	30 m	10 mg/mL	no	79		chem	Nanoparticles		V (poorly proven)	n/a	V (GFP-Atg8: lipid droplets accumulation induces autophagy)	V (H2DCFDA)											no						CFU, PI			Lipid droplets	Saccharomyces cerevisiae		v
232	new Erika	10.1016/j.colsurfb.2018.10.078.	https://pubmed.ncbi.nlm.nih.gov/30399475/	Amphiphilic quaternary ammonium chitosans self-assemble onto bacterial and fungal biofilms and kill adherent microorganisms	2019	V		quaternary ammonium chitosan (CS612)	37°C, 24 h	0-0.5 mg/ml				bio	antimicrobial agents/disinfectants	n/a	n/a	V (PI)	n/a	n/a	n/a	n/a	n/a	n/a	n/a	n/a	n/a	n/a	n/a	n/a	n/a	n/a	-	n/a	n/a	CFU*10^5/cm^2: 0.5 mg/ml - 0.08, 0.4 mg/ml - 0.1, 0.3 mg/ml - 0.22,0.2 mg/ml - 0.1, 0.1 mg/ml - 0.3, 0.05 mg/ml - 0.36, 0 mg/ml - 0.81	CFU, FITC-labeled CS612 + PI, MTT	n/a			Candida albicans, ATCC 10231		V
233	193	10.1016/j.cub.2007.09.056.	https://pubmed.ncbi.nlm.nih.gov/17980598	Budding yeast mitotic chromosomes have an intrinsic bias to biorient on the spindle.	2007	V (were arrested in G1 (a-factor), than released after 4 hour)		benomyl and nocodazole (4 hour)					sgo1-100	chem	drug, microtubule inhibitor																						CFU				Saccharomyces cerevisiae
234	194	10.1016/j.devcel.2012.05.005.	https://pubmed.ncbi.nlm.nih.gov/22727375		2012	V (n/a)		sporulation		not applicable	no	70		natural bio	division		V	n/a	V (atg8-GFP proteolysis increased)												gel electrophoresis, TUNEL,
235	195	10.1016/j.dnarep.2013.02.005.	https://pubmed.ncbi.nlm.nih.gov/23602516		2013	V		cisplatin	30°C, 300 m, dark; proteasome inhibition - 180 m, 30°C	200–400 µg/ml; ROS, DNA condensation and fragmentation/degradation –400 µg/ml, proteasome inhibition - 200 µg/ml	no	18		chem	drug (DNA damage)	proteasome inhibition; cycloheximide lowers death	V	no		no (DHE, DCF)				n/a							CHX, DAPI, SytoxGreen									no mitoch dysfnction, proteasome inhibition helps!	Saccharomyces cerevisiae		v
236	196	10.1016/j.ejmech.2015.10.013.	https://pubmed.ncbi.nlm.nih.gov/26479030/	Design and studies of multiple mechanism of anti-Candida activity of a new potent Trp-rich peptide dendrimers.	2015	V		structural mimics of natural cationic amphiphilic peptides		18 h				bio	Peptide		no?	V ( at concentration range between 1-10 MIC)							-		90(0)	90			Annexin-FITC + PI	0(0)	1	0.0111111	18 h		CFU				Candida albicans		v
237	197	10.1016/j.ejmech.2018.12.044.	https://pubmed.ncbi.nlm.nih.gov/30594027	Synthesis of tetrazole derivatives bearing pyrrolidine scaffold and evaluation of their antifungal activity against Candida albicans.	2019	V		new tetrazole derivatives bearing pyrrolidine moiety		46.05 µM resulted in the accidental death (necrosis)				chem	drug (azole)		no	V		V (H2DCFDA) low	n/a			n/a	-		95(0)	95			Annexin-FITC + PI	0(0)	1	0.0105263			PI, CFU				Candida albicans		v
238	198	10.1016/j.ejps.2012.02.017.	https://pubmed.ncbi.nlm.nih.gov/22406295	Supramolecular effects on the antifungal activity of cyclodextrin/di-n-decyldimethylammonium chloride mixtures.	2012	V		cyclodextrin/di-n-decyldimethylammonium chloride mixtures						chem				V?																			CFU	growth rate			Candida albicans
239	199	10.1016/j.envpol.2018.07.058.	https://pubmed.ncbi.nlm.nih.gov/30036838	Cadmium detoxification induced by salt stress improves cadmium tolerance of multi-stress-tolerant Pichia kudriavzevii	2018	V		сadmium chloride hydrate		0.1 mM	no	2		chem	metal	NaCl addition	n/a	V (PI)		V (H2DCFDA, protein carbonylation, lipid peroxidation (TBA-RS))																	PI				Pichia kudriavzevii		v
240	200	10.1016/j.fct.2013.07.006.	https://pubmed.ncbi.nlm.nih.gov/23851147	Citrinin-induced fluidization of the plasma membrane of the fission yeast Schizosaccharomyces pombe.	2013	V		citrinin	20°C, 60 m	500 or 1000 μM				bio	mycotoxin		n/a	V (K+ efflux)	n/a	n/a				n/a							K+ efflux						CFU				Schizosaccharomyces pombe		v
241	201	10.1016/j.fct.2017.05.045.	https://pubmed.ncbi.nlm.nih.gov/28552788	Solasodine-3-O-β-d-glucopyranoside kills Candida albicans by disrupting the intracellular vacuole.	2017	V (4 h)		olasodine-3-o-b-d-glucopyranoside + different carbon sources (rhamnose and mannitol are much worse)						bio				vacuole rupture (FM4-64, CMAC, PI)		V (H2DCFHDA)																	CFU	XTT		vacuolar acidity (more alkaline upon treatment with SG, as assessed by quinacrine staining)	Candida albicans		V
242	202	10.1016/j.febslet.2006.01.041.	https://pubmed.ncbi.nlm.nih.gov/16469314	Antifungal activity of synthetic peptide derived from halocidin, antimicrobial peptide from the tunicate, Halocynthia aurantium.	2006	V		di‐k19hc	long-term 0-240 m, short-term 0-10 m	long-term 5-40 μg/ml, short-term 40 μg/ml				bio	peptide		n/a	V	n/a	n/a	n/a			n/a							n/a						CFU, K+ efflux, PI				Candida albicans and others		v
243	203	10.1016/j.febslet.2007.07.030.	https://pubmed.ncbi.nlm.nih.gov/17673205/		2007	V		valproic acid		20 mM	no	77		chem	acid	Sir2 mutation helps	V	V		n/a					-		no quantitative data				Annexin-FITC + PI, TUNEL	no quantitative data	-	#VALUE!			Phloxine B			Nile Red (lipids)	Saccharomyces cerevisiae		v
244	204	10.1016/j.febslet.2008.07.023	https://pubmed.ncbi.nlm.nih.gov/18656474		2008	V (4 h)		acetic acid	pH 3, 4 h	100 mM	no	3		chem	acid	pex6 deletion increases death rate	no (very small fraction of Ann+ cells)	V	n/a	V (DHE)	n/a			no (Yca1 deletion)	-		38(8)	30		no	Annexin-FITC + PI	0(2)	1	0.0333333			CFU			chronological aging	Saccharomyces cerevisiae		v
245	205	10.1016/j.febslet.2009.07.004.	https://pubmed.ncbi.nlm.nih.gov/19596007/	The antifungal plant defensin RsAFP2 from radish induces apoptosis in a metacaspase independent way in Candida albicans.	2009	V (2,5 h)		rsafp2		10 μg/mL				bio	Peptide		V	No (data only for Ann+PI- (6%) and Ann-PI+ (1%))		V (DHE)				no/V (Mca1 deletion independent; Z-VAD-fmk positive)	8(?)	8	2 ann-PI+	2	4		Annexin-FITC + PI, TUNEL	6(2)	4	2			CFU				Candida albicans	YPD	V
246	206	10.1016/j.febslet.2010.04.029.	https://pubmed.ncbi.nlm.nih.gov/20399776	Nocodazole induces mitotic cell death with apoptotic-like features in Saccharomyces cerevisiae.	2010	V		nocodazole	0-10 h	15 μg/mL	no	56		chem	drug (microtubule blocker)	cycloheximide; qcr7 deletion, cox12 deletion	V	V	no (GFP-Atg8)	V (H2DCFDA)	V (Rho- and mitoch mutants die less)			no (Yca1 deletion; D2R)			no quantitative data				Annexin-FITC + PI, CHX, DAPI, TUNEL,	no quantitative data	-				CFU	Methylene blue	cells die while staying in mitosis	sorbitol had no effect	Saccharomyces cerevisiae		v
247	207	10.1016/j.febslet.2010.07.044.	https://pubmed.ncbi.nlm.nih.gov/20674572		2010	V		acetic acid	200 m, pH 3<0	20–200 mM	no	3	cyc1,7 deletion	chem	acid		V	n/a		V (H2DCFDA)	no (in mutants, NAC), yes in WT										TUNEL						CFU				Saccharomyces cerevisiae		v
248	208	10.1016/j.febslet.2011.06.034.	https://pubmed.ncbi.nlm.nih.gov/21740907		2011	V		sodium chloride	1 h	0.6 M in YPD, 0.2 M in YPG	no	69	Rho0 (respiration inhibitors do not have the same effect)	phys/chem	osmotic	Cyc1 OE	V	V							-		no quantitative data shown				Annexin-FITC + PI, cyc1 level reduction, DAPI, EM	30(3) not clear does it ann+PI-	-	#VALUE!				growth rate			Saccharomyces cerevisiae		v
249	209	10.1016/j.febslet.2012.05.056.	https://pubmed.ncbi.nlm.nih.gov/22698729	The proline metabolism intermediate Δ1-pyrroline-5-carboxylate directly inhibits the mitochondrial respiration in budding yeast.	2012	V		δ1-pyrroline-5-carboxylate (proline metabolism)	25°C, 2 h	0-100 μM, ROS - 10 μM			MPR1/2 deletion	chem	metabolic		n/a	n/a		V (H2DCFDA)	V (Rho0 resistant)			n/a							n/a						CFU				Saccharomyces cerevisiae		v
250	new Vika	10.1016/j.febslet.2012.11.025.	https://pubmed.ncbi.nlm.nih.gov/23220089/	The protective role of yeast Cathepsin D in acetic acid‐induced apoptosis depends on ANT (Aac2p) but not on the voltage‐dependent channel (Por1p)	2013	V		acetic acid	200 min	120 mM			pep4Dpor1D	chem	acid		n/a	V	V (Pep4p is involved)	V (DHE)	n/a	n/a	n/a	n/a			50(20)	30								20	CFU, PI				Saccharomyces cerevisiae		V
251	new Vika	10.1016/j.femsim.2004.04.005.	https://pubmed.ncbi.nlm.nih.gov/15364102/	Effects of human lactoferrin on the cytoplasmic membrane of Candida albicans cells related with its candidacidal activity	2004			human lactoferrin	2 h	5 μM				bio	protein			no (Despite minor K+ release)									No signal									25	CFU, PI, calcein and K+ release				Candida albicans		v
252	210	10.1016/j.femsle.2004.11.046.	https://pubmed.ncbi.nlm.nih.gov/15668005		2005	V		methylglyoxal	6 h	temporarily inhibited the growth; 8 mM, died: 15 mM, 20 mM. Tunel, Annexin, PI, DCFH-DA – 5, 10, 15, 20 mM	no	48		chem	glycating agent		no	V	n/a	no (H2DCFDA)	non-V (deletions), but gsh1 deletion highly sensitive			no (Yca1 deletion)	-		50(?)	50			Annexin-FITC + PI, CHX	55(?) general	-	#VALUE!							Saccharomyces cerevisiae		v
253	211	10.1016/j.femsyr.2004.06.016.	https://pubmed.ncbi.nlm.nih.gov/15489201	Reliable high-throughput screening with Pichia pastoris by limiting yeast cell death phenomena.	2004	V (60 h)		cultivation in 96 well plate at 2% glucose concentration (medium depletion)		n/a				bio	metabolic		V (25% TUNEL positive cells at 3% initial glucose)	V (no more than 10%)													TUNEL						CFU, PI				Pichia pastoris	YPD	v
254	212	10.1016/j.femsyr.2005.05.001.	https://pubmed.ncbi.nlm.nih.gov/15982932		2005	V		aspirin		15 mM	no	7	Sod2 deficieincy	chem	drug		n/a	n/a	n/a	V (glutatione and NADPH/NADP+ levels, CAT activity)	V (Sod2 deletion strain is sensitive)			n/a							n/a						n/a	growth rate			Saccharomyces cerevisiae	ethanol as a carbon source	v
255	213	10.1016/j.femsyr.2005.07.008.	https://pubmed.ncbi.nlm.nih.gov/16183335	Increased nuclear envelope permeability and Pep4p-dependent degradation of nucleoporins during hydrogen peroxide-induced cell death.	2005	V		hydrogen peroxide			no	38		chem	Oxidant		n/a	V	no (delta Pep4 has no effect on survival)	V (H2DCFHDA)				n/a							no test for yeast (there are for HeLa)						CFU, PI	growth rate		permeability of yeast nuclear envelopes (NE) increased	Saccharomyces cerevisiae		v
256	214	10.1016/j.fgb.2011.07.002.	https://pubmed.ncbi.nlm.nih.gov/21801845	The transcriptional response of Saccharomyces cerevisiae to proapoptotic concentrations of Pichia membranifaciens killer toxin.	2011	V		pmkt toxin		apoptosis: 50-200 AU/ml, apoptosis and necrosis: 300 - 3000 AU/ml, 1 h; TUNEL - 200, 400 and 3000 AU/ml; ROS - 200 AU/ml,				bio	protein		V (20% if low dose was used)	V (if high dose was used, up to 90% of PI positive cells)	n/a	V (DHE)	n/a			V (FITC-VAD-fmk)	no quantitative data		0(0)	1			Annexin-FITC + PI, cytochrome C release, TUNEL	40(?)	40	40			PI				Saccharomyces cerevisiae	YMA (YPD+malt extract)	v
257	215	10.1016/j.fgb.2012.10.006.	https://pubmed.ncbi.nlm.nih.gov/23137543	Cell cycle arrest and apoptosis, two alternative mechanisms for PMKT2 killer activity.	2013	V		pmkt2 toxin		200 and 2000 AU/ml				bio	protein		V (if low doses were used)	V (if high dose was used, or ufter long incubation, more than 6 hours)	n/a	V (DHE)	n/a			V (FITC-VAD-fmk)	no quantitative data		0(0) 4 h	1			cytochrome c release, subG1, TUNEL	-	-	#VALUE!			PI			at lower concentration - apoptosis and necrosis, at higher - exclusive necrosis	Saccharomyces cerevisiae		v
258	216	10.1016/j.fgb.2013.07.001.	https://pubmed.ncbi.nlm.nih.gov/23856128	Identification of the cell targets important for propolis-induced cell death in Candida albicans.	2013	V		propolis			no	?		bio	plant extract	deletions: yca1 (weak), cdc35 (medium), ras1 deletions (good effect)	?	?																							Candida albicans
259	217	10.1016/j.fgb.2014.04.003.	https://pubmed.ncbi.nlm.nih.gov/24731805		2014	V		miltefosine		10 μM	no	52		chem	drug		V (was described previously)	n/a	n/a	V (DHR 123; H2DCFDA)	no (ROS level grows up in WT as well as in resistant mutant MCA1)			V (Mca1 deletion; FAM-VAD-FMK)	no quantitative data						n/a						spot test				Saccharomyces cerevisiae		v
260	218	10.1016/j.fitote.2011.06.004.	https://pubmed.ncbi.nlm.nih.gov/21708228/	Spice oil cinnamaldehyde exhibits potent anticandidal activity against fluconazole resistant clinical isolates.	2011	V		cinnamaldehyde			no	?		chem	Phenylpropanoid		V	V																			CFU				fluconazole-resistant Candida isolates		V
261	219	10.1016/j.fitote.2011.12.003.	https://pubmed.ncbi.nlm.nih.gov/22178679	Anticandidal activity of curcumin and methyl cinnamaldehyde.	2012	V		curcumin and methyl cinnamaldehyde						chem				V (SEM)																			CFU, spot assay	ATP efflux, Measurement of intracellular pH			Candida albicans		V
262	220	10.1016/j.fm.2007.10.003.	https://pubmed.ncbi.nlm.nih.gov/18206786	Evaluation of the inhibitory effect of dimethyl dicarbonate (DMDC) against wine microorganisms.	2008	V (3-5 days)		dimethyl dicarbonate						bio																							CFU				wine microorganisms
263	221	10.1016/j.fm.2009.12.004.	https://pubmed.ncbi.nlm.nih.gov/20417405/	Membrane permeabilization and cellular death of Escherichia coli, Listeria monocytogenes and Saccharomyces cerevisiae as induced by high pressure carbon dioxide treatment.	2010	V		high pressure carbon dioxide		10.5 or 21.0 MPa, 400 rpm, 0-600 min				chem	Gas		no	V													EM						PI, CFU				Saccharomyces cerevisiae		v
264	new Erika	10.1016/j.foodchem.2019.01.099.	https://pubmed.ncbi.nlm.nih.gov/30797360/	Antifungal effects of thymol and salicylic acid on cell membrane and mitochondria of Rhizopus stolonifer and their application in postharvest preservation of tomatoes	2019	V		simultaneous application of thymol and salicylic acid (SIM TSA)	28°C, 8 h	thymol/salicylic acid = 0.085 g/l/0165 g/l, 0.17 g/l/0.33 g/l, 0.34 g/l/0.66 g/l				bio+chem	Terpene + acid	n/a	V	V	n/a	H2DCFHDA	n/a	n/a	n/a	n/a	n/a	n/a	0.085 g/l/0165 g/l - 10%; 0.17 g/l/0.33 g/l - 33%; 0.34 g/l/0.66 g/l - 52% (Control - 2%)		n/a	n/a	Rho123	n/a	-	n/a	n/a	n/a	PI, TEM	n/a	n/a		Rhizopus stolonifer	potato dextrose water medium	V
265	222	10.1016/j.foodcont.2014.05.053	-	Effects of microwave irradiation dose and time on yeast ZSM-001 growth and cell membrane permeability	2014	V		microwave irradiation		from 0 to 200 s at a 10 s interval and at various doses (1.0, 1.2, 1.4, 1.6, 1.8, 2.0, 2.2 and 2.4 W/g)				phys	radiation		n/a	n/a		n/a		indirect (calcium leakage, measured by Fluo3-AM)	n/a	n/a							Fluo-3 AM, DNA and protein leakage, Electrolyte leakage, EM										Brettanomyces custersii	Potato liquid medium	V
266	223	10.1016/j.freeradbiomed.2006.08.012.	https://pubmed.ncbi.nlm.nih.gov/17145553	Lipid oxidation and autophagy in yeast.	2006	V		rapamycin		0.2 μg/mL (30 m)				chem	drug	resveratrol, alpha-tocopherol (only on mitoch fragm)	n/a	n/a	V (mitophagy activated)	V (DHR 123, lipid peroxidation (TBA-RS))	no (NAC decreased survival, tho not strongly)			n/a							n/a						CFU			mitoch fragmentation and autophagy	Saccharomyces cerevisiae	YNB, +lactat	v
267	new Vika	10.1016/j.freeradbiomed.2007.06.005.	https://pubmed.ncbi.nlm.nih.gov/17697939/	Partial uncoupling of oxidative phosphorylation induces premature senescence in human fibroblasts and yeast mother cells	2007			carbonylcyanide p-trifluoromethoxyphenylhydrazone (CCCP) chemical uncoupler		10 μM				chem	drug		n/a	n/a	n/a	V (H2DCFDA)	V (NAC)	n/a	n/a	n/a												86	CFU				Saccharomyces cerevisiae	YPD	V
268	224	10.1016/j.freeradbiomed.2008.04.034.	https://pubmed.ncbi.nlm.nih.gov/18489912	A yeast PAF acetylhydrolase ortholog suppresses oxidative death.	2008	V (0, 15, 60 min)		copper sulfate			no	20		chem	metal	Expression of human type II PAF acetylhydrolase or S. pombe Plg7p																					spot test			S. cerevisiae supplemented with linolenic acid is sensitive to oxidation	Saccharomyces cerevisiae
269	666	10.1016/j.freeradbiomed.2008.07.018.	https://pubmed.ncbi.nlm.nih.gov/18708137/	DNA damage-induced reactive oxygen species (ROS) stress response in Saccharomyces cerevisiae.	2008	V		methyl methanesulfonate		30°C,30 m, 0–55 mM				chem	alkylating agent		V (unconvincing)	n/a		V (DHR 123, DHE, Amplex Red, HPF)											DAPI						CFU			is not directly related to cell death.	Saccharomyces cerevisiae		V
270	666	10.1016/j.freeradbiomed.2008.07.018.	https://pubmed.ncbi.nlm.nih.gov/18708137/	DNA damage-induced reactive oxygen species (ROS) stress response in Saccharomyces cerevisiae.	2008	V		uv-c		0–50 J/m^2	no	76		phys	radiation		V (unconvincing)	n/a		V (DHR 123, DHE, Amplex Red, HPF)											DAPI						CFU			is not directly related to cell death.	Saccharomyces cerevisiae		V
271	225	10.1016/j.freeradbiomed.2009.02.032.	https://pubmed.ncbi.nlm.nih.gov/19272445		2009	V (3 h)		hydrogen peroxide	30°C, 3 h	up to 3 mM	no	38		chem	Oxidant	Methyl β-cyclodextrin				V (H2DCFDA)																	CFU				Saccharomyces cerevisiae		v
272	226	10.1016/j.freeradbiomed.2010.09.019.	https://pubmed.ncbi.nlm.nih.gov/20883774/	Allicin disrupts the cell's electrochemical potential and induces apoptosis in yeast.	2010	V		allicin						chem	Organosulfur compound obtained from garlic		V																								Saccharomyces cerevisiae
273	227	10.1016/j.freeradbiomed.2012.03.012.	https://pubmed.ncbi.nlm.nih.gov/22542795/	Coprisin-induced antifungal effects in Candida albicans correlate with apoptotic mechanisms.	2012	V		coprisin		1, 3, and 10 mM				bio	Peptide		V	no		V (DHR 123, HPF)				V (FITC-VAD-fmk) strong signal	no quantitative data		2(5)	1			Annexin-FITC + PI, DPH, JC-1, TUNEL	24(17)	7	7			Time-kill assay, MIC				Candida albicans	YPD	V
274	228	10.1016/j.funbio.2011.01.001.	https://pubmed.ncbi.nlm.nih.gov/21354537	Metergoline-induced cell death in Candida krusei.	2011	V		metergoline		16 μg/ml				chem	drug		V	V		V (H2DCFDA)	? (ascorbic acid reduces ROS, but no data on survival)				-		84(7)	77			Annexin-FITC + PI, JC-1, TUNEL	10(1)	9	0.116883	16 microg/ml		PI				Candida krusei		v
275	229	10.1016/j.funbio.2013.12.006.	https://pubmed.ncbi.nlm.nih.gov/24528647	Anti-Candida activity of two-peptide bacteriocins, plantaricins (Pln E/F and J/K) and their mode of action.	2014	V		plantaricin peptides	30°C, 5 h	100-250 μM				bio	peptide		? (authors say yes, but not convincing data)	V	n/a	V (H2DCFDA)	n/a			n/a			~80; 20 for PlnK				EM, Hoechst 33342/PI, TUNEL						K+ efflux, PI	5-CFDA			Candida albicans		v
276	230	10.1016/j.funbio.2014.02.004.	https://pubmed.ncbi.nlm.nih.gov/24742834	Dill (Anethum graveolens L.) seed essential oil induces Candida albicans apoptosis in a metacaspase-dependent manner.	2014	V		dill seed essential oil		0.625 μl/ml				bio	oil	L-cysteine	V (50% Ann+)	V	n/a	V (by l-cysteine treatment)	V (L-cysteine)			V (FITC-VAD-fmk)	48(0)	48	no quantitative data				Annexin-FITC + PI, cytochrome C release, DAPI, EM	55(0) ?	55	#DIV/0!						TEM (extensive chromatin condensation as aggregates in the nuclear envelope and arranged along the nuclear envelope, which are typical inducer of apoptosis. Fig 2D show that ribosomes falling from endoplasmic reticulum become aggregates. Fig 2BeD all show morphological changes characteristic of karyopyknosis and cytoplasm densification)	Candida albicans		v
277	231	10.1016/j.funbio.2019.11.009.	https://pubmed.ncbi.nlm.nih.gov/32008756	Quercetin-induced yeast apoptosis through mitochondrial dysfunction under the accumulation of magnesium in Candida albicans.	2020	V		quercetin		10 μg/ml, 28 C for 2 h				bio	flavonoid	hexaamminecobalt(III) chloride (Cohex) (inhibit Mg2þ transport between cytosol and mitochondria)	V	no	n/a	V (H2DCFDA, MitoSOX Red, mitochondrial glutation)	n/a	V (mitochondrial calcium level is increased - Rhod-2AM)	n/a		-		7(7)	1			Annexin-FITC + PI, GSH level, JC-1, TUNEL	19(9)	10	10						Mitochondrial Ca2+ levels were measured. And Mg2+ (Magnesium Green dye), Quercetin treatment increases Mg2þ levels and mitochondrial Ca2+	Candida albicans		v
278	new Erika	10.1016/j.ijantimicag.2018.08.009.	https://pubmed.ncbi.nlm.nih.gov/30144502/	Cutibacterium acnes protects Candida albicans from the effect of micafungin in biofilms	2018	V		Micafungin	24 h	0.75 mg/l - 12 mg/l	no	50		Chem	drug	Co-cultivation with cutibacterium acnes	n/a	V (PI)	n/a	n/a	n/a	n/a	n/a	n/a	n/a	n/a		Polymicrobial biofilms - 35-40%, Single-species biofilms - 70-95%	n/a	n/a	n/a	n/a	-	n/a	n/a	n/a	PI	n/a			C. albicans (ATCC® 28367™ and a CAI4 strain producing GFP) and C. acnes (ATCC® 6919)	Sabouraud Glucose with Chloramphenicol agar plates	V
279	232	10.1016/j.ijbiomac.2019.04.174.	https://pubmed.ncbi.nlm.nih.gov/31034905	ClCPI, a cysteine protease inhibitor purified from Cassia leiandra seeds has antifungal activity against Candida tropicalis by inducing disruption of the cell surface.	2019			cystein protease inhibitor		1.5, 3, 6 μM				bio	peptide			V		no (H2DCFDA)	n/a										EM						PI	growth rate	wrinkled and deformed cells, often with a flat terminal bud scar		Candida tropicalis		v
280	233	10.1016/j.ijfoodmicro.2006.06.036.	https://pubmed.ncbi.nlm.nih.gov/17028031	Yeast cell inactivation related to local heating induced by low-intensity electric fields with long-duration pulses.	2007	V		electric field (electroporator) + heat						phys			n/a	V	n/a	n/a	n/a			n/a													CFU				Saccharomyces cerevisiae
281	234	10.1016/j.ijmm.2018.03.004.	https://pubmed.ncbi.nlm.nih.gov/29544880		2018	V		tunicamycin	2 h	2 μg/ml	no	75	atg8 deletion, ysy6 deletion	chem	drug (glycosylation)		n/a	V	no (normal autophagic degradation of the ER component Sec63 under ER stress)	n/a				n/a							C-DCFDA, JC-1						ATP leakage, PI				Candida albicans		v
282	235	10.1016/j.jbiosc.2015.10.009.	https://pubmed.ncbi.nlm.nih.gov/26589784	NP24 induces apoptosis dependent on caspase-like activity in Saccharomyces cerevisiae.	2016	V		tomato np24	30°C, YPD°Containing 1 M sorbitol, 12 h.	80 µg/mL				bio	protein	Izh2 deletion - Plasma membrane receptor for plant antifungal osmotin	V	n/a	n/a	V (H2DCFDA)	n/a			V (SR-VAD-fmk)	10(1?)	9					Hoechst 33342						spot test				Saccharomyces cerevisiae		v
283	236	10.1016/j.jep.2018.11.005.	https://pubmed.ncbi.nlm.nih.gov/30408533/	Effect of apigenin isolated from Aster yomena against Candida albicans: apigenin-triggered apoptotic pathway regulated by mitochondrial calcium signaling.	2019	V (4 h)		apigenin		0.625, 1.25, 2.5, 5, and 10 µg/mL, 12 h, 28 °C				bio	flavonoid	ruthenium red (mitochondrial calcium channel inhibitor), NAC (less)	V	V (no PI positive cells, but cell content flux - leakage of the intracellular potassium and an accumulation of intracellular calcium in the cytosol are present)		V (H2DCFDA, MitoSOX Red)		V (mitochondrial and cytosolic calcium level is increased - Rhod-2AM and Fura-2AM, calcium channel blocker reduces death)	V (low calcium reduces death)	V (FITC-VAD-fmk)	38(18)	20	no quantitative data				Annexin-FITC + PI, Fura-2AM, JC-1, Mitotracker Green FM, Rhod-2AM, TUNEL	ann+ general? 39(18)	-	#VALUE!			CFU			regulated by mitochondrial calcium signaling	Candida albicans		V
284	237	10.1016/j.jes.2017.04.034.	https://pubmed.ncbi.nlm.nih.gov/29628080		2018	V		gold nanoparticles functionalized with 2 indolicidin	24, 48, 72 h	50 μmol/l	no	32		chem	nanoparticles+drug		no (despite comet assay positive results)	n/a	n/a	V (H2DCFHDA, CAT and SOD activity), but cell can overcome it in 72 hours	n/a			no (expression level of the Yca1)							Comet assay						CFU	growth rate			Saccharomyces cerevisiae		v
285	238	10.1016/j.jfda.2016.12.014.	https://pubmed.ncbi.nlm.nih.gov/29389586/	Evaluation of synergistic anticandidal and apoptotic effects of ferulic acid and caspofungin against Candida albicans.	2018	V		combination of caspofungin and ferulic acid		Apoptotic: 55.7% caspofungin (1 mg/mL), 18.3% ferulic acid (1000 mg/mL) were calculated as 55.7% and 18.3%; necrotic 5.8% caspofungin (1 mg/mL), 51.6% ferulic acid (1000 mg/mL)				chem	Drug		V	V (secondary)		n/a				n/a	-		63(1)	62			Annexin-FITC + PI	8(0)	8	0.129032			MIC	MTT			Candida albicans	Sabouraud dextrose; also data for Candida glabrata	V
286	239	10.1016/j.jhazmat.2014.03.008.	https://pubmed.ncbi.nlm.nih.gov/24704549	Lead sulfide nanoparticles increase cell wall chitin content and induce apoptosis in Saccharomyces cerevisiae.	2014	V		lead sulfide nanoparticles	30°C, 24 h, pH 6, 180 rpm	0, 320, 640, 1280, 2560 and 5120 mg/l				chem	nanoparticles	ascorbic acid	V	V (SEM)	n/a	V (H2DCFDA, SOD activity)	V (ascorbic acid helps, and authors say that mito potential loss is ROS dependent and also V e cytotoxicity)			V (high expression of Mca1)							DAPI, Rhodamine B							FDA		stimulation of chitin production	Saccharomyces cerevisiae		v
287	240	10.1016/j.jhazmat.2016.07.049.	https://pubmed.ncbi.nlm.nih.gov/27475463	Toxicological effects of multi-walled carbon nanotubes on Saccharomyces cerevisiae: The uptake kinetics and mechanisms and the toxic responses.	2016	V		nanotubes		600 mg/l				phys	nanoparticles	Nma111 deletion, Nuc1 deletion	V	V		no (H2DCFDA) weak				V (Yca1 deletion)	-		16(5)	11			Annexin-FITC + PI	7(2)	5	0.454545	600 mg/l			Trypan blue			Saccharomyces cerevisiae		v
288	new Erika	10.1016/j.jphotobiol.2017.07.030.	https://pubmed.ncbi.nlm.nih.gov/28802173/	Fungicidal activity of copper-sputtered flexible surfaces under dark and actinic light against azole-resistant Candida albicans and Candida glabrata	2017	V		Cu-sputtered polyester surfaces (Cu-PES) + light	20-23 C, 15, 30, 60 m	40 μl Cu-PES + 4.65 mW/cm^2			azole-resistant																							Candida albicans - 7log10,	TEM, CFU				Candida albicans, Candida glabrata		2021-01-17
289	241	10.1016/j.micpath.2011.05.005.	https://pubmed.ncbi.nlm.nih.gov/21669279	Interesting anticandidal effects of anisic aldehydes on growth and proton-pumping-ATPase-targeted activity.	2011	V		anisic aldehydes						bio				V																							Сandida albicans
290	242	10.1016/j.micpath.2015.07.006.	https://pubmed.ncbi.nlm.nih.gov/26169236		2015	V		baicalin		CFU: 3.9-2000 µg/mL, extensive chromatin condensation -- 500 and 1000 µg/ml, PI, CaspACE FITC-VAD-FMK - 1000 µg/ml	no	9		bio	flavonoid		V (slight - all hullmarks are weak)	V (slight, only 8% PI positive cells)	n/a	V (DHR 123)	n/a			V (FITC-VAD-fmk) strong membrane localization of staining	no quantitative data		10(3)	7			Annexin-FITC + PI, cytochrome C release, EM, JC-1, TUNEL (also somewhat wierd)	19(0)	19	2.71429			PI			JC-1 membrane depol	Candida albicans		v
291	243	10.1016/j.micpath.2016.07.012.	https://pubmed.ncbi.nlm.nih.gov/27452957/	Antifungal potential of eugenyl acetate against clinical isolates of Candida species.	2016			eugenyl acetate (4-allyl-2-methoxyphenyl acetate)						chem																							MIC, Spot assay	germ tube		Biofilm inhibitory activity, Adhesion assay	Candida albicans, Candida parapsilosis, Candida tropicalis и Candida glabrata.	SDB
292	244	10.1016/j.micpath.2017.04.008.	https://pubmed.ncbi.nlm.nih.gov/28411060	In vitro anti-Candida activity of selective serotonin reuptake inhibitors against fluconazole-resistant strains and their activity against biofilm-forming isolates.	2017	V		serotonin uptake inhibitors (fluoxetine, paroxetine, sertraline - same effect)	35°C, 24 h	4.68-600 µg/mL				chem	drug		V	n/a	n/a	n/a				n/a	-		no quantitative data was shown				Annexin-FITC + PI, Comet assay, Rho123	70(3) ("the sums of early and late apoptotic stages")	-	#VALUE!	for fluoxetine 508 μg/mL		CFU			mitoch potential Rhodamine 123 loss; different drugs show different effect on DNA damage, i.e. it may not be causative)	Candida albicans		v
293	new Vika	10.1016/j.micpath.2018.08.027.	https://pubmed.ncbi.nlm.nih.gov/30142463/	Antimicrobial potential of Alpinia purpurata lectin (ApuL): Growth inhibitory action, synergistic effects in combination with antibiotics, and antibiofilm activity	2018			Alpinia purpurata lectin	24 h	200 μg/ml				bio	lectin		n/a	V	n/a	n/a	n/a	n/a	n/a	n/a			8(2)	6									PI, MIC, SEM				Candida albicans	as well as for Candida parapsilosis	v
294	245	10.1016/j.micres.2016.10.003.	https://pubmed.ncbi.nlm.nih.gov/27825480	Galleria mellonella lysozyme induces apoptotic changes in Candida albicans cells.	2016	V		g. mellonella (honeycomb moth) lysozyme	37°С, 1–5 h	0.5 μM				bio	protein	potassium channel blocker (works only for yeast protoplast)	V	V	n/a	n/a	n/a			n/a	-		no quantitative data				Annexin-FITC + PI, JC-1, TUNEL	no quantitative data	-	#VALUE!			CFU	FUN-1, calcoflour White		unconvincing	Candida albicans		v
295	246	10.1016/j.micres.2016.11.008.	https://pubmed.ncbi.nlm.nih.gov/28024529/	Fungicidal effect of thymoquinone involves generation of oxidative stress in Candida glabrata.	2017	V		thymoquinone	24 h	25,50, 100, 200 µg/ml				bio	Quinone	L-reduced glutathione and ascorbic acid	V	V (secondary)		V (H2DCFDA)											Rho123						CFU, PI				Candida albicans		v
296	247	10.1016/j.micres.2017.11.001.	https://pubmed.ncbi.nlm.nih.gov/29458843/		2018	V		oleic acid (OLA)	30°C, 18 h, 180 rpm	0.5 mM	no	?	elo2 deletion, elo3 deletion	bio	lipid	N-acetyl cysteine (NAC) and Ascorbic acid (VC).	no	V		V (H2DCFDA)	V (N-acetyl cysteine (NAC) and Ascorbic acid (VC).)			n/a													CFU, PI				Saccharomyces cerevisiae		v
297	248	10.1016/j.micres.2017.11.003.	https://pubmed.ncbi.nlm.nih.gov/29458866/		2018	V		gold nanoparticles	28°C, 4 h	MIC - 32 μg/ml	no	31		phys	Nanoparticles	NAC doesnt help	V	no	n/a	no (H2DCFDA, MitoSOX Red)	no(NAC doesnt help)	V (mitochondrial calcium level is increased - Rhod-2AM)	n/a	V (FITC-VAD-fmk)	36(17)	19	3(4)	1	19		Annexin-FITC + PI, cytochrome C release, DAPI, JC-1, Mitotracker Green FM, Rhod-2AM, TUNEL	26(12)	14	14			PI				Candida albicans	YPD	V
298	249	10.1016/j.mimet.2010.12.021.	https://pubmed.ncbi.nlm.nih.gov/21185335/	Studies on the relationship between pulsed UV light irradiation and the simultaneous occurrence of molecular and cellular damage in clinically-relevant Candida albicans.	2011	V		pulsed uv light		20 pulses				phys	Radiation		V	V (in dose dependent manner, if many pulses were used - more than 20)	n/a	V (H2DCFDA, DHR 123, DHE) - in dose dependent manner, exept mitochondrial ROS (DHR 123)	? (beV e ROS and death elevates by same rate)			n/a	-		2(0)	2			Annexin-FITC + PI, comet assay, DAPI	40(0)	40	20	20 pulses		PI, protein leakage			good comet assay (with photos)	Saccharomyces cerevisiae		V
299	250	10.1016/j.mito.2011.08.007.	https://pubmed.ncbi.nlm.nih.gov/21907312		2011	V		acetic acid	0-200 m	80 mM	no	3		chem	acid	Cytochrome c Trp65Ser mutation (W65Scyc1)	V	n/a	n/a	V (H2DCFDA)	n/a			V (Ac-IETD-AMC, Ac-VEID-AMC mammalian caspase substrates)	8(2) for Ac-VEID-AMC, 11(3) for Ac-IET-AMC						TUNEL						CFU			acetic acid induces ROS acumulation only if used in low concentrations	Saccharomyces cerevisiae		v
300	251	10.1016/j.mito.2018.07.003.	https://pubmed.ncbi.nlm.nih.gov/30026131	Chebulinic acid and Boeravinone B act as anti-aging and anti-apoptosis phyto-molecules during oxidative stress.	2019	V		malachite green	1, 2 h	1 μM				chem	Oxidant	Chebulinic acid and Boeravinone B - natural antioxidants	V	V	n/a	V (H2DCFDA)	V (Chebulinic acid and Boeravinone B - natural antioxidants - help)			V (DEVD-aminoluciferin substrate + luciferase)	9(4)		no quantitative data				Annexin-FITC + PI, DAPI	no quantitative data	-	#VALUE!			CFU	growth rate			Saccharomyces cerevisiae		v
301	252	10.1016/j.molcel.2006.09.008.	https://pubmed.ncbi.nlm.nih.gov/17052455/		2006	V (200 min)		hydrogen peroxide		1 mM	no	38		chem	Oxidant	Disturbance of deacetylation of Histone H2B (H2B K11Q mutant)	V (early)	V (phloxine positive)		n/a				n/a	-						Annexin(no PI), DAPI, TUNEL	75(?) experiment without PI. so unclear is it Ann+pi-	-	#VALUE!			CFU, Phloxine B				Saccharomyces cerevisiae		v
302	253	10.1016/j.molcel.2006.12.021.	https://pubmed.ncbi.nlm.nih.gov/17244531/		2007	V		hydrogen peroxide		0.4 mM	no	38		chem	Oxidant	nuc 1 deletion increases death rate and diminishes apoptotic death but enhances necrotic death (on glucose containing medium). nuc1 deletion helps very much if medium with glycerol was used. Glycerol as carbon sourse lowers death rate in WT as well	V	V		V (DHE)				no (Yca1 deletion)	-		21(?)	21		no	Annexin-FITC + PI, TUNEL	7(?)	7	0.333333			CFU			Nuc1p expression killed about 50% of the cells upon treatment with acetic acid (data not shown) and about 33% upon exposure to 0.4 mM H2O2 (Figure 1C)			v
303	254	10.1016/j.mrfmmm.2009.02.016.	https://pubmed.ncbi.nlm.nih.gov/19427509	N-acetyl cysteine protects against ionizing radiation-induced DNA damage but not against cell killing in yeast and mammals.	2009	V		gamma rays						phys	Radiation		?	?		V (frequency of IR-induced DNA deletions)	V (N-acetyl cysteine protects)																				Saccharomyces cerevisiae
304	255	10.1016/j.mrgentox.2008.02.001.	https://pubmed.ncbi.nlm.nih.gov/18372210	Evaluation of the genotoxicity of piplartine, an alkamide of Piper tuberculatum, in yeast and mammalian V79 cells.	2008	V		piplartine	30°C, 3 h	0-300 µg/mL				bio	alkaloid																Comet assay						CFU				Saccharomyces cerevisiae		v
305	256	10.1016/j.msec.2019.01.044.	https://pubmed.ncbi.nlm.nih.gov/30813086/	Silver nanoparticles coated with dodecanethiol used as fillers in non-cytotoxic and antifungal PBAT surface based on nanocomposites.	2019	V		silver nanoparticles coated with dodecanethiol		0.25, 0.5 and 2 wt%				phys	Nanoparticles		n/a	n/a													EM, MTT						CFU				Candida albicans		V
306	257	10.1016/j.mycmed.2013.11.001.	https://pubmed.ncbi.nlm.nih.gov/24316318	Anti-Candida activity of spent culture filtrate of Lactobacillus plantarum strain LR/14.	2014	V		spent culture filtrate of lactobacillus plantarum	30°C, 200 rpm, 24 h	100 μl + 100 μl of YPD				bio	peptide		n/a	V	n/a	n/a	n/a			n/a							n/a						ATP leakage, CFU, K+ efflux, PI+DAPI				Candida albicans (3 strains), Yarrowia lipolytica, Trichosporon ashii, Zygosaccharomyces bailli		v
307	258	10.1016/j.mycmed.2017.05.002.	https://pubmed.ncbi.nlm.nih.gov/28595940/	Glabridin triggers over-expression of MCA1 and NUC1 genes in Candida glabrata: Is it an apoptosis inducer?	2017	V		glabridin	4, 18 h	0.063—64 μg/ml				bio	Root extract of licorice		?V(unconvincing)	n/a		n/a				V (Mca1 over-expression)							DAPI, RT-PCR						CFU				Candida glabrata		V
308	259	10.1016/j.nano.2005.03.006.	https://pubmed.ncbi.nlm.nih.gov/17292073	Intracellular analysis of Saccharomyces cerevisiae using CLSM after ultrasonic treatments.	2005	V		ultrasonic		10-100khz, 10-100 min				phys	sonication		n/a	n/a		n/a				n/a							Rhodamine B						CFU				Saccharomyces cerevisiae	YPD	v
309	260	10.1016/j.niox.2016.04.003.	https://pubmed.ncbi.nlm.nih.gov/27178802		2016	V		hydrogen peroxide	25°C, 1 h	2 mM	no	38		chem	Oxidant	tah18 deletion				V (DAF-FM DA)																					Saccharomyces cerevisiae
310	261	10.1016/j.pdpdt.2011.08.005.	https://pubmed.ncbi.nlm.nih.gov/22122921/	In vitro photodynamic inactivation of Candida spp. by different doses of low power laser light.	2011	V		photodynamic inactivation						phys	photodynamic		n/a	n/a																			CFU	Methylene blue			Candida spp
311	262	10.1016/j.pdpdt.2016.06.006.	https://pubmed.ncbi.nlm.nih.gov/27353716	Spray layer-by-layer films for photodynamic inactivation.	2016	V		layers of acridine orange films + uv		0.5 J/cm^2				phys	radiation			V (AFM)	n/a	n/a																					candida albicans
312	263	10.1016/j.pestbp.2018.06.006.	https://pubmed.ncbi.nlm.nih.gov/30033009	Necrotic cell death induced by dithianon on Saccharomyces cerevisiae.	2018	V		dithianon		0 to 4 μM, 180 min, 150 rpm; 28 °C;				chem	Oxidant		no (based on annexin)	V		V (DHE)	V (aox - cystein, glutathion, ascorbic acid)			no (mutations tested, not shown)			81(?)	81			Annexin-PE + 7-AAD (no effect), DiOC6 (shows effect)	1(?)	1	0.0123457			CFU, spot assay			seems to be one of the few direct necrosis papers, but the effect is not via direct membrane permeabilization, however maybe it acts on extracellular SH-groups	Saccharomyces cerevisiae		v
313	new Erika	10.1016/j.phymed.2011.06.033.	https://pubmed.ncbi.nlm.nih.gov/21788125/	Antifungal activity of Coriandrum sativum essential oil, its mode of action against Candida species and potential synergism with amphotericin B	2011	V		Coriandrum sativum essential oil	37 ◦C, 48 h	0.00156-3.2% (v/v)				Bio	Oil	n/a	mb (BOX)	V (PI)	n/a	n/a	n/a	n/a	n/a	n/a	n/a	Control - ±5%, control + DMSO - ±5%, 1/4 MIC - ±10%, 1/2 MIC - ±40%, MIC - ±100%,	n/a	n/a	n/a	n/a	BOX (membrane potential evaluation)	n/a	-	n/a	n/a	n/a	PI	n/a			Candida albicans ATCC 90028, Candida albicans 24433 and Candida tropicalis ATCC 750		V
314	264	10.1016/j.phymed.2013.10.025.	https://pubmed.ncbi.nlm.nih.gov/24252333	Alkamides from Echinacea disrupt the fungal cell wall-membrane complex.	2014	V (4 h)		alkamides (from echinacea plant)		105 - 305 mg/l				chem	alkamides	sorbitol		V (breaks in cell wall, evans blue, leakage of liposomes)																			CFU, liposome leakage	Evans blue			Saccharomyces cerevisiae		v
315	265	10.1016/j.phytochem.2018.12.006.	https://pubmed.ncbi.nlm.nih.gov/30577001	Peptide from thaumatin plant protein exhibits selective anticandidal activity by inducing apoptosis via membrane receptor.	2019	V		peptides from thaumatin protein		62.5 μM, 24 h, 37°C.				bio	peptide		V	no		V (H2DCFDA)	n/a										EM, TUNEL						CFU, PI				Saccharomyces cerevisiae, Candida albicans		v
316	266	10.1016/j.resmic.2008.07.006.	https://pubmed.ncbi.nlm.nih.gov/18793720	Bacterial and H2O2 stress-induced apoptosis-like events in Cryptococcus neoformans.	2008	V		adherence of staphylococcus aureus		not applicable				bio	co-culture (bacterium)	ascorbic acid	V	n/a	n/a	V (H2DCFDA)	V (ascorbic acid)			n/a							TUNEL						CFU				Cryptococcus neoformans		v
317	267	10.1016/j.resmic.2012.10.023.	https://pubmed.ncbi.nlm.nih.gov/23142492	High-energy pulse-electron-beam-induced molecular and cellular damage in Saccharomyces cerevisiae.	2013			electron beam		200 Gy				phys	electric		V	V	n/a	V (H2DCFDA)	n/a			V (Ac-DEVD-pNA)	twice		5(0)	5			Annexin-FITC + PI, Comet assay, DAPI	35(0)	35	7	200 Gy		PI, CFU				Saccharomyces cerevisiae		v
318	268	10.1016/j.resmic.2014.05.031.	https://pubmed.ncbi.nlm.nih.gov/24858938/	Ocimum sanctum (L.) essential oil and its lead molecules induce apoptosis in Candida albicans.	2014	V (1 h)		ocimum sanctum essential oil		MIC/4, MIC/2, MIC, 4MIC				bio	Oil		V (at low concentrations)	V (at high concentarions)		n/a				n/a	-		2(0)	2			Annexin-FITC + PI, EM, TUNEL	12(2)	10	5	mic/4						Candida albicans		V
319	269	10.1016/j.saa.2006.07.035.	https://pubmed.ncbi.nlm.nih.gov/16949859		2007	V		hydrogen peroxide, onoo-	12 h	apoptic - 6 mM, necrotic - 12 mM	no	38		chem	Oxidant		V	V		n/a	n/a				-		relative units				AO/EtBr, Annexin-FITC + PI	relative units	-	#VALUE!			PI				Saccharomyces cerevisiae		v
320	270	10.1016/j.tiv.2010.12.007.	https://pubmed.ncbi.nlm.nih.gov/21172417	Yeast Saccharomyces cerevisiae devoid of Cu,Zn-superoxide dismutase as a cellular model to study acrylamide toxicity.	2011	V		acrylamide		0, 10, 20 or 40 mM; 5 h			sod1 deletion	chem	amide	ascorbate, cysteine, N-acetylcysteine, glutathione and dithiothreitol or lowering oxygen content in the atmosphere	n/a	no (less than 4 % PI positive cells, no phloxine positive cells)	n/a	V (DHE)	V			n/a							GSH level,						Phloxine B, PI	FDA			Saccharomyces cerevisiae		v
321	271	10.1016/j.toxicon.2013.07.015.	https://pubmed.ncbi.nlm.nih.gov/23896534/	Regulation of cytotoxic, non-estrogenic, oxidative stress-induced processes of zearalenone in the fission yeast Schizosaccharomyces pombe.	2013	V (1 h)		zearalenone	48 h	0-1000 µM				chem	Macrolide comprising a fourteen-membered lactone fused to 1,3-dihydroxybenzene		? (nuclear fragmentation but no annexin signal)	V (data not show)		V (DHR 123, DHE)					-		no quantitative data				Annexin-FITC + PI, DAPI	no quantitative data	-	#VALUE!			PI				Schizosaccharomyces pombe		v
322	272	10.1016/j.yexcr.2004.07.025.	https://pubmed.ncbi.nlm.nih.gov/15474999	Starvation for an essential amino acid induces apoptosis and oxidative stress in yeast.	2004	V		lysine deprivation (+1 test with histidine)		SClysine or SChistidine at a plating density of 10^8 cells/plate, 30 C for 6 days				bio	metabolic		V	V		V (DHR 123)	no (Rho0)										DAPI, TUNEL						Phloxine B				Saccharomyces cerevisiae		v
323	273	10.1016/S0006-3495(77)85650-6.	https://pubmed.ncbi.nlm.nih.gov/191118	Inositol-less death in yeast results in a simultaneous increase in intracellular viscosity.	1977	V		inositol depletion			no	41	unknown inositol auxotroph	bio	metabolic		?	?																							Saccharomyces cerevisiae
324	274	10.1016/s0011-2240(02)00161-x.	https://pubmed.ncbi.nlm.nih.gov/12623026	Influence of cooling rate on Saccharomyces cerevisiae destruction during freezing: unexpected viability at ultra-rapid cooling rates.	2003	V		cold stress			no	19		phys	temperature																						CFU
325	275	10.1016/s0045-6535(02)00614-8.	https://pubmed.ncbi.nlm.nih.gov/12586155	Toxicity of chlorinated phenoxyacetic acid herbicides in the experimental eukaryotic model Saccharomyces cerevisiae: role of pH and of growth phase and size of the yeast cell population.	2003			2-methyl-4-chlorophenoxyacetic acid (mcpa) (herbicides)						chem	drug, herbicide	increase of external pH																						growth rate			Saccharomyces cerevisiae
326	276	10.1016/s0092-8674(00)81659-1.	https://pubmed.ncbi.nlm.nih.gov/10555144	A molecular target for viral killer toxin: TOK1 potassium channels.	1999	V		k1 killer toxin (cells with virus secrete viral toxin and kill virus-free cells) directly or by co-cultivation						bio	protein	Genetic deletion of TOK1 (plasma mebrane potassium channel)	n/a	n/a	n/a	n/a	n/a			n/a							n/a						CFU				Saccharomyces cerevisiae
327	new Vika	10.1016/s0167-7012(02)00247-6.	https://pubmed.ncbi.nlm.nih.gov/12689709/	A method for discrimination of subpopulations of Candida albicans biofilm cells that exhibit relative levels of phenotypic resistance to chlorhexidine	2003	V		chlorhexidine	biofilm, 10 min	0.4 mg/ml				chem	drug	batch cultures became progressively more resistant to the action of chlorhexidine during the transition from exponential growth to early stationary phase	n/a	V	n/a	n/a	n/a	n/a	n/a	n/a			relatve pixels intencity										PI				Candida albicans
328	277	10.1016/s0168-1656(03)00031-2.	https://pubmed.ncbi.nlm.nih.gov/12795302	Cell volume changes during rapid temperature shifts.	2003	V		heat shock and heat slope			no	33		phys	temperature		n/a	n/a	n/a	n/a	n/a			n/a							n/a						n/a	Methylene blue			Saccharomyces cerevisiae
329	278	10.1016/S0171-9335(98)80087-3.	https://pubmed.ncbi.nlm.nih.gov/9930653	Effects of the myosin inhibitor 2,3-butanedione monoxime on the physiology of fission yeast.	1998	V		2,3-butanedione monoxime						chem																							CFU				Schizosaccharomyces pombe
330	495	10.1016/s0300-9084(86)80069-4	https://pubmed.ncbi.nlm.nih.gov/3098308		1986			cadmium acetate	28°-30°C	0, 0.05, 0.5, 1 mM	no	10		chem	metal																						CFU			ATP and Adenosine tetraphosphonucleosides concentrations	Saccharomyces cerevisiae
331	279	10.1016/s0300-9084(86)80069-4.	https://pubmed.ncbi.nlm.nih.gov/3098308	Accumulation of dinucleoside polyphosphates in Saccharomyces cerevisiae under stress conditions. High levels are associated with cell death.	1986	V (2-8 h (treatment after biomass obtaining))		heat shock			no	33		phys	temperature		n/a	n/a	n/a	n/a	n/a			n/a							n/a						CFU			ATP and Adenosine tetraphosphonucleosides concentrations	Saccharomyces cerevisiae
332	new Vika	10.1016/S0325-7541(14)70084-7.	https://pubmed.ncbi.nlm.nih.gov/25576410/	Stenotrophomonas maltophilia interferes via the DSF-mediated quorum sensing system with Candida albicans filamentation and its planktonic and biofilm modes of growth	2014			coculturing with S. maltophilia	72 h biofilm					bio	co-culture			V (massive)		n/a	n/a	n/a	n/a	n/a			no quantitative data										CFU, PI	Syto 9			Candida albicans		V
333	280	10.1016/s0960-9822(02)00776-5.	https://pubmed.ncbi.nlm.nih.gov/11937036		2002	V		alpha factor	3 h	100 µg/ml	no	4		natural bio	peptide (pheromone)	cyclosporin A, Rho0, cycloheximide	V	V		V (H2DCFDA)	n/a										CHX treatment, subG1, TUNEL						Phloxine B				Saccharomyces cerevisiae		v
334	281	10.1016/s1097-2765(00)80080-5.	https://pubmed.ncbi.nlm.nih.gov/9660964	Osmotin, a plant antifungal protein, subverts signal transduction to enhance fungal cell susceptibility.	1998			osmotin (a tobacco pr-5 family protein)			no	57		bio	protein		?	?
335	282	10.1016/S1567-1356(03)00154-5.	https://pubmed.ncbi.nlm.nih.gov/14554192		2003	V		glucose and other sugars	24 h	2% glucose	no	30		bio	metabolic (SICD)		?	V		V (H2DCFDA)	V (ascorbic acid)										EM, DAPI, gel electrophoresis						CFU			? used stationary cells; increased petite formation	Saccharomyces cerevisiae, Escherichia coli, Saccharomyces pombe		v
336	283	10.1021/acs.chemrestox.8b00265.	https://pubmed.ncbi.nlm.nih.gov/30656935		2019	V		nickel oxide (nio) nanoparticles	30°C, 150 rpm for ≤48 h.	100 mg/L	no	54		chem	nanoparticles		V	no (very slight PI signal, but strong cell membrane depolarisation)	n/a	n/a	n/a			V (Yca1 deletion)	-		no quantitative data			V	Annexin-FITC + PI, DAPI	30(1)	29	#DIV/0!	24 h		CFU, PI, DiBAC4(3)				Saccharomyces cerevisiae		v
337	new Vika	10.1021/acs.jmedchem.7b01348.	https://pubmed.ncbi.nlm.nih.gov/29155590/	Semisynthesis and biological evaluation of xanthone amphiphilics as selective, highly potent antifungal agents to combat fungal resistance	2017			α-mangostin (compound 1)		64.1 μg/mL				chem	drug			V									Units									50	MIC, CFU, SYTOX Green, calcein leakage	Lactate Dehydrogenase (LDH) Assay			Candida albicans		v
338	284	10.1021/acs.jproteome.5b00913.	https://pubmed.ncbi.nlm.nih.gov/27048922/	Apoptosis of Candida albicans during the Interaction with Murine Macrophages: Proteomics and Cell-Death Marker Monitoring.	2016		V(3, 6, 8, 12, 14, 16, 18, 20 and 24 h of interaction with macrophages)	raw 264.7 gamma no (-) murine macrophage cell line		co-incubated with macrophages (3, 6, 8, 12, 14, 16, 18, 20 and 24 h)				bio	Macrophage		V	no ( low percentage of PI positive C. albicans cells (always less than 6%))		V (DHR 123)				V (FITC-VAD-fmk)	10(0)	10	"always less than 6%"	6	1.66667		EM, TUNEL	-	-	#VALUE!	6 h		PI				Candida albicans	YED	V
339	285	10.1021/es400053x.	https://pubmed.ncbi.nlm.nih.gov/23448545	Exposure of the yeast Saccharomyces cerevisiae to functionalized polystyrene latex nanoparticles: influence of surface charge on toxicity.	2013	V (1 h)		polystyrene latex (psl) nanoparticles + nacl						chem	nanoparticles																						CFU				saccharomyces Saccharomyces cerevisiaeevisiae
340	286	10.1021/jf802829r.	https://pubmed.ncbi.nlm.nih.gov/19049288		2008	V		hydrogen peroxide		1.25 mM	no	38	sod1, cat2, oye2 glr1 (double) deletions	chem	Oxidant	ascorbic acid, carotene, caffeic acid, or quercetin, or combinations	n/a	n/a	n/a	V (Glutathione, Mitotracker Red CMXRos) (different effects)	V (ascorbic acid, carotene, caffeic acid, or quercetin, or combinations - help)			n/a													CFU				Saccharomyces cerevisiae		v
341	287	10.1021/np300678e.	https://pubmed.ncbi.nlm.nih.gov/23672235	The antifungal occidiofungin triggers an apoptotic mechanism of cell death in yeast.	2013	V (inhibtory concentrations)	V (subinhibitory concentrations)	occidiofungin		1 μg/mL, 2 μg/mL, 4 μg/mL, and 8 μg/mL, 48 h				bio	peptide	rny1 deletion, apg7 deletion (maybe)	V	no	no (numerous atg mutants were as wt, but there were strange vesicles on TEM)	V (DHR 123)	V (anaerobic growth and Rho0 increase MIC)			? (Mic was double for yca1 deletant, but on spot test there was no difference)			no quantitative data				Annexin-FITC + PI, EM, TUNEL	no quantitative data	-				CFU	FUN-1		increased chitin levels in buds at subinhibitory conc	Saccharomyces cerevisiae		v
342	288	10.1023/a:1006901019786.	https://pubmed.ncbi.nlm.nih.gov/10052161/	Ultrastructural effects of date extract on Candida albicans.	1998	V		date extract	24 h	5% (w/v), 20% (w/v)				bio	date extract		n/a	V		n/a				n/a							EM										Сandida ablicans		V
343	289	10.1023/a:1012198321879.	https://pubmed.ncbi.nlm.nih.gov/9210192	The use of sonication for the efficient delivery of plasmid DNA into cells.	1997	V		sonication during dna transformations						phys	sonication		n/a	n/a	n/a	n/a	n/a			n/a							n/a						CFU				Saccharomyces cerevisiae
344	290	10.1038/cddis.2011.72.	https://pubmed.ncbi.nlm.nih.gov/21814286	Gene-dependent cell death in yeast.	2011	V (ramped heat stress)		heat shock			no	33	Genome-wide screen of deletion strains	phys	temperature																						CFU				Saccharomyces cerevisiae
345	291	10.1038/ja.2007.4.	https://pubmed.ncbi.nlm.nih.gov/17390586	Synergistic fungicidal activities of amphotericin B and N-methyl-N"-dodecylguanidine: a constituent of polyol macrolide antibiotic niphimycin.	2007	V		niphimycin + amphotericin b	30°C, 30 m	4 μM NM + 10 μM AmB				chem	antibiotic		n/a	V (efflux of cytoplasmic K+ and severe fatal damage widely over the plasma membrane and intracellular membranous architectures - TEM)	n/a	V (H2DCFDA)	n/a			n/a													CFU			severe vacuolar protein sorting and vacuolar morphological defects	Saccharomyces cerevisiae		v
346	292	10.1038/ncb1975.	https://pubmed.ncbi.nlm.nih.gov/19801973		2009			chronological aging		0-60 days	no	16	spe1	natural bio	metabolic	spermidine	V	V	V (upregulation of various autophagy-related transcripts)	V (in Spe1)																	CFU				Saccharomyces cerevisiae		v
347	293	10.1038/nchembio.2534.	https://pubmed.ncbi.nlm.nih.gov/29227471	Inhibiting mitochondrial phosphate transport as an unexploited antifungal strategy.	2018	V		ml316, a thiohydantoin						chem	mitoch phosphate transport inhibitor																						CFU	growth rate			Saccharomyces cerevisiae, Candida albicans	For Cer - effects are carbon source (respiration)-specific
348	294	10.1038/s41418-017-0014-2.	https://pubmed.ncbi.nlm.nih.gov/29230001/		2018	V		diacylglycerol		Diacylglycerol acyltransferase knockout strain	no	22		chem	Lipid	Deletion of RIM13 in the TKO background led to increased survival	?	V		V (DHE)	? (galactose instead of glucose helps)			no(Yca1 deletion)	-		59(1)	10		no	Annexin-FITC + PI	1(1)	8	0.8	for wt		PI, CFU				Saccharomyces cerevisiae		v
349	295	10.1038/s41598-018-29715-w.	https://pubmed.ncbi.nlm.nih.gov/30061724	Rice Defensin OsAFP1 is a New Drug Candidate against Human Pathogenic Fungi.	2018	V (4 h)		defensin (rice defensin osafp1)	0-24 h	16μM (4×MIC)				bio	protein		V (annexin positive)	V (massive) for some reason author say than no PI+ cells were observed, but there are plenty of them!	n/a	n/a	n/a			n/a	-		no quantitative data				Annexin-FITC + PI	no quantitative data	-	#VALUE!			CFU, PI	growth rate			Candida albicans		v
350	296	10.1038/s41598-020-58256-4.	https://pubmed.ncbi.nlm.nih.gov/31988394	Cellular apoptosis and necrosis as therapeutic targets for novel Eugenol Tosylate Congeners against Candida albicans.	2020	V		eugenol tosylate congeners		for ETC-7 0.5xMIC				chem	phenol		V	V (if high concentrations were used)	n/a	n/a	n/a			n/a	-		0(3)	1			Annexin-FITC + PI, cytochrome C release, JC-1, TUNEL	32(2)	30	30	for ETC-7 0.5xMIC		PI				Candida albicans		v
351	297	10.1038/srep22805.	https://pubmed.ncbi.nlm.nih.gov/26948845/	Antifungal activity, kinetics and molecular mechanism of action of garlic oil against Candida albicans.	2016	V		garlic oil						bio	Oil			V													EM						CFU				Candida albicans
352	new Vika	10.1038/srep37867.	https://pubmed.ncbi.nlm.nih.gov/27897199/	Hydroxychavicol: A phytochemical targeting cutaneous fungal infections	2016	V		hydroxychavicol	4 h	32 μg/ml				chem	drug		n/a	V	n/a	n/a	n/a	n/a	n/a	n/a			42(2)	2								units	CFU, PI	XTT			Candida parapsilosis		V
353	298	10.1038/srep40232.	https://pubmed.ncbi.nlm.nih.gov/28079179	Transcriptome and network analyses in Saccharomyces cerevisiae reveal that amphotericin B and lactoferrin synergy disrupt metal homeostasis and stress response.	2017			amphotericin b			no	6		chem	drug (polyene)	lactoferrin	V																				spot test	growth rate			Saccharomyces cerevisiae		V
354	299	10.1038/srep42659.	https://pubmed.ncbi.nlm.nih.gov/28209995		2017	V		acetic acid	200 m, pH 3	150 mM	no	3		chem	acid		V (Annex+PI+)	V (Annex+PI+)	V (atg8 and atg33 is upregulated)						-		60(10) almost all are ann+PI+	50			Annexin-FITC + PI	1(1)	1	0.02	200 min		CFU, PI				Saccharomyces cerevisiae		v
355	300	10.1039/c2mt20102j.	https://pubmed.ncbi.nlm.nih.gov/22814756	Comparative analyses of cytotoxicity and molecular mechanisms between platinum metallointercalators and cisplatin.	2012	V		cisplatin and other metallointercalators						chem	drug (DNA damage)																						CFU				Saccharomyces cerevisiae, mammalian
356	301	10.1039/c3mb70056a.	https://pubmed.ncbi.nlm.nih.gov/23715404	The novel equisetin-like compound, TA-289, causes aberrant mitochondrial morphology which is independent of the production of reactive oxygen species in Saccharomyces cerevisiae.	2013	V		equisetin-like tetramic acid named tetramic acid-289 (ta-289)		100 μM, overnight				chem	acid	No such a strong effect in YNB-Glycerol	no	V	n/a	V (H2DCFDA)	no (deletion of genes encoding components of the electron transport chain doesnt help much)										mito-GFP						PI	growth rate			Saccharomyces cerevisiae		v
357	303	10.1039/c3mb70056a.	-	Sophorolipid exhibits antifungal activity by ROS mediated endoplasmic reticulum stress and mitochondrial dysfunction pathways in Candida albicans	2019	V		TA-289 (equisetin-like compound)		MIC – 1-100 mM, cytotoxic - 100 mM				bio	lipid		no	V (massive)	n/a	V (H2DCFDA, increased expression Sod1, Cat1)	n/a	V (cytosolic calcium level is increased - Fluo3-AM)	n/a														PI			HAC1 activation, Mitoch depolarization (DiOC6), increased calcium, lactate dehydrogenase leakage	Candida albicans		v
358	new Vika	10.1039/c3nr04941h.	https://pubmed.ncbi.nlm.nih.gov/24362636/	Graphene oxide exhibits broad-spectrum antimicrobial activity against bacterial phytopathogens and fungal conidia by intertwining and membrane perturbation	2014			Graphene oxide	3 h	500 μg/ml				chem	Nanoparticles			V									50(2)	48			DiOC2						PI, SEM, electrolyte leakage				Fusarium oxysporum		v
359	302	10.1039/c8tx00279g.	https://pubmed.ncbi.nlm.nih.gov/30931102		2018	V		camphor		800–1200 mg/l	no	11	WT and Sod1 deletion	bio	oil (terpene)		? (not convincing)	V	n/a	V (H2DCFDA, NBT)	n/a			n/a							AO/EtBr, DAPI, Rho123							Methylene blue			Schizosaccharomyces pombe		v
360	304	10.1042/BCJ20170894.	https://pubmed.ncbi.nlm.nih.gov/29559502/	CGA-N12, a peptide derived from chromogranin A, promotes apoptosis of Candida tropicalis by attenuating mitochondrial functions.	2018	V		cga-n12		75 μM, 10 h, 28 °C				bio	Peptide		V	?		V (DHR 123)		V (mitochondrial and cytosolic calcium level is increased - Rhod-2AM and Fura-2AM)	n/a	V (FITC-VAD-fmk)	30(?)						DAPI, calcein leakage, FITC, gel electrophoresis, JC-1, Cytochrome c release				75 microM		CFU				Candida tropicalis	Sabouraud dextrose	V
361	305	10.1042/BSR20090119.	https://pubmed.ncbi.nlm.nih.gov/19951261	Effect of mitoxantrone on proliferation dynamics and cell-cycle progression.	2010	V		mitoxantrone	30°C, 2 h	0-12 μg/ml	no	53		chem	drug (DNA damage)		maybe (because of DNA condensation marker)	V (in dose dependent manner)	n/a	n/a	n/a			n/a							DNA condensation (confocal microscopy)						CFU, PI				Saccharomyces cerevisiae		v
362	306	10.1042/BSR20090151.	https://pubmed.ncbi.nlm.nih.gov/20017731/	Antifungal curcumin induces reactive oxygen species and triggers an early apoptosis but prevents hyphae development by targeting the global repressor TUP1 in Candida albicans.	2010	V (0, 4, 8, 12, 16, 20 and 24 h)		curcumin		37–370 mg/l				chem	Polyphenol	PDTC or ascorbic acid	V	V (secondary)		V (H2DCFDA)				V (Mca1 deletion)	-		12(4)	8			Annexin-FITC + PI	29(0)	29	3.625			CFU, Time kill assays		prevents hyphae development (independent of ROS status)		Candida (albicans and non-albicans)	YEPD	v
363	307	10.1042/BSR20180119.	https://pubmed.ncbi.nlm.nih.gov/29599127	Programmed cell death in yeast by thionin-like peptide from Capsicum annuum fruits involving activation of caspases and extracellular H(+) flux.	2018	V		cathi (thionin-like peptide, isolated from pepper)			no	?		bio	peptide		V	?no (only photo)		n/a				V (FITC-VAD-fmk)	no quantitative data						Annexin-FITC + PI (SC), Rho123 (СT)				10 microG/ml					Has interesting measurements of H+	Candida tropicalis mostly, Annexin V-FITC + PI in S. cerevisiae		V
364	308	10.1042/CBI20100409	https://pubmed.ncbi.nlm.nih.gov/20942804		2011	V		methylmethanesulfonate		5, 7, 14 mM	no	49		chem	drug (DNA damage)	h2o2, antimycin, dodecyl triphenylphosphonium, menadione	n/a	n/a	n/a	V (Amplex Red, HRP, H2DCFDA)	no (ROS improve survival, antioxidants reduce it)																				Saccharomyces cerevisiae
365	309	10.1046/j.0960-7412.2001.01247.x.	https://pubmed.ncbi.nlm.nih.gov/11874577		2002	V		sodium chloride	0-5 h	1.2, 1.5 M	no	69	cnb1 deletion (worsen the effect - salt-sensitive mutant)	phys/chem	osmotic	bcl-2 expression	V	? (cell lysis observed via EM)		n/a	n/a			n/a							DAPI, EM, TUNEL						CFU				Saccharomyces cerevisiae		v
366	new Vika	10.1046/j.1365-2672.2000.00943.x.	https://pubmed.ncbi.nlm.nih.gov/10735256/	The mode of antimicrobial action of the essential oil of Melaleuca alternifolia (tea tree oil)	2000	V		tea tree oil	30 min	0,25% v/v				bio	oil			V									no quantitative data									UNITS	CFU, MIC, PI, potassium ion leakage, leakage of carboxyfluorescein				Candida albicans		v
367	310	10.1046/j.1365-2672.2001.01386.x.	https://pubmed.ncbi.nlm.nih.gov/11473595	The influence of dissolved CO(2) concentration on the death kinetics of Saccharomyces cerevisiae.	2001	V		co2 + high temperature						phys + chem	metabolic + temperature		n/a	n/a	n/a	n/a	n/a			n/a							n/a						CFU				Saccharomyces cerevisiae
368	new Erika	10.1046/j.1365-2958.2000.01944.x.	https://pubmed.ncbi.nlm.nih.gov/10844699/	Glycosylation deficiency phenotypes resulting from depletion of GDP‐mannose pyrophosphorylase in two yeast species	2000		V	depletion of GDP-mannose pyrophosphorylase
369	311	10.1055/s-0029-1240799.	https://pubmed.ncbi.nlm.nih.gov/20104443/	Antifungal activity of the essential oil of Thymus x viciosoi against Candida, Cryptococcus, Aspergillus and dermatophyte species.	2010	V		essential oil of thymus x viciosoi		0.04 - 0.64 µL				bio	Oil		n/a	n/a		n/a				n/a													CFU, Germ tube, PI	FUN-1, Germ tube			Candida, Cryptococcus, Aspergillus and Dermatophyte Species		v
370	312	10.1055/s-0042-116442.	https://pubmed.ncbi.nlm.nih.gov/27648556	Usnic Acid Activity on Oxidative and Nitrosative Stress of Azole-Resistant Candida albicans Biofilm.	2017	V		usnic acid	added on preformed biofilms	2-128 µg/mL				chem	acid		n/a	n/a	n/a	V (NBT, H2DCFDA and SOD activity)	n/a			n/a													CFU				Candida albicans Biofilm		v
371	313	10.1055/s-2007-993744.	https://pubmed.ncbi.nlm.nih.gov/18058612	Mycological and electron microscopic study of Solanum chrysotrichum saponin SC-2 antifungal activity on Candida species of medical significance.	2007			solanum chrysotrichum saponin sc-2						bio	saponin		?	V													EM						CFU	growth rate			Candida (various)
372	314	10.1073/pnas.0506405103.	https://pubmed.ncbi.nlm.nih.gov/16407097/		2006	V		hydrogen peroxide	210 m	apoptic - 5 mM, necrotic - 25 mM	no	38		chem	Oxidant		V	V		n/a				n/a							TUNEL						CFU, PI				Candida albicans		V
373	315	10.1073/pnas.0508120102.	https://pubmed.ncbi.nlm.nih.gov/16301538/		2005	V		hydrogen peroxide	30°C, 4 h	0, 0.5, or 5 mM	no	38		chem	Oxidant		V	n/a		n/a				V (Yca1 deletion)	-		no quantitative data was shown				Annexin-FITC + PI, TUNEL, 20S Proteasome Activity	no quantitative data was shown	-	#VALUE!							Saccharomyces cerevisiae
374	316	10.1073/pnas.0707359105.	https://pubmed.ncbi.nlm.nih.gov/18216266/		2008	V		hydrogen peroxide	4 h	4.4 mM	no	38		chem	Oxidant		V			V (DHR 123)				n/a							DAPI, TUNEL										Saccharomyces cerevisiae		V
375	317	10.1073/pnas.141366998.	https://pubmed.ncbi.nlm.nih.gov/11717389		2001	V (30 min)		histatin 5	0-30 m	33 μM	no	36		bio	peptide		n/a	n/a		V (DHE)	V (L-cysteine)																CFU				Сandida albicans		v
376	318	10.1073/pnas.77.10.6057.	https://pubmed.ncbi.nlm.nih.gov/6449701	Induction of mitotic recombination in yeast by starvation for thymine nucleotides.	1980	V (0-5 h)		fdump (effective inhibitor of the methylation of dump to dtmp.)					D7-T2; D7-T2 (rho 0).	bio																							CFU				saccharomyces Saccharomyces cerevisiaeevisiae
377	319	10.1073/pnas.92.14.6299.	https://pubmed.ncbi.nlm.nih.gov/7603986	SCT1 mutants suppress the camptothecin sensitivity of yeast cells expressing wild-type DNA topoisomerase I.	1995	V		camptothecin			no	12		chem	drug	Dominant mutations in the setl gene																					CFU		G2 arrest		Saccharomyces cerevisiae
378	320	10.1073/pnas.93.10.5116.	https://pubmed.ncbi.nlm.nih.gov/8643537		1996	V		heat shock		50°C, 0-60 m	no	33	stt1, ccp1 and cta1 deletions more sensitive to heat	phys	temperature	ctt1 and sod1 overexpression, anaerobic conditions			n/a	V (catalase and SOD activity, H2DCFDA)	V (ctt1 and sod1 overexpression, anaerobic conditions)			n/a													CFU				Saccharomyces cerevisiae		v
379	321	10.1074/jbc.272.15.9809.	https://pubmed.ncbi.nlm.nih.gov/9092515	Sphingolipid synthesis as a target for antifungal drugs. Complementation of the inositol phosphorylceramide synthase defect in a mutant strain of Saccharomyces cerevisiae by the AUR1 gene.	1997	V		phytosphingosine						chem	lipid																						CFU				Saccharomyces cerevisiae
380	322	10.1074/jbc.274.27.18872.	https://pubmed.ncbi.nlm.nih.gov/10383383		1999	V		histatin 5	1.5 h	31 μM	no	36		bio	peptide	Suramin, PPAD (purinergic antagonists) - strong effects, decouplers (CCCP, DCP, Azide) - weak effects	?	?																			CFU				Candida albicans
381	323	10.1074/jbc.M003634200.	https://pubmed.ncbi.nlm.nih.gov/10930406/	Identification of a novel inhibitor specific to the fungal chitin synthase. Inhibition of chitin synthase 1 arrests the cell growth, but inhibition of chitin synthase 1 and 2 is lethal in the pathogenic fungus Candida albicans.	2000	V		inhibitor that was highly specific to cachs1p. ro-09-3143					CaChs2 deletion, growth defects in WT				n/a	n/a																			CFU			Synergistic effect with Nikkomycin	Saccharomyces cerevisiae
382	324	10.1074/jbc.M109.024752.	https://pubmed.ncbi.nlm.nih.gov/19608739		2009	V		fatty acids (palmitate or oleate)	0.5 h - 12 h	0.001%	no	26	are1 deletion, are2 deletion, dga1 deletion, lro1 deletion	bio	lipid		n/a	V	n/a	n/a				n/a													CFU, Sytox green				Saccharomyces cerevisiae		V
383	325	10.1074/jbc.M109.050443.	https://pubmed.ncbi.nlm.nih.gov/19690167		2009	V		oleate and other unsaturated fatty acid	30°C, 1 h	0.5 mM	no	?	are1 deletion, are2 deletion, dga1 deletion, lro1 deletion ( or incomplete combinations of these)	bio	lipid		V (only annexin)	V		V (DHR 123)	n/a				-		no quantitative data				Annexin-FITC + PI	no quantitative data	-	#VALUE!			CFU, PI	FUN-1			Saccharomyces cerevisiae		v
384	326	10.1074/jbc.M110.122200.	https://pubmed.ncbi.nlm.nih.gov/20538604	Vitamin E prevents lipid raft modifications induced by an anti-cancer lysophospholipid and abolishes a Yap1-mediated stress response in yeast.	2010	V (90 min)		edelfosine			no	?		chem	drug (lipid analog, anti-cancer)	alpha-tocopherol protects cells from the edelfosine cytotoxic effect																					CFU				Saccharomyces cerevisiae
385	327	10.1074/jbc.M110.209379.	https://pubmed.ncbi.nlm.nih.gov/21515692/	Phosphate and succinate use different mechanisms to inhibit sugar-induced cell death in yeast: insight into the Crabtree effect.	2011	V		glucose solution (2%) (sugar induced cell death)			no	31		bio	metabolic (SICD)	phosphate, succinate, antimycin, various mutants	n/a	n/a		V (H2DCFHDA)																	CFU				Saccharomyces cerevisiae		V
386	328	10.1074/jbc.M111.258798.	https://pubmed.ncbi.nlm.nih.gov/21708942		2011			fatty acids		0.1, 0.25 mM	no	26		bio	lipid	pah1 deletion increase death rate	V (strange results)	V	n/a	n/a				n/a	-		8(?)	8			Annexin-FITC + PI	7(?) unclear is it Ann+pi-	-	#VALUE!			PI	growth rate		apoptosis inducer valproic acid (25 mM) was used to validate the assay (not shown).	Saccharomyces cerevisiae		v
387	329	10.1074/jbc.M112.363390.	https://pubmed.ncbi.nlm.nih.gov/22511765/		2012	V		tunicamycin		2.5 μg/ml	no	75	systematic deletion screen	chem	drug (glycosylation)		no	V	no (protease (like pep) mutants were as wt)	V (H2DCFDA)																	PI				Saccharomyces cerevisiae		v
388	330	10.1074/jbc.M112.375360.	https://pubmed.ncbi.nlm.nih.gov/23105103		2012	V		hydrogen peroxide in stationary phase and chronological aging	1 h	1 mM	no	38		chem	Oxidant		V	no							-		no quantitative data				Annexin-FITC + PI, DAPI, TUNEL,	no quantitative data	-	#VALUE!			PI				Saccharomyces cerevisiae		v
389	331	10.1074/jbc.M205636200.	https://pubmed.ncbi.nlm.nih.gov/12370191	Cell killing by HIV-1 protease.	2003	V		hiv protease						bio	protein																										Saccharomyces cerevisiae and mam.COS7
390	332	10.1074/jbc.M610078200.	https://pubmed.ncbi.nlm.nih.gov/17261587/	Extracellular production of hydrogen selenide accounts for thiol-assisted toxicity of selenite against Saccharomyces cerevisiae.	2007	V		selenite sodium			no	65		chem	nonmetal																						CFU				Saccharomyces cerevisiae
391	333	10.1074/jbc.M610575200.	https://pubmed.ncbi.nlm.nih.gov/17164236		2007	V (3 days)		farnesol	30°C, 3 days	0-500 µg/ml	no	25		bio	terpene		n/a	n/a	n/a	n/a	V (Rho0)			n/a							n/a						CFU				Saccharomyces cerevisiae		v
392	334	10.1074/jbc.M707593200.	https://pubmed.ncbi.nlm.nih.gov/17974566		2007	V		amiodarone		15 μM	no	5		chem	drug (calcium burst inducer)							V (amiodarone triggers a large transcriptional response to calcium burst, reported previously)	n/a															FUN-1			Saccharomyces cerevisiae		V
393	335	10.1074/jbc.M707821200.	https://pubmed.ncbi.nlm.nih.gov/18165687	Natamycin blocks fungal growth by binding specifically to ergosterol without permeabilizing the membrane.	2008			natamycin						chem	drug, polyene	erg2erg6 deletion	n/a	no	n/a	n/a				n/a							n/a						n/a	CFDA-SE, growth rate			Saccharomyces cerevisiae
394	new Erika	10.1080/08927014.2010.534552.	https://pubmed.ncbi.nlm.nih.gov/21082455/	Efficacy of surface-generated nitric oxide against Candida albicans adhesion and biofilm formation	2010		V	AHAP3 xerogels	>11 h	10, 20, 30, 40%				chem	oxide		n/a	V (unconvincing)	n/a	n/a	n/a	n/a	n/a	n/a	n/a	n/a	no quantitative data			n/a	n/a	n/a	-	n/a	n/a	n/a	PI, SYTO-9	n/a	n/a		Candida albicans	YPD	V
395	336	10.1080/09553008614551241.	https://pubmed.ncbi.nlm.nih.gov/3533817	Fast neutron r.b.e. for lethality and genotoxicity in a wild-type and a repair-deficient strain of yeast.	1986	V		fast neutron irradiation						phys																											Saccharomyces cerevisiae
396	337	10.1080/095530097142906.	https://pubmed.ncbi.nlm.nih.gov/9416797	Hydrogen peroxide protects yeast cells from inactivation by ionizing radiation: a radiobiological paradox.	1997	V		hydrogen peroxide (+ hocl + radiation)			no	38		chem, phys	Oxidant + radiation		n/a	n/a	n/a	n/a	n/a			n/a							n/a						CFU				Saccharomyces cerevisiae
397	338	10.1080/10715762.2017.1407412.	https://pubmed.ncbi.nlm.nih.gov/29157011	Reactive oxygen species modulate itraconazole-induced apoptosis via mitochondrial disruption in Candida albicans.	2018	V		itraconazole		2 µg/ml, 2h, 28 °C				chem	drug (azole)	NAC	V (bad annex data, other methods seem ok)	no (low PI, high K+ leakage)	n/a	V (H2DCFDA, lipid peroxidation)	V (NAC)	V (mitochondrial calcium level is increased - Rhod-2AM)	n/a	V (FITC-VAD-fmk)	no quantitative data (cant find the figures, no explanations in the text		no quantitative data (cant find the figures, no explanations in the text				Annexin-FITC + PI (BAD DATA), cytochrome c release, TUNEL, JC-1	no quantitative data (cant find the figures, no explanations in the text	-	#VALUE!			PI			Potassium leakage, GSH/GSSG ratio,	Candida albicans		v
398	339	10.1080/10715762.2018.1511052.	https://pubmed.ncbi.nlm.nih.gov/30403895/	Role of calcium in reactive oxygen species-induced apoptosis in Candida albicans: an antifungal mechanism of antimicrobial peptide, PMAP-23.	2019	V		pmap-23 (riidllwrvrrpqkpkfvtvwvr-nh2)		2.5 μM				bio	Peptide	the mitochondrial Ca2+uptake inhibitor (ruthenium red) or ROS scavenger (N-acetylcysteine)	V	V (K+ efflux)		V (H2DCFDA, MitoSOX Red, Glutathione content)		V (mitochondrial and cytosolic calcium level is increased - Rhod-2AM and Fura-2AM, ruthenium red helps)	V (low calcium reduces death)	V (FITC-VAD-fmk)	no quantitative data (cant find the figures, no explanations in the text		no quantitative data (cant find the figures, no explanations in the text				Annexin-FITC + PI, DiBAC4(3), K+ efflux, TUNEL	no quantitative data (cant find the figures, no explanations in the text	-	#VALUE!						Ca2+-induced ROS	Candida albicans		V
399	new Erika	10.1080/10942910903453355.	-	Honey Flavonoids, Natural Antifungal Agents Against Candida Albicans	2020	V		Phenolic Extract of the Honey	37◦C, 6 h	48, 96, 192, and 384 µg/ml				Bio	Flavonoids	n/a	n/a	V (PI)	n/a	n/a	n/a	n/a	n/a	n/a	n/a	n/a	n/a	n/a	n/a	n/a	n/a	n/a	-	n/a	n/a	0h - YNB, 48 µg/ml, 96 µg/ml, 192 µg/ml, 384 µg/ml = 10^6; 6h - YNB = 10^7, 48 µg/ml = 7*10^6, 96 µg/ml = 7*10^6, 192 µg/ml = 1.1*10^5, 384 µg/ml = 4.9*10^5	CFU, PI, SYBR Green I				C. albicans ATCC 10123	YNB	V
400	340	10.1080/21505594.2015.1027479.	https://pubmed.ncbi.nlm.nih.gov/26065323/	Micafungin triggers caspase-dependent apoptosis in Candida albicans and Candida parapsilosis biofilms, including caspofungin non-susceptible isolates.	2015	V		micafungin	37°C, 3 h	0,25 - 1 MIC (MIC = 1-8 μg/mL, depending on the strain)	no	50	including caspofungin non-susceptible isolates	chem	drug (echinocandin)		V			V (DHR 123)				V (FITC-VAD-fmk)	fluorescence intensity data						Rho123, TUNEL						DiBAC4(3), MIC				Candida albicans, Candida parapsilosis	YPD	V
401	341	10.1083/jcb.137.7.1581.	https://pubmed.ncbi.nlm.nih.gov/9199172	Human Bcl-2 reverses survival defects in yeast lacking superoxide dismutase and delays death of wild-type yeast.	1997	V (0-12 days)		chronological aging			no	16	, sod1 and sod2 deletion	natural bio	metabolic	Bcl-2 expression																					CFU				Saccharomyces cerevisiae
402	342	10.1083/jcb.145.4.757.	https://pubmed.ncbi.nlm.nih.gov/10330404		1999	V		hydrogen peroxide	200 m	1-180 mM	no	38		chem	Oxidant	cycloheximide	V	n/a	n/a	n/a	n/a			n/a							DAPI, EM, TUNEL						CFU			Cycloheximide prevents apoptosis	Saccharomyces cerevisiae		v
403	343	10.1083/jcb.200310014.	https://pubmed.ncbi.nlm.nih.gov/14970189/		2004	V		chronological aging		0-30 days	no	16		natural bio	metabolic	Overexpression of YAP1; yca1 deletion increases mortality	V	n/a		V (DHR 123)				V (Yca1 deletion; FITC-VAD-fmk)	68(1)		no quantitative data				Annexin-FITC + PI	no quantitative data	-	#VALUE!			CFU, PI				Saccharomyces cerevisiae	YNB - important	v
404	344	10.1083/jcb.200408071.	https://pubmed.ncbi.nlm.nih.gov/15668299	Viral killer toxins induce caspase-mediated apoptosis in yeast.	2005	V		killers:k1,k2, zygocin	20°С, 10 h	6 pm/l				bio	protein (viral)		V	V		V (DHR 123)	V (gsh1 deletion more sensitive)			V (Yca1 deletion)	-		10(?)	10			Annexin-FITC + PI, DAPI	20(?) unclear is it ann+PI-	-	#VALUE!						gsh1 deletion и Yca1 deletion affect apoptosis	Saccharomyces cerevisiae		v
405	345	10.1083/jcb.200410064.	https://pubmed.ncbi.nlm.nih.gov/15939758	Physiological regulation of yeast cell death in multicellular colonies is triggered by ammonia.	2005			colony growth (glycerol carbon source)		not applicable				natural bio	metabolic		V	V		V (DHE)				no/V (Yca1 deletion independent, inner side cells in colony are D2R positive)	30(10) ?					no	Annexin (no PI), DAPI, TUNEL	relative units	-	#VALUE!				Bromcresol purple				GMA (3% glycerol, 1% yeast extract, and 2% agar)	v
406	346	10.1083/jcb.200604072.	https://pubmed.ncbi.nlm.nih.gov/16818721		2006	V		chronological aging in ypd		14 days	no	16	upper fraction	natural bio	metabolic		V (in upper cells in cell suspension)	V (in upper cells in cell suspension)	V (TEM)	V (DHE)				V (Yca1 deletion) accumulates less ROS at some points			27(0)	27			Annexin-FITC + PI, TUNEL	22(0)	22	0.814815	14 d		CFU	FUN-1		two fractions - upper and lower, lower fraction is more viable with time	Saccharomyces cerevisiae	YPD	v
407	347	10.1083/jcb.200811119.	https://pubmed.ncbi.nlm.nih.gov/19332891	The RNase Rny1p cleaves tRNAs and promotes cell death during oxidative stress in Saccharomyces cerevisiae.	2009	V (1 h)		hydrogen peroxide			no	38	RNY1 overexpression	chem	Oxidant		n/a	V (only vacuole integrity loss, but just as a part of mechanism)	n/a	n/a	n/a			n/a							n/a						CFU, spot assay	CMAC (vacuolar dye - vacuolar integrity)			Saccharomyces cerevisiae		v
408	348	10.1088/0957-4484/22/10/105101.	https://pubmed.ncbi.nlm.nih.gov/21289395		2011	V		zinc oxide nanoparticles	0-480 m	0.01, 0.02, 0.04, 0.05 mg	no	79		chem	nanoparticles		n/a	n/a	n/a	V (EPR)	n/a			n/a							n/a						CFU	growth rate					v
409	349	10.1089/ars.2012.4597.	https://pubmed.ncbi.nlm.nih.gov/22770501		2013	V		hydrogen peroxide	4 h	1, 10 mM	no	38	trr2 glr1 double deletion	chem	Oxidant	complete loss of TRX3 or mutation of its active site Cys residues, the death rate is high only if cultivated on YEPGE	V (in glr1 trr2 during respiration)	V (in glr1trr2trx3, glr1 and trr2 during respiration)	n/a	V (oxidation-sensitive green fluorescent protein probes (cytosolic rxYFP, matrix rxYFP, IMS rxYFP))	V (trr2 glr1 double mutant is sensitive to stres - trr2 and glr1 are components of defence to oxidative stress)			V (Yca1 deletion)			9(2)	7			Annexin-FITC + PI, TUNEL	25(5) ann+ general?	-				CFU				Saccharomyces cerevisiae	YEPGE (etanol, glycerol) and YPD	v
410	350	10.1091/mbc.E01-12-0161	https://pubmed.ncbi.nlm.nih.gov/12181332		2002	V (200 m)		acetic acid		apoptotic: 20–80 mM, no apoptotic: >120 mM	no	3		chem	acid	cycloheximide, mutants, lacking mitochondrial DNA (rho 0), heme lyase (CYC3 - depleted of CytC), or ATPase, but not inhibited by oligomycin treatment. Cycloheximide doesnt help in listed mutants	V	V (at high doses - data in author's previus work)	n/a	V (MitoTracker Red CMXRos)				n/a							cytochrome C release, TUNEL						CFU, PI				Saccharomyces cerevisiae	YEPD	v
411	352	10.1091/mbc.E03-02-0114	https://pubmed.ncbi.nlm.nih.gov/14718573	Yeast Lacking the SRO7/SOP1-encoded Tumor Suppressor Homologue Show Increased Susceptibility to Apoptosis-like Cell Death on Exposure to NaCl Stress	2004	V		sodium chloride			no	69	sro7 deletion	phys/chem	Osmotic	Additional deletion of the yeast metacaspase gene YCA1	V			V (DHR 123)				V (Yca1 deletion; FITC-VAD-fmk)	22(2)						TUNEL				1 M		CFU				Saccharomyces cerevisiae	YPD containing 2 M NaCl	V
412	353	10.1091/mbc.e06-03-0177.	https://pubmed.ncbi.nlm.nih.gov/16738305		2006	V		alpha factor	CFU: 1-14 h, TUNEL and DAPI: 3h	CFU, TUNEL and DAPI: 60 μM	no	4	wt, CNB1 deletion, with or without Sst1 (secreted protease that destroys pheromone)	natural bio	peptide (pheromone)	at low concentrations of stimulus (in sst1 deletion mutants) - CNB1 deletion, has no effect at high conc; FK506 inhibitor prevents fast death, slow death is observed in its presence; respiration preventing mutations and drugs (oligomycin, antimycin) reduce slow death strongly	no	V		V (H2DCFDA)	n/a			no (Mca1 deletion) or weak on slow death							TUNEL (with RNAse) negative						PI, Phloxine B	Methylene blue		Waves of cell death; complex paper that is difficult to summarize in our table	Saccharomyces cerevisiae		v
413	354	10.1091/mbc.e06-05-0475.	https://pubmed.ncbi.nlm.nih.gov/16899507	Characterization of DNA damage in yeast apoptosis induced by hydrogen peroxide, acetic acid, and hyperosmotic shock.	2006	V		hydrogen peroxide, acetic acid, glucose			no	38		chem	Oxidant (combination)		V	V (150 мМ H2O2 treatment)													Pulse phorese, TUNEL										Saccharomyces cerevisiae		v
414	355	10.1091/mbc.e06-11-1053.	https://pubmed.ncbi.nlm.nih.gov/17475770		2007	V		menadione	200 m	0.07, 0.08, 0.1, 0.12, 0.16 mM	no	47		chem	Oxidant	btn1 deletion, L-NAME	V	V (strong PI signal - obviously secondary)	V (pep4 mutant is sensitive)	V (DAF-FM DA, MitoTracker Red CMXRos, DHR 123, SOD activity (different types of SOD), G6PDH)	V (L-NAME)			V (Yca1 deletion; D2R)	39(2)	37	100(30)	70	0.528571		DAPI, Rho123, TUNEL	-	-	#VALUE!	200-min treatment with 0.1 mM menadione		CFU, PI	growth rate		has increased resistance to menadione-generated oxidative stress, have big test set for death and nice mechanism scheme	Saccharomyces cerevisiae		v
415	356	10.1091/mbc.e07-02-0118.	https://pubmed.ncbi.nlm.nih.gov/17615299		2007	V		heat shock		50°C	no	33	cit1 deletion	phys	temperature	Tiron, a cell-permeable ROS scavenger (partly)	V	V	n/a	V (H2DCFDA)	V (Tiron, a cell-permeable ROS scavenger (partly))			V (Yca1 deletion) or inhibition of Yca1 activity							Annexin-FITC + PI, GSH level, DAPI, TUNEL	no quantitative data	-				CFU, PI			DAPI results (quantitative)	Saccharomyces cerevisiae		v
416	357	10.1091/mbc.e07-06-0604.	https://pubmed.ncbi.nlm.nih.gov/18162582		2008	V		hydrogen peroxide	1 h	0.4, 1.5 mM	no	38	isc1 deletion (iron overload)	chem	Oxidant	iron deprivation (bathophenanthroline disulfonic acid)	V	no (data not shown)	n/a	V (H2DCFDA, protein carbonylation, lipid peroxidation, SOD activity)	V (beV e Iron is a redox active metal ion, and there is iron overload)			V ( Yca1 deletion; D2R)	95(5)		no quantitative data				TUNEL, GSH level	-	-	#VALUE!			CFU			chronological aging (Isc1p deficiency decreases chronological lifespan by a Yca1p-dependent mechanism)	Saccharomyces cerevisiae		v
417	358	10.1091/mbc.E16-05-0281.	https://pubmed.ncbi.nlm.nih.gov/27708136/	Glutathione depletion activates the yeast vacuolar transient receptor potential channel, Yvc1p, by reversible glutathionylation of specific cysteines.	2016			glutathione depletion		not applicable				bio	metabolic	Cch1p and Yvc1p deletion, +BAPTA-AM (the intracellular calcium chelator, can control free cytoplasmic Ca2+ at low levels)	V	V (secondary)		n/a		V (can be rescued by deletions in the two channels that pump calcium into the cytoplasm (Cch1p and Yvc1p) and by intracellular calcium chelator BAPTA-AM)	V (low calcium reduces death)	n/a	-		20(?)	20			Annexin-FITC + PI, TUNEL	57(?) ann+ general?	-	#VALUE!							Saccharomyces cerevisiae		v
418	359	10.1091/mbc.E19-07-0364.	https://pubmed.ncbi.nlm.nih.gov/31509475	Cytotoxicity of 1-deoxysphingolipid unraveled by genome-wide genetic screens and lipidomics in Saccharomyces cerevisiae.	2019	V		1-deoxysphingolipid						bio	lipid		n/a	n/a		n/a				n/a							n/a						spot test			mitoch fragm, ER collapse, hydrophobic body formation (not lipid droplet)	Saccharomyces cerevisiae
419	360	10.1093/emboj/21.10.2343.	https://pubmed.ncbi.nlm.nih.gov/12006487		2002	V		tunicamycin	0, 30 or 150 min	2.5 mg/ml	no	75	cch1, mid1, cmk1, cmk2, cnb1 - Ca2+ in¯ux and signaling factors	chem	drug (glycosylation)			n/a	n/a	n/a		V (mutation background with calcium level perturbations)	n/a	n/a														Methylene blue			Saccharomyces cerevisiae		V
420	361	10.1093/femsec/fix055.	https://pubmed.ncbi.nlm.nih.gov/28449125	Saccharomyces cerevisiae accumulates GAPDH-derived peptides on its cell surface that induce death of non-Saccharomyces yeasts by cell-to-cell contact.	2017		V	co-culture with s. cerevisiae						natural bio	co-culture																										Hanseniaspora guilliermondii and Lachancea thermotolerans
421	362	10.1093/femsle/fnv103.	https://pubmed.ncbi.nlm.nih.gov/26109361	Cell-to-cell contact and antimicrobial peptides play a combined role in the death of Lachanchea thermotolerans during mixed-culture alcoholic fermentation with Saccharomyces cerevisiae.	2015		V (4 days)	antimicrobial peptides and cell-to-cell contact of lachanchea thermotolerans and saccharomyces cerevisiae						bio	peptide; cell contact		n/a	n/a	n/a	n/a				n/a							n/a						CFU			glucose measurements (fermentation profile) and extracellular protein production	Lachanchea thermotolerans
422	363	10.1093/femsle/fnw032.	https://pubmed.ncbi.nlm.nih.gov/26872495		2016	V		сadmium chloride		clonogenic survival assay: 0–100μM, apoptosis: 50μM	no	2		chem	metal	NO scavenger reduces death	V (TUNEL)	?		V (DAF-FM DA)	NO scavenger reduces death (c-PTIO)										DAPI (unconvicing), TUNEL						CFU				Saccharomyces cerevisiae		v
423	364	10.1093/femsle/fnx073.	https://pubmed.ncbi.nlm.nih.gov/28402525/	Antifungal mechanism of [RuIII(NH3)4catechol]+ complex on fluconazole-resistant Candida tropicalis.	2017	V		[ruiii(nh3)4(catechol)](pf6) complex		125, 250, 500 and 1000 µM; 24h.			fluconazole-resistant	chem	metal complex	NAC	V	V		V (H2DCFDA)											Calcofluor White, EM, Phase-microscopy,						PI, MTT				Candida tropicalis		v
424	365	10.1093/femsyr/fow007.	https://pubmed.ncbi.nlm.nih.gov/26833421		2016	V		polyunsaturated fatty acids (pufa)	2, 4 h	PUFA strain	no	60	PUFA producing strain	bio	lipid	ascorbic acid	V	V (strong PI signal)	? (genes related to autophagy (e.g. ATG1, ATG3, ATG4) were downregulated)	V (DHR 123, lipid peroxidation (C11-BODIPY (581/591), protein carbonilation)	V (ascorbic acid)			V (Yca1 deletion; FITC-VAD-fmk)	98(35)	63	80(22)	58	1.08621		DAPI	-	-	#VALUE!	4 day		Spot test, PI				Saccharomyces cerevisiae		v
425	366	10.1093/femsyr/fow013.	https://pubmed.ncbi.nlm.nih.gov/26880798/	(-)-Nortrachelogenin from Partrinia scabiosaefolia elicits an apoptotic response in Candida albicans.	2016	V		(-)-nortrachelogenin		12.5 μg/ml				bio	Active Lignan From Wikstroemia indica		V (if low concentrations were used)	V (if high concentrations were used)		V (H2DCFDA)		V (mitochondrial and cytosolic calcium level is increased - Rhod-2AM and Fura-2AM)	n/a	V (FITC-VAD-fmk)	no quantitative data		fluorescence intensity data				Annexin-FITC + PI, DiSC3(5), cytochrome C release, DPH, JC-1, Rhod-2AM, TUNEL	50(?)	50	#DIV/0!	12.5 μg/ml		MIC, DiSC3(5), DPH				Candida albicans	YPD	v
426	367	10.1093/femsyr/fow089.	https://pubmed.ncbi.nlm.nih.gov/27707757		2016	V		propionic acid		100 μM	no	62		chem	acid		V	V (Ann+PI+ 8 %)		V (H2DCFDA)		V (mitochondrial and cytosolic calcium level is increased - Rhod-2AM and Fura-2AM)	n/a	V (FITC-VAD-fmk)	38(18)	20	7(1)	6	3.33333		Annexin-FITC + PI, cytochrome c release, DAPI, DiOC6(3), Fura 2AM, Rhod-2AM, TUNEL,	25(10)	15	2.5	100 μM		CFU			example of good apoptosis evaluation, Calcium accumulation in the cytosol and mitochondria			v
427	368	10.1093/femsyr/foz019.	https://pubmed.ncbi.nlm.nih.gov/30785621		2019	V		glucose	30°C, 1 h	Annexin V/PI: 100 mM; DHR - 2 M; DAPI: 100 mM	no	30		bio	metabolic (SICD)		no	V		V (DHR 123)	V (ascorbic acid and glutathione)				-		18(1)	17			Annexin-FITC + PI, DAPI	1(1)	1	0.0588235	60 min		CFU, PI				Saccharomyces cerevisiae		v
428	369	10.1093/jac/dkq019.	https://pubmed.ncbi.nlm.nih.gov/20130024/		2010	V		miconazole		5 mM	no	51		chem	drug (azole)	Ascorbic acid (reduced ROS, but didnt increase the number of CFU)	no	V		V (H2DCFDA)				n/a	-						Annexin-CY3	Strange way to measure apoptosis	-	#VALUE!			MIC				Candida albicans	Sabouraud dextrose	V
429	new Erika	10.1093/jac/dks506.	https://pubmed.ncbi.nlm.nih.gov/23292344/	Antifungal activity of azole compounds CPA18 and CPA109 against azole-susceptible and -resistant strains of Candida albicans	2013	V		CPA18 and CPA109	35°C, 0, 2, 4, 6, 8 and 24 h	10 mg/L				Chem	azole compounds	n/a	n/a	V (unconvincing)	n/a	n/a	n/a	n/a	n/a	n/a	n/a	n/a		Data not shown	n/a	n/a	n/a	n/a	-	n/a	n/a	C. albicans SC5314: CPA18 (24 h - 2,9 log CFU/ml), CPA109 (24 h - 5,9 log CFU/ml); C. albicans MYA-574: CPA18 (24 h - 4,8 log CFU/ml), CPA109 (24 h - 5,7 log CFU/ml); C. albicans 64124: CPA18 (24 h - 5,3 log CFU/ml), CPA109 (24 h - 6,1 log CFU/ml);	CFU, PI	n/a			Darlington strain (ATCC 64124), C. albicans ATCC MYA-574	YEPD	V
430	new Vika	10.1093/jac/dky437.	https://pubmed.ncbi.nlm.nih.gov/30376123/	Surface coatings with covalently attached anidulafungin and micafungin prevent Candida albicans biofilm formation	2018			surface coating bearing physically immobilized anidulafungin andmicafungin	Biofilm, 3 h					chem	drug		n/a	no	n/a	n/a	n/a	n/a	n/a	n/a			no quantitative data									units	CFU, PI	Syto9			Candida albicans		V
431	new Vika	10.1093/mmy/myaa014.	https://pubmed.ncbi.nlm.nih.gov/32236485/	Cathelicidin-inspired antimicrobial peptides as novel antifungal compounds	2020	V		PepBiotics CR173	15 min	1 μM				bio	peptide			V									no quantitative data										MIC, PI				Aspergillus fumigatus		V
432	370	10.1093/mmy/myw053.	https://pubmed.ncbi.nlm.nih.gov/27495320	Chitosan silver nanocomposite (CAgNC) as an antifungal agent against Candida albicans.	2017	V		chitosan silver nanocomposite	30°C, 24 h, 100 rpm	25, 100 μg/ml				chem	nanoparticles		n/a	V (PI, FE-SEM)	n/a	V (H2DCFDA)	V (parallel raise of ROS production and reduction of cell viability)			n/a													PI	MTT			Schizosaccharomyces pombe		v
433	371	10.1093/mutage/geq002.	https://pubmed.ncbi.nlm.nih.gov/20123696	Evaluation of the cytotoxicity, genotoxicity and mutagenicity of diphenyl ditelluride in several biological models.	2010	V		diphenyl ditelluride	30°C, 2 h	1.0, 5.0, 10, 50, 100, 500 and 1000 μM			rad52 or rad50 deletion	chem	Oxidant	NAC pre-treatment	n/a	n/a	n/a	V (lipid peroxidation)	V (NAC pre-treatment)			n/a							GSH level						CFU			work is done with cells in stationary phase of growth	Saccharomyces cerevisiae		v
434	372	10.1093/oxfordjournals.jbchem.a021303.	https://pubmed.ncbi.nlm.nih.gov/8743576	Pore formation on proliferating yeast Saccharomyces cerevisiae cell buds by HM-1 killer toxin.	1996		V	hm-1 toxin from hansenula (10kda peptide)	30°C, 90 m	0 μg/ml, 0.5 μg/ml, 1 μg/ml, 3 μg/ml				bio	peptide	sorbitol		V													EM						CFU, UV absorbing material release	Methylene blue		Nice pictures of bursting cells, works well on dividing cells and not so well on non-dividing, Sorbitol mitigates	Saccharomyces cerevisiae	YPD	v
435	new Vika	10.1094/PHYTO-95-0069.	https://pubmed.ncbi.nlm.nih.gov/18943838/	Enhancement of biocontrol efficacy of Cryptococcus laurentii by cinnamic acid against Penicillium italicum in citrus fruit	2005			silicon																																	Cryptococcus laurentii
436	new Erika	10.1099/0022-1317-49-9-831.	https://pubmed.ncbi.nlm.nih.gov/10966233/	Antifungal activity of ibuprofen alone and in combination with fluconazole against Candida species	2000	V		ibuprofen	35°C, 5 -30 m	5-25 mg/ml	no	40		Chem	Drug	n/a	n/a	V (PI)	n/a	n/a	n/a	n/a	n/a	n/a	n/a	n/a	n/a	30 min; 5 mg/ml - 98, 12.5 mg/ml - 95, 20 mg/ml - 38, 25 mg/ml - 0	n/a	n/a	n/a	n/a	-	n/a	n/a	30 min; 5 mg/ml - 95, 12.5 mg/ml - 80, 20 mg/ml - 40, 25 mg/ml - 0	CFU, PI, K+ efflux	n/a	n/a		Candida albicans and non-albicans strains	RPMI 1640 (Difco)	V
437	373	10.1099/00221287-119-1-245.	https://pubmed.ncbi.nlm.nih.gov/6997434/	Mode of action of miconazole on Candida albicans: effect on growth, viability and K+ release.	1980	V		miconazole			no	51		chem	drug (azole)		n/a	V																			CFU, K+ efflux				Candida albicans		v
438	374	10.1099/00221287-135-4-957.	https://pubmed.ncbi.nlm.nih.gov/2689595	Factors influencing the haematoporphyrin-sensitized photoinactivation of Candida albicans.	1989	V		haematoporphyrin + irradiation (visible light) + different temperature						bio + phys	photoactivation			V (electron microscopy, dapi nucleus fragmentation) first small damages, second photosensitizer goes into cell and finishes it																			CFU				candida albicans
439	375	10.1099/00221287-142-9-2655.	https://pubmed.ncbi.nlm.nih.gov/8828235	Cell cycle studies on the mode of action of yeast K28 killer toxin.	1996	V		killer toxin						bio	peptide?
440	376	10.1099/00221287-147-9-2409.	https://pubmed.ncbi.nlm.nih.gov/11535781	Saccharomyces cerevisiae commits to a programmed cell death process in response to acetic acid.	2001			acetic acid			no	3		chem	acid		V	V																							Saccharomyces cerevisiae		v
441	377	10.1099/00221287-81-1-255.	https://pubmed.ncbi.nlm.nih.gov/4595513	Death of nystatin-resistant mutants of Saccharomyces cerevisiae during refrigeration.	1974	V (n/a)		storage in mygp medium at 4 "c for different times (+nystatin)					nystatin-resistant mutants	phys	temperature																						CFU				Saccharomyces cerevisiae	MYGP medium
442	378	10.1099/jmm.0.000652.	https://pubmed.ncbi.nlm.nih.gov/29214974	Insights into the candidacidal mechanism of Ctn[15-34] - a carboxyl-terminal, crotalicidin-derived peptide related to cathelicidins.	2018			kkrlkkifkkpmvigvtipf-amide						bio	peptide		? (unclear annexin data)	V	n/a	n/a	n/a			n/a							n/a						PI, Annexin/7-AAD				Candida albicans		v
443	new Erika	10.1099/jmm.0.010538-0.	https://pubmed.ncbi.nlm.nih.gov/19589904/	Antifungal activity of the clove essential oil from Syzygium aromaticum on Candida, Aspergillus and dermatophyte species	2009		V	Clove oil (eugenol)	48 h incubations for°Candida and Aspergillus species and 4 day incubations for dermatophytes	0.02 to 20 μl/ml				Bio	Oil	n/a	n/a	V (PI)	n/a	n/a	n/a	n/a	n/a	n/a	n/a	n/a	n/a	control - 4.8%, 0.32 μl/ml - 4.9%, 0.64 μl/ml - 19.1%, 1.25 μl/ml - 49.6%, 2.5 μl/ml - 98.5%,	n/a	n/a	n/a	n/a	-	n/a	n/a	n/a	PI	FUN-1	n/a		Clinical isolates and collection strains of Candida, Aspergillus and dermatophyte species	SDA	V
444	379	10.1099/jmm.0.027748-0.	https://pubmed.ncbi.nlm.nih.gov/21321363	Chemical composition and antifungal activity of the essential oils of Lavandula viridis L'Her.	2011	V (48 h)		essential oil of l. viridis	37 h, 3 h	0.64–10.0 μl/ml				bio	oil		n/a	V	n/a	n/a	n/a			n/a							n/a						PI, FUN-1				Сandida albicans		v
445	new Vika	10.1099/jmm.0.027748-0.	https://pubmed.ncbi.nlm.nih.gov/21321363/	Chemical composition and antifungal activity of the essential oils of Lavandula viridis L'Hér.	2011	V		essential oils of Lavandula viridis	3 h	10 μg/ml				bio	oil		n/a	V	n/a	n/a	n/a	n/a	n/a	n/a			no quantitative data										MIC, PI	FUN-1			Candida albicans		V
446	new Vika	10.1099/jmm.0.027748-0.	https://pubmed.ncbi.nlm.nih.gov/21321363/	Chemical composition and antifungal activity of the essential oils of Lavandula viridis L'Hér.	2011	V		amphotericin B	3 h	2 μg/ml				chem	drug		n/a	no	n/a	n/a	n/a	n/a	n/a	n/a			no quantitative data										PI	FUN-1			Candida albicans
447	new Vika	10.1099/jmm.0.031906-0.	https://pubmed.ncbi.nlm.nih.gov/21474610/	In vitro antifungal activities of amphotericin B in combination with acteoside, a phenylethanoid glycoside from Colebrookea oppositifolia	2011	V		acteoside + amphotericin B	120 min	AmB 0.25 mg/ml in combination with a acteoside 25 mg/ml				bio	glycoside		n/a	V	n/a	n/a	n/a	n/a	n/a	n/a			90(2)	88								units	CFU, PI, leakage of 260 nm-absorbing material	XTT			Candida albicans		v
448	new Vika	10.1099/jmm.0.069609-0.	https://pubmed.ncbi.nlm.nih.gov/24913563/	Polyethyleneimine and polyethyleneimine-based nanoparticles: novel bacterial and yeast biofilm inhibitors	2014			Polyethyleneimine	2 h	48.83 mg/L				chem	drug			V									20(0)	20								100 (mlc concentration was used)	MIC, CFU, PI, DiBAC4(3)				Candida albicans		v
449	380	10.1099/mic.0.000589	https://pubmed.ncbi.nlm.nih.gov/29393017/	A novel mechanism of fluconazole: fungicidal activity through dose-dependent apoptotic responses in Candida albicans.	2018	V (2 h)		fluconazole		For high dosage (64 microg/ml)	no	27		chem	drug (azole)		V	V? (no PI positive cells, but potassium efflux and cell shrinkage were observed)		V (H2DCFDA, lipid peroxidation, MitoSOX Red)	n/a			n/a	-		2(1)	1			Annexin-FITC + PI, cytochrome C release, GSH level, JC-1, TUNEL	32(17)	15	15	For high dosage (64 microg/ml)		CFU, K+ efflux, PI				Candida albicans		V
450	381	10.1099/mic.0.000696.	https://pubmed.ncbi.nlm.nih.gov/30024372/	Oxyresveratrol-induced DNA cleavage triggers apoptotic response in Candida albicans.	2018	V		oxyresveratrol		2.5, 5.0 and 10.0 µg/ml, 4 h, 28 °C.				bio	polyphenol		V	no?		n/a				V (FITC-VAD-fmk)	40(25)		no distinguish data				Annexin-FITC + PI, Fura-2AM, JC-1, Rhod-2AM, SYTOX Green, TUNEL, 8-OHdG	ann+ general 23(10)	-	#VALUE!	10 μg/mL				G2/M phase arrest		Candida albicans		V
451	382	10.1099/mic.0.039719-0.	https://pubmed.ncbi.nlm.nih.gov/20522499		2010		V (possibly death occurs during diauxic shift)	selenite sodium	30°C, 2 days (CFU)	6 mM	no	65	WT and grx1/2 deletion	chem	nonmetal	aif1 deletion	V	V		V (DHE, protein carbonilation)	n/a			no (Yca1 deletion)							TUNEL						PI	Methylene blue		apoptosis and necrosis seem separate, necrosis is quick, apoptosis slower; aif deletion has high ROS in control (DHE)	Saccharomyces cerevisiae		v
452	383	10.1099/mic.0.2008/017228-0.	https://pubmed.ncbi.nlm.nih.gov/18757807		2008	V		aspirin		15 mM	no	7	Sod2 deficieincy	chem	drug		V	n/a	n/a	n/a	n/a			n/a							C-SNARF-1-AM, cytochrome C release, Rho123						n/a	growth rate			Saccharomyces cerevisiae	Ethanol carbon source	v
453	384	10.1101/gad.10.4.382.	https://pubmed.ncbi.nlm.nih.gov/8600023	A ceramide-activated protein phosphatase mediates ceramide-induced G1 arrest of Saccharomyces cerevisiae.	1996	V (more than 18 h (to reach specific cell density))		ceramide					pph21, pph22, sit4, cdc55 deletions	bio	lipid		n/a	n/a																			CFU		G1 arrest	count of cells with and without budds	Saccharomyces cerevisiae
[truncated: 256 more rows]

## Sheet: 5. Yca1-delta dependent
Yca1 deletion only – list of those that react										Unique stimuli count		29
[truncated: 42 more rows]

## Sheet: 6. Yca1-delta-independent (A+N)
Yca1 deletion only – list of YCA1 independent stimuli									Unique stimuli count		33
[truncated: 38 more rows]

## Sheet: 7. Yca1-delta-independent (A)
Yca1 deletion only – list of YCA1 independent stimuli (with apoptosis)									Unique stimuli count		28
[truncated: 30 more rows]
